# Supplementary material for: ENTPRISE: An Algorithm for Predicting Human Disease-Associated Amino Acid Substitutions from Sequence Entropy and Predicted Protein Structures
Source: PLoS One. 2016 Mar 16;11(3):e0150965. doi: 10.1371/journal.pone.0150965 (PMC4794227; doi:10.1371/journal.pone.0150965)
Supplement: S1 File — (ZIP) [file pone.0150965.s004.zip]

Archive with 8 entries (8 files):
- data/1kgen_allexcl_mut.txt
- data/1kgen_allexcl_ref.seq
- data/entprise_ref.seq
- data/entprise_te_balance_mut.txt
- data/entprise_te_mut.txt
- data/entprise_tr_dup_mut.txt
- data/entprise_tr_mut.txt
- data/varisnp_mutation_pred.txt
