# Supplementary material for: ENTPRISE: An Algorithm for Predicting Human Disease-Associated Amino Acid Substitutions from Sequence Entropy and Predicted Protein Structures
Source: PLoS One. 2016 Mar 16;11(3):e0150965. doi: 10.1371/journal.pone.0150965 (PMC4794227; doi:10.1371/journal.pone.0150965)
Supplement: S1 File — (ZIP) [file pone.0150965.s004.zip › data/1kgen_allexcl_mut.txt]

SeqRef   pos wild  varied expt score (0:neutral, 1-disease associated)  prediction score
NP_001005484.1 141 THR ALA 0. 0.225684404
NP_689699.2 28 ARG TRP 0. 0.216813847
NP_689699.2 28 ARG GLN 0. 0.192289159
NP_689699.2 41 ARG GLN 0. 0.217348248
NP_689699.2 56 GLY SER 0. 0.202180564
NP_689699.2 67 ARG GLN 0. 0.178340226
NP_689699.2 78 HIS TYR 0. 0.21687001
NP_689699.2 80 ARG CYS 0. 0.251873046
NP_689699.2 105 GLY SER 0. 0.13575305
NP_689699.2 116 ARG PRO 0. 0.198433697
NP_689699.2 128 ARG PRO 0. 0.153011054
NP_689699.2 153 ARG CYS 0. 0.208359718
NP_689699.2 156 ARG HIS 0. 0.107594766
NP_689699.2 170 GLU GLN 0. 0.0667085648
NP_689699.2 175 ALA THR 0. 0.0696037114
NP_689699.2 188 PRO ARG 0. 0.408514202
NP_689699.2 191 HIS ARG 0. 0.356746882
NP_689699.2 210 ARG CYS 0. 0.382032394
NP_689699.2 225 TRP CYS 0. 0.305049896
NP_689699.2 236 ASP ASN 0. 0.174577311
NP_689699.2 281 PRO LEU 0. 0.124705568
NP_689699.2 321 PRO ARG 0. 0.244944513
NP_689699.2 479 VAL ALA 0. 0.0426560231
NP_689699.2 484 PRO LEU 0. 0.169455126
NP_689699.2 486 PRO LEU 0. 0.142003253
NP_689699.2 512 PRO SER 0. 0.530499458
NP_689699.2 512 PRO LEU 0. 0.52774477
NP_689699.2 524 VAL LEU 0. 0.191991895
NP_689699.2 530 ASP TYR 0. 0.389203787
NP_689699.2 533 GLU ASP 0. 0.365883559
NP_689699.2 559 GLY ALA 0. 0.153830484
NP_689699.2 626 ARG GLN 0. 0.164825335
NP_689699.2 632 LEU PHE 0. 0.167843029
NP_689699.2 633 GLY SER 0. 0.0861094594
NP_689699.2 641 PRO ARG 0. 0.186164498
NP_689699.2 651 GLY ASP 0. 0.229696378
NP_689699.2 665 GLY ALA 0. 0.0933051854
NP_056473.2 693 ARG GLN 0. 0.0242314804
NP_056473.2 682 SER LEU 0. 0.030816542
NP_056473.2 677 ASP ASN 0. 0.105820395
NP_056473.2 628 ARG GLN 0. 0.112184338
NP_056473.2 628 ARG TRP 0. 0.187308311
NP_056473.2 623 ARG HIS 0. 0.176039591
NP_056473.2 601 VAL MET 0. 0.0609786697
NP_056473.2 556 SER LEU 0. 0.180569604
NP_056473.2 523 VAL LEU 0. 0.099922128
NP_056473.2 515 GLU GLY 0. 0.426655501
NP_056473.2 477 PRO LEU 0. 0.392423898
NP_056473.2 370 PRO LEU 0. 0.178303674
NP_056473.2 339 THR MET 0. 0.121587291
NP_056473.2 332 VAL ILE 0. 0.0694826841
NP_056473.2 271 ALA VAL 0. 0.238240823
NP_056473.2 253 TYR PHE 0. 0.458790421
NP_056473.2 247 ARG HIS 0. 0.166604429
NP_056473.2 240 SER ASN 0. 0.311180919
NP_056473.2 237 PRO LEU 0. 0.502758503
NP_056473.2 230 ASP ASN 0. 0.162105352
NP_056473.2 215 LEU ILE 0. 0.162840709
NP_056473.2 203 ALA VAL 0. 0.274690181
NP_056473.2 164 ARG HIS 0. 0.0598541088
NP_056473.2 139 GLY TRP 0. 0.140528589
NP_056473.2 127 ALA VAL 0. 0.0564872622
NP_056473.2 127 ALA THR 0. 0.0710832328
NP_056473.2 75 ARG TRP 0. 0.359495133
NP_056473.2 63 LYS GLU 0. 0.113000184
NP_056473.2 62 ARG HIS 0. 0.0968276039
NP_056473.2 36 PRO SER 0. 0.052719634
NP_056473.2 6 SER ASN 0. 0.125743821
NP_938073.1 55 GLY ARG 0. 0.305129826
NP_938073.1 64 GLY ASP 0. 0.406174749
NP_938073.1 123 ASN SER 0. 0.140881851
NP_938073.1 131 THR ALA 0. 0.0329883434
NP_938073.1 138 ILE VAL 0. 0.0993177742
NP_938073.1 167 PRO LEU 0. 0.190497652
NP_938073.1 260 LEU ARG 0. 0.349287182
NP_938073.1 300 LEU MET 0. 0.401468575
NP_938073.1 366 THR ALA 0. 0.168913022
NP_938073.1 368 ARG HIS 0. 0.211746559
NP_938073.1 371 VAL MET 0. 0.134038359
NP_938073.1 433 ALA THR 0. 0.283916295
NP_938073.1 499 THR ALA 0. 0.322765768
NP_938073.1 519 ARG LEU 0. 0.436464429
NP_938073.1 527 VAL MET 0. 0.274318665
NP_938073.1 552 PRO SER 0. 0.340767086
NP_938073.1 560 VAL MET 0. 0.261893868
NP_938073.1 575 MET VAL 0. 0.178523079
NP_938073.1 602 ASN LYS 0. 0.379490167
NP_938073.1 628 PRO LEU 0. 0.446155608
NP_001153656.1 4 SER ASN 0. 0.109442659
NP_001153656.1 4 SER ARG 0. 0.131566927
NP_001153656.1 30 ASP ASN 0. 0.195723549
NP_001153656.1 43 ALA VAL 0. 0.122714676
NP_001153656.1 66 LEU VAL 0. -0.0150398398
NP_001153656.1 84 GLY ARG 0. 0.392459959
NP_001153656.1 111 ASP TYR 0. 0.180006668
NP_001153656.1 124 LEU VAL 0. 0.350634009
NP_001153656.1 130 GLY CYS 0. 0.451598853
NP_001153656.1 132 GLU LYS 0. 0.158275664
NP_001153656.1 136 PHE LEU 0. 0.182019085
NP_001153656.1 160 ILE VAL 0. 0.219431251
NP_001153656.1 176 ALA THR 0. 0.0582343079
NP_001153656.1 190 ALA VAL 0. 0.0767726079
NP_001153656.1 210 GLU LYS 0. 0.0868668258
NP_115505.2 206 ARG HIS 0. 0.0851803571
NP_115505.2 213 ALA VAL 0. 0.0581773594
NP_115505.2 235 ALA THR 0. 0.0750531256
NP_115505.2 258 ASP GLU 0. 0.0881714895
NP_115505.2 278 LYS GLU 0. 0.0898087546
NP_115505.2 297 VAL MET 0. 0.485369503
NP_115505.2 333 SER PRO 0. 0.15760909
NP_115505.2 340 ARG GLN 0. 0.260578364
NP_115505.2 346 GLY ASP 0. 0.101310477
NP_115505.2 362 ARG HIS 0. 0.0844365209
NP_115505.2 384 PRO LEU 0. 0.0915001184
NP_115505.2 391 ARG HIS 0. 0.0743996501
NP_115505.2 419 ARG HIS 0. 0.0786186829
NP_001153656.1 413 SER LEU 0. 0.103858247
NP_001153656.1 419 PRO LEU 0. 0.170100972
NP_001153656.1 433 ARG HIS 0. 0.097626321
NP_001153656.1 439 ARG TRP 0. 0.137476429
NP_001153656.1 446 SER THR 0. 0.0800509974
NP_001153656.1 447 ALA THR 0. 0.0500084981
NP_001153656.1 452 ARG PRO 0. 0.102677137
NP_001153656.1 457 SER LEU 0. 0.0856612399
NP_001153656.1 476 SER PRO 0. 0.0782123059
NP_001153656.1 496 ALA THR 0. 0.0485037789
NP_001153656.1 508 PRO LEU 0. 0.0585463494
NP_001153656.1 515 GLN HIS 0. 0.0846049637
NP_001153656.1 551 GLU LYS 0. 0.100133747
NP_001153656.1 565 GLY ARG 0. 0.101756662
NP_066993.1 64 ALA VAL 0. 0.146936134
NP_066993.1 47 ARG LEU 0. 0.451743245
NP_005092.1 6 THR MET 0. 0.0622736327
NP_005092.1 21 SER ASN 0. 0.0519891493
NP_005092.1 38 VAL MET 0. 0.268623888
NP_005092.1 44 ARG HIS 0. 0.163877338
NP_005092.1 141 GLY SER 0. 0.0954600424
NP_005092.1 148 VAL MET 0. 0.0495698899
NP_005092.1 164 ARG PRO 0. 0.278281838
NP_060361.4 169 ARG GLN 0. 0.366177261
NP_060361.4 150 PRO LEU 0. 0.162040755
NP_060361.4 135 ARG CYS 0. 0.347148061
NP_060361.4 130 PHE VAL 0. 0.29813838
NP_060361.4 107 ARG HIS 0. 0.120648257
NP_060361.4 100 ARG PRO 0. 0.204780221
NP_060361.4 99 GLY ARG 0. 0.178234309
NP_060361.4 49 PRO SER 0. 0.275565535
NP_060361.4 44 ALA THR 0. 0.212795705
NP_060361.4 29 GLU LYS 0. 0.370011687
NP_060361.4 4 ARG GLN 0. 0.137759104
NP_001123517.1 25 GLY SER 0. 0.10690365
NP_001123517.1 53 SER LEU 0. 0.125903249
NP_694986.2 10 ARG TRP 0. 0.245766431
NP_694986.2 24 CYS ARG 0. 0.418065399
NP_694986.2 26 PRO LEU 0. 0.282183349
NP_001123517.1 112 GLY ARG 0. 0.184342995
NP_001123517.1 114 PRO HIS 0. 0.13801907
NP_001123517.1 121 ARG GLN 0. 0.17623952
NP_001123517.1 131 ALA THR 0. 0.11225488
NP_694986.2 160 ARG TRP 0. 0.585160315
NP_694986.2 160 ARG GLN 0. 0.573109686
NP_694986.2 162 ARG TRP 0. 0.141846925
NP_694986.2 162 ARG GLN 0. 0.164333388
NP_694986.2 164 ARG TRP 0. 0.308391839
NP_694986.2 164 ARG GLN 0. 0.314484388
NP_694986.2 175 GLY ARG 0. 0.217467666
NP_694986.2 281 ARG GLN 0. 0.141198456
NP_694986.2 305 VAL MET 0. 0.294285357
NP_694986.2 311 ILE VAL 0. 0.327576667
NP_694986.2 335 PRO HIS 0. 0.18124418
NP_694986.2 355 LEU VAL 0. 0.262060642
NP_694986.2 357 MET LYS 0. 0.109407604
NP_694986.2 375 SER ASN 0. 0.63373369
NP_001123517.1 503 ASP ASN 0. 0.252175599
NP_683699.1 226 SER LEU 0. 0.0312692039
NP_683699.1 197 ARG SER 0. 0.0815294012
NP_683699.1 188 GLY GLU 0. 0.105834186
NP_683700.1 228 ARG TRP 0. 0.186850294
NP_683699.1 156 ALA VAL 0. 0.248258576
NP_683699.1 151 PRO LEU 0. 0.26797092
NP_683700.1 173 VAL MET 0. 0.129973739
NP_683700.1 138 GLY ARG 0. 0.434901446
NP_683700.1 129 LYS THR 0. 0.300303072
NP_683700.1 117 SER LEU 0. 0.106687084
NP_683700.1 99 GLY TRP 0. 0.167654052
NP_683700.1 87 THR MET 0. 0.141853616
NP_683700.1 69 GLU LYS 0. 0.223048836
NP_683700.1 63 GLY SER 0. 0.188521504
NP_683700.1 59 ARG HIS 0. 0.239179447
NP_683700.1 43 THR ARG 0. 0.284570575
NP_003318.1 184 ALA VAL 0. 0.00704241358
NP_003318.1 183 PRO ARG 0. 0.148603171
NP_003318.1 168 ASP GLU 0. 0.311857462
NP_003318.1 157 PRO LEU 0. 0.349618495
NP_003318.1 98 LEU PRO 0. 0.452959895
NP_003318.1 75 VAL MET 0. 0.137529179
NP_057631.1 296 GLY SER 0. 0.193761036
NP_057631.1 243 ARG GLN 0. 0.258149832
NP_057631.1 243 ARG TRP 0. 0.34553498
NP_057631.1 242 VAL ILE 0. 0.0248815455
NP_057631.1 149 VAL MET 0. 0.162951425
NP_057631.1 100 ARG TRP 0. 0.310976833
NP_057631.1 98 ARG GLN 0. 0.131895661
NP_057631.1 60 ASP HIS 0. 0.155299798
NP_057631.1 53 GLU ASP 0. 0.174601391
NP_057631.1 52 GLU ASP 0. 0.127178058
NP_057631.1 48 VAL ALA 0. 0.0428873152
NP_057631.1 37 ARG TRP 0. 0.303739667
NP_542172.2 153 LEU ILE 0. 0.38643533
NP_542172.2 285 ASP ASN 0. 0.0675222427
NP_001014980.1 286 VAL ILE 0. 0.0214807559
NP_001014980.1 261 LEU VAL 0. 0.0364009142
NP_001014980.1 249 VAL ILE 0. 0.0575761348
NP_001014980.1 231 CYS ARG 0. 0.424883157
NP_001014980.1 225 ARG TRP 0. 0.348337591
NP_001014980.1 180 ALA VAL 0. 0.0524386428
NP_001014980.1 168 THR MET 0. 0.126509741
NP_001014980.1 129 THR MET 0. 0.102584735
NP_001014980.1 105 PRO SER 0. 0.131810561
NP_001014980.1 81 ARG GLN 0. 0.159355611
NP_001014980.1 78 PHE SER 0. 0.527537465
NP_919296.1 50 TRP CYS 0. 0.607877612
NP_919296.1 47 ARG GLN 0. 0.556835175
NP_085152.2 638 GLU VAL 0. 0.116136089
NP_085152.2 595 ASP ASN 0. 0.153563961
NP_085152.2 538 CYS TYR 0. 0.302338332
NP_085152.2 526 ALA PRO 0. 0.327085882
NP_085152.2 514 GLU VAL 0. 0.22606495
NP_085152.2 259 VAL MET 0. 0.0412093252
NP_085152.2 107 LEU PHE 0. 0.180667415
NP_085152.2 76 GLU ASP 0. 0.0847644284
NP_085152.2 62 ARG CYS 0. 0.131425872
NP_699170.1 103 ARG GLN 0. 0.133333296
NP_699170.1 217 LEU VAL 0. 0.415016711
NP_699170.1 218 ARG GLY 0. 0.179741278
NP_699170.1 218 ARG GLN 0. 0.158773586
NP_699170.1 262 ASP ASN 0. 0.499840766
NP_699170.1 267 HIS GLN 0. 0.161605135
NP_699170.1 273 PRO LEU 0. 0.73638922
NP_699170.1 279 LEU PHE 0. 0.707920551
NP_060341.2 110 ILE VAL 0. 0.165800512
NP_001025056.1 20 CYS ARG 0. 0.580509245
NP_001025056.1 66 ARG HIS 0. 0.0226033498
NP_001025056.1 68 ARG LYS 0. 0.202682644
NP_001025056.1 77 ARG SER 0. 0.0711504444
NP_001025056.1 101 PRO LEU 0. 0.444930345
NP_001025056.1 120 LEU PRO 0. 0.661587477
NP_001025056.1 148 ALA THR 0. 0.0603955276
NP_001025056.1 155 ARG HIS 0. 0.608887136
NP_001025056.1 161 ALA THR 0. 0.439375281
NP_001025056.1 196 ARG HIS 0. 0.0748107359
NP_689414.1 42 PRO LEU 0. 0.564518213
NP_689414.1 62 CYS ARG 0. 0.755865335
NP_689414.1 72 TRP GLY 0. 0.35877943
NP_689414.1 87 SER LEU 0. 0.108891509
NP_689414.1 111 LYS ARG 0. 0.107425176
NP_689414.1 113 SER GLY 0. 0.184422001
NP_689414.1 123 ARG CYS 0. 0.105547711
NP_689414.1 126 ALA THR 0. 0.0737434477
NP_689414.1 143 GLY ARG 0. 0.736799836
NP_689414.1 155 LYS ASN 0. 0.579037189
NP_689414.1 210 ALA THR 0. 0.437906891
NP_689414.1 224 SER ASN 0. 0.136878759
NP_689414.1 238 ALA VAL 0. 0.455055445
NP_689414.1 247 ARG HIS 0. 0.060078226
NP_689414.1 282 ALA THR 0. 0.0979680941
NP_689414.1 290 SER ASN 0. 0.0569003522
NP_689414.1 318 MET ILE 0. 0.17467019
NP_689414.1 322 LEU PHE 0. 0.365003467
NP_689414.1 356 GLU LYS 0. 0.0689228922
NP_689414.1 363 GLU ASP 0. 0.121228717
NP_689414.1 367 GLY CYS 0. 0.172976464
NP_689414.1 369 ARG HIS 0. 0.109270841
NP_689414.1 381 VAL MET 0. 0.0430379733
NP_689414.1 412 ALA THR 0. 0.0981656685
NP_689414.1 455 ASP ASN 0. 0.154581204
NP_689414.1 478 LEU ILE 0. 0.431252062
NP_689414.1 486 ARG HIS 0. 0.0498047434
NP_689414.1 510 ARG GLN 0. 0.476297766
NP_689414.1 516 SER PHE 0. 0.551506042
NP_689414.1 556 ARG CYS 0. 0.151333019
NP_689414.1 568 ALA THR 0. 0.183471441
NP_689414.1 594 ARG GLN 0. 0.102774262
NP_689414.1 645 THR MET 0. 0.25655216
NP_689414.1 694 ALA THR 0. 0.239527717
NP_689414.1 716 THR LYS 0. 0.317206234
NP_689414.1 735 ALA THR 0. 0.0948781669
NP_689414.1 740 LEU VAL 0. 0.212515295
NP_689414.1 780 PRO ALA 0. 0.2208758
NP_689414.1 796 GLY ASP 0. 0.390627652
NP_689414.1 797 ALA VAL 0. 0.0912966728
NP_689414.1 818 MET ILE 0. 0.109833501
NP_689414.1 822 GLY ARG 0. 0.226761937
NP_004412.2 584 PRO LEU 0. 0.159203008
NP_004412.2 561 PRO ARG 0. 0.133430943
NP_004412.2 558 ARG HIS 0. 0.176446065
NP_004412.2 532 GLY SER 0. 0.127345696
NP_004412.2 460 ASN TYR 0. 0.625658512
NP_004412.2 431 THR ALA 0. 0.113505416
NP_004412.2 403 GLY ARG 0. 0.783162057
NP_004412.2 297 PRO LEU 0. 0.637564242
NP_004412.2 250 VAL ILE 0. 0.176638797
NP_004412.2 203 LEU PHE 0. 0.0950213969
NP_004412.2 194 SER THR 0. 0.0790215954
NP_004412.2 178 ALA VAL 0. 0.0607125424
NP_004412.2 178 ALA THR 0. 0.0755382329
NP_004412.2 158 ARG GLN 0. 0.0497024506
NP_004412.2 157 ALA THR 0. 0.086950928
NP_004412.2 144 ARG TRP 0. 0.118451335
NP_004412.2 96 THR MET 0. 0.0988010466
NP_004412.2 91 ALA VAL 0. 0.0267187841
NP_001120701.1 199 LYS ARG 0. 0.243873015
NP_001120701.1 158 GLN ARG 0. 0.139853567
NP_001120701.1 134 ARG CYS 0. 0.597936094
NP_001120701.1 130 VAL MET 0. 0.223114312
NP_001120701.1 122 ALA THR 0. 0.0701202825
NP_001120701.1 107 GLN HIS 0. 0.0824262872
NP_001120701.1 104 PRO LEU 0. 0.423147678
NP_001120701.1 92 ALA THR 0. 0.00127754139
NP_001120701.1 57 GLN HIS 0. 0.016103005
NP_001120701.1 22 PRO LEU 0. 0.0981385708
NP_112199.2 503 ARG CYS 0. 0.304401577
NP_112199.2 480 PRO LEU 0. 0.213014245
NP_112199.2 480 PRO SER 0. 0.206566378
NP_112199.2 477 ALA VAL 0. 0.245141625
NP_112199.2 474 ARG GLN 0. 0.244196028
NP_112199.2 470 ARG GLN 0. 0.281912893
NP_112199.2 436 ALA THR 0. 0.169154048
NP_112199.2 420 ARG CYS 0. 0.299672693
NP_112199.2 332 ALA VAL 0. 0.157613903
NP_112199.2 311 GLN ARG 0. 0.120033078
NP_001034666.1 173 LYS ARG 0. 0.511219382
NP_001034666.1 161 VAL MET 0. 0.0746659264
NP_001034666.1 128 VAL ILE 0. 0.166645199
NP_001034666.1 125 MET VAL 0. 0.285540849
NP_001034666.1 71 THR SER 0. 0.0970148295
NP_001034666.1 56 ASP GLU 0. 0.0922107846
NP_060441.2 129 ALA VAL 0. 0.214386091
NP_060441.2 125 HIS LEU 0. 0.239302441
NP_060441.2 87 ILE THR 0. 0.12845017
NP_060441.2 84 PRO SER 0. 0.142079562
NP_001138682.1 395 ILE MET 0. 0.240995139
NP_001138682.1 389 GLU GLN 0. 0.300723791
NP_001138682.1 387 GLY VAL 0. 0.326487452
NP_001138682.1 381 ALA VAL 0. 0.19530651
NP_001138682.1 377 ASP TYR 0. 0.315355897
NP_001138682.1 294 GLU LYS 0. 0.370185971
NP_001138682.1 267 ARG GLY 0. 0.344116926
NP_001138682.1 254 VAL LEU 0. 0.267832428
NP_001138682.1 210 ALA ASP 0. 0.478787214
NP_001138682.1 200 GLY VAL 0. 0.263961971
NP_001138682.1 129 ARG HIS 0. 0.275953531
NP_001140157.1 8 THR MET 0. 0.123370089
NP_001140157.1 13 GLY ARG 0. 0.189642802
NP_001140157.1 45 PRO LEU 0. 0.187959209
NP_001140157.1 49 GLY SER 0. 0.184427887
NP_001140157.1 76 VAL ILE 0. 0.189883456
NP_001140157.1 77 VAL ILE 0. 0.165334582
NP_001140157.1 150 PRO THR 0. 0.101604648
NP_073745.2 70 ALA SER 0. 0.102233842
NP_073745.2 102 ARG SER 0. 0.164909542
NP_954572.2 31 ARG CYS 0. 0.242869407
NP_954572.2 39 ARG TRP 0. 0.0822376087
NP_073745.2 173 GLY SER 0. 0.34480983
NP_954572.2 49 ARG CYS 0. 0.190674111
NP_073745.2 219 HIS ARG 0. 0.190979287
NP_073745.2 308 PRO LEU 0. 0.227342978
NP_073745.2 315 SER LEU 0. 0.316250801
NP_073745.2 326 ALA PRO 0. 0.385213256
NP_001034300.2 9 ALA VAL 0. 0.402648658
NP_001034300.2 25 LYS GLU 0. 0.215287536
NP_001034300.2 28 VAL LEU 0. 0.173339233
NP_001034300.2 33 ARG TRP 0. 0.173413455
NP_001034300.2 52 ALA VAL 0. 0.210589111
NP_001034300.2 58 GLY ARG 0. 0.527739644
NP_001034300.2 62 ARG CYS 0. 0.254976958
NP_001034300.2 91 ALA VAL 0. 0.212596059
NP_001034300.2 114 ARG HIS 0. 0.558974028
NP_001034300.2 131 ARG TRP 0. 0.241170481
NP_001034300.2 154 ARG CYS 0. 0.293752342
NP_001034300.2 159 MET THR 0. 0.31173858
NP_001034300.2 167 ARG GLN 0. 0.122762553
NP_001034300.2 250 ILE THR 0. 0.201364174
NP_001034300.2 272 PHE CYS 0. 0.467535704
NP_001034300.2 298 PHE LEU 0. 0.64074862
NP_001034300.2 315 ASN ILE 0. 0.266498297
NP_001034300.2 315 ASN LYS 0. 0.382235736
NP_001034300.2 316 GLU LYS 0. 0.42244795
NP_001034300.2 337 GLY ARG 0. 0.22357595
NP_001034300.2 345 ARG GLY 0. 0.155939981
NP_001034300.2 356 ALA THR 0. 0.586771965
NP_001034300.2 365 THR MET 0. 0.274563998
NP_001034300.2 372 GLY ARG 0. 0.297310352
NP_001034300.2 376 GLU ALA 0. 0.0955349654
NP_001034300.2 383 VAL MET 0. 0.299652278
NP_114127.3 71 ALA SER 0. 0.337930351
NP_114127.3 110 ALA VAL 0. 0.0784848556
NP_114127.3 195 ALA VAL 0. 0.08711458
NP_114127.3 216 SER ALA 0. 0.140419573
NP_114127.3 228 THR MET 0. 0.131974399
NP_114127.3 270 VAL ILE 0. 0.0373681188
NP_114127.3 292 THR MET 0. 0.124003738
NP_114127.3 296 ALA VAL 0. 0.091832608
NP_114127.3 314 VAL MET 0. 0.235050246
NP_114127.3 338 THR ALA 0. 0.468752921
NP_114127.3 374 ALA THR 0. 0.648034394
NP_114127.3 386 ARG GLN 0. 0.314772815
NP_114127.3 418 ARG GLN 0. 0.307002366
NP_114127.3 427 LYS ARG 0. 0.521569312
NP_114127.3 439 HIS ASN 0. 0.580212414
NP_114127.3 474 ASP HIS 0. 0.176264137
NP_114127.3 476 PRO LEU 0. 0.623293936
NP_114127.3 485 VAL ALA 0. 0.286534339
NP_114127.3 538 GLN PRO 0. 0.899246633
NP_114127.3 545 LYS ASN 0. 0.181753114
NP_114127.3 573 LYS MET 0. 0.0894274786
NP_114127.3 574 ALA VAL 0. 0.0959041193
NP_114127.3 579 ARG CYS 0. 0.262997687
NP_114127.3 586 SER PHE 0. 0.229242221
NP_114127.3 606 CYS ARG 0. 0.436979771
NP_114127.3 609 GLY SER 0. 0.353585303
NP_114127.3 620 GLY GLU 0. 0.330505759
NP_114127.3 625 PRO LEU 0. 0.215991229
NP_114127.3 638 ARG GLN 0. 0.327113867
NP_114127.3 639 PRO SER 0. 0.326276541
NP_114127.3 643 PRO LEU 0. 0.354599386
NP_001164006.1 15 GLY ASP 0. 0.294400632
NP_060658.3 96 ARG GLN 0. 0.312215775
NP_060658.3 101 SER ASN 0. 0.337281555
NP_060658.3 114 ARG CYS 0. 0.344528109
NP_060658.3 126 GLY ASP 0. 0.252204567
NP_001164006.1 157 ARG TRP 0. 0.18324551
NP_001164006.1 176 ARG GLN 0. 0.113965102
NP_001164007.1 115 ARG TRP 0. 0.194289088
NP_001164007.1 227 ARG GLN 0. 0.393931925
NP_001164007.1 232 PRO SER 0. 0.130230591
NP_001164007.1 395 ASP HIS 0. 0.2457304
NP_001164007.1 424 ARG CYS 0. 0.392592877
NP_001164007.1 424 ARG HIS 0. 0.364904135
NP_001164007.1 486 HIS TYR 0. 0.447463781
NP_001164007.1 489 LYS MET 0. 0.420948207
NP_001164007.1 490 MET LEU 0. 0.221588194
NP_001164007.1 491 CYS ARG 0. 0.353454202
NP_001108220.1 152 ALA THR 0. 0.180195644
NP_001108220.1 109 GLY SER 0. 0.399174124
NP_001164159.1 72 PHE LEU 0. -0.0355674848
NP_001164159.1 79 PRO ALA 0. -0.102909505
NP_001164159.1 91 ARG GLY 0. -0.012186572
NP_001164159.1 102 MET THR 0. -0.0952662006
NP_001164160.1 237 ARG HIS 0. 0.113309093
NP_001164160.1 274 ASP ASN 0. 0.59617728
NP_001164160.1 388 ARG TRP 0. 0.189089999
NP_001164160.1 459 ALA VAL 0. 0.129767999
NP_001164160.1 461 ALA THR 0. 0.151485652
NP_001164160.1 562 VAL GLY 0. 0.440647483
NP_001164160.1 566 LYS GLU 0. 0.487578243
NP_277071.2 628 GLU ASP 0. 0.270402074
NP_277071.2 565 PRO THR 0. 0.3680875
NP_076916.2 112 HIS ARG 0. 0.175718114
NP_277071.2 109 TRP ARG 0. 0.0912248939
NP_277028.1 108 LYS GLU 0. 0.101418458
NP_277023.1 63 VAL ALA 0. -0.0220475066
NP_277023.1 59 ARG GLN 0. 0.0846339166
NP_277023.1 59 ARG TRP 0. 0.0904836878
NP_277023.1 51 ILE VAL 0. 0.0105819255
NP_277023.1 45 GLU ASP 0. 0.0607420318
NP_277023.1 17 GLY GLU 0. 0.032233458
NP_277023.1 17 GLY ARG 0. 0.0244247746
NP_619650.2 29 ARG CYS 0. 0.151219949
NP_619650.2 47 GLU LYS 0. 0.380001396
NP_619650.2 56 GLY VAL 0. 0.178122252
NP_619650.2 60 TRP ARG 0. 0.331589907
NP_619650.2 90 ASN THR 0. 0.325166732
NP_619650.2 98 MET ILE 0. 0.463554263
NP_619650.2 172 MET THR 0. 0.428463548
NP_848640.1 196 GLY CYS 0. 0.140188619
NP_848640.1 141 MET VAL 0. 0.088238664
NP_848640.1 99 ASP ASN 0. 0.133385748
NP_848640.1 62 ALA VAL 0. 0.0716463402
NP_001073953.1 751 GLY ARG 0. 0.282240689
NP_001073953.1 723 GLN HIS 0. 0.0860236138
NP_001073953.1 628 GLY CYS 0. 0.150912255
NP_001073953.1 508 ARG HIS 0. 0.317323953
NP_001073953.1 490 ARG HIS 0. 0.260149568
NP_001073953.1 470 LYS GLU 0. 0.207509756
NP_001073953.1 460 ASN SER 0. 0.135405838
NP_001073953.1 441 PRO ARG 0. 0.153798655
NP_001073953.1 432 VAL ILE 0. 0.175543204
NP_001073953.1 412 THR MET 0. 0.169981524
NP_001073953.1 394 LYS ASN 0. 0.207956076
NP_001073953.1 388 ARG GLN 0. 0.117478482
NP_001073953.1 378 LYS ARG 0. 0.0626649931
NP_001073953.1 370 GLU LYS 0. 0.247569546
NP_001073953.1 365 ARG GLN 0. 0.411796808
NP_001073953.1 363 ILE VAL 0. 0.134490997
NP_001073953.1 323 ALA GLU 0. 0.145199493
NP_001073953.1 307 ARG CYS 0. 0.166971147
NP_001073953.1 234 LEU PHE 0. 0.235870793
NP_001073953.1 218 ARG GLN 0. 0.229798272
NP_001073953.1 194 THR ARG 0. 0.202850014
NP_001073953.1 83 ALA THR 0. 0.166344732
NP_000806.2 193 VAL ILE 0. 0.0338966846
NP_000806.2 220 ARG HIS 0. 0.163003176
NP_000806.2 407 ALA THR 0. 0.0600504689
NP_000806.2 418 ARG TRP 0. 0.225816026
NP_002735.3 49 ARG HIS 0. 0.213515803
NP_002735.3 89 GLU GLN 0. 0.21374546
NP_002735.3 106 PRO LEU 0. 0.242717385
NP_002735.3 148 SER ARG 0. 0.192023098
NP_002735.3 171 ARG HIS 0. 0.293352962
NP_002735.3 174 GLY SER 0. 0.220117345
NP_002735.3 181 ARG LYS 0. 0.0841541663
NP_001028753.1 10 PRO ALA 0. 0.0641437173
NP_001028753.1 105 VAL MET 0. 0.256816626
NP_001028753.1 132 GLY ARG 0. 0.343758821
NP_003027.1 62 ALA GLY 0. 0.145183504
NP_003027.1 83 PRO SER 0. 0.190098614
NP_003027.1 280 ASN SER 0. 0.408896118
NP_003027.1 345 ALA VAL 0. 0.0231075604
NP_003027.1 399 ALA VAL 0. 0.0580031574
NP_003027.1 425 ALA VAL 0. 0.00190566515
NP_003027.1 441 ARG TRP 0. 0.110028967
NP_003027.1 462 PRO ALA 0. -0.00713852001
NP_003027.1 486 VAL ILE 0. -0.0152922189
NP_003027.1 571 VAL MET 0. 0.15663372
NP_079124.1 497 ARG TRP 0. 0.421532124
NP_079124.1 486 ALA THR 0. 0.386896402
NP_079124.1 449 GLY GLU 0. 0.227613032
NP_079124.1 448 LEU PRO 0. 0.298681796
NP_079124.1 436 VAL MET 0. 0.364315927
NP_079124.1 422 ALA THR 0. 0.141472891
NP_079124.1 350 ALA VAL 0. 0.108736999
NP_079124.1 349 HIS ARG 0. 0.197269887
NP_079124.1 320 VAL MET 0. 0.113141313
NP_079124.1 293 GLU LYS 0. 0.263777435
NP_079124.1 252 GLY SER 0. 0.388318002
NP_079124.1 222 PRO GLN 0. 0.13584131
NP_079124.1 206 ILE VAL 0. 0.121769071
NP_079124.1 201 TYR SER 0. 0.50335443
NP_079124.1 171 ARG HIS 0. 0.0474583246
NP_008964.3 19 TYR HIS 0. 0.161205888
NP_008964.3 40 THR MET 0. 0.121063918
NP_002608.1 274 THR ILE 0. 0.279923826
NP_002608.1 244 ARG GLN 0. 0.269681603
NP_002608.1 204 ARG HIS 0. 0.147411853
NP_002608.1 202 ARG CYS 0. 0.215930149
NP_002608.1 176 ARG GLN 0. 0.462620437
NP_002608.1 143 ARG CYS 0. 0.122561678
NP_002608.1 140 GLY ARG 0. 0.0786025524
NP_002608.1 111 LEU PRO 0. 0.327916294
NP_002608.1 62 THR ILE 0. 0.399200499
NP_055453.2 117 ASP ASN 0. 0.169643447
NP_055453.2 126 HIS GLN 0. 0.184228778
NP_055453.2 164 ALA THR 0. 0.1008128
NP_055453.2 177 THR MET 0. 0.322519809
NP_055453.2 203 VAL MET 0. 0.024201585
NP_055453.2 208 GLN HIS 0. 0.120288469
NP_055453.2 237 MET THR 0. 0.161971539
NP_055453.2 346 VAL MET 0. 0.0535747409
NP_055453.2 506 ALA THR 0. 0.0463223085
NP_055453.2 560 VAL MET 0. -0.0340990908
NP_055453.2 596 VAL MET 0. 0.00924017932
NP_055453.2 877 VAL LEU 0. 0.480428189
NP_055453.2 914 ARG TRP 0. 0.11928618
NP_055453.2 918 ARG LEU 0. 0.136521891
NP_055453.2 962 ASP ASN 0. 0.106222026
NP_055453.2 1083 ARG TRP 0. 0.0586228855
NP_055453.2 1113 ALA THR 0. 0.118425973
NP_055453.2 1120 VAL MET 0. 0.0873166397
NP_055453.2 1191 ARG CYS 0. 0.197068438
NP_055453.2 1335 VAL LEU 0. 0.116464213
NP_055453.2 1369 GLN GLU 0. 0.183415323
NP_055453.2 1402 GLY ARG 0. 0.136996955
NP_060686.1 718 ALA THR 0. 0.169613242
NP_060686.1 684 GLN ARG 0. 0.107268393
NP_060686.1 671 ARG CYS 0. 0.146161407
NP_060686.1 547 ALA VAL 0. 0.148522362
NP_060686.1 529 ARG TRP 0. 0.164887398
NP_060686.1 463 ALA THR 0. 0.582669318
NP_060686.1 462 ARG CYS 0. 0.193458498
NP_060686.1 442 ALA THR 0. 0.0177921541
NP_060686.1 193 ASN SER 0. 0.774073303
NP_060686.1 168 VAL MET 0. 0.196397528
NP_060686.1 102 GLU LYS 0. 0.476303995
NP_060686.1 88 THR ILE 0. 0.273852706
NP_001010926.1 44 GLU ASP 0. 0.318698466
NP_001010926.1 30 ASP ALA 0. 0.466613382
NP_003811.2 117 ALA THR 0. 0.199089229
NP_003811.2 155 THR ALA 0. 0.310050935
NP_003811.2 200 HIS TYR 0. 0.302442789
NP_003811.2 241 VAL ILE 0. 0.0495447554
NP_258428.2 761 THR MET 0. 0.304417282
NP_258428.2 741 HIS TYR 0. 0.661428332
NP_258428.2 706 GLY SER 0. 0.527046323
NP_258428.2 701 ASP GLU 0. 0.292549998
NP_258428.2 556 ARG GLN 0. 0.537949443
NP_258428.2 323 GLU GLN 0. 0.550399959
NP_258428.2 302 GLN ARG 0. 0.244268566
NP_258428.2 144 ASP ASN 0. 0.592136264
NP_258428.2 125 ARG GLN 0. 0.246481329
NP_258428.2 109 THR MET 0. 0.200218558
NP_536356.3 4 PRO LEU 0. 0.209891155
NP_536356.3 6 ALA THR 0. 0.0877108276
NP_536356.3 9 SER TYR 0. 0.0304657873
NP_536356.3 23 ALA VAL 0. 0.373416662
NP_536356.3 39 VAL MET 0. 0.370725691
NP_536356.3 49 ALA THR 0. 0.00220220513
NP_536356.3 77 ARG HIS 0. 0.208839282
NP_536356.3 86 VAL MET 0. 0.371090978
NP_536356.3 213 VAL MET 0. 0.215592787
NP_536356.3 225 LEU TRP 0. 0.20382975
NP_536356.3 230 GLU ASP 0. 0.323646605
NP_536356.3 247 GLY ARG 0. 0.586224794
NP_536356.3 290 ASP ASN 0. 0.352583826
NP_536356.3 302 SER LEU 0. 0.539109528
NP_536356.3 361 ALA THR 0. 0.118610963
NP_955533.2 17 VAL ILE 0. 0.184325784
NP_955533.2 34 ALA THR 0. 0.248704687
NP_955533.2 282 GLU LYS 0. 0.197943404
NP_955533.2 288 ARG GLN 0. 0.14933452
NP_955533.2 312 ASP ASN 0. 0.210120082
NP_955533.2 476 PRO SER 0. 0.11075063
NP_955533.2 533 SER PRO 0. 0.122323096
NP_955533.2 562 VAL ILE 0. 0.0427048616
NP_955533.2 570 THR MET 0. 0.0816411972
NP_955533.2 633 PRO LEU 0. 0.200793549
NP_955533.2 764 VAL MET 0. 0.0728605464
NP_955533.2 784 PRO SER 0. 0.158164382
NP_955533.2 836 GLY SER 0. 0.12320175
NP_955533.2 873 ARG GLN 0. 0.227432147
NP_955533.2 939 LEU VAL 0. 0.29841122
NP_955533.2 998 VAL ILE 0. 0.101400174
NP_955533.2 1044 LEU PHE 0. 0.279448092
NP_955533.2 1052 ALA THR 0. 0.153050765
NP_955533.2 1247 GLU GLY 0. 0.371801078
NP_055263.2 61 ARG GLN 0. 0.114392966
NP_055263.2 79 ALA VAL 0. 0.0777526498
NP_055263.2 119 ARG GLN 0. 0.0514385588
NP_055263.2 137 VAL MET 0. 0.0212127529
NP_055263.2 190 ARG GLN 0. 0.0158627816
NP_055263.2 229 GLU ASP 0. 0.0690214857
NP_055263.2 233 ASP ASN 0. 0.0889468864
NP_055263.2 283 ARG GLN 0. 0.238223478
NP_055263.2 307 VAL MET 0. 0.00443852227
NP_055263.2 313 SER PRO 0. 0.500411689
NP_055263.2 317 ARG TRP 0. 0.0992476344
NP_055263.2 318 ALA VAL 0. -0.0501674451
NP_055263.2 370 HIS TYR 0. 0.0434038565
NP_055263.2 380 ASN ASP 0. 0.428894818
NP_055263.2 393 SER ASN 0. 0.0578555986
NP_055263.2 408 ARG TRP 0. 0.0823516026
NP_055263.2 412 GLY ARG 0. 0.0868220478
NP_055263.2 448 TYR HIS 0. 0.275940537
NP_055263.2 453 ARG HIS 0. 0.060856618
NP_055263.2 474 ARG CYS 0. 0.445438266
NP_055263.2 479 TYR HIS 0. 0.307769626
NP_055263.2 500 ARG LEU 0. 0.359256089
NP_055263.2 523 ARG GLN 0. 0.0353907757
NP_055263.2 525 THR MET 0. 0.0193780344
NP_055263.2 547 MET THR 0. 0.0373226888
NP_055263.2 552 ALA THR 0. 0.0766682774
NP_055263.2 559 VAL GLU 0. 0.218671829
NP_055263.2 579 VAL MET 0. 0.00675641745
NP_055263.2 584 GLN ARG 0. 0.0620786175
NP_055263.2 605 ALA VAL 0. -0.0136687104
NP_055263.2 642 ALA VAL 0. 0.220109686
NP_055263.2 645 ALA THR 0. 0.114131391
NP_055263.2 674 GLY ARG 0. 0.442529082
NP_055263.2 681 GLU LYS 0. 0.196114138
NP_055263.2 706 GLU LYS 0. 0.418829501
NP_001400.3 1483 ALA THR 0. 0.148382783
NP_001400.3 1438 GLY ARG 0. 0.192719042
NP_001400.3 1413 HIS TYR 0. 0.170881703
NP_001400.3 1392 TRP ARG 0. 0.150111616
NP_001400.3 1377 PRO SER 0. 0.0825553164
NP_001400.3 1364 ARG HIS 0. 0.0800813287
NP_001400.3 1339 ARG HIS 0. 0.0868334323
NP_001400.3 1317 ASN LYS 0. 0.277634412
NP_001400.3 1287 ARG HIS 0. 0.0718399808
NP_001400.3 1281 PRO LEU 0. 0.208334967
NP_001400.3 1253 ARG HIS 0. 0.163226783
NP_001400.3 1137 GLY ALA 0. 0.0425222293
NP_001400.3 1062 ALA VAL 0. 0.140692011
NP_001400.3 1043 ARG GLN 0. 0.0983895063
NP_001400.3 1016 GLY ARG 0. 0.623162746
NP_001400.3 982 ARG TRP 0. 0.0718088001
NP_001400.3 964 ALA THR 0. 0.112739384
NP_001400.3 898 PRO LEU 0. 0.144219011
NP_001400.3 896 VAL MET 0. 0.151546434
NP_001400.3 877 ALA THR 0. 0.108044989
NP_001400.3 854 PHE LEU 0. 0.124485701
NP_001400.3 841 ALA SER 0. 0.046018336
NP_001400.3 837 HIS TYR 0. 0.144367263
NP_001400.3 809 VAL ILE 0. 0.0640736297
NP_001400.3 759 ARG TRP 0. 0.100580595
NP_001400.3 738 VAL MET 0. 0.0640761629
NP_001400.3 618 ARG GLN 0. 0.340202928
NP_001400.3 515 SER PHE 0. 0.196338162
NP_001400.3 402 ARG GLN 0. 0.377697647
NP_001400.3 362 GLU LYS 0. 0.259806454
NP_001400.3 359 ARG HIS 0. 0.186616749
NP_001400.3 322 ARG GLN 0. 0.187667623
NP_001400.3 322 ARG TRP 0. 0.270821184
NP_001400.3 310 VAL MET 0. 0.129475221
NP_001400.3 291 ALA THR 0. 0.103451028
NP_001400.3 278 ALA VAL 0. 0.0942935869
NP_001400.3 277 ALA SER 0. 0.1403393
NP_001400.3 239 GLY SER 0. 0.33752048
NP_001400.3 232 GLY ARG 0. 0.170708045
NP_001400.3 224 ARG GLN 0. 0.121602573
NP_001400.3 192 ARG TRP 0. 0.198441818
NP_001400.3 180 PRO LEU 0. 0.0738509074
NP_001400.3 166 ARG LEU 0. 0.0966897234
NP_001400.3 147 CYS TYR 0. 0.526439846
NP_001400.3 115 MET THR 0. 0.134512052
NP_001400.3 95 GLY ASP 0. 0.528532326
NP_001400.3 45 PRO LEU 0. 0.296569437
NP_877429.2 69 GLY SER 0. 0.442153871
NP_877429.2 113 THR MET 0. 0.447571039
NP_060288.3 407 SER LEU 0. 0.232954293
NP_060288.3 392 THR MET 0. 0.528565228
NP_060288.3 383 PRO LEU 0. 0.580342412
NP_060288.3 356 VAL ILE 0. 0.161510035
NP_060288.3 331 ILE MET 0. 0.0212893914
NP_060288.3 325 ASP HIS 0. 0.219761997
NP_060288.3 324 THR ILE 0. 0.13359575
NP_060288.3 324 THR ALA 0. 0.0670832917
NP_060288.3 295 ARG GLN 0. 0.0747043788
NP_060288.3 293 PRO LEU 0. 0.0855213329
NP_060288.3 292 PRO LEU 0. 0.123438433
NP_060288.3 262 GLY ALA 0. 0.0482934564
NP_060288.3 242 SER ASN 0. 0.731425166
NP_060288.3 227 LYS GLU 0. 0.784963548
NP_060288.3 66 ALA THR 0. 0.340262204
NP_060288.3 9 LEU ILE 0. 0.201974466
NP_689705.2 43 ARG CYS 0. 0.080770649
NP_689705.2 79 ARG GLN 0. 0.0277613271
NP_689705.2 95 SER LEU 0. 0.07974419
NP_689705.2 104 ARG LYS 0. 0.00947003998
NP_689705.2 106 THR MET 0. 0.0548242144
NP_689705.2 113 ALA VAL 0. -0.0183227044
NP_689705.2 138 SER ASN 0. 0.0357592441
NP_689705.2 157 GLY GLU 0. 0.0503156707
NP_689705.2 177 ARG GLN 0. 0.0644515529
NP_689705.2 196 GLU LYS 0. 0.0764309391
NP_689705.2 214 SER ASN 0. 0.0998128057
NP_689705.2 284 PRO SER 0. 0.0593974553
NP_689705.2 294 SER LEU 0. 0.0208611153
NP_689705.2 305 ALA THR 0. 0.0188886672
NP_689705.2 323 SER TYR 0. 0.00692699337
NP_689705.2 333 ASP ASN 0. 0.0363081507
NP_689705.2 338 GLU LYS 0. 0.0694996938
NP_689705.2 353 THR MET 0. 0.0139953867
NP_689705.2 356 TRP ARG 0. 0.0856069624
NP_689705.2 377 GLU ASP 0. 0.0128164729
NP_689705.2 390 PRO LEU 0. 0.0269372873
NP_689705.2 403 LEU PRO 0. 0.136965588
NP_689705.2 406 SER LEU 0. 0.0238489714
NP_689705.2 432 THR SER 0. 0.0582608357
NP_689705.2 466 THR MET 0. 0.0227545276
NP_689705.2 474 ARG GLN 0. 0.0579900257
NP_689705.2 497 MET ILE 0. 0.0467482321
NP_689705.2 505 ASN HIS 0. 0.104329422
NP_689705.2 521 LYS MET 0. 0.0154437833
NP_689705.2 550 TRP ARG 0. 0.242826864
NP_689705.2 564 ILE THR 0. 0.0180093516
NP_689705.2 580 SER TYR 0. 0.038347885
NP_689705.2 583 GLU LYS 0. 0.0849905089
NP_689705.2 634 VAL ILE 0. -0.0582281835
NP_689705.2 646 LEU ARG 0. 0.0438945293
NP_689705.2 653 GLY ARG 0. 0.033212658
NP_065761.1 577 PRO ALA 0. 0.0771244988
NP_065761.1 559 GLU LYS 0. 0.228989825
NP_065761.1 320 PRO SER 0. 0.152339712
NP_065761.1 301 VAL MET 0. 0.233020246
NP_065761.1 239 ASP ASN 0. 0.423093796
NP_065761.1 194 LEU PHE 0. 0.255303174
NP_065761.1 181 LEU PHE 0. 0.141970396
NP_055519.1 874 ARG HIS 0. 0.612501144
NP_055519.1 857 GLU LYS 0. 0.419630229
NP_055519.1 855 GLY GLU 0. 0.453835666
NP_055519.1 808 GLY GLU 0. 0.146185473
NP_055519.1 807 ASP GLU 0. 0.189043209
NP_055519.1 710 LYS GLN 0. 0.151014298
NP_055519.1 704 GLY GLU 0. 0.198772907
NP_055519.1 686 ALA VAL 0. 0.203467011
NP_055519.1 658 ASN ILE 0. 0.202767119
NP_055519.1 656 ARG CYS 0. 0.474079579
NP_055519.1 532 VAL ILE 0. 0.018078804
NP_055519.1 472 GLU LYS 0. 0.254592121
NP_055519.1 447 THR MET 0. 0.266383171
NP_055519.1 433 ASP ASN 0. 0.245310917
NP_055519.1 432 ILE THR 0. 0.196438327
NP_055519.1 409 ARG GLN 0. 0.153685838
NP_055519.1 407 ASP ASN 0. 0.259932101
NP_055519.1 390 HIS ARG 0. 0.128378004
NP_055519.1 299 ARG GLN 0. 0.0958211049
NP_055519.1 282 GLU LYS 0. 0.107375294
NP_055519.1 234 LYS ARG 0. 0.26701504
NP_055519.1 222 ARG TRP 0. 0.140048593
NP_055519.1 209 GLU GLY 0. 0.271589667
NP_055519.1 164 ALA SER 0. 0.00438316073
NP_055519.1 163 THR PRO 0. 0.114433698
NP_055519.1 139 ILE THR 0. 0.106841564
NP_055519.1 91 ARG GLN 0. 0.115818091
NP_055519.1 16 GLU LYS 0. 0.304888636
NP_004393.1 61 PRO SER 0. 0.0643308684
NP_004393.1 165 ARG GLN 0. 0.465082288
NP_004393.1 236 LEU SER 0. 0.0362079702
NP_004393.1 277 LYS ARG 0. 0.0241330396
NP_004393.1 279 GLN LYS 0. 0.0666461438
NP_004393.1 330 ARG TRP 0. 0.227037609
NP_004393.1 335 ARG GLN 0. 0.189537868
NP_997239.2 238 ASP ASN 0. 0.137499541
NP_997239.2 211 ALA VAL 0. 0.0893757418
NP_997239.2 167 LEU PRO 0. 0.143319726
NP_997239.2 165 PRO ALA 0. 0.0171741154
NP_997239.2 147 GLY ARG 0. 0.075222753
NP_997239.2 136 ARG THR 0. 0.058918599
NP_997239.2 131 ARG HIS 0. 0.0523023829
NP_997239.2 131 ARG CYS 0. 0.0973093435
NP_997239.2 114 GLN LYS 0. 0.05612012
NP_997239.2 101 ALA SER 0. 0.000507237331
NP_997239.2 84 PRO SER 0. 0.0176820494
NP_997239.2 54 ARG GLN 0. 0.0227619018
NP_997239.2 40 THR SER 0. 0.0758016258
NP_997239.2 32 VAL ILE 0. 0.019636523
NP_997239.2 19 ARG GLN 0. 0.0268829893
NP_001035943.1 35 ALA VAL 0. 0.0707577392
NP_001035943.1 100 ARG TRP 0. 0.178309813
NP_001035943.1 146 PRO LEU 0. 0.0884831473
NP_001035943.1 178 THR SER 0. 0.0628648847
NP_001035943.1 202 GLY ASP 0. 0.301423848
NP_001035943.1 219 THR ALA 0. 0.0100479433
NP_001035943.1 263 GLY ARG 0. 0.113514021
NP_001035943.1 361 VAL ILE 0. 0.0450680405
NP_001035943.1 367 VAL MET 0. 0.096481584
NP_001035943.1 370 ASP ASN 0. 0.105276853
NP_001035943.1 376 THR MET 0. 0.119250521
NP_001035943.1 377 THR MET 0. 0.0790434182
NP_055917.1 1413 ASP ASN 0. 0.212508664
NP_055917.1 1328 PRO LEU 0. 0.47839132
NP_055917.1 1304 HIS ARG 0. 0.285952359
NP_055917.1 1284 ARG HIS 0. 0.108408146
NP_055917.1 1147 ALA VAL 0. 0.145587966
NP_055917.1 1110 ALA VAL 0. 0.054961402
NP_055917.1 1105 LYS ARG 0. 0.295357972
NP_055917.1 1076 VAL ALA 0. -0.020409869
NP_055917.1 1016 VAL ILE 0. 0.125578031
NP_055917.1 965 GLU LYS 0. 0.254014611
NP_055917.1 961 ARG HIS 0. 0.118789293
NP_055917.1 959 ARG GLN 0. 0.42153421
NP_055917.1 938 VAL MET 0. 0.0540582053
NP_055917.1 894 HIS ARG 0. 0.141676143
NP_055917.1 840 SER ASN 0. 0.0952834636
NP_055917.1 776 PRO ARG 0. 0.121172279
NP_055917.1 772 ARG CYS 0. 0.309482485
NP_055917.1 765 VAL ILE 0. 0.095261775
NP_055917.1 753 ASP ASN 0. 0.310359001
NP_055917.1 740 ARG HIS 0. 0.150558248
NP_055917.1 735 ARG TRP 0. 0.128561422
NP_055917.1 679 THR ALA 0. 0.0358514488
NP_055917.1 656 ASP ASN 0. 0.138300538
NP_055917.1 646 GLN ARG 0. 0.230896562
NP_055917.1 627 THR MET 0. 0.0763542876
NP_055917.1 623 THR ALA 0. 0.0339949541
NP_055917.1 618 GLU LYS 0. 0.173048049
NP_055917.1 617 ALA VAL 0. 0.0874670893
NP_055917.1 572 PRO LEU 0. 0.109424151
NP_055917.1 544 ALA GLY 0. 0.147878304
NP_055917.1 541 PRO LEU 0. 0.158245176
NP_055917.1 491 ALA THR 0. 0.100638658
NP_055917.1 390 ARG HIS 0. 0.292533487
NP_055917.1 372 GLY SER 0. 0.152927965
NP_055917.1 291 VAL MET 0. 0.0731971785
NP_055917.1 267 HIS LEU 0. 0.140005946
NP_055917.1 188 THR MET 0. 0.0950778872
NP_055917.1 74 THR LYS 0. 0.306265473
NP_055917.1 3 ASP TYR 0. 0.278332114
NP_056372.1 1750 THR MET 0. 0.284854114
NP_056372.1 1694 LYS GLU 0. 0.106287919
NP_056372.1 1692 GLY TRP 0. 0.131412432
NP_056372.1 1678 ILE THR 0. 0.105065435
NP_056372.1 1634 GLN LYS 0. 0.082054168
NP_056372.1 1632 PRO LEU 0. 0.0874259695
NP_056372.1 1621 ARG GLN 0. 0.0908836424
NP_056372.1 1609 GLU LYS 0. 0.0868645459
NP_056372.1 1583 ALA SER 0. 0.0200352333
NP_056372.1 1576 MET ILE 0. 0.0701996461
NP_056372.1 1562 PRO SER 0. 0.0681323633
NP_056372.1 1550 PRO SER 0. 0.0865113437
NP_056372.1 1545 SER LEU 0. 0.0838164464
NP_056372.1 1539 SER PRO 0. 0.0138925482
NP_056372.1 1526 THR SER 0. 0.3685866
NP_056372.1 1436 ILE VAL 0. 0.350126088
NP_056372.1 1276 THR SER 0. 0.0546082295
NP_056372.1 1223 GLN PRO 0. 0.1299344
NP_056372.1 1037 ARG TRP 0. 0.338334382
NP_056372.1 1008 VAL LEU 0. 0.0784512237
NP_056372.1 772 ALA SER 0. 0.502152741
NP_056372.1 718 GLY ASP 0. 0.277085543
NP_056372.1 699 THR ARG 0. 0.188640207
NP_056372.1 680 VAL LEU 0. 0.0400666073
NP_056372.1 563 GLY ARG 0. 0.115602404
NP_056372.1 516 ALA VAL 0. 0.0495356433
NP_056372.1 496 SER ASN 0. 0.0846831277
NP_056372.1 480 PRO ALA 0. 0.0248172358
NP_056372.1 323 SER ASN 0. 0.125475869
NP_056372.1 157 THR MET 0. 0.157341048
NP_056372.1 151 SER LEU 0. 0.160284653
NP_056372.1 66 LYS GLN 0. 0.273260474
NP_997279.2 13 SER ASN 0. 0.12935257
NP_997279.2 17 ALA THR 0. 0.109698057
NP_997279.2 72 PRO SER 0. 0.0859100148
NP_997279.2 92 GLY ALA 0. 0.171536192
NP_997279.2 95 ALA VAL 0. 0.106825463
NP_997279.2 177 ARG SER 0. 0.241906211
NP_997279.2 216 THR MET 0. 0.0470474958
NP_997279.2 271 GLU LYS 0. 0.261129498
NP_997279.2 324 VAL ILE 0. 0.192288831
NP_997279.2 326 ARG TRP 0. 0.112472355
NP_997279.2 352 PRO SER 0. 0.0595145561
NP_997279.2 370 THR MET 0. -0.000542707043
NP_997279.2 381 THR MET 0. -0.0189148113
NP_997279.2 402 LEU ARG 0. 0.186475739
NP_997279.2 421 ALA THR 0. 0.0693484247
NP_997279.2 425 ARG CYS 0. 0.191646934
NP_997279.2 439 GLN HIS 0. 0.333970457
NP_997279.2 512 ALA THR 0. 0.150024921
NP_997279.2 533 GLN LYS 0. 0.261617631
NP_997279.2 539 ARG CYS 0. 0.0606945157
NP_997279.2 577 ALA THR 0. 0.0164113604
NP_997279.2 585 PRO LEU 0. 0.0479256585
NP_997279.2 607 GLU ASP 0. 0.0383277647
NP_997279.2 620 GLN LYS 0. 0.0491594076
NP_036537.1 233 GLY SER 0. 0.133483395
NP_036537.1 114 ASN SER 0. 0.0389780216
NP_036537.1 91 SER ASN 0. 0.0783090219
NP_001019769.1 10 ASN SER 0. 0.486403376
NP_001019769.1 26 HIS GLN 0. 0.103373528
NP_001019769.1 65 GLN HIS 0. 0.11259754
NP_001019769.1 96 PRO THR 0. 0.0583475456
NP_001019769.1 171 GLY VAL 0. 0.0828760564
NP_001019769.1 184 ASP GLY 0. 0.10787081
NP_997253.2 402 VAL MET 0. 0.119451508
NP_997253.2 368 GLY ARG 0. 0.240312964
NP_997253.2 347 GLY ASP 0. 0.22807382
NP_997253.2 342 ARG HIS 0. 0.167655274
NP_997253.2 334 ILE VAL 0. 0.0530596711
NP_997253.2 236 ALA THR 0. 0.14872016
NP_997253.2 208 ASP ASN 0. 0.173726305
NP_997253.2 169 GLY SER 0. 0.380096912
NP_997253.2 127 ALA VAL 0. 0.387618661
NP_997253.2 75 ASP ASN 0. 0.317178011
NP_997253.2 73 ARG HIS 0. 0.107284524
NP_863656.1 213 ARG HIS 0. 0.574928403
NP_863656.1 117 LYS MET 0. 0.147615373
NP_863656.1 46 GLY ARG 0. 0.177147225
NP_863655.1 18 ASP TYR 0. 0.540482163
NP_061962.2 139 PRO SER 0. 0.0702463984
NP_061962.2 50 ASN SER 0. 0.160042435
NP_113663.2 236 GLN GLU 0. 0.183555067
NP_113663.2 325 ARG HIS 0. 0.360676318
NP_113663.2 422 ARG GLN 0. 0.101124622
NP_113663.2 690 SER LEU 0. 0.0282330103
NP_113663.2 844 VAL ILE 0. -0.0135546355
NP_683871.1 234 PRO LEU 0. 0.254904032
NP_683871.1 110 CYS SER 0. 0.455468893
NP_683868.1 222 SER ARG 0. 0.206532791
NP_683868.1 209 PRO ARG 0. 0.315691918
NP_683868.1 180 ARG CYS 0. 0.388278633
NP_683868.1 118 GLY TRP 0. 0.392711282
NP_683868.1 114 ASP GLY 0. 0.332248867
NP_001034753.1 59 ALA GLY 0. 0.210323766
NP_001036129.1 916 THR PRO 0. -0.0205771159
NP_001036129.1 865 GLN ARG 0. 0.0336952023
NP_001036129.1 861 ARG CYS 0. 0.00419439375
NP_001036129.1 859 ARG HIS 0. 0.0395133123
NP_001036129.1 857 ARG CYS 0. -0.00944682211
NP_001036129.1 797 THR MET 0. 0.0488011464
NP_001036129.1 739 ARG TRP 0. -0.0207231697
NP_001036129.1 706 GLU GLY 0. 0.0356639698
NP_001036129.1 690 ARG CYS 0. 0.106231973
NP_001036129.1 645 GLY ARG 0. 0.171067864
NP_001036129.1 454 ARG CYS 0. 0.0921741426
NP_001036129.1 414 ALA THR 0. -0.0397510007
NP_001036129.1 332 ARG TRP 0. 0.0642373115
NP_001036129.1 310 ASP ASN 0. 0.0989863425
NP_001036129.1 238 THR SER 0. 0.0569873415
NP_001036129.1 232 SER ILE 0. 0.095019877
NP_001036129.1 187 ALA PRO 0. 0.0717636347
NP_001036129.1 161 MET THR 0. 0.062621884
NP_001036129.1 117 LYS ARG 0. 0.0754522607
NP_001036128.1 25 ALA VAL 0. 0.175896332
NP_941374.2 17 SER ARG 0. 0.0922565386
NP_078930.3 695 PRO SER 0. 0.296787024
NP_078930.3 556 ALA THR 0. 0.636444449
NP_078930.3 530 GLN GLU 0. 0.210912243
NP_078930.3 475 ALA VAL 0. 0.042219393
NP_078930.3 447 PRO LEU 0. 0.355973691
NP_078930.3 420 ILE VAL 0. 0.111890122
NP_078930.3 372 VAL LEU 0. 0.506494105
NP_078930.3 363 THR SER 0. 0.519183457
NP_078930.3 290 ASN SER 0. 0.0897328183
NP_078930.3 253 GLN HIS 0. 0.0472739451
NP_078930.3 216 SER PHE 0. 0.0703111365
NP_078930.3 214 ASN ASP 0. 0.0717816055
NP_078930.3 209 ARG CYS 0. 0.0847539231
NP_078930.3 196 ARG TRP 0. 0.221837059
NP_078930.3 166 PHE LEU 0. 0.162239596
NP_078930.3 80 THR ILE 0. -0.00930068083
NP_078930.3 13 CYS ARG 0. 0.119625457
NP_078930.3 10 ARG TRP 0. 0.146708146
NP_078930.3 2 ALA VAL 0. 0.0968653932
NP_803884.1 80 ARG TRP 0. 0.29121989
NP_803884.1 96 ILE THR 0. 0.214938134
NP_803884.1 110 ALA VAL 0. 0.152371928
NP_803884.1 126 HIS ASN 0. 0.107325159
NP_803884.1 127 ILE THR 0. 0.104812354
NP_803884.1 129 LEU PHE 0. 0.0826278478
NP_803884.1 139 THR MET 0. 0.0593942255
NP_803884.1 142 ALA SER 0. 0.253494292
NP_619642.2 181 GLN GLU 0. 0.119086996
NP_619642.2 191 ASN SER 0. 0.500659108
NP_619642.2 237 ILE LEU 0. 0.510240793
NP_619642.2 348 ALA VAL 0. 0.0088592153
NP_619642.2 356 SER CYS 0. 0.253842384
NP_619642.2 368 GLN GLU 0. 0.141782835
NP_619642.2 373 HIS ASN 0. 0.031849958
NP_619642.2 374 THR MET 0. 0.0172793921
NP_619642.2 399 GLY VAL 0. 0.272328734
NP_619642.2 407 ALA VAL 0. 0.0364031307
NP_803884.1 216 THR ALA 0. 0.229962379
NP_803884.1 229 ILE THR 0. 0.343232393
NP_803884.1 236 ASN LYS 0. 0.27340287
NP_803884.1 253 ARG GLY 0. 0.361762583
NP_803884.1 253 ARG GLN 0. 0.313341051
NP_803884.1 300 PRO LEU 0. 0.289162099
NP_803884.1 301 ARG CYS 0. 0.317091078
NP_803884.1 330 THR SER 0. 0.267862946
NP_803884.1 334 PHE SER 0. 0.269891173
NP_803884.1 342 VAL ALA 0. 0.156916827
NP_803884.1 349 ARG CYS 0. 0.259607464
NP_803884.1 349 ARG HIS 0. 0.176960349
NP_803884.1 354 MET THR 0. 0.183956191
NP_803884.1 372 PRO LEU 0. 0.15252538
NP_803884.1 435 ALA VAL 0. 0.242598534
NP_803884.1 470 ASN THR 0. 0.270821512
NP_803884.1 488 ALA VAL 0. 0.299948335
NP_803884.1 506 LYS ARG 0. 0.239097834
NP_803884.1 571 GLU GLN 0. 0.291706711
NP_055666.2 538 ARG HIS 0. 0.204025775
NP_055666.2 450 LEU PRO 0. 0.605694652
NP_055666.2 433 LYS ARG 0. 0.120656289
NP_055666.2 274 PRO LEU 0. 0.150916249
NP_055666.2 252 ARG SER 0. 0.136623606
NP_722519.2 42 ILE SER 0. 0.141065285
NP_722519.2 65 ILE VAL 0. 0.0159921609
NP_722519.2 78 ALA VAL 0. 0.0122765005
NP_722519.2 121 LYS ARG 0. 0.00933243707
NP_722519.2 147 PRO LEU 0. 0.0327817388
NP_722519.2 150 GLU VAL 0. 0.0130889639
NP_722519.2 153 THR ARG 0. 0.0853195786
NP_612359.2 52 THR MET 0. 0.0655081421
NP_612359.2 116 ARG HIS 0. 0.135693327
NP_612359.2 160 GLU ALA 0. -0.0404875912
NP_612359.2 167 ARG CYS 0. 0.166422397
NP_060668.2 430 ASP ASN 0. 0.0827171877
NP_060668.2 427 ALA THR 0. 0.0910742581
NP_060668.2 290 THR SER 0. 0.153582379
NP_060668.2 267 VAL MET 0. 0.131578252
NP_060668.2 238 THR ILE 0. 0.254413217
NP_060668.2 198 ALA VAL 0. 0.248693749
NP_060668.2 105 GLU GLN 0. 0.113671005
NP_060668.2 48 ASP VAL 0. 0.0711562485
NP_056030.1 328 GLY SER 0. 0.14170745
NP_056030.1 329 LYS ARG 0. 0.0744398162
NP_056030.1 387 ALA THR 0. 0.0864640847
NP_056030.1 427 ALA THR 0. 0.0755913705
NP_056030.1 462 GLU LYS 0. 0.088158831
NP_056030.1 480 THR ALA 0. 0.0926145166
NP_056030.1 500 GLY CYS 0. 0.277201921
NP_056030.1 538 SER THR 0. 0.0957429782
NP_056030.1 596 THR MET 0. 0.128113106
NP_056030.1 636 SER GLY 0. 0.11062748
NP_056030.1 652 SER LEU 0. 0.0728629604
NP_056030.1 663 GLU ASP 0. 0.119851477
NP_056030.1 697 ALA VAL 0. 0.135156557
NP_056030.1 707 SER CYS 0. 0.223148212
NP_056030.1 733 VAL ILE 0. 0.0632071346
NP_056030.1 848 VAL ILE 0. 0.0827857032
NP_056030.1 949 VAL MET 0. 0.132613018
NP_056030.1 959 THR MET 0. 0.0296966825
NP_056030.1 976 ARG LYS 0. 0.205476031
NP_056030.1 1024 ALA THR 0. 0.207727551
NP_056030.1 1092 ALA THR 0. 0.213732913
NP_056030.1 1117 ALA VAL 0. 0.286428541
NP_056030.1 1165 HIS ASN 0. 0.172683969
NP_056030.1 1188 PRO SER 0. 0.0708839744
NP_056030.1 1191 GLU ASP 0. 0.0395865068
NP_056030.1 1201 ALA THR 0. 0.0809459835
NP_056030.1 1209 LYS ARG 0. -0.00561570143
NP_056030.1 1216 SER ASN 0. 0.133582816
NP_056030.1 1219 PRO ALA 0. -0.00939711928
NP_056030.1 1336 THR ILE 0. 0.0879640803
NP_056030.1 1355 PRO SER 0. 0.0491576679
NP_056030.1 1378 ARG HIS 0. 0.0389313996
NP_056030.1 1386 CYS SER 0. -0.0135940555
NP_056030.1 1387 GLY ASP 0. 0.040813975
NP_056030.1 1434 SER ASN 0. 0.0692529827
NP_056030.1 1484 PHE LEU 0. 0.100339115
NP_056030.1 1579 SER ARG 0. 0.313456416
NP_068835.1 105 PHE LEU 0. 0.230108514
NP_006777.1 30 SER PHE 0. 0.16291599
NP_006777.1 18 LEU PRO 0. 0.490100175
NP_006777.1 17 PRO SER 0. 0.231169328
NP_006777.1 12 ILE THR 0. 0.191853896
NP_068835.1 29 ASN THR 0. 0.319080353
NP_068835.1 23 LEU PHE 0. 0.144557327
NP_068835.1 21 THR MET 0. 0.205989152
NP_068835.1 16 ARG GLN 0. 0.343047917
NP_068835.1 16 ARG TRP 0. 0.341172934
NP_001552.2 193 ALA VAL 0. 0.113211729
NP_001552.2 134 ARG GLN 0. 0.250197321
NP_001552.2 115 LYS ASN 0. 0.189423114
NP_001552.2 90 PRO ALA 0. 0.118509032
NP_001552.2 70 GLY ASP 0. 0.585902035
NP_001552.2 56 ALA THR 0. 0.09239728
NP_001552.2 20 ARG SER 0. 0.223393902
NP_001116849.1 56 ALA THR 0. 0.0821220875
NP_001116849.1 98 ARG TRP 0. 0.112609856
NP_001116849.1 98 ARG GLN 0. 0.0576809123
NP_001116849.1 100 GLY SER 0. 0.158482045
NP_001116849.1 101 LEU VAL 0. 0.121359192
NP_001116849.1 149 ASP ALA 0. 0.31973955
NP_061821.1 410 PHE LEU 0. 0.176937655
NP_061821.1 277 ASP ASN 0. 0.0778946951
NP_061821.1 250 HIS LEU 0. 0.144211814
NP_061821.1 245 ARG LYS 0. 0.0727774352
NP_061821.1 239 PRO LEU 0. 0.101331748
NP_061821.1 199 ARG GLN 0. 0.230377465
NP_061821.1 189 SER PRO 0. 0.0810383186
NP_061821.1 122 GLY ARG 0. 0.136344209
NP_061821.1 14 PRO SER 0. 0.358407885
NP_001036146.1 555 MET ILE 0. 0.192370161
NP_001036146.1 535 HIS ARG 0. 0.218228102
NP_001036146.1 512 THR ILE 0. 0.215887174
NP_001036146.1 425 ASN SER 0. 0.213356793
NP_001036146.1 72 THR MET 0. 0.00229471619
NP_001036146.1 39 ARG GLN 0. 0.30875656
NP_001419.1 190 HIS ARG 0. 0.5711959
NP_001419.1 177 ASN LYS 0. 0.310420126
NP_001419.1 70 ASN SER 0. 0.364332318
NP_001206.2 45 GLN HIS 0. 0.0749300942
NP_001206.2 55 THR MET 0. 0.0512184314
NP_001206.2 57 VAL LEU 0. 0.0772839785
NP_001206.2 58 ARG TRP 0. 0.0809546337
NP_001206.2 66 LEU PHE 0. 0.309763849
NP_001206.2 68 MET LEU 0. 0.12802422
NP_001206.2 70 GLY ALA 0. 0.1744055
NP_001206.2 87 VAL MET 0. 0.191674337
NP_001206.2 113 HIS TYR 0. 0.647284269
NP_001206.2 156 PRO LEU 0. 0.292890608
NP_997303.2 442 ALA ASP 0. 0.386214793
NP_997303.2 439 ILE MET 0. 0.351156503
NP_997303.2 436 PHE LEU 0. 0.720917583
NP_997303.2 432 ILE THR 0. 0.498117298
NP_997303.2 395 ILE THR 0. 0.262946904
NP_997303.2 392 GLY ARG 0. 0.78622961
NP_997303.2 385 CYS SER 0. 0.730948567
NP_997303.2 382 GLY SER 0. 0.584674835
NP_997303.2 339 ALA THR 0. 0.162343994
NP_997303.2 336 ILE ASN 0. 0.234730139
NP_997303.2 308 THR ASN 0. 0.162018284
NP_997303.2 289 VAL MET 0. 0.381468058
NP_997303.2 286 SER PHE 0. 0.599760711
NP_997303.2 261 ARG GLN 0. 0.152488276
NP_997303.2 261 ARG TRP 0. 0.255806208
NP_997303.2 260 ALA THR 0. 0.065973714
NP_997303.2 257 ARG HIS 0. 0.166463315
NP_997303.2 235 THR ALA 0. 0.0564848334
NP_997303.2 232 ASP ASN 0. 0.346688122
NP_997303.2 224 ARG CYS 0. 0.614098608
NP_997303.2 218 PHE SER 0. 0.366775304
NP_997303.2 135 VAL ILE 0. 0.336845845
NP_997303.2 107 THR ASN 0. 0.452574521
NP_997303.2 100 ASP VAL 0. 0.294424027
NP_997303.2 97 LEU PRO 0. 0.397355467
NP_997303.2 77 TRP GLY 0. 0.724706471
NP_997303.2 65 ALA GLU 0. 0.457549542
NP_997303.2 63 ARG GLN 0. 0.645326793
NP_997303.2 59 THR ASN 0. 0.579407215
NP_997303.2 30 ALA VAL 0. 0.144660383
NP_003030.1 444 VAL PHE 0. 0.493821174
NP_003030.1 436 GLY ASP 0. 0.471954435
NP_003030.1 431 PRO LEU 0. 0.540944338
NP_003030.1 426 VAL MET 0. 0.400579125
NP_003030.1 396 ALA THR 0. 0.11797069
NP_003030.1 335 VAL MET 0. 0.174486995
NP_003030.1 327 VAL ILE 0. 0.122977212
NP_003030.1 273 SER LEU 0. 0.206269398
NP_003030.1 265 VAL LEU 0. 0.362471431
NP_003030.1 260 ALA PRO 0. 0.287771881
NP_003030.1 204 ALA VAL 0. 0.129731372
NP_001129057.1 201 HIS ASN 0. 0.147253513
NP_001129057.1 197 ARG TRP 0. 0.102969997
NP_001129057.1 161 ALA VAL 0. 0.174426883
NP_001129057.1 110 ILE VAL 0. 0.0988467857
NP_001129057.1 15 LEU VAL 0. 0.0568979122
NP_079256.4 287 ARG GLN 0. 0.323812604
NP_079256.4 284 ARG CYS 0. 0.173751503
NP_079256.4 253 PRO LEU 0. 0.404729426
NP_079256.4 241 SER ASN 0. 0.416854173
NP_079256.4 223 ALA VAL 0. 0.285857975
NP_079256.4 218 ARG CYS 0. 0.0974160954
NP_079256.4 193 ARG TRP 0. 0.309622109
NP_079256.4 168 LEU PRO 0. 0.516151547
NP_079256.4 71 ASN ASP 0. 0.174617767
NP_079256.4 33 VAL ALA 0. 0.0748599246
NP_079256.4 11 VAL MET 0. -0.0188520439
NP_004276.2 123 ASP TYR 0. 0.119685143
NP_004276.2 134 ARG TRP 0. 0.174249426
NP_004276.2 148 ALA THR 0. 0.381767213
NP_004276.2 149 TYR CYS 0. 0.677003801
NP_004276.2 196 GLU LYS 0. 0.480035037
NP_004276.2 212 ALA VAL 0. 0.132167831
NP_004276.2 215 LEU VAL 0. 0.466390252
NP_004276.2 218 ARG GLN 0. 0.537224412
NP_004276.2 222 ARG CYS 0. 0.110875919
NP_004276.2 224 ALA THR 0. 0.00540281413
NP_004276.2 227 GLY SER 0. 0.0566474982
NP_004276.2 231 ARG GLN 0. 0.177906662
NP_004276.2 250 ARG CYS 0. 0.519812346
NP_004276.2 258 GLY SER 0. 0.591190338
NP_004276.2 301 ARG TRP 0. 0.166180715
NP_004276.2 301 ARG GLN 0. 0.133050933
NP_004276.2 335 PRO LEU 0. 0.451854795
NP_004276.2 352 VAL MET 0. 0.351657689
NP_004276.2 370 ARG GLN 0. 0.582284987
NP_004276.2 388 ALA THR 0. 0.0729974508
NP_004276.2 406 ASP ASN 0. 0.0974021107
NP_004276.2 412 VAL MET 0. 0.119312644
NP_004276.2 445 ASP ASN 0. 0.423260123
NP_004276.2 453 ARG GLN 0. 0.0446981713
NP_004276.2 469 ARG GLN 0. 0.15808247
NP_004276.2 484 ASN ASP 0. 0.120744415
NP_004276.2 508 GLY ASP 0. 0.288983047
NP_004276.2 519 ARG TRP 0. 0.156183392
NP_004276.2 554 PRO LEU 0. 0.216948852
NP_004276.2 561 GLU LYS 0. 0.28981781
NP_004276.2 581 ARG HIS 0. 0.202801183
NP_004276.2 596 VAL MET 0. 0.125344679
NP_004276.2 645 ARG GLN 0. 0.305877507
NP_004276.2 664 ALA THR 0. 0.114569761
NP_004276.2 696 ASP ASN 0. 0.621330857
NP_004276.2 722 PRO SER 0. 0.143666193
NP_004276.2 739 ALA VAL 0. 0.343723208
NP_004276.2 756 THR MET 0. 0.115122236
NP_079382.2 18 THR MET 0. 0.137930483
NP_079382.2 99 VAL MET 0. 0.18488051
NP_079382.2 170 THR ALA 0. 0.0760954916
NP_079382.2 202 ARG GLN 0. 0.242258236
NP_115691.1 76 GLN GLU 0. 0.107371911
NP_115691.1 232 SER GLY 0. 0.042927295
NP_115691.1 266 THR SER 0. 0.0435298197
NP_115691.1 319 ARG CYS 0. 0.41549629
NP_001010866.1 44 THR MET 0. 0.0734628364
NP_001010866.1 69 HIS LEU 0. 0.0635605082
NP_001010866.1 183 ARG HIS 0. 0.144484922
NP_001010866.1 207 ALA THR 0. 0.121716455
NP_001010866.1 218 ARG CYS 0. 0.426128507
NP_001010866.1 237 SER ARG 0. 0.276207685
NP_001010866.1 300 VAL ILE 0. 0.0870128423
NP_001010866.1 321 ARG GLN 0. 0.3119075
NP_001124396.2 479 VAL GLY 0. 0.077530697
NP_001124396.2 499 PRO ALA 0. 0.0511091277
NP_001124396.2 547 PRO HIS 0. 0.0647241846
NP_001124396.2 579 PRO LEU 0. 0.0727454498
NP_001124396.2 603 ARG CYS 0. 0.167516768
NP_001124396.2 636 ARG CYS 0. 0.191200837
NP_055759.3 957 THR SER 0. 0.0442273207
NP_055759.3 941 GLU ASP 0. 0.223167941
NP_055759.3 941 GLU GLY 0. 0.199796304
NP_055759.3 750 THR ARG 0. 0.364124566
NP_055759.3 732 ARG CYS 0. 0.0968126133
NP_055759.3 655 ARG GLN 0. 0.224536255
NP_055759.3 641 GLU LYS 0. 0.0711485595
NP_055759.3 640 PRO LEU 0. 0.22785911
NP_055759.3 629 PRO ARG 0. 0.482943833
NP_055759.3 596 SER LEU 0. 0.278709799
NP_055759.3 592 MET ILE 0. 0.268509597
NP_055759.3 470 GLU LYS 0. 0.375775367
NP_055759.3 405 ARG TRP 0. 0.515823483
NP_055759.3 378 ILE VAL 0. 0.329746485
NP_055759.3 366 GLY SER 0. 0.181265011
NP_055759.3 345 ASN SER 0. 0.140828252
NP_055759.3 343 THR ALA 0. 0.241613612
NP_055759.3 326 GLU ASP 0. 0.293522418
NP_055759.3 322 ALA VAL 0. 0.154167369
NP_055759.3 322 ALA THR 0. 0.181865662
NP_055759.3 290 GLN HIS 0. 0.188864723
NP_055759.3 218 GLY TRP 0. 0.264973313
NP_055759.3 198 ASP VAL 0. 0.28603214
NP_055759.3 178 VAL MET 0. 0.146573842
NP_055759.3 166 GLY GLU 0. 0.65465343
NP_055759.3 162 THR MET 0. 0.232702702
NP_055759.3 151 ALA VAL 0. 0.258389562
NP_055759.3 151 ALA THR 0. 0.291995883
NP_001009566.1 109 VAL ILE 0. 0.122269988
NP_055759.3 89 VAL GLU 0. 0.676681101
NP_055759.3 70 PHE TYR 0. 0.430047005
NP_001012329.1 76 THR MET 0. 0.082764715
NP_001012329.1 62 GLN HIS 0. 0.0914616212
NP_001012329.1 42 ARG HIS 0. 0.109260693
NP_001012329.1 8 GLY ARG 0. 0.473930925
NP_115744.2 162 SER ARG 0. 0.269461602
NP_115744.2 153 LEU SER 0. 0.389421552
NP_115744.2 147 ALA PRO 0. 0.388288945
NP_115744.2 130 GLN ARG 0. 0.449691355
NP_115744.2 124 ARG GLY 0. 0.145077005
NP_115744.2 104 GLY ASP 0. 0.113522038
NP_115744.2 69 THR ILE 0. 0.365379602
NP_073624.2 6 LYS ASN 0. 0.33917594
NP_073624.2 13 ALA THR 0. 0.446766078
NP_073624.2 71 GLU ASP 0. 0.207698792
NP_073624.2 137 GLN LEU 0. 0.0658017918
NP_073624.2 179 ALA VAL 0. 0.0905214772
NP_073624.2 255 SER ASN 0. 0.0790499821
NP_073624.2 257 GLU LYS 0. 0.199251205
NP_073624.2 263 ALA GLY 0. 0.302604467
NP_443192.1 44 GLU LYS 0. 0.164193243
NP_443192.1 112 GLU LYS 0. 0.384657174
NP_006039.2 184 SER ALA 0. 0.133066282
NP_006039.2 191 PRO ARG 0. 0.152126238
NP_006039.2 260 VAL MET 0. 0.0409616418
NP_001099032.1 276 PRO SER 0. 0.0608072318
NP_001099032.1 287 PRO LEU 0. 0.138267383
NP_001099032.1 291 PRO LEU 0. 0.0712088123
NP_001099032.1 314 SER GLY 0. 0.0450940318
NP_001099032.1 315 ALA VAL 0. 0.0310396887
NP_001099032.1 331 ARG HIS 0. 0.0789340213
NP_006039.2 442 LEU PHE 0. 0.166867316
NP_006039.2 454 ARG GLN 0. 0.192349792
NP_006039.2 476 VAL ILE 0. 0.0795552433
NP_006039.2 558 MET VAL 0. 0.268566728
NP_006039.2 593 ASN SER 0. 0.0115560386
NP_006039.2 772 GLN PRO 0. 0.621385098
NP_006039.2 773 ALA VAL 0. 0.204082385
NP_001099032.1 1075 GLN HIS 0. 0.333940446
NP_904325.2 138 MET VAL 0. 0.0703212097
NP_904325.2 389 SER PHE 0. 0.0602378957
NP_904325.2 409 THR MET 0. 0.0715539083
NP_904325.2 486 PRO ALA 0. 0.274052501
NP_904325.2 515 ALA PRO 0. 0.316313684
NP_904325.2 519 ARG GLN 0. 0.104488626
NP_904325.2 577 ARG CYS 0. 0.335095555
NP_904325.2 689 PRO LEU 0. 0.257133693
NP_904325.2 710 GLU GLN 0. 0.154927865
NP_904325.2 775 GLY SER 0. 0.215895459
NP_904325.2 806 VAL ILE 0. 0.128231302
NP_904325.2 807 MET ILE 0. 0.145621791
NP_904325.2 896 GLY ARG 0. 0.380432218
NP_904325.2 966 PRO SER 0. 0.35167706
NP_904325.2 972 TRP ARG 0. 0.500092149
NP_904325.2 1000 ASN SER 0. 0.253960639
NP_904325.2 1006 GLU GLY 0. 0.300978631
NP_904325.2 1031 ILE THR 0. 0.293328166
NP_904325.2 1057 GLY VAL 0. 0.33391735
NP_904325.2 1112 ASN SER 0. 0.304750353
NP_055889.2 725 VAL MET 0. 0.0786754936
NP_055889.2 731 ASN SER 0. 0.46431905
NP_055889.2 771 ASP GLU 0. -0.033458665
NP_055889.2 827 THR ILE 0. -0.0126210609
NP_055889.2 838 PHE LEU 0. 0.0789478719
NP_055889.2 903 THR MET 0. 0.0622483864
NP_055889.2 996 ASN THR 0. 0.152456984
NP_055889.2 1051 LYS GLN 0. 0.0986098051
NP_055889.2 1071 PHE VAL 0. 0.408355415
NP_055889.2 1087 TYR CYS 0. 0.39157781
NP_055889.2 1143 ILE VAL 0. 0.0970213488
NP_055889.2 1162 GLU LYS 0. 0.106326841
NP_055889.2 1166 PRO LEU 0. 0.0492195189
NP_055889.2 1217 PRO SER 0. 0.103632681
NP_055889.2 1275 ASN SER 0. 0.149945721
NP_055889.2 1438 ARG HIS 0. 0.383213222
NP_055889.2 1488 LEU PHE 0. 0.105121054
NP_055889.2 1511 ALA THR 0. 0.0782817751
NP_055889.2 1554 VAL MET 0. 0.0732693374
NP_055889.2 1596 ARG LYS 0. 0.132506028
NP_055889.2 1628 GLU LYS 0. 0.129889756
NP_055889.2 1750 PRO SER 0. 0.498777211
NP_002622.2 45 ASN SER 0. 0.0921180397
NP_002622.2 68 PRO ALA 0. 0.524969041
NP_002622.2 95 GLY CYS 0. 0.648308277
NP_002622.2 169 PRO ALA 0. 0.296798468
NP_002622.2 247 GLY ASP 0. 0.42580688
NP_002622.2 268 ALA THR 0. 0.328239739
NP_002622.2 275 GLY SER 0. 0.506919742
NP_002622.2 359 ALA THR 0. 0.616492629
NP_002622.2 375 LYS ARG 0. 0.0891176239
NP_002622.2 393 ASP TYR 0. 0.173124611
NP_002622.2 420 MET VAL 0. 0.0449829437
NP_002622.2 453 HIS TYR 0. 0.65749681
NP_004392.1 305 SER PHE 0. 0.144464955
NP_004392.1 300 THR MET 0. 0.105040655
NP_004392.1 296 ARG CYS 0. 0.0977417007
NP_998731.1 255 LEU PHE 0. -0.00905287359
NP_998731.1 230 GLU ASP 0. 0.145658389
NP_998731.1 223 VAL ILE 0. 0.0504204817
NP_998731.1 200 GLU GLY 0. 0.118887462
NP_998731.1 165 CYS ARG 0. 0.132473707
NP_998731.1 152 ALA THR 0. 0.0770774186
NP_998731.1 130 GLN ARG 0. 0.169625893
NP_998731.1 69 ILE THR 0. 0.259774238
NP_998731.1 51 ALA PRO 0. 0.247733101
NP_998731.1 29 ARG GLY 0. 0.211882994
NP_998731.1 27 TYR CYS 0. 0.164307296
NP_004556.1 70 SER ALA 0. -0.00326562091
NP_004556.1 101 PRO LEU 0. 0.396216661
NP_004556.1 117 ALA SER 0. 0.0774970874
NP_004556.1 125 GLN HIS 0. 0.141179755
NP_004556.1 134 LEU VAL 0. 0.153697535
NP_004556.1 159 VAL MET 0. 0.117472693
NP_004556.1 168 THR MET 0. 0.139847338
NP_004556.1 201 ASN SER 0. 0.157878458
NP_004556.1 331 ASP GLU 0. 0.0153323077
NP_004556.1 338 ASP GLY 0. 0.0811946541
NP_001073312.1 1738 PRO ARG 0. 0.360020697
NP_001073312.1 1412 PHE CYS 0. 0.399487168
NP_001073312.1 1210 ASN LYS 0. 0.274346918
NP_060236.3 1104 ALA THR 0. -0.00735655287
NP_060236.3 1085 SER LEU 0. 0.0343759134
NP_060236.3 1081 PRO ALA 0. -0.00875703245
NP_060236.3 1077 GLU LYS 0. 0.0450039245
NP_060236.3 1034 VAL MET 0. 0.0889974013
NP_060236.3 1021 GLY CYS 0. 0.233048499
NP_060236.3 1003 ALA THR 0. 0.120763183
NP_060236.3 974 ILE MET 0. 0.0978090912
NP_060236.3 969 GLY ASP 0. 0.111412741
NP_060236.3 838 THR MET 0. 0.0315635353
NP_060236.3 824 VAL MET 0. 0.0390061438
NP_060236.3 757 ALA THR 0. 0.0121686207
NP_060236.3 754 ALA THR 0. -0.00407931861
NP_060236.3 712 ALA THR 0. 0.0696802139
NP_060236.3 706 PRO LEU 0. 0.281169534
NP_060236.3 697 ILE THR 0. 0.120722465
NP_060236.3 599 ASP ASN 0. 0.175917938
NP_060236.3 596 GLY SER 0. 0.230166867
NP_060236.3 557 GLY CYS 0. 0.437268287
NP_060236.3 471 PHE LEU 0. 0.278841674
NP_060236.3 389 VAL LEU 0. 0.0973835737
NP_060236.3 378 VAL ILE 0. 0.0191038884
NP_060236.3 323 GLU LYS 0. 0.179678813
NP_060236.3 283 ALA VAL 0. 0.0424546041
NP_060236.3 282 THR MET 0. 0.0766694248
NP_060236.3 277 ARG TRP 0. 0.0910635144
NP_060236.3 265 VAL ALA 0. 0.0460948981
NP_060236.3 244 ARG CYS 0. 0.145253092
NP_060236.3 192 ASP GLU 0. 0.143755808
NP_060236.3 157 LYS ARG 0. 0.0907783359
NP_060236.3 151 SER LEU 0. 0.0629300326
NP_060236.3 136 ALA PRO 0. -0.0108594997
NP_060236.3 97 SER ASN 0. 0.124971054
NP_060236.3 78 ARG CYS 0. 0.109349012
NP_060236.3 66 ARG HIS 0. 0.110442229
NP_060236.3 62 ARG TRP 0. 0.0934246033
NP_060236.3 59 SER LEU 0. 0.0975297987
NP_060236.3 23 PRO SER 0. 0.0919136405
NP_060236.3 20 ALA THR 0. 0.0770431384
NP_031401.1 267 ASN SER 0. 0.206987113
NP_006601.2 635 GLY ARG 0. 0.697299898
NP_006601.2 577 GLN HIS 0. 0.117501996
NP_006601.2 486 TYR CYS 0. 0.197636396
NP_006601.2 415 ASP ASN 0. 0.09876436
NP_006601.2 396 CYS TYR 0. 0.621045649
NP_006601.2 311 VAL ILE 0. -0.000160871467
NP_006601.2 294 THR MET 0. 0.0465392098
NP_006601.2 267 ILE THR 0. 0.308403224
NP_006601.2 193 SER PRO 0. 0.134106919
NP_631947.1 169 ALA THR 0. 0.0317509286
NP_631947.1 156 CYS TYR 0. 0.443795592
NP_631947.1 137 GLU LYS 0. 0.163538635
NP_631947.1 128 THR MET 0. 0.101739414
NP_631947.1 124 GLU LYS 0. 0.342276841
NP_631947.1 118 ARG CYS 0. 0.169313565
NP_631947.1 22 TRP ARG 0. 0.273277313
NP_003123.2 253 LYS ASN 0. 0.0869133994
NP_003123.2 200 ASP GLY 0. 0.0952391922
NP_002676.1 800 PHE LEU 0. 0.338933319
NP_002676.1 783 PRO SER 0. 0.0894344598
NP_002676.1 725 ARG TRP 0. 0.246640727
NP_001001998.1 715 THR ALA 0. 0.132335052
NP_001001998.1 704 PRO ALA 0. -0.0223935656
NP_001001998.1 702 ARG HIS 0. 0.0613152273
NP_002676.1 691 PRO LEU 0. 0.223838493
NP_002676.1 649 THR SER 0. 0.0992767811
NP_002676.1 617 PRO LEU 0. 0.0582923591
NP_002676.1 505 GLN ARG 0. 0.0942321867
NP_002676.1 461 GLY ARG 0. 0.0966038182
NP_002676.1 427 ARG HIS 0. 0.508811116
NP_002676.1 321 SER THR 0. 0.295932233
NP_002676.1 227 ARG HIS 0. 0.215258494
NP_002676.1 227 ARG CYS 0. 0.254739046
NP_002676.1 202 ILE SER 0. 0.245233282
NP_002676.1 195 ASN THR 0. 0.0870210081
NP_002676.1 94 ARG HIS 0. 0.124314338
NP_002676.1 74 GLU LYS 0. 0.100208811
NP_002676.1 69 PHE LEU 0. 0.350176036
NP_002676.1 61 ASP GLY 0. 0.10376969
NP_066969.1 115 GLN ARG 0. 0.228328854
NP_066969.1 119 THR MET 0. 0.113194898
NP_066969.1 140 ARG HIS 0. 0.0364819653
NP_066969.1 142 SER CYS 0. 0.57220161
NP_066969.1 220 ARG CYS 0. 0.537078559
NP_066969.1 285 CYS ARG 0. 0.714143217
NP_066969.1 299 THR LYS 0. 0.117605545
NP_037451.1 151 TYR CYS 0. 0.143194512
NP_037451.1 162 LEU PRO 0. 0.702837825
NP_065831.1 6 ASP HIS 0. 0.376602858
NP_065831.1 15 GLU ALA 0. 0.0986375287
NP_065831.1 39 GLY ARG 0. 0.175790891
NP_065831.1 42 GLY ARG 0. 0.146814898
NP_065831.1 51 LEU VAL 0. 0.162514105
NP_065831.1 52 ALA VAL 0. 0.0836320892
NP_065831.1 70 ASN ASP 0. 0.377360284
NP_065831.1 87 ALA THR 0. 0.181039155
NP_065831.1 147 THR MET 0. 0.303116947
NP_065831.1 182 GLY SER 0. 0.134141132
NP_065831.1 184 GLY VAL 0. 0.146888077
NP_065831.1 215 ALA SER 0. 0.0939391777
NP_065831.1 294 ARG PRO 0. 0.635645807
NP_065831.1 446 GLY VAL 0. 0.444852024
NP_065831.1 542 ARG HIS 0. 0.443124563
NP_065831.1 587 VAL ILE 0. 0.205264971
NP_065831.1 645 GLY ARG 0. 0.312663972
NP_065831.1 650 ALA VAL 0. 0.0872811228
NP_065831.1 661 GLY ALA 0. 0.0599700809
NP_065831.1 726 VAL ILE 0. 0.0463019125
NP_065831.1 753 ALA THR 0. 0.201384366
NP_065831.1 823 THR ASN 0. 0.0486081801
NP_065831.1 825 GLN GLU 0. 0.340102643
NP_065831.1 851 ALA VAL 0. 0.280411482
NP_065831.1 853 LEU PRO 0. 0.143081069
NP_065831.1 897 ALA VAL 0. 0.0458524078
NP_065831.1 997 GLY ARG 0. 0.164631918
NP_065831.1 1022 ARG HIS 0. 0.197462559
NP_065831.1 1164 PHE LEU 0. 0.28300491
NP_065831.1 1268 PRO SER 0. 0.182041481
NP_036300.2 226 GLU ASP 0. 0.160335585
NP_036300.2 187 GLU ASP 0. 0.49812603
NP_036300.2 155 SER GLY 0. 0.0719033405
NP_036300.2 118 LYS THR 0. 0.0961340293
NP_036300.2 100 GLU LYS 0. 0.190979317
NP_904319.1 42 ASP ASN 0. 0.43163529
NP_904319.1 59 GLU LYS 0. 0.184828952
NP_904319.1 75 ARG TRP 0. 0.142642751
NP_904319.1 76 SER ARG 0. 0.132346004
NP_904319.1 121 GLN GLU 0. 0.0919713452
NP_001014765.1 134 LEU PHE 0. 0.211013511
NP_904319.1 123 ARG CYS 0. 0.180228472
NP_001014765.1 165 ALA THR 0. 0.302218229
NP_001014765.1 180 LEU ARG 0. 0.691387892
NP_904319.1 144 ARG CYS 0. 0.19689621
NP_001014765.1 196 ALA VAL 0. 0.242094055
NP_904319.1 176 ALA THR 0. 0.152370885
NP_001014765.1 219 GLY SER 0. 0.461302727
NP_001014765.1 227 HIS PRO 0. 0.581610441
NP_904319.1 195 ARG TRP 0. 0.289369494
NP_001014765.1 237 GLY SER 0. 0.429860502
NP_904319.1 198 ARG TRP 0. 0.293822557
NP_904319.1 210 ALA THR 0. 0.196701765
NP_001014765.1 253 PRO LEU 0. 0.29812628
NP_904319.1 212 ALA THR 0. 0.179612875
NP_904319.1 213 ALA THR 0. 0.180949897
NP_060908.1 38 ARG HIS 0. 0.507435203
NP_060908.1 60 ARG GLN 0. 0.223256484
NP_060908.1 69 ASP HIS 0. 0.0808051601
NP_060908.1 110 ARG HIS 0. 0.0450514592
NP_060908.1 140 CYS TYR 0. 0.810672343
NP_060908.1 154 TRP CYS 0. 0.135001317
NP_060908.1 160 THR ILE 0. -0.0383923352
NP_060908.1 169 ASP ASN 0. 0.491922081
NP_060908.1 172 ALA VAL 0. 0.207147047
NP_060908.1 201 PRO ARG 0. 0.06476973
NP_060908.1 259 PRO THR 0. 0.284253478
NP_001120797.1 93 ARG HIS 0. 0.0859677568
NP_001120797.1 39 VAL MET 0. 0.150669932
NP_001120797.1 35 GLU LYS 0. 0.268080175
NP_940947.3 27 ALA VAL 0. 0.113529913
NP_940947.3 35 ARG GLN 0. 0.111885592
NP_940947.3 37 LEU PHE 0. 0.14725168
NP_940947.3 58 ARG HIS 0. 0.204819217
NP_940947.3 83 ALA THR 0. 0.162715748
NP_940947.3 86 GLN GLU 0. 0.179109663
NP_940947.3 212 ARG GLN 0. 0.158776999
NP_940947.3 222 GLY ARG 0. 0.323052496
NP_940947.3 239 GLU LYS 0. 0.379743606
NP_940947.3 245 GLY ASP 0. 0.138493955
NP_940947.3 258 LYS GLU 0. 0.26015839
NP_940947.3 282 PRO SER 0. 0.504312634
NP_940947.3 284 THR SER 0. 0.196588427
NP_940947.3 299 GLY ASP 0. 0.561363161
NP_940947.3 322 ARG GLN 0. 0.589240372
NP_001035287.1 38 THR SER 0. 0.130415052
NP_001035284.1 53 ALA SER 0. 0.443018585
NP_001035287.1 110 ALA SER 0. 0.197345987
NP_001035284.1 123 ARG SER 0. 0.322978467
NP_005948.3 653 THR MET 0. 0.230396777
NP_005948.3 519 ARG CYS 0. 0.0256099496
NP_005948.3 470 GLU GLN 0. -0.0248870831
NP_005948.3 429 GLU ALA 0. 0.0544548891
NP_005948.3 421 TRP CYS 0. 0.187898487
NP_005948.3 421 TRP LEU 0. 0.177010477
NP_005948.3 296 ASN ILE 0. 0.248795465
NP_005948.3 263 HIS PRO 0. 0.126178786
NP_005948.3 223 ASP ASN 0. 0.320162416
NP_005948.3 222 ALA VAL 0. 0.301532567
NP_005948.3 128 MET VAL 0. 0.33502385
NP_006163.1 118 LEU MET 0. 0.151019379
NP_006163.1 98 GLY ARG 0. 0.239761576
NP_006163.1 91 GLN ARG 0. 0.145537883
NP_006163.1 64 SER ARG 0. 0.225303248
NP_006163.1 32 VAL MET 0. 0.152711287
NP_006163.1 28 MET THR 0. 0.17070131
NP_002512.1 133 ARG TRP 0. -0.0290918462
NP_002512.1 122 SER PHE 0. 0.0671509206
NP_002512.1 119 ARG GLN 0. 0.0276358314
NP_002512.1 94 VAL PHE 0. 0.0982325524
NP_002512.1 80 ARG GLN 0. 0.0511584207
NP_002512.1 80 ARG TRP 0. 0.0386312157
NP_002512.1 72 ARG HIS 0. 0.0606733039
NP_002512.1 69 GLU ASP 0. 0.000865953392
NP_002512.1 33 GLY ARG 0. 0.126254871
NP_002512.1 10 ALA GLU 0. 0.191124767
NP_612355.1 630 GLU LYS 0. 0.353093743
NP_612355.1 598 VAL MET 0. 0.540682256
NP_612355.1 542 THR ILE 0. 0.252572536
NP_612355.1 475 ASP GLU 0. 0.107694305
NP_612355.1 428 ASP VAL 0. 0.102998532
NP_612355.1 410 GLU LYS 0. 0.234791458
NP_612355.1 382 LEU VAL 0. 0.127349153
NP_612355.1 355 HIS ASP 0. 0.35719952
NP_612355.1 351 ILE ASN 0. 0.310881823
NP_612355.1 77 ARG TRP 0. 0.140600264
NP_000293.2 46 ARG CYS 0. 0.374687493
NP_000293.2 84 ALA THR 0. 0.143057689
NP_000293.2 99 ALA THR 0. 0.240425527
NP_000293.2 120 ALA SER 0. 0.0324685015
NP_000293.2 126 PHE VAL 0. 0.480648756
NP_000293.2 188 LEU PHE 0. 0.391467929
NP_000293.2 280 ILE THR 0. 0.139547303
NP_000293.2 344 TYR CYS 0. 0.38342008
NP_000293.2 442 ARG HIS 0. 0.285853773
NP_000293.2 499 ARG TRP 0. 0.145967066
NP_000293.2 512 ARG CYS 0. 0.168611318
NP_000293.2 667 ALA THR 0. 0.610350907
NP_001121132.1 298 GLY ARG 0. 0.363111883
NP_001121132.1 371 ALA VAL 0. 0.157828569
NP_001121132.1 382 ALA VAL 0. 0.226673156
NP_001121132.1 468 ARG HIS 0. 0.116968177
NP_001121132.1 705 VAL ILE 0. 0.0680973455
NP_001121132.1 707 ARG TRP 0. 0.236447826
NP_001121132.1 716 ALA THR 0. 0.0692478567
NP_068752.2 38 GLU LYS 0. 0.0862630084
NP_068752.2 57 THR MET 0. 0.0751273707
NP_068752.2 65 SER PHE 0. 0.108978234
NP_068752.2 85 ARG CYS 0. 0.174806148
NP_068752.2 118 GLY SER 0. 0.0637742803
NP_068752.2 167 LYS GLU 0. 0.241164327
NP_068752.2 199 PHE LEU 0. 0.491471052
NP_068752.2 247 ARG TRP 0. 0.460080117
NP_068752.2 280 HIS GLN 0. 0.0579921789
NP_068752.2 281 VAL ILE 0. 0.0939685851
NP_068752.2 295 ARG TRP 0. 0.213407457
NP_068752.2 307 SER ALA 0. 0.0133423526
NP_068752.2 324 PRO LEU 0. 0.170966238
NP_068752.2 329 LYS GLN 0. 0.0659130812
NP_068752.2 344 ALA THR 0. 0.0191601086
NP_068752.2 354 THR ILE 0. 0.0357967652
NP_068752.2 364 MET VAL 0. 0.0266478267
NP_068752.2 366 MET LEU 0. 0.0609788373
NP_068752.2 369 PRO LEU 0. 0.0359936655
NP_068752.2 381 PRO SER 0. 0.0391262174
NP_068752.2 385 ARG TRP 0. 0.0623112321
NP_001057.1 30 THR ILE 0. 0.254744381
NP_001057.1 142 LYS ASN 0. 0.298695028
NP_001057.1 189 ALA THR 0. 0.318191856
NP_001057.1 203 THR MET 0. 0.269928098
NP_001057.1 205 PRO ALA 0. 0.259745121
NP_001057.1 232 GLU LYS 0. 0.0390921757
NP_001057.1 236 ALA THR 0. 0.0583443604
NP_001057.1 259 ALA THR 0. 0.0226488803
NP_001057.1 264 LEU PRO 0. 0.0584839508
NP_001057.1 287 VAL LEU 0. 0.0390274897
NP_001057.1 307 LYS GLU 0. 0.120277599
NP_001057.1 318 HIS PRO 0. 0.0710846931
NP_001057.1 370 SER PHE 0. 0.0521042421
NP_001057.1 441 LEU MET 0. -0.0730536431
NP_004744.2 277 LEU ILE 0. 0.20353131
NP_004744.2 248 ARG GLN 0. 0.050299827
NP_004744.2 176 VAL MET 0. 0.125995487
NP_004744.2 131 SER GLY 0. 0.115883283
NP_004744.2 111 ARG TRP 0. 0.488779783
NP_004744.2 84 ARG TRP 0. 0.164703891
NP_004744.2 71 ARG GLN 0. 0.338149399
NP_004744.2 56 ARG CYS 0. 0.200220212
NP_001013652.1 84 ASP GLU 0. 0.25998345
NP_001013652.1 99 VAL MET 0. 0.591232955
NP_001013652.1 124 VAL LEU 0. 0.13057816
NP_001013652.1 140 ARG TRP 0. 0.240196481
NP_001013652.1 152 ARG HIS 0. 0.789413452
NP_001013652.1 157 HIS GLN 0. 0.55507046
NP_001013652.1 172 HIS ASP 0. 0.660443306
NP_001013652.1 176 ALA ASP 0. 0.257097125
NP_001013652.1 198 ALA VAL 0. 0.0971221998
NP_001013652.1 216 ARG GLN 0. 0.544647515
NP_001013652.1 246 ARG GLN 0. 0.108956397
NP_001013652.1 266 ALA THR 0. 0.0934638306
NP_001013652.1 277 VAL ILE 0. -0.0107357176
NP_001013652.1 305 GLY SER 0. 0.125608042
NP_001013652.1 314 GLU ASP 0. 0.406713843
NP_001013652.1 339 ALA ASP 0. 0.530495822
NP_001013652.1 359 ARG HIS 0. 0.697660267
NP_001013652.1 387 ALA PRO 0. 0.440889597
NP_001013652.1 407 ILE LEU 0. 0.399791032
NP_001096640.1 23 PRO LEU 0. 0.1297943
NP_001096640.1 36 ARG HIS 0. 0.141742289
NP_001096640.1 59 VAL MET 0. 0.184519902
NP_001096640.1 63 GLY SER 0. 0.787746966
NP_001096640.1 79 SER CYS 0. 0.18510738
NP_001096639.1 10 ARG HIS 0. 0.0969929248
NP_001096639.1 25 ARG CYS 0. 0.667769074
NP_001096639.1 27 LEU SER 0. 0.263825625
NP_001096640.1 157 ARG TRP 0. 0.253765643
NP_001096640.1 157 ARG GLN 0. 0.144234523
NP_001096639.1 111 ARG GLY 0. 0.456309229
NP_001096639.1 125 CYS PHE 0. 0.44480145
NP_001096639.1 163 ILE ASN 0. 0.412443399
NP_001096639.1 180 MET ILE 0. 0.0629307553
NP_001096639.1 201 ALA THR 0. 0.414116234
NP_001096639.1 221 ALA THR 0. 0.239506468
NP_001096639.1 264 PRO LEU 0. 0.487190187
NP_075389.1 54 VAL MET 0. 0.0473031811
NP_075389.1 166 TYR HIS 0. 0.243900806
NP_075389.1 218 PRO SER 0. -0.0695685521
NP_075389.1 252 GLN GLU 0. 0.0470064171
NP_075389.1 280 PHE VAL 0. 0.18457523
NP_075389.1 329 TYR PHE 0. 0.134641558
NP_075389.1 334 ARG CYS 0. 0.0452652201
NP_075389.1 357 GLU LYS 0. 0.0738563985
NP_075389.1 372 ALA GLY 0. 0.0794716403
NP_075389.1 391 ILE MET 0. 0.144183099
NP_075389.1 412 TYR HIS 0. 0.293743461
NP_075389.1 419 LEU SER 0. 0.106691703
NP_001013653.1 255 ASP GLY 0. 0.0906102285
NP_001013653.1 250 GLU ASP 0. -0.00422049453
NP_001013653.1 235 HIS ARG 0. 0.0444236808
NP_001013653.1 232 ASP HIS 0. 0.0153583009
NP_001013653.1 216 LYS ARG 0. 0.0217558853
NP_001013653.1 204 ILE VAL 0. -0.0473263822
NP_001013653.1 130 VAL ILE 0. 0.0321539864
NP_001013653.1 5 VAL ILE 0. 0.134214655
NP_075390.1 28 MET ILE 0. 0.641391337
NP_075390.1 33 ARG SER 0. 0.135613725
NP_075390.1 53 THR MET 0. 0.586118877
NP_075390.1 59 TRP ARG 0. 0.831766903
NP_075390.1 72 THR ARG 0. 0.248929396
NP_075390.1 73 LEU PHE 0. 0.35909462
NP_075390.1 77 PRO ALA 0. 0.398030311
NP_075390.1 83 GLU LYS 0. 0.443832576
NP_075390.1 94 ARG HIS 0. 0.159450218
NP_075390.1 122 LEU VAL 0. 0.0669434518
NP_075390.1 140 ARG MET 0. 0.130352557
NP_075390.1 204 ILE MET 0. 0.395569295
NP_075390.1 223 LYS ARG 0. 0.0609764494
NP_075390.1 225 TYR CYS 0. 0.260547161
NP_075390.1 235 CYS GLY 0. 0.336108267
NP_075390.1 293 ASN ILE 0. 0.0405848958
NP_075390.1 293 ASN LYS 0. 0.0818049237
NP_075390.1 297 ASN HIS 0. 0.0572545305
NP_075390.1 301 THR ALA 0. 0.0737555623
NP_075390.1 308 GLU GLY 0. 0.00138653419
NP_075390.1 346 LYS ARG 0. -0.0149161154
NP_075390.1 348 ALA VAL 0. 0.0239725821
NP_075390.1 349 ALA THR 0. 0.012946737
NP_075390.1 368 ALA THR 0. 0.00563050713
NP_075390.1 375 CYS TYR 0. 0.00891084038
NP_075390.1 393 ALA THR 0. -0.0198070128
NP_075390.1 444 PHE VAL 0. 0.059433572
NP_075390.1 456 PRO LEU 0. 0.0383170135
NP_001010847.1 191 ASP GLU 0. 0.0266929269
NP_001010847.1 107 VAL MET 0. 0.00680663344
NP_938203.2 16 ARG TRP 0. 0.210808381
NP_938203.2 18 PRO HIS 0. 0.224698588
NP_938203.2 74 THR MET 0. 0.188300937
NP_938203.2 100 SER GLY 0. 0.21372363
NP_938203.2 119 MET VAL 0. 0.124036595
NP_938203.2 168 ALA VAL 0. 0.161331311
NP_938203.2 211 ILE THR 0. 0.339621544
NP_001006626.1 105 ALA GLY 0. 0.213487655
NP_056950.2 31 ARG SER 0. 0.275482625
NP_056950.2 93 PRO ALA 0. 0.299990207
NP_056950.2 157 ALA VAL 0. 0.1230748
NP_056950.2 166 PRO HIS 0. 0.185355797
NP_056950.2 253 ASP GLU 0. 0.0619968995
NP_056950.2 277 ASP GLU 0. 0.087718904
NP_056950.2 283 ASP GLU 0. 0.102121353
NP_001007258.1 110 ARG GLN 0. 0.300231457
NP_001007258.1 133 CYS TYR 0. 0.406378716
NP_001007258.1 249 SER ASN 0. 0.0897876173
NP_001007258.1 262 ALA THR 0. 0.0932560489
NP_001007258.1 302 ARG HIS 0. 0.367787838
NP_001007258.1 321 GLU GLN 0. 0.0127940327
NP_001007258.1 333 THR SER 0. 0.0102487905
NP_001007258.1 522 ALA SER 0. -0.0379987173
NP_001007258.1 524 MET VAL 0. -0.00816489104
NP_001007258.1 566 GLY ARG 0. 0.0428188145
NP_001007258.1 577 HIS LEU 0. 0.00696874363
NP_001007258.1 611 SER ASN 0. 0.0705047175
NP_001007258.1 635 GLY VAL 0. 0.0560870469
NP_001007258.1 709 THR ASN 0. -0.0130695058
NP_001007258.1 718 LEU ARG 0. 0.130647182
NP_001007258.1 733 PRO ALA 0. -0.0490078628
NP_001007258.1 740 THR ILE 0. 0.0174997635
NP_001007258.1 748 PRO ALA 0. -0.0857060775
NP_001007258.1 758 GLY SER 0. -0.0282336231
NP_001007258.1 784 PRO SER 0. -0.013054206
NP_056950.2 1011 LEU PHE 0. -0.0260076765
NP_056950.2 1024 SER THR 0. -0.0340855382
NP_056950.2 1041 MET ILE 0. -0.00765686436
NP_056950.2 1063 SER LEU 0. -0.00331189902
NP_056950.2 1064 PHE ILE 0. 0.0635858178
NP_056950.2 1093 ALA VAL 0. 0.0391533785
NP_056950.2 1123 ASP VAL 0. 0.163391203
NP_056950.2 1138 VAL ALA 0. 0.353610605
NP_001007258.1 1131 ALA THR 0. 0.329228222
NP_001007258.1 1143 ASN SER 0. 0.219337642
NP_001007258.1 1182 VAL MET 0. 0.0142076472
NP_001007258.1 1183 VAL MET 0. -0.00324006611
NP_001007258.1 1291 HIS TYR 0. 0.0407681316
NP_001007258.1 1310 SER GLY 0. 0.0249155648
NP_001007258.1 1346 PRO THR 0. 0.0187949054
NP_001007258.1 1361 SER LEU 0. 0.0554374494
NP_001007258.1 1374 ASN SER 0. 0.035217315
NP_001007258.1 1377 PRO LEU 0. 0.0372881442
NP_001007258.1 1380 MET VAL 0. 0.0183667466
NP_001007258.1 1397 ASN LYS 0. 0.0737871304
NP_001007258.1 1410 LEU GLN 0. 0.051396247
NP_001007258.1 1434 ASP GLY 0. 0.0343170352
NP_001129082.1 184 ARG TRP 0. 0.101955213
NP_001129082.1 198 GLN ARG 0. 0.162538484
NP_001129082.1 224 TRP GLY 0. 0.178745791
NP_056024.1 4 ASP ASN 0. 0.134813383
NP_001018000.1 73 ARG TRP 0. 0.116362907
NP_001018000.1 84 HIS TYR 0. 0.0755433515
NP_001018000.1 145 GLU LYS 0. 0.251767188
NP_001018000.1 184 ALA VAL 0. 0.10178715
NP_001017999.1 248 HIS GLN 0. 0.086776264
NP_963922.2 410 ASP VAL 0. 0.054218106
NP_963922.2 469 THR MET 0. 0.0638412237
NP_963922.2 522 GLU ASP 0. 0.111329138
NP_963922.2 604 THR MET 0. 0.058058612
NP_963922.2 688 ARG GLN 0. 0.166246042
NP_963922.2 695 THR MET 0. 0.225440726
NP_963922.2 706 ALA THR 0. 0.346973449
NP_963922.2 712 SER ASN 0. 0.291517973
NP_963922.2 763 ARG CYS 0. 0.374900341
NP_001129688.1 8 ASN THR 0. 0.422882795
NP_001129688.1 92 ARG GLN 0. 0.0560678206
NP_001129688.1 168 ASP ASN 0. 0.032517314
NP_001129688.1 179 VAL MET 0. 0.00179771939
NP_001129688.1 215 ASP GLU 0. 0.0941858143
NP_001129688.1 225 VAL ILE 0. -0.00846022647
NP_001129688.1 253 ASP ASN 0. 0.156816661
NP_443161.1 2 LYS ASN 0. 0.403439015
NP_443161.1 3 ALA SER 0. 0.243475825
NP_443161.1 8 ALA THR 0. 0.251542479
NP_443161.1 36 ASP ASN 0. 0.281644225
NP_443161.1 99 PRO LEU 0. 0.255347729
NP_443161.1 180 ASP ASN 0. 0.0611427091
NP_443161.1 182 ARG HIS 0. 0.0269996226
NP_443161.1 295 LYS ARG 0. 0.00757110165
NP_443161.1 402 ASP VAL 0. 0.0747852921
NP_443161.1 492 LEU VAL 0. 0.0441772528
NP_443161.1 605 VAL MET 0. 0.0052808905
NP_443161.1 651 GLY ARG 0. 0.0739475638
NP_443161.1 665 ARG GLN 0. 0.0392795652
NP_443161.1 683 GLY ARG 0. 0.199893102
NP_443161.1 709 ARG GLN 0. 0.221112773
NP_443161.1 767 ALA VAL 0. 0.141552687
NP_443161.1 807 ARG CYS 0. 0.171902955
NP_443161.1 826 ARG HIS 0. 0.241304621
NP_443161.1 851 ALA GLY 0. 0.253168523
NP_443161.1 884 GLU GLY 0. 0.250485539
NP_443161.1 896 ARG GLN 0. 0.19363445
NP_443161.1 917 GLY ARG 0. 0.237551495
NP_443161.1 919 GLU GLY 0. 0.178976208
NP_443161.1 922 ILE VAL 0. 0.13732259
NP_443161.1 956 GLU GLY 0. 0.0480429381
NP_443161.1 964 ASP ASN 0. 0.0557908006
NP_443161.1 964 ASP GLY 0. 0.0598038733
NP_443161.1 1068 VAL ILE 0. 0.0114638442
NP_443161.1 1133 ASP ASN 0. 0.0740744993
NP_443161.1 1160 ARG GLN 0. 0.0776926726
NP_443161.1 1201 PRO LEU 0. 0.0657083541
NP_443161.1 1262 MET VAL 0. 0.136846602
NP_443161.1 1288 ASP ASN 0. 0.0965537801
NP_443161.1 1319 ARG GLY 0. 0.103968084
NP_443161.1 1325 ILE VAL 0. -0.027122125
NP_443161.1 1339 ILE THR 0. 0.0642420575
NP_443161.1 1344 GLU LYS 0. 0.108270139
NP_443161.1 1355 ARG SER 0. 0.118596077
NP_443161.1 1362 GLN ARG 0. 0.149533391
NP_077305.2 45 ALA VAL 0. 0.182383507
NP_077305.2 124 LEU PRO 0. 0.452198118
NP_077305.2 161 ALA VAL 0. 0.22420013
NP_009203.2 49 TYR HIS 0. 0.566001117
NP_009203.2 96 GLU LYS 0. 0.247880146
NP_009203.2 172 LYS GLU 0. 0.185223758
NP_009203.2 178 GLN ARG 0. 0.648822784
NP_009203.2 235 VAL ILE 0. 0.210731909
NP_009203.2 246 ARG CYS 0. 0.271770209
NP_009203.2 249 PRO LEU 0. 0.805769444
NP_009203.2 254 ARG TRP 0. 0.775985837
NP_009203.2 257 ALA THR 0. 0.365624905
NP_254275.1 35 ALA VAL 0. 0.423742354
NP_254275.1 82 ARG CYS 0. 0.40848127
NP_254275.1 83 VAL MET 0. 0.528294086
NP_254275.1 87 ARG GLN 0. 0.238697246
NP_254275.1 92 VAL ILE 0. 0.0596412085
NP_254275.1 97 SER LEU 0. 0.170621157
NP_254275.1 102 VAL PHE 0. 0.20305483
NP_254275.1 128 ALA VAL 0. 0.235538676
NP_254275.1 131 VAL ILE 0. 0.13442789
NP_254275.1 135 ASP ASN 0. 0.174739853
NP_254275.1 157 VAL ALA 0. 0.197784469
NP_254275.1 190 ALA THR 0. 0.134650588
NP_254275.1 210 SER CYS 0. 0.469490677
NP_254275.1 211 SER THR 0. 0.246085972
NP_254275.1 228 ARG GLN 0. 0.18445836
NP_254275.1 254 ARG TRP 0. 0.533494711
NP_254275.1 257 ASN SER 0. 0.214436397
NP_056933.2 53 GLN LYS 0. 0.212444782
NP_056933.2 59 GLY ARG 0. 0.654277205
NP_056933.2 79 GLY ARG 0. 0.219249547
NP_056933.2 167 GLY ARG 0. 0.406885922
NP_056933.2 180 VAL GLY 0. 0.21905601
NP_056933.2 235 GLY SER 0. 0.260841638
NP_056933.2 235 GLY VAL 0. 0.335769147
NP_001220.2 182 GLY SER 0. 0.533056557
NP_001220.2 178 ARG CYS 0. 0.193477288
NP_001220.2 173 ARG HIS 0. 0.0544545911
NP_001220.2 157 MET VAL 0. 0.139067248
NP_056106.1 53 ALA SER 0. 0.258203983
NP_056106.1 54 ARG GLN 0. 0.144688189
NP_056106.1 81 SER ALA 0. 0.285773605
NP_056106.1 235 ARG HIS 0. 0.160592735
NP_056106.1 388 VAL MET 0. 0.208880439
NP_079034.3 335 ALA VAL 0. 0.388843566
NP_079034.3 325 TYR PHE 0. 0.237888426
NP_079034.3 237 ASN LYS 0. 0.208940983
NP_079034.3 230 THR ASN 0. 0.0997743607
NP_079034.3 229 THR MET 0. 0.198947892
NP_079034.3 225 ARG TRP 0. 0.83495909
NP_079034.3 207 ARG GLN 0. 0.446191579
NP_079034.3 190 THR MET 0. 0.181718051
NP_079034.3 140 ARG GLN 0. 0.130126595
NP_079034.3 139 ARG TRP 0. 0.204339698
NP_079034.3 117 GLN LEU 0. 0.114723936
NP_079034.3 105 GLY ARG 0. 0.451965541
NP_079034.3 94 PRO ARG 0. 0.782546639
NP_079034.3 86 ASN SER 0. 0.160341814
NP_115717.3 49 TYR PHE 0. 0.220777377
NP_115717.3 79 ASN SER 0. 0.13451241
NP_115717.3 83 ARG GLN 0. 0.266741246
NP_006502.1 27 MET VAL 0. -0.0321798138
NP_006502.1 31 ARG CYS 0. 0.000172177402
NP_006502.1 32 SER PRO 0. 0.218131125
NP_006502.1 62 PHE LEU 0. 0.0219942573
NP_006502.1 71 HIS ARG 0. 0.045093853
NP_006502.1 87 ALA VAL 0. -0.0898059309
NP_006502.1 100 SER LEU 0. 0.203167155
NP_006502.1 155 GLU GLN 0. 0.156436503
NP_006502.1 161 GLN PRO 0. 0.0430118144
NP_006502.1 163 SER ASN 0. -0.0255709458
NP_006502.1 165 PRO ARG 0. 0.00825560652
NP_006502.1 169 GLU LYS 0. 0.014870462
NP_006502.1 191 CYS GLY 0. 0.0266184788
NP_006502.1 205 ASN ILE 0. -0.0316363201
NP_006502.1 236 SER PRO 0. -0.0174069442
NP_006502.1 253 THR ILE 0. 0.0276972596
NP_006502.1 271 ASN SER 0. -0.0319272764
NP_006502.1 286 LEU PHE 0. -0.0324364379
NP_006502.1 291 THR ALA 0. -0.0509357005
NP_006502.1 304 SER PHE 0. 0.016746657
NP_006502.1 420 ILE VAL 0. -0.0639914498
NP_006502.1 421 SER CYS 0. 0.0617888905
NP_006502.1 436 THR SER 0. -0.0180876497
NP_006502.1 449 LEU GLN 0. 0.0431535803
NP_006502.1 451 ASP HIS 0. -0.00126325071
NP_006502.1 454 SER LEU 0. 0.0485684685
NP_006502.1 504 LEU PHE 0. -0.0247643087
NP_006502.1 544 PRO LEU 0. 0.00617499603
NP_006502.1 560 PRO SER 0. -0.0039468864
NP_055979.2 276 PRO LEU 0. 0.0672647431
NP_055979.2 297 GLU ASP 0. 0.00844474696
NP_055979.2 305 ASP ASN 0. 0.0694507137
NP_055979.2 354 ARG CYS 0. 0.140113324
NP_055979.2 362 ARG GLY 0. 0.0527152829
NP_055979.2 429 ARG HIS 0. 0.0626278967
NP_055979.2 521 THR MET 0. 0.0304036122
NP_055979.2 699 LYS ARG 0. 0.244903162
NP_055979.2 777 MET VAL 0. 0.0522284918
NP_055979.2 840 ALA THR 0. 0.15249221
NP_055979.2 856 GLU LYS 0. 0.121187389
NP_055979.2 934 VAL ILE 0. 0.0238454714
NP_055979.2 966 ASN THR 0. 0.143098712
NP_055979.2 987 ASN LYS 0. 0.130750701
NP_055979.2 991 PHE LEU 0. 0.214535192
NP_997231.1 58 ALA THR 0. 0.0526898019
NP_997231.1 112 VAL MET 0. 0.0975365415
NP_997231.1 176 ARG GLN 0. 0.455384374
NP_997231.1 204 ASP TYR 0. 0.128532127
NP_997231.1 215 ILE MET 0. 0.173561499
NP_997231.1 218 ILE THR 0. 0.18091099
NP_997231.1 233 ARG TRP 0. 0.479760319
NP_997231.1 277 ARG HIS 0. 0.407710612
NP_997231.1 292 LEU PHE 0. 0.186782569
NP_997231.1 298 ARG TRP 0. 0.125264883
NP_001013663.1 7 LEU PHE 0. 0.0507919155
NP_001013663.1 17 LEU ARG 0. 0.199174896
NP_001013663.1 58 ARG TRP 0. 0.0874559507
NP_001013663.1 66 ARG GLN 0. -0.031899564
NP_001013663.1 87 VAL MET 0. 0.0708809644
NP_001013663.1 99 PHE LEU 0. 0.177060857
NP_001013663.1 104 VAL ALA 0. 0.0872653946
NP_001013663.1 146 ALA THR 0. 0.190638736
NP_001013663.1 149 ARG CYS 0. 0.143099174
NP_001013663.1 150 THR MET 0. 0.0485992208
NP_001013663.1 168 ARG TRP 0. 0.145464525
NP_001013663.1 171 HIS TYR 0. 0.0791332051
NP_001013663.1 185 ARG CYS 0. 0.172527924
NP_001013663.1 233 ALA THR 0. 0.257936239
NP_001013663.1 235 ARG GLN 0. 0.285077274
NP_001013663.1 247 LEU ARG 0. 0.464128733
NP_001013663.1 276 PHE LEU 0. 0.252345413
NP_001013663.1 290 GLY SER 0. 0.187480271
NP_001013663.1 306 ARG CYS 0. 0.267774105
NP_001013663.1 307 THR ASN 0. 0.0663796589
NP_001013663.1 330 PRO ALA 0. -0.017046988
NP_001013663.1 340 SER LEU 0. 0.024423169
NP_001019387.1 38 ARG GLN 0. 0.236959621
NP_001019387.1 39 ARG CYS 0. 0.260929078
NP_001019387.1 57 ALA VAL 0. 0.186262786
NP_001019387.1 69 ALA GLY 0. 0.238865882
NP_060026.2 174 VAL ILE 0. 0.0440464243
NP_060026.2 191 SER PHE 0. 0.12624073
NP_001019387.1 132 ARG GLN 0. 0.201877132
NP_001019387.1 179 ILE THR 0. 0.35660547
NP_001019386.1 301 GLY ARG 0. 0.574171603
NP_001019386.1 308 ALA SER 0. 0.43085295
NP_001019386.1 309 GLY VAL 0. 0.617074549
NP_001019386.1 311 GLY ARG 0. 0.609647453
NP_003434.2 164 ASP ASN 0. 0.048383303
NP_003434.2 85 SER GLY 0. 0.175242707
NP_003434.2 3 PHE TYR 0. 0.393925786
NP_849162.1 32 ALA VAL 0. 0.243732259
NP_849162.1 78 MET VAL 0. 0.303911775
NP_849162.1 95 VAL MET 0. 0.0477204174
NP_849162.1 137 GLY ARG 0. 0.299650937
NP_849162.1 140 VAL MET 0. 0.112348408
NP_849162.1 154 LYS ARG 0. 0.131075948
NP_055239.1 162 GLN PRO 0. 0.452109069
NP_055239.1 156 HIS TYR 0. 0.308322519
NP_055239.1 59 HIS GLN 0. 0.53565377
NP_055239.1 39 PRO SER 0. 0.37525931
NP_055239.1 35 PRO ARG 0. 0.175104454
NP_055239.1 31 SER PHE 0. 0.186985731
NP_055239.1 27 SER PRO 0. 0.254991472
NP_001036169.1 80 TRP GLY 0. 0.39511928
NP_001036169.1 104 VAL ILE 0. 0.0602431111
NP_000076.2 76 ARG GLN 0. 0.11352656
NP_000076.2 88 SER ARG 0. 0.137301221
NP_000076.2 94 LEU ILE 0. 0.536314011
NP_000076.2 104 VAL ILE 0. 0.0787315592
NP_000076.2 141 ILE THR 0. 0.247868299
NP_000076.2 164 GLY ARG 0. 0.892316341
NP_000076.2 214 ALA GLY 0. 0.315150112
NP_000076.2 217 PHE LEU 0. 0.325315624
NP_000076.2 234 TRP ARG 0. 0.636928797
NP_000076.2 247 ALA ASP 0. 0.881652594
NP_000076.2 265 SER CYS 0. 0.44105351
NP_872429.2 259 PRO LEU 0. 0.000856148603
NP_872429.2 245 ARG TRP 0. 0.0293238163
NP_872429.2 215 SER ARG 0. 0.0568435192
NP_872429.2 187 GLN ARG 0. 0.0549439937
NP_872429.2 170 ASP HIS 0. -0.00657740375
NP_872429.2 67 TYR HIS 0. 0.0533664823
NP_872429.2 48 LYS GLU 0. 0.0579078868
NP_872429.2 37 THR ALA 0. -0.0180625916
NP_872429.2 25 PRO SER 0. 0.0320721529
NP_004422.2 975 PRO SER 0. 0.518526435
NP_004422.2 968 GLN HIS 0. 0.320127696
NP_004422.2 959 ALA THR 0. 0.186498731
NP_004422.2 891 VAL MET 0. 0.0508449413
NP_004422.2 888 ASP ASN 0. 0.074845165
NP_004422.2 876 ARG HIS 0. 0.467490166
NP_004422.2 823 ASN SER 0. 0.597898126
NP_004422.2 662 GLY SER 0. 0.292523384
NP_004422.2 574 VAL ILE 0. 0.00579773542
NP_004422.2 489 GLY VAL 0. 0.14640291
NP_004422.2 350 PRO THR 0. 0.240961492
NP_004422.2 315 ARG GLN 0. 0.62266022
NP_004422.2 309 CYS ARG 0. 0.638017178
NP_004422.2 275 ALA THR 0. 0.262521058
NP_004422.2 168 ARG CYS 0. 0.504661858
NP_004422.2 82 ARG SER 0. 0.526740134
NP_694945.2 747 TRP ARG 0. 0.289186597
NP_694945.2 713 GLU ASP 0. 0.0111239115
NP_694945.2 703 SER ILE 0. 0.108767211
NP_694945.2 662 GLY VAL 0. 0.0944886878
NP_694945.2 654 ARG GLN 0. -0.00910603348
NP_694945.2 633 ARG GLN 0. 0.304294199
NP_694945.2 548 ASN SER 0. 0.048927296
NP_694945.2 481 GLN HIS 0. 0.247372001
NP_694945.2 474 ALA THR 0. 0.090744026
NP_694945.2 460 PRO LEU 0. 0.115246706
NP_694945.2 282 GLU LYS 0. 0.119776212
NP_694945.2 273 PRO THR 0. 0.0555676296
NP_694945.2 261 ASP ALA 0. 0.0477463864
NP_694945.2 221 ILE ASN 0. 0.0990197137
NP_694945.2 163 GLY ARG 0. 0.0459697992
NP_694945.2 162 PRO LEU 0. 0.0744079351
NP_694945.2 146 ARG HIS 0. 0.108960807
NP_694945.2 142 ARG GLN 0. 0.0368578769
NP_694945.2 126 ARG CYS 0. 0.0663187057
NP_694945.2 39 ALA SER 0. 0.0274800491
NP_694945.2 21 HIS GLN 0. 0.0222490672
NP_112169.2 208 PRO LEU 0. 0.19989121
NP_112169.2 163 GLY VAL 0. 0.139920592
NP_112169.2 132 CYS PHE 0. 0.797171652
NP_112169.2 107 VAL ALA 0. 0.172132611
NP_112169.2 106 ARG HIS 0. 0.197060332
NP_112169.2 47 PRO LEU 0. 0.262497365
NP_061867.1 648 VAL MET 0. 0.0113238115
NP_061867.1 509 ALA THR 0. 0.0738336518
NP_061867.1 505 ASP GLY 0. 0.0866315141
NP_061867.1 471 PRO ALA 0. -0.0120513486
NP_061867.1 402 PRO ALA 0. 0.0571526848
NP_061867.1 390 ARG CYS 0. 0.0961034596
NP_061867.1 227 HIS ARG 0. 0.15283981
NP_940948.1 467 ARG GLN 0. 0.239984512
NP_940948.1 437 ASP HIS 0. 0.238572851
NP_940948.1 432 PRO ALA 0. 0.00554293534
NP_940948.1 420 PRO LEU 0. 0.0579552576
NP_940948.1 385 ARG GLN 0. 0.329497099
NP_940948.1 349 GLU GLN 0. 0.171480864
NP_940948.1 343 GLY VAL 0. 0.24139978
NP_940948.1 316 SER PHE 0. 0.0937882438
NP_940948.1 305 HIS GLN 0. 0.0211369991
NP_940948.1 261 GLU GLN 0. 0.136773914
NP_940948.1 234 ASN SER 0. 0.184354514
NP_940948.1 227 ARG CYS 0. 0.258001477
NP_940948.1 225 ALA THR 0. 0.327020168
NP_940948.1 196 ARG GLN 0. 0.132038608
NP_940948.1 196 ARG TRP 0. 0.126650155
NP_940948.1 182 LEU SER 0. 0.104397461
NP_940948.1 156 ALA VAL 0. 0.0462138206
NP_940948.1 151 PRO LEU 0. 0.0424738973
NP_940948.1 139 PRO ALA 0. 0.0381841324
NP_940948.1 119 PRO LEU 0. 0.0755781159
NP_940948.1 78 LEU PHE 0. 0.082751222
NP_940948.1 53 ILE LEU 0. 0.132913098
NP_940948.1 52 ASP ALA 0. 0.0451343358
NP_940948.1 49 GLU LYS 0. 0.0830934644
NP_940948.1 23 THR MET 0. -0.0163917504
NP_001138750.1 5 GLY ARG 0. 0.575217903
NP_060560.1 7 GLU ALA 0. 0.398860991
NP_060560.1 33 ALA VAL 0. 0.0892000794
NP_001138750.1 57 SER THR 0. 0.0935956016
NP_001138750.1 59 THR MET 0. 0.0653205439
NP_060560.1 102 ARG GLN 0. 0.0946647823
NP_001138750.1 116 PRO ARG 0. 0.106404357
NP_001138750.1 150 ARG GLN 0. 0.098131299
NP_001138750.1 152 ARG TRP 0. 0.169256493
NP_001138750.1 158 GLY ARG 0. 0.204425946
NP_001138750.1 162 LEU PHE 0. 0.119447149
NP_001138750.1 176 PRO SER 0. 0.0549843237
NP_001138750.1 200 PRO LEU 0. 0.0691619366
NP_001138749.1 225 LEU ILE 0. 0.0403179973
NP_001138749.1 237 SER CYS 0. 0.0633189678
NP_055490.3 1533 SER ARG 0. 0.160572425
NP_055490.3 1567 ARG LEU 0. 0.205170378
NP_055490.3 1573 ARG GLN 0. 0.129007533
NP_055490.3 1590 ARG HIS 0. 0.176464349
NP_055490.3 1685 ARG GLN 0. 0.12920706
NP_055490.3 1696 SER ARG 0. 0.149890795
NP_055490.3 1709 ARG TRP 0. 0.182280362
NP_055490.3 1746 ARG GLN 0. 0.154303998
NP_055490.3 1779 GLU ASP 0. 0.155854225
NP_055490.3 1781 ARG GLN 0. 0.256432027
NP_055490.3 1795 ARG GLY 0. 0.108913288
NP_055490.3 1808 ALA GLY 0. 0.138988271
NP_055490.3 1810 GLY SER 0. 0.144617483
NP_055490.3 1816 ARG GLN 0. 0.162921146
NP_055490.3 1833 VAL ILE 0. 0.104974553
NP_055490.3 1875 ARG CYS 0. 0.170702189
NP_055490.3 1885 VAL ALA 0. 0.236756697
NP_055490.3 1905 ARG CYS 0. 0.133492768
NP_055490.3 1908 ARG CYS 0. 0.137573332
NP_055490.3 1918 ALA VAL 0. 0.101153962
NP_055490.3 1975 ARG GLN 0. 0.102172986
NP_055490.3 2013 GLY SER 0. 0.0825513899
NP_001128719.1 126 ARG HIS 0. 0.380577385
NP_001128719.1 97 ARG HIS 0. 0.254983187
NP_001128719.1 97 ARG CYS 0. 0.265934527
NP_001128719.1 40 GLN ARG 0. 0.143253386
NP_001128719.1 33 GLN PRO 0. 0.320169151
NP_001128719.1 26 PRO LEU 0. 0.13606891
NP_001128719.1 26 PRO SER 0. 0.107958831
NP_001135446.1 1158 VAL MET 0. 0.0559824705
NP_001135446.1 1124 PRO LEU 0. 0.140684426
NP_001135446.1 1121 THR SER 0. 0.148087919
NP_001135446.1 1072 ALA THR 0. 0.0671870485
NP_001135446.1 1051 GLN LYS 0. 0.0782789364
NP_001135445.1 1100 PRO LEU 0. 0.349796772
NP_001135446.1 707 VAL LEU 0. 0.222578377
NP_001135446.1 693 VAL ALA 0. -0.0109093394
NP_001135446.1 540 ARG HIS 0. 0.0829448849
NP_001135446.1 432 LEU VAL 0. 0.180211216
NP_001135446.1 410 ARG GLN 0. 0.259801567
NP_001135446.1 365 ARG TRP 0. 0.273426533
NP_001135446.1 301 TRP ARG 0. 0.161164701
NP_001135446.1 289 ARG GLN 0. 0.144925237
NP_001135446.1 244 ALA THR 0. 0.121649869
NP_001135446.1 53 VAL MET 0. 0.158475697
NP_001135446.1 49 GLY SER 0. 0.27060172
NP_002991.2 237 PRO SER 0. 0.105037853
NP_002991.2 57 HIS ARG 0. 0.176302463
NP_031391.2 652 ARG CYS 0. 0.345511734
NP_031391.2 628 GLU LYS 0. 0.147276878
NP_031391.2 613 CYS TYR 0. 0.651678026
NP_031391.2 608 VAL ILE 0. 0.149838343
NP_031391.2 589 VAL LEU 0. 0.548179805
NP_031391.2 580 ARG HIS 0. 0.187483817
NP_031391.2 514 MET VAL 0. 0.221341327
NP_031391.2 500 LEU PHE 0. 0.57361263
NP_031391.2 419 VAL MET 0. 0.267806828
NP_031391.2 293 ARG TRP 0. 0.662805557
NP_031391.2 287 THR MET 0. 0.596738398
NP_031391.2 281 PRO LEU 0. 0.342517942
NP_031391.2 277 ALA THR 0. 0.118849061
NP_031391.2 259 ASP ASN 0. 0.490973651
NP_031391.2 254 GLY ASP 0. 0.731208503
NP_031391.2 252 VAL MET 0. 0.620636404
NP_031391.2 246 ALA THR 0. 0.191315502
NP_031391.2 233 ARG GLN 0. 0.250072151
NP_031391.2 225 ARG HIS 0. 0.273401409
NP_031391.2 157 ARG GLN 0. 0.209444791
NP_031391.2 149 ALA THR 0. 0.520664394
NP_031391.2 145 GLU LYS 0. 0.21898739
NP_031391.2 143 GLY VAL 0. 0.479749262
NP_031391.2 125 ASP GLU 0. 0.592988074
NP_031391.2 122 VAL MET 0. 0.500171781
NP_031391.2 97 TYR CYS 0. 0.592217743
NP_031391.2 78 ARG TRP 0. 0.306770086
NP_031391.2 72 SER LEU 0. 0.135547832
NP_031391.2 51 GLU ASP 0. 0.384228349
NP_037490.2 13 MET THR 0. 0.135785565
NP_037490.2 15 THR ALA 0. 0.147591308
NP_037490.2 16 HIS GLN 0. 0.167657956
NP_037490.2 24 GLU LYS 0. 0.19084397
NP_037490.2 47 GLY ARG 0. 0.31532535
NP_037490.2 58 ARG HIS 0. 0.0741867274
NP_037490.2 67 ARG HIS 0. 0.197424024
NP_037490.2 69 PRO LEU 0. 0.290665478
NP_037490.2 83 ALA VAL 0. 0.204113781
NP_037490.2 85 LYS GLU 0. 0.0990701467
NP_037490.2 109 VAL MET 0. 0.0919849426
NP_037490.2 110 LEU ILE 0. 0.488254249
NP_037490.2 115 VAL ILE 0. 0.167054996
NP_037490.2 128 LYS MET 0. 0.10126809
NP_037490.2 183 MET VAL 0. 0.548993409
NP_037490.2 195 ASP TYR 0. 0.0826914907
NP_037490.2 201 LEU PHE 0. 0.55196017
NP_037490.2 217 ARG MET 0. 0.0328366905
NP_037490.2 255 THR ILE 0. 0.112796277
NP_037490.2 260 ASP TYR 0. 0.196393922
NP_037490.2 274 PRO LEU 0. 0.0864651427
NP_037490.2 291 MET ILE 0. 0.372095287
NP_037490.2 429 ARG GLN 0. 0.602451742
NP_037490.2 430 ILE ASN 0. 0.532049119
NP_037490.2 456 GLN LYS 0. 0.301622689
NP_037490.2 476 PHE ILE 0. 0.585805774
NP_037490.2 551 ARG HIS 0. 0.642701983
NP_037490.2 637 HIS GLN 0. 0.484328866
NP_037490.2 649 VAL MET 0. 0.413725019
NP_057317.2 8 ARG HIS 0. 0.232471883
NP_057317.2 23 VAL MET 0. 0.240060136
NP_057317.2 48 VAL MET 0. 0.491187334
NP_057317.2 52 ILE VAL 0. 0.169114798
NP_057317.2 60 ARG GLN 0. 0.0970096886
NP_057317.2 62 ARG CYS 0. 0.106454544
NP_057317.2 62 ARG HIS 0. 0.031307593
NP_057317.2 67 ARG TRP 0. 0.2376661
NP_057317.2 69 ARG CYS 0. 0.26032877
NP_057317.2 84 SER ARG 0. 0.761654615
NP_057317.2 112 LEU HIS 0. 0.510114372
NP_057317.2 127 GLY GLU 0. 0.671769261
NP_057317.2 143 PRO SER 0. 0.582132638
NP_057317.2 171 VAL MET 0. 0.0977770761
NP_057317.2 198 LYS ARG 0. 0.100568309
NP_057317.2 210 ARG TRP 0. 0.325058669
NP_057317.2 221 ASP GLU 0. 0.0888361856
NP_057317.2 241 ARG HIS 0. 0.0852760375
NP_057317.2 245 ASP GLY 0. 0.0623813979
NP_057317.2 248 ARG CYS 0. 0.194475695
NP_057317.2 248 ARG HIS 0. 0.154643118
NP_057317.2 286 THR ALA 0. 0.188826963
NP_057317.2 294 ALA VAL 0. 0.670843005
NP_057317.2 317 THR MET 0. 0.111266345
NP_057317.2 357 VAL ILE 0. 0.0984453037
NP_057317.2 365 PRO LEU 0. 0.545307159
NP_057317.2 394 ARG TRP 0. 0.379657537
NP_057317.2 397 ARG CYS 0. 0.111840449
NP_057317.2 409 ASN SER 0. 0.716612995
NP_057317.2 430 ILE THR 0. 0.542611003
NP_057317.2 447 ARG GLN 0. 0.37864846
NP_057317.2 457 PRO SER 0. 0.350533843
NP_057317.2 474 PHE LEU 0. 0.708625436
NP_057317.2 487 ARG TRP 0. 0.643459439
NP_057317.2 526 ILE PHE 0. 0.161358044
NP_057317.2 557 ARG TRP 0. 0.181668222
NP_057317.2 582 ALA THR 0. 0.475351989
NP_057317.2 638 HIS TYR 0. 0.622493148
NP_057317.2 661 ASN HIS 0. 0.135638684
NP_036519.2 8 ARG HIS 0. 0.161617801
NP_036519.2 10 THR ASN 0. 0.171881199
NP_036519.2 13 GLN GLU 0. 0.164719254
NP_036519.2 55 GLY SER 0. 0.070936799
NP_036519.2 74 VAL ALA 0. -0.00220528734
NP_036519.2 79 THR MET 0. 0.109868817
NP_036519.2 102 PRO THR 0. 0.12326584
NP_036519.2 104 VAL ILE 0. -0.0374321789
NP_036519.2 112 GLY ALA 0. 0.225040838
NP_036519.2 132 ALA VAL 0. 0.0467702225
NP_036519.2 164 MET THR 0. 0.053682439
NP_036519.2 189 THR ASN 0. 0.347815484
NP_036519.2 203 VAL MET 0. 0.247591853
NP_036519.2 242 GLY SER 0. 0.038939707
NP_036519.2 251 VAL MET 0. 0.521846592
NP_036519.2 260 ASP ASN 0. 0.127563491
NP_036519.2 289 VAL MET 0. 0.468149692
NP_036519.2 293 VAL MET 0. 0.353902847
NP_036519.2 293 VAL ALA 0. 0.293639511
NP_036519.2 309 TYR CYS 0. 0.540728092
NP_036519.2 313 ILE PHE 0. 0.191765606
NP_036519.2 327 ALA PRO 0. 0.497430652
NP_036519.2 424 PRO LEU 0. 0.584350348
NP_036519.2 469 VAL MET 0. 0.503577828
NP_036519.2 557 LEU PRO 0. 0.7890082
NP_036519.2 609 ARG CYS 0. 0.1768471
NP_036519.2 632 ASP ASN 0. 0.705799401
NP_036519.2 650 ARG SER 0. 0.456459761
NP_001129676.1 220 THR ALA 0. 0.0828947425
NP_001129676.1 75 ALA THR 0. 0.277612001
NP_001011722.2 16 LEU PRO 0. 0.286447644
NP_001011722.2 34 ALA VAL 0. 0.0975809023
NP_001011722.2 47 SER ASN 0. 0.15786697
NP_001011722.2 62 ASP GLU 0. 0.10775245
NP_001011722.2 69 ASP ASN 0. 0.306193113
NP_001011722.2 99 ALA THR 0. 0.279653341
NP_001011722.2 103 GLY ARG 0. 0.16491133
NP_001011722.2 103 GLY ALA 0. 0.0822715089
NP_001011722.2 105 ARG GLN 0. 0.216297358
NP_001011722.2 142 HIS ARG 0. 0.0570180677
NP_001011722.2 155 ALA VAL 0. 0.0853053108
NP_060595.3 228 GLY ALA 0. 0.264262646
NP_001011722.2 237 ASP VAL 0. 0.0598570146
NP_001011722.2 260 PRO ALA 0. 0.108429804
NP_001011722.2 317 ALA VAL 0. 0.0292945784
NP_001011722.2 410 VAL ILE 0. -0.0633668378
NP_001011722.2 496 ARG GLN 0. 0.0374772176
NP_001011722.2 510 GLY SER 0. 0.0592864826
NP_001011722.2 577 ASP GLU 0. 0.0472769104
NP_001011722.2 593 ALA THR 0. -0.0473474041
NP_001011722.2 813 VAL ILE 0. 0.0778324679
NP_001011722.2 855 ILE MET 0. 0.225274384
NP_001011722.2 921 LEU VAL 0. 0.0425579473
NP_001011722.2 923 SER ARG 0. 0.229910254
NP_001011722.2 1028 CYS PHE 0. 0.295482516
NP_001011722.2 1055 ARG GLN 0. 0.240287632
NP_001011722.2 1084 THR ILE 0. 0.205676377
NP_001011722.2 1135 GLN ARG 0. 0.30180943
NP_001011722.2 1137 ARG HIS 0. 0.118349835
NP_001011722.2 1160 ALA THR 0. 0.0682373196
NP_001011722.2 1180 ILE VAL 0. 0.143597558
NP_001011722.2 1183 ARG CYS 0. 0.249253511
NP_110439.2 37 PRO GLN 0. 0.346366972
NP_110439.2 48 ARG CYS 0. 0.252956688
NP_110439.2 55 ILE VAL 0. 0.292745531
NP_110439.2 73 LEU VAL 0. 0.184042782
NP_110439.2 97 PRO SER 0. 0.320272237
NP_110439.2 245 ARG CYS 0. 0.193257287
NP_110439.2 320 VAL ILE 0. 0.123965405
NP_110439.2 355 MET THR 0. 0.263279349
NP_116269.3 35 PRO THR 0. 0.332936078
NP_116269.3 92 ARG GLN 0. 0.446020573
NP_116269.3 160 ARG HIS 0. 0.516463637
NP_116269.3 191 ASP ASN 0. 0.243160158
NP_116269.3 243 THR MET 0. 0.245970145
NP_116269.3 245 ARG HIS 0. 0.158355266
NP_116269.3 248 ARG HIS 0. 0.470089138
NP_116269.3 282 GLU LYS 0. 0.253881037
NP_116269.3 291 ARG CYS 0. 0.295979977
NP_116269.3 293 PRO LEU 0. 0.411203712
NP_116269.3 354 ARG TRP 0. 0.444727689
NP_116269.3 369 GLU GLY 0. 0.309758961
NP_689588.2 16 GLN LYS 0. 0.247986108
NP_689588.2 21 VAL LEU 0. 0.0637128875
NP_689588.2 49 GLY ARG 0. 0.26378274
NP_689588.2 84 ARG LYS 0. 0.0474021807
NP_689588.2 94 GLY SER 0. 0.0809676275
NP_689588.2 113 THR ARG 0. 0.133508965
NP_689588.2 126 ARG TRP 0. 0.0764138699
NP_689588.2 127 GLY CYS 0. 0.128704965
NP_689588.2 155 PRO THR 0. 0.0882180631
NP_689588.2 159 PRO SER 0. 0.16694057
NP_689588.2 160 ARG SER 0. 0.127559409
NP_689588.2 194 ARG PRO 0. 0.189540341
NP_689588.2 199 LEU MET 0. 0.07827539
NP_689588.2 227 ARG CYS 0. 0.145368844
NP_689588.2 271 GLU GLN 0. 0.161482573
NP_689588.2 273 HIS ASN 0. 0.124730967
NP_689588.2 337 GLY ALA 0. 0.0681978464
NP_689588.2 392 PRO ARG 0. 0.118643895
NP_689588.2 410 VAL GLU 0. 0.195851669
NP_689588.2 453 ALA GLU 0. 0.196393326
NP_689588.2 479 GLU GLY 0. 0.154910028
NP_689588.2 482 LEU VAL 0. -0.0249766428
NP_689588.2 499 VAL MET 0. 0.111256607
NP_689588.2 515 GLN ARG 0. 0.205573872
NP_689588.2 524 MET ILE 0. 0.223885149
NP_689588.2 567 GLY ARG 0. 0.322236389
NP_689588.2 642 SER LEU 0. 0.154907152
NP_689588.2 681 ARG CYS 0. 0.785106242
NP_689588.2 692 VAL MET 0. 0.493252456
NP_689588.2 713 PRO LEU 0. 0.362054586
NP_001128726.1 112 PRO LEU 0. 0.226328075
NP_039236.1 213 ARG HIS 0. 0.42704168
NP_039236.1 225 GLU LYS 0. 0.18464379
NP_039236.1 269 ARG CYS 0. 0.425090194
NP_039236.1 350 TYR ASN 0. 0.179404244
NP_039236.1 396 PRO LEU 0. 0.208329096
NP_039236.1 410 GLY SER 0. 0.183881968
NP_039236.1 432 ASP GLU 0. 0.216711313
NP_039236.1 452 VAL MET 0. 0.21642141
NP_039236.1 457 GLY SER 0. 0.255956888
NP_039236.1 458 TYR CYS 0. 0.417707741
NP_039236.1 461 GLY SER 0. 0.221835807
NP_039236.1 473 ALA VAL 0. 0.192604676
NP_039236.1 482 THR ALA 0. 0.204559147
NP_001128726.1 483 ARG HIS 0. 0.211126626
NP_001128726.1 484 ARG HIS 0. 0.252714962
NP_689418.2 825 ALA THR 0. 0.143980399
NP_689418.2 748 MET ILE 0. 0.226279631
NP_689418.2 730 PHE LEU 0. 0.237999409
NP_689418.2 715 ILE VAL 0. 0.0868023261
NP_689418.2 711 ASP ASN 0. 0.162521526
NP_689418.2 686 THR MET 0. 0.209684625
NP_689418.2 674 ARG HIS 0. 0.329623073
NP_689418.2 656 VAL ILE 0. 0.152074039
NP_689418.2 649 ALA THR 0. 0.233724356
NP_689418.2 597 ARG HIS 0. 0.194101453
NP_689418.2 595 ILE THR 0. 0.106069148
NP_689418.2 574 ALA THR 0. 0.161984012
NP_689418.2 486 ILE VAL 0. -0.0514529012
NP_689418.2 464 SER ASN 0. 0.354011238
NP_689418.2 433 ASP ASN 0. 0.150757402
NP_689418.2 428 ASN THR 0. 0.385390937
NP_689418.2 404 GLY ASP 0. 0.209007666
NP_689418.2 359 CYS ARG 0. 0.468499601
NP_689418.2 317 ARG GLY 0. 0.062964946
NP_689418.2 270 ARG HIS 0. 0.397123903
NP_689418.2 264 LEU MET 0. 0.127066448
NP_689418.2 250 THR MET 0. 0.0241867993
NP_689418.2 249 MET ILE 0. 0.121347286
NP_689418.2 234 ILE VAL 0. 0.104358301
NP_689418.2 212 SER GLY 0. 0.136059508
NP_689418.2 200 HIS ARG 0. 0.211848497
NP_689418.2 191 ILE VAL 0. 0.0651228949
NP_689418.2 145 GLU LYS 0. 0.250998646
NP_689418.2 135 VAL MET 0. 0.224689066
NP_689418.2 97 GLU GLY 0. 0.385487884
NP_689418.2 76 ARG HIS 0. 0.507879496
NP_689418.2 21 PRO LEU 0. 0.452676147
NP_001154976.1 488 LYS ARG 0. 0.586725414
NP_001154976.1 484 PRO LEU 0. 0.218176588
NP_001154976.1 468 THR ASN 0. 0.815645695
NP_001154976.1 430 VAL MET 0. 0.197844878
NP_001154976.1 429 VAL ILE 0. 0.192416266
NP_001154976.1 413 THR ALA 0. 0.146832526
NP_001154976.1 410 VAL ILE 0. 0.157168522
NP_001154976.1 402 LYS THR 0. 0.17040205
NP_001154976.1 386 GLU ASP 0. 0.272703052
NP_001154976.1 335 LYS ASN 0. 0.152446792
NP_001154976.1 328 PHE LEU 0. 0.228595346
NP_001154976.1 244 ARG TRP 0. 0.223674715
NP_001154976.1 166 MET THR 0. 0.638759613
NP_001154976.1 139 GLY ALA 0. 0.441519648
NP_001154976.1 135 THR MET 0. 0.0812984183
NP_003739.2 145 ALA THR 0. 0.549449801
NP_003739.2 138 PRO LEU 0. 0.229795337
NP_001154976.1 22 VAL MET 0. 0.145325601
NP_003739.2 60 ARG GLN 0. 0.0993641913
NP_003739.2 60 ARG TRP 0. 0.224240929
NP_003739.2 58 LYS MET 0. 0.100825317
NP_003739.2 47 ARG GLN 0. 0.433285981
NP_003739.2 16 PRO LEU 0. 0.205496535
NP_001129737.1 491 VAL MET 0. 0.0796359479
NP_001129737.1 451 ARG GLN 0. 0.213726118
NP_001129737.1 352 VAL ILE 0. 0.138450339
NP_001129737.1 329 ARG CYS 0. 0.217283383
NP_001129737.1 232 ASN LYS 0. 0.366360754
NP_001129737.1 174 GLY VAL 0. 0.327774912
NP_057267.2 64 ARG GLN 0. 0.617898643
NP_057267.2 79 ARG GLN 0. 0.140315235
NP_057267.2 88 ASN LYS 0. 0.480001837
NP_057267.2 107 ARG HIS 0. 0.176604077
NP_057267.2 115 TRP SER 0. 0.310915083
NP_057267.2 141 PRO SER 0. 0.472611845
NP_057267.2 162 LEU PRO 0. 0.617893875
NP_057267.2 174 GLU LYS 0. 0.165652499
NP_057267.2 213 GLY GLU 0. 0.660526276
NP_057267.2 224 GLU ASP 0. 0.4050093
NP_036199.2 320 HIS ARG 0. 0.157388225
NP_036199.2 309 PRO LEU 0. 0.271987975
NP_036199.2 275 SER LEU 0. 0.664978504
NP_036199.2 193 ARG SER 0. 0.408261001
NP_036199.2 178 GLN ARG 0. 0.186788678
NP_036199.2 138 VAL MET 0. 0.142809615
NP_036199.2 122 GLU LYS 0. 0.226920709
NP_036199.2 55 GLU LYS 0. 0.618530154
NP_003680.2 312 ALA VAL 0. 0.252064049
NP_003680.2 297 ARG LEU 0. 0.670326352
NP_003680.2 293 SER LEU 0. 0.245722339
NP_003680.2 290 SER ASN 0. 0.170911565
NP_003680.2 267 GLU LYS 0. 0.124517456
NP_003680.2 255 SER ASN 0. 0.0911483616
NP_003680.2 229 ALA SER 0. 0.569579899
NP_003680.2 220 LEU VAL 0. 0.143634334
NP_003680.2 205 ARG GLN 0. 0.665618062
NP_003680.2 205 ARG TRP 0. 0.736488819
NP_003680.2 166 VAL MET 0. 0.164786831
NP_003680.2 157 GLN HIS 0. 0.101462543
NP_003680.2 148 PRO LEU 0. 0.311591297
NP_003680.2 123 LEU VAL 0. 0.253968686
NP_003680.2 108 PRO LEU 0. 0.637013555
NP_003680.2 62 ALA THR 0. -0.0257638637
NP_001035214.1 38 SER GLY 0. 0.493458211
NP_001035214.1 42 GLY ASP 0. 0.563954294
NP_001035214.1 46 ILE VAL 0. 0.194967449
NP_001035214.1 124 ARG CYS 0. 0.138893783
NP_001035214.1 137 LEU SER 0. 0.168112695
NP_001035214.1 145 ALA THR 0. 0.0812031403
NP_001035214.1 147 PRO LEU 0. 0.204333618
NP_001035214.1 159 ARG LYS 0. 0.184585616
NP_001035214.1 160 GLU LYS 0. 0.191344291
NP_001035215.1 108 GLY ASP 0. 0.129546121
NP_001035215.1 128 VAL MET 0. 0.156699523
NP_004921.1 249 PHE SER 0. 0.0709212124
NP_004921.1 241 ASN SER 0. 0.111921519
NP_004921.1 23 LYS THR 0. 0.0712330788
NP_000862.1 89 TYR HIS 0. 0.269306093
NP_000862.1 103 THR PRO 0. 0.280322999
NP_000862.1 143 ALA SER 0. 0.0872335806
NP_000862.1 286 VAL LEU 0. 0.135409713
NP_000862.1 375 PRO THR 0. 0.0897467583
NP_000862.1 384 ALA SER 0. 0.0806642845
NP_000862.1 439 THR MET 0. 0.0603980422
NP_859070.3 562 THR ILE 0. 0.0802299678
NP_859070.3 555 THR ILE 0. 0.0698115751
NP_859070.3 555 THR SER 0. 0.0582099594
NP_859070.3 550 ALA THR 0. -0.0292198844
NP_859070.3 534 ALA GLY 0. 0.0838464051
NP_859070.3 527 ASP GLU 0. 0.0807425454
NP_859070.3 481 GLY SER 0. 0.243772581
NP_859070.3 459 TYR HIS 0. 0.558955669
NP_859070.3 458 GLY SER 0. 0.686146498
NP_859070.3 453 GLY ARG 0. 0.628501177
NP_859070.3 398 VAL ALA 0. 0.370796561
NP_859070.3 392 GLN PRO 0. 0.438728392
NP_859070.3 391 ARG TRP 0. 0.613635242
NP_859070.3 364 ASN SER 0. 0.28555584
NP_859070.3 344 THR ALA 0. 0.298714012
NP_859070.3 338 GLN ARG 0. 0.50115335
NP_859070.3 331 GLY ASP 0. 0.393564612
NP_859070.3 306 ARG HIS 0. 0.150273368
NP_859070.3 306 ARG CYS 0. 0.303750277
NP_859070.3 282 ALA THR 0. 0.405897319
NP_859070.3 274 GLY SER 0. 0.344519228
NP_859070.3 227 GLY ARG 0. 0.540476561
NP_859070.3 221 THR MET 0. 0.443549961
NP_859070.3 218 GLY VAL 0. 0.479081243
NP_859070.3 205 GLY SER 0. 0.581854284
NP_859070.3 196 ALA VAL 0. 0.46946916
NP_859070.3 189 ARG HIS 0. 0.517604649
NP_859070.3 184 ARG TRP 0. 0.257184446
NP_859070.3 174 ALA THR 0. 0.130133733
NP_859070.3 145 LEU PHE 0. 0.186851457
NP_859070.3 132 ALA GLY 0. 0.402428478
NP_859070.3 59 HIS ARG 0. 0.162724137
NP_859070.3 39 ARG PRO 0. 0.320619524
NP_061935.1 208 PRO THR 0. 0.148849428
NP_061935.1 181 VAL MET 0. 0.300486237
NP_061935.1 179 ARG GLN 0. 0.404762596
NP_061935.1 113 CYS ARG 0. 0.380467713
NP_061935.1 100 ARG CYS 0. 0.336821765
NP_061935.1 91 VAL ILE 0. 0.181017607
NP_061935.1 73 VAL GLY 0. 0.123630255
NP_061935.1 64 ALA THR 0. 0.135724366
NP_061935.1 59 GLN HIS 0. 0.156859711
NP_061935.1 44 ARG GLN 0. 0.151962206
NP_056022.1 103 MET ILE 0. 0.230885804
NP_056022.1 178 ARG GLN 0. 0.316886693
NP_056022.1 243 THR ALA 0. 0.357286155
NP_056022.1 260 TYR CYS 0. 0.156098515
NP_056022.1 321 ASN SER 0. 0.0956634879
NP_056022.1 333 ALA THR 0. 0.0949629098
NP_056022.1 341 VAL ILE 0. 0.190300405
NP_056022.1 347 ARG GLN 0. 0.206277356
NP_056022.1 378 ARG GLY 0. 0.241669968
NP_056022.1 395 ALA THR 0. 0.229343429
NP_055404.1 126 LYS ARG 0. 0.136662975
NP_055404.1 118 ARG HIS 0. 0.148397088
NP_055404.1 71 ARG HIS 0. 0.171848997
NP_000291.1 143 ARG HIS 0. 0.142307624
NP_000291.1 123 THR MET 0. 0.132902175
NP_000291.1 73 ARG CYS 0. 0.269831002
NP_000291.1 53 ARG LYS 0. 0.189172268
NP_000920.1 115 VAL ILE 0. 0.26172635
NP_000920.1 123 ARG GLN 0. 0.205550805
NP_000920.1 127 PRO THR 0. 0.307592869
NP_036532.1 121 ARG CYS 0. 0.127955019
NP_036532.1 110 ALA THR 0. 0.254794002
NP_036532.1 96 HIS ARG 0. 0.107383713
NP_036532.1 80 SER GLY 0. 0.0803937986
NP_036532.1 65 GLN HIS 0. 0.0669477507
NP_036532.1 48 CYS TRP 0. 0.634063125
NP_036532.1 45 GLY SER 0. 0.536846638
NP_036532.1 31 GLN HIS 0. 0.0999327004
NP_036532.1 28 MET THR 0. 0.58828932
NP_073730.3 28 ARG SER 0. 0.143572509
NP_073730.3 28 ARG HIS 0. 0.19095692
NP_073730.3 57 VAL ILE 0. 0.137603968
NP_073730.3 96 ARG HIS 0. 0.2477846
NP_073730.3 185 THR MET 0. 0.257752061
NP_689589.1 21 ALA GLY 0. -0.0185504314
NP_689589.1 40 LYS THR 0. 0.194795787
NP_689589.1 66 PRO LEU 0. 0.00200307625
NP_689589.1 68 PRO LEU 0. 0.0138519118
NP_689589.1 152 GLU LYS 0. 0.0508552045
NP_689589.1 170 VAL MET 0. -0.0162601713
NP_689589.1 234 THR ILE 0. 0.143974066
NP_001034589.2 58 THR MET 0. 0.350377887
NP_001034589.2 61 GLY SER 0. 0.478284687
NP_001034589.2 92 ARG GLN 0. 0.251772523
NP_001034589.2 135 ILE THR 0. 0.369110972
NP_001034589.2 160 ARG SER 0. 0.432714522
NP_001034589.2 170 THR ALA 0. 0.134357125
NP_001034589.2 180 GLY ASP 0. 0.241492063
NP_001034589.2 224 ASN THR 0. 0.159699678
NP_001034589.2 233 CYS ARG 0. 0.402840883
NP_001034589.2 238 VAL GLU 0. 0.436068267
NP_001034589.2 248 ASP GLU 0. 0.395507306
NP_001034589.2 353 PRO LEU 0. 0.0568259954
NP_001034589.2 408 SER ARG 0. 0.181363463
NP_001034589.2 434 ASP ASN 0. 0.298764914
NP_001034589.2 457 PRO LEU 0. 0.375747979
NP_001034589.2 458 ARG GLN 0. 0.446095675
NP_001034589.2 469 ASN SER 0. 0.0757202208
NP_001034589.2 482 ALA PRO 0. 0.415619731
NP_001034589.2 506 SER CYS 0. 0.182283878
NP_001034589.2 509 GLU LYS 0. 0.173420295
NP_001034589.2 520 ARG GLN 0. 0.274913937
NP_001034589.2 567 ARG TRP 0. 0.143730298
NP_001034589.2 577 ALA VAL 0. 0.108067833
NP_001034589.2 616 GLU LYS 0. 0.16650261
NP_001034589.2 634 LYS ARG 0. 0.130934834
NP_001034589.2 636 ALA PRO 0. 0.146903202
NP_001034589.2 636 ALA ASP 0. 0.173246562
NP_001034589.2 649 LEU MET 0. 0.113472156
NP_001034589.2 688 ARG PRO 0. 0.282954961
NP_001034589.2 754 TRP CYS 0. 0.285197586
NP_001034589.2 765 ARG GLY 0. 0.136046574
NP_001034589.2 879 ARG HIS 0. 0.196880639
NP_001034589.2 885 ALA PRO 0. 0.605449855
NP_001034589.2 910 ARG GLN 0. 0.111679986
NP_001034589.2 926 ARG HIS 0. 0.103583433
NP_001034589.2 957 PRO LEU 0. 0.110901482
NP_001034589.2 988 ARG HIS 0. 0.0825921893
NP_001034589.2 1007 SER PHE 0. 0.15696089
NP_001034589.2 1056 ALA ASP 0. 0.312986165
NP_001034589.2 1061 GLU LYS 0. 0.174575999
NP_001034589.2 1062 ALA GLY 0. 0.129335821
NP_001034589.2 1066 ALA VAL 0. 0.133882344
NP_001034589.2 1098 SER ASN 0. 0.147723153
NP_001034589.2 1110 PRO LEU 0. 0.0903115198
NP_078820.2 320 VAL ILE 0. 0.0932983533
NP_078820.2 244 ALA VAL 0. 0.141788736
NP_078820.2 212 PRO LEU 0. 0.496448755
NP_078820.2 178 ARG GLN 0. 0.277673751
NP_078820.2 153 GLU GLY 0. 0.457137704
NP_078820.2 139 VAL ALA 0. 0.186243057
NP_078820.2 54 ILE MET 0. 0.118180633
NP_078820.2 21 VAL ILE 0. 0.0531807803
NP_078820.2 10 CYS TYR 0. 0.191162497
NP_997217.1 4 TRP GLY 0. 0.365221262
NP_997217.1 28 ALA THR 0. 0.0648240149
NP_001776.1 27 LYS GLN 0. 0.132255688
NP_001776.1 39 GLY ALA 0. 0.67786634
NP_001776.1 68 ARG TRP 0. 0.721960962
NP_001776.1 70 ALA THR 0. 0.441485971
NP_001776.1 92 GLN HIS 0. 0.207582578
NP_001776.1 117 MET ILE 0. 0.205190897
NP_115785.1 152 ARG TRP 0. 0.184185341
NP_115785.1 209 PRO LEU 0. 0.194503307
NP_115785.1 286 PRO LEU 0. 0.224394873
NP_115785.1 302 ARG HIS 0. 0.275404155
NP_115785.1 305 PRO ALA 0. 0.194930062
NP_115785.1 312 ARG GLN 0. 0.20320271
NP_115785.1 317 VAL ILE 0. 0.148600072
NP_115785.1 339 ALA THR 0. 0.141211674
NP_115785.1 411 GLY SER 0. 0.0905302167
NP_115785.1 476 GLU LYS 0. 0.461012989
NP_115785.1 521 ASN THR 0. 0.0784428492
NP_005207.2 396 ARG GLN 0. 0.438084692
NP_005207.2 315 ARG GLN 0. 0.231872484
NP_005207.2 276 ALA VAL 0. 0.118294105
NP_005207.2 268 PHE SER 0. 0.212604627
NP_005207.2 255 VAL ILE 0. 0.174347803
NP_005207.2 226 PRO LEU 0. 0.507654786
NP_005207.2 187 VAL ILE 0. 0.128261983
NP_005207.2 133 ASP ASN 0. 0.0454651937
NP_005207.2 41 CYS SER 0. 0.110212654
NP_001116291.1 176 MET VAL 0. 0.450612068
NP_001116291.1 171 VAL MET 0. 0.359354913
NP_001116291.1 147 VAL ILE 0. 0.014095827
NP_001116291.1 125 VAL ILE 0. 0.275312006
NP_001116291.1 111 ARG GLY 0. 0.364510298
NP_001116291.1 65 GLU LYS 0. 0.309655041
NP_001116291.1 50 LYS GLU 0. 0.372329354
NP_001116291.1 44 ALA THR 0. 0.22533004
NP_001096630.1 289 ALA VAL 0. 0.13679193
NP_001096630.1 275 PRO LEU 0. 0.374143869
NP_001096630.1 193 GLY SER 0. 0.220046878
NP_001096630.1 192 ARG TRP 0. 0.0837956667
NP_001096630.1 135 ARG HIS 0. 0.164739445
NP_001096630.1 108 VAL PHE 0. 0.237650007
NP_001096630.1 100 GLY SER 0. 0.0660792366
NP_001096631.1 154 ARG GLN 0. 0.0301528461
NP_001096631.1 149 GLN GLU 0. 0.158069745
NP_001096631.1 135 HIS TYR 0. 0.144173667
NP_001096630.1 7 ARG SER 0. 0.147563264
NP_001096631.1 61 ARG HIS 0. 0.168897703
NP_001096631.1 18 PRO HIS 0. 0.299568564
NP_057371.2 517 LYS ARG 0. 0.0194877423
NP_057371.2 516 ILE LEU 0. 0.0944979861
NP_057371.2 511 PRO SER 0. 0.0449510254
NP_057371.2 466 PRO SER 0. 0.0819691792
NP_057371.2 304 ALA THR 0. 0.106484585
NP_057371.2 88 ALA PRO 0. 0.19621183
NP_057371.2 75 VAL LEU 0. 0.0514099114
NP_057371.2 8 GLY ASP 0. 0.0473369434
NP_057371.2 4 ASP ASN 0. 0.109526426
NP_003751.2 1327 MET THR 0. 0.134627953
NP_003751.2 1271 GLN LYS 0. 0.118053861
NP_003751.2 1200 GLU ASP 0. 0.078598395
NP_003751.2 1185 ASP GLU 0. 0.103276245
NP_003751.2 1113 THR MET 0. 0.034222614
NP_003751.2 882 LYS GLU 0. 0.156190172
NP_003751.2 106 ASN SER 0. 0.0198176932
NP_003751.2 87 VAL LEU 0. 0.0667948946
NP_001106819.1 747 PRO ALA 0. 0.328411222
NP_001106819.1 661 ALA VAL 0. 0.306105912
NP_001106819.1 646 ARG GLN 0. 0.0182761475
NP_001106819.1 446 SER ASN 0. 0.0107563464
NP_001106819.1 338 THR ALA 0. -0.030600002
NP_001106819.1 285 ARG TRP 0. 0.0889331251
NP_001106819.1 257 GLU GLY 0. 0.00918939337
NP_001106819.1 78 ARG SER 0. 0.300692052
NP_001106819.1 48 GLN ARG 0. 0.255958825
NP_001106819.1 13 GLU ALA 0. 0.19289422
NP_000469.3 15 THR SER 0. 0.508436978
NP_000469.3 36 THR ILE 0. 0.311932027
NP_000469.3 133 ALA GLY 0. 0.339979231
NP_001170991.1 432 GLY VAL 0. 0.534812629
NP_002876.2 663 CYS TYR 0. 0.149605021
NP_002876.2 643 ALA VAL 0. 0.102469571
NP_002876.2 636 ALA VAL 0. 0.0595861338
NP_002876.2 636 ALA THR 0. 0.0864527598
NP_002876.2 609 TYR CYS 0. 0.171451315
NP_002876.2 595 VAL MET 0. 0.111293331
NP_002876.2 578 VAL MET 0. 0.0761002004
NP_002876.2 567 ARG HIS 0. 0.0943893343
NP_002876.2 559 ALA PRO 0. 0.0805978999
NP_002876.2 555 ALA SER 0. 0.0423473604
NP_002876.2 552 ALA VAL 0. 0.0245357566
NP_002876.2 497 ARG HIS 0. 0.178008735
NP_001139129.1 490 ARG CYS 0. 0.16316542
NP_002876.2 464 ALA VAL 0. 0.0433699302
NP_002876.2 325 GLY ARG 0. 0.270354182
NP_002876.2 214 ASN ILE 0. 0.268435717
NP_002876.2 197 VAL ILE 0. 0.195112661
NP_002876.2 183 THR ALA 0. 0.25706774
NP_002876.2 156 MET THR 0. 0.363694549
NP_002876.2 107 ALA THR 0. 0.165698513
NP_001139130.1 160 GLY SER 0. 0.284524709
NP_115612.4 997 GLU ASP 0. 0.377632231
NP_115612.4 897 ALA SER 0. -0.0890410021
NP_115612.4 796 ILE VAL 0. 0.194706649
NP_115612.4 590 ASP ASN 0. 0.189375997
NP_115612.4 526 ILE VAL 0. 0.148884162
NP_115612.4 446 LYS ARG 0. 0.235045671
NP_001013715.2 23 ALA THR 0. 0.0754503012
NP_001013715.2 35 CYS TRP 0. 0.569433093
NP_001013715.2 42 ASP GLU 0. 0.146194831
NP_001013715.2 125 PRO HIS 0. 0.15695858
NP_001013715.2 155 ARG LEU 0. 0.174255878
NP_001013715.2 157 PRO THR 0. 0.489589006
NP_001013715.2 201 ASP ASN 0. 0.106480196
NP_001013715.2 265 ALA THR 0. 0.0289424751
NP_031378.1 79 ARG TRP 0. 0.272770554
NP_031378.1 80 THR ASN 0. 0.206291676
NP_031378.1 84 VAL MET 0. 0.177167922
NP_031378.1 90 ARG LEU 0. 0.192516342
NP_031378.1 93 LYS ASN 0. 0.177852035
NP_031378.1 131 ARG CYS 0. 0.231056809
NP_031378.1 134 GLN LEU 0. 0.183145508
NP_031378.1 177 GLU GLN 0. 0.665005744
NP_031378.1 209 ILE VAL 0. 0.145911023
NP_031378.1 209 ILE MET 0. 0.191634119
NP_031378.1 210 ARG HIS 0. 0.193288177
NP_031378.1 241 ALA GLY 0. 0.191292822
NP_031378.1 251 THR MET 0. 0.32489875
NP_005738.4 24 HIS ARG 0. 0.205962479
NP_005738.4 25 SER PRO 0. 0.416046828
NP_005738.4 29 VAL ILE 0. 0.329970509
NP_005738.4 31 HIS ASN 0. 0.506136894
NP_005738.4 142 ALA THR 0. 0.364584416
NP_005738.4 147 ALA THR 0. 0.179865807
NP_005738.4 161 GLY SER 0. 0.798119068
NP_005738.4 241 ALA GLY 0. 0.269677967
NP_110388.2 293 GLY SER 0. 0.476527065
NP_110388.2 253 ARG SER 0. 0.109913379
NP_110388.2 233 ALA THR 0. 0.0940593332
NP_110388.2 224 VAL MET 0. 0.192374304
NP_001077090.1 82 LYS ILE 0. 0.269066095
NP_001077090.1 225 ALA THR 0. 0.110536054
NP_001077090.1 256 MET VAL 0. 0.104276203
NP_001077090.1 266 GLU GLY 0. 0.139124975
NP_001077090.1 267 MET ILE 0. 0.0674173608
NP_001077090.1 381 GLU LYS 0. 0.166989192
NP_001077090.1 512 GLY ASP 0. 0.254772216
NP_001077090.1 532 ILE VAL 0. 0.0684142187
NP_001077090.1 595 TYR CYS 0. 0.165778756
NP_001077090.1 642 GLU GLY 0. 0.103514105
NP_001077090.1 745 PHE LEU 0. 0.418224841
NP_001077090.1 785 GLN GLU 0. 0.265970618
NP_001077090.1 791 ALA VAL 0. 0.152911097
NP_001077090.1 797 ALA VAL 0. 0.096998021
NP_001077090.1 848 ASN SER 0. 0.218657002
NP_001077090.1 979 PRO SER 0. 0.0762566775
NP_001077090.1 997 VAL MET 0. 0.0783911422
NP_001077090.1 1034 ALA THR 0. 0.0688251704
NP_001077090.1 1040 SER PHE 0. 0.0917151198
NP_001077090.1 1225 ASP ASN 0. 0.0775320977
NP_001077090.1 1237 GLU ASP 0. 0.138334826
NP_065387.1 45 GLY SER 0. 0.203250647
NP_065387.1 86 THR MET 0. 0.568753302
NP_065387.1 93 GLY SER 0. 0.159551248
NP_065387.1 102 LYS GLN 0. 0.238874346
NP_065387.1 154 PHE LEU 0. 0.539096415
NP_065387.1 180 GLY CYS 0. 0.802309573
NP_065387.1 209 ARG HIS 0. 0.159563512
NP_065387.1 240 ARG TRP 0. 0.150497749
NP_065387.1 270 ARG GLN 0. 0.138806164
NP_065387.1 282 LYS ARG 0. 0.471950054
NP_065387.1 301 ALA VAL 0. 0.12146239
NP_065387.1 321 PRO LEU 0. 0.115477607
NP_065387.1 331 ALA VAL 0. 0.351172
NP_065387.1 334 ASN LYS 0. 0.243004069
NP_065387.1 349 ALA VAL 0. 0.0695585459
NP_001006944.1 441 ARG TRP 0. 0.597374499
NP_001006944.1 457 SER PRO 0. 0.430743843
NP_001006944.1 467 GLY ARG 0. 0.590127826
NP_065387.1 485 GLN GLU 0. 0.0917671472
NP_065387.1 507 ARG CYS 0. 0.228988349
NP_065387.1 525 GLN ARG 0. 0.243351445
NP_065387.1 536 PRO ALA 0. 0.0666275471
NP_065387.1 537 ARG HIS 0. 0.126829803
NP_065387.1 555 VAL MET 0. 0.280633301
NP_065387.1 581 LYS ARG 0. -0.0705909282
NP_065387.1 607 PRO HIS 0. 0.0288111102
NP_065387.1 612 GLU GLN 0. 0.224146798
NP_065387.1 655 ARG GLN 0. 0.351519734
NP_065387.1 685 ALA VAL 0. 0.653937936
NP_065387.1 707 ARG CYS 0. 0.312040567
NP_065387.1 719 GLY SER 0. 0.72288388
NP_065387.1 735 MET VAL 0. 0.340254337
NP_065387.1 749 ARG HIS 0. 0.442332447
NP_065387.1 768 VAL ILE 0. 0.297453523
NP_065387.1 859 ALA THR 0. 0.294253707
NP_065387.1 884 ARG HIS 0. 0.527245998
NP_065387.1 894 ALA VAL 0. 0.454708606
NP_065387.1 897 ARG CYS 0. 0.598658681
NP_065387.1 925 GLY GLU 0. 0.176678702
NP_065387.1 943 ARG CYS 0. 0.301279515
NP_065387.1 970 VAL LEU 0. 0.184255376
NP_065387.1 972 ALA THR 0. 0.176851511
NP_065387.1 993 ALA THR 0. 0.0931119099
NP_057075.1 42 ARG GLN 0. 0.141310677
NP_057075.1 99 ILE LEU 0. 0.115818486
NP_057075.1 152 VAL ILE 0. 0.0926854089
NP_001107573.1 77 GLU LYS 0. 0.0982814059
NP_001107573.1 187 VAL ILE 0. -0.043820139
NP_000482.3 132 VAL ILE 0. -0.00624165405
NP_000482.3 136 ARG GLN 0. 0.0467564836
NP_059145.2 22 THR MET 0. 0.171372205
NP_059145.2 55 THR MET 0. 0.150709182
NP_059145.2 80 ARG HIS 0. 0.56109488
NP_059145.2 83 ALA THR 0. 0.547744811
NP_059145.2 155 ARG HIS 0. 0.263989598
NP_059145.2 229 ASN SER 0. 0.144873336
NP_059145.2 253 ARG CYS 0. 0.17138429
NP_059145.2 265 ASN TYR 0. 0.15497914
NP_059145.2 279 ALA SER 0. 0.138886675
NP_059145.2 283 ASP HIS 0. 0.0348864868
NP_059145.2 361 ILE VAL 0. 0.0570342913
NP_059145.2 371 ALA THR 0. 0.0428030193
NP_059145.2 477 GLU LYS 0. 0.105997145
NP_059145.2 495 VAL MET 0. 0.091112636
NP_059145.2 618 ILE ASN 0. 0.167040214
NP_059145.2 650 VAL ALA 0. 0.639101326
NP_059145.2 678 ASP ASN 0. 0.552715898
NP_059145.2 873 PHE ILE 0. 0.556795299
NP_055828.2 46 GLY SER 0. 0.30011794
NP_055828.2 161 GLU VAL 0. 0.0218464583
NP_055828.2 351 MET THR 0. 0.20046176
NP_001136018.1 1061 ARG TRP 0. 0.11541421
NP_001136018.1 1040 HIS ARG 0. 0.0964803398
NP_001136018.1 1039 LEU PRO 0. 0.163424343
NP_001136018.1 1034 SER ASN 0. 0.120008998
NP_001136018.1 1031 CYS SER 0. 0.0275409669
NP_001136018.1 1025 GLU ALA 0. 0.0440355875
NP_001136018.1 1006 ARG GLN 0. 0.0876581594
NP_001136018.1 1005 ARG CYS 0. 0.205518544
NP_001136018.1 1001 GLU GLN 0. 0.144525528
NP_001136018.1 954 GLN ARG 0. 0.131333038
NP_001136018.1 896 ALA VAL 0. 0.152994916
NP_001136018.1 868 ASP ASN 0. 0.0579925478
NP_001136018.1 849 HIS ARG 0. 0.104313441
NP_001136018.1 802 ASP ASN 0. 0.0749445036
NP_001136018.1 727 THR ALA 0. 0.0238826405
NP_001136018.1 715 ASN SER 0. 0.10855215
NP_001136018.1 697 ARG GLN 0. 0.0454999469
NP_001136018.1 651 SER CYS 0. 0.156932309
NP_001136018.1 640 PRO SER 0. 0.0469454452
NP_001136018.1 566 ALA ASP 0. 0.199929163
NP_001136018.1 491 THR ILE 0. 0.137792706
NP_001136018.1 461 GLN LYS 0. 0.071131736
NP_001136018.1 458 GLY SER 0. 0.0327937752
NP_001136018.1 453 ASP GLU 0. 0.0283630993
NP_001136018.1 440 SER ASN 0. 0.0686684102
NP_001136018.1 361 GLU GLY 0. 0.0885901973
NP_001136018.1 321 ASP ASN 0. 0.422777861
NP_001136018.1 317 SER ALA 0. 0.309700549
NP_001136018.1 282 ASN THR 0. 0.323851854
NP_001136018.1 281 ARG CYS 0. 0.40406093
NP_001136018.1 179 LEU SER 0. 0.27167058
NP_001136018.1 92 MET LEU 0. 0.200491175
NP_001136018.1 35 LYS ASN 0. 0.305235565
NP_000855.1 374 ARG TRP 0. 0.380902559
NP_000855.1 366 ALA GLY 0. 0.439960033
NP_000855.1 364 ARG GLN 0. 0.259452671
NP_000855.1 318 PHE LEU 0. 0.589367032
NP_000855.1 288 ARG CYS 0. 0.228936493
NP_000855.1 265 SER LEU 0. 0.0879118741
NP_000855.1 238 ARG HIS 0. 0.1858695
NP_000855.1 225 ARG TRP 0. 0.480188221
NP_000855.1 219 ARG TRP 0. 0.441406488
NP_000855.1 209 PRO HIS 0. 0.678952873
NP_000855.1 201 SER TYR 0. 0.490706801
NP_000855.1 157 THR ASN 0. 0.543803811
NP_000855.1 63 ILE PHE 0. 0.439974189
NP_000855.1 43 VAL MET 0. 0.156022772
NP_001095867.1 432 GLY VAL 0. 0.29476431
NP_001095867.1 344 PRO SER 0. 0.284028977
NP_001095867.1 338 PRO SER 0. 0.204153389
NP_001095867.1 329 ALA GLU 0. 0.164055303
NP_001095867.1 168 VAL ILE 0. 0.0724774972
NP_001070663.1 290 ARG LYS 0. 0.061510656
NP_001070663.1 247 GLU LYS 0. 0.332051277
NP_001070663.1 198 GLU LYS 0. 0.188059285
NP_001070663.1 139 ILE MET 0. 0.156755537
NP_001070663.1 136 ARG HIS 0. 0.374954134
NP_001070663.1 18 ASP GLY 0. 0.554675341
NP_003187.1 282 GLU ASP 0. 0.142393991
NP_003187.1 264 ALA THR 0. 0.322335273
NP_003187.1 201 ALA THR 0. 0.090405114
NP_003187.1 88 GLU GLY 0. 0.0768621936
NP_001137250.1 892 LEU SER 0. 0.214001
NP_001137250.1 870 PRO GLN 0. 0.20143187
NP_001137250.1 842 GLU LYS 0. 0.312189966
NP_001137250.1 815 GLU ALA 0. 0.125506207
NP_001137250.1 758 GLY ARG 0. 0.0660398081
NP_001137250.1 752 SER PRO 0. 0.182368264
NP_001137250.1 738 GLU LYS 0. 0.0717511475
NP_001137250.1 718 ASP HIS 0. 0.0890583917
NP_001137250.1 708 ALA ASP 0. 0.0476632118
NP_001137250.1 669 GLN HIS 0. 0.0455448516
NP_001137250.1 669 GLN LYS 0. 0.0922829881
NP_001137250.1 652 ILE VAL 0. 0.105790772
NP_001137250.1 603 GLY ALA 0. 0.139100134
NP_001137250.1 586 LYS THR 0. 0.265092075
NP_001137250.1 534 ARG GLN 0. 0.109557047
NP_001137250.1 508 LYS GLU 0. 0.349203318
NP_001137250.1 421 ALA VAL 0. -0.0102866506
NP_001137250.1 391 ALA THR 0. 0.3326177
NP_001137250.1 368 GLU ALA 0. 0.116301544
NP_001137250.1 294 THR MET 0. 0.0294462573
NP_001137250.1 248 GLU LYS 0. 0.0215986092
NP_001137250.1 201 ASP HIS 0. 0.0471766815
NP_001137250.1 192 GLY GLU 0. 0.114324629
NP_001137250.1 192 GLY ARG 0. 0.13410297
NP_001137250.1 157 ASP GLU 0. 0.0422586128
NP_001137250.1 81 GLU ASP 0. 0.325757563
NP_001137250.1 80 VAL MET 0. 0.0281768329
NP_004082.1 338 ASP ASN 0. 0.126144737
NP_004082.1 318 LEU PHE 0. 0.106695972
NP_004082.1 310 PRO LEU 0. 0.0215992276
NP_004082.1 265 THR ILE 0. 0.121396363
NP_004082.1 203 ARG ILE 0. 0.0582890175
NP_004082.1 202 THR ILE 0. 0.0468193442
NP_002158.3 86 GLU GLN 0. 0.118607029
NP_002158.3 82 VAL ILE 0. 0.0419400223
NP_002158.3 59 PRO LEU 0. 0.419765592
NP_002158.3 28 ARG GLN 0. 0.148132473
NP_002158.3 25 ALA SER 0. 0.174267337
NP_002158.3 20 ARG HIS 0. 0.141626969
NP_003189.2 45 ALA THR 0. 0.136646107
NP_003189.2 124 PRO HIS 0. 0.058692012
NP_003189.2 125 ARG GLN 0. 0.158556938
NP_003189.2 137 ASP GLY 0. 0.0745600611
NP_003189.2 145 THR MET 0. 0.0728193372
NP_003189.2 151 SER ASN 0. 0.0784736425
NP_003189.2 264 VAL ALA 0. 0.0377257057
NP_003189.2 275 HIS TYR 0. 0.0944480002
NP_003189.2 289 ALA VAL 0. 0.0443058126
NP_003189.2 309 PRO LEU 0. 0.0620250367
NP_003189.2 324 VAL ILE 0. 0.0191118233
NP_003189.2 326 LYS ARG 0. 0.061155811
NP_003189.2 329 ASP ASN 0. 0.0463894866
NP_003189.2 406 LEU SER 0. 0.118162833
NP_003189.2 452 THR ILE 0. 0.0605713911
NP_003189.2 461 GLY GLU 0. 0.0990361273
NP_003189.2 548 GLU ALA 0. 0.0189205613
NP_003189.2 624 VAL ALA 0. 0.019931851
NP_003189.2 647 GLU LYS 0. 0.0928059891
NP_003189.2 714 ALA THR 0. 0.0770402849
NP_003189.2 731 SER GLY 0. 0.0818182006
NP_003189.2 769 SER ALA 0. 0.055478517
NP_003189.2 777 VAL LEU 0. 0.0476690419
NP_065095.2 150 TYR CYS 0. 0.155790091
NP_009191.1 192 ARG GLN 0. 0.27327466
NP_000394.2 319 GLY GLU 0. 0.28548792
NP_000394.2 262 CYS ARG 0. 0.0907786265
NP_000394.2 257 LYS ARG 0. 0.14226982
NP_000394.2 219 ARG GLN 0. 0.248641551
NP_000394.2 58 ARG CYS 0. 0.144880831
NP_000394.2 57 GLY SER 0. 0.382942349
NP_000394.2 40 ARG CYS 0. 0.362436324
NP_000138.2 260 VAL ILE 0. 0.0852060691
NP_000138.2 145 TRP ARG 0. 0.291254133
NP_000138.2 94 ARG CYS 0. 0.0786991045
NP_000138.2 91 ARG CYS 0. 0.10096141
NP_000138.2 36 ARG CYS 0. 0.0470072217
NP_001832.1 352 SER CYS 0. 0.339485437
NP_001832.1 345 LYS GLU 0. 0.173775867
NP_001832.1 307 ARG HIS 0. 0.323771954
NP_001832.1 133 LEU ILE 0. 0.10737019
NP_001832.1 110 ILE THR 0. 0.247399524
NP_001832.1 66 ARG GLN 0. 0.0309155211
NP_001832.1 15 ASP TYR 0. 0.249198347
NP_689585.3 1432 LYS ARG 0. 0.251013964
NP_689585.3 1428 GLY ARG 0. 0.453848153
NP_689585.3 1392 ILE VAL 0. 0.214305267
NP_689585.3 1377 PHE SER 0. 0.23069115
NP_689585.3 1328 ILE ASN 0. 0.261526257
NP_689585.3 1308 LEU ILE 0. 0.323962629
NP_689585.3 1302 ARG GLN 0. 0.171023414
NP_689585.3 1290 LYS GLU 0. 0.282210559
NP_689585.3 1269 THR MET 0. 0.206655949
NP_689585.3 1233 GLU LYS 0. 0.250219792
NP_689585.3 1231 GLY GLU 0. 0.24379465
NP_689585.3 1215 GLU LYS 0. 0.433858782
NP_689585.3 1202 LEU PHE 0. 0.440851063
NP_689585.3 1194 ASP ASN 0. 0.218412906
NP_689585.3 1124 ARG TRP 0. 0.344152987
NP_689585.3 1119 GLY SER 0. 0.398024261
NP_689585.3 1085 GLY ALA 0. 0.393250972
NP_689585.3 1066 ILE THR 0. 0.262422055
NP_689585.3 1058 ARG PRO 0. 0.447122604
NP_689585.3 988 GLU LYS 0. 0.282035053
NP_689585.3 935 ASP ALA 0. 0.0950668305
NP_689585.3 914 PHE SER 0. 0.143679678
NP_689585.3 912 GLU LYS 0. 0.262752086
NP_689585.3 906 GLU LYS 0. 0.152955174
NP_689585.3 894 VAL MET 0. 0.291993916
NP_689585.3 869 GLY ARG 0. 0.386319667
NP_689585.3 854 GLY SER 0. 0.15879567
NP_689585.3 805 PRO LEU 0. 0.473700792
NP_689585.3 775 ARG GLN 0. 0.233580574
NP_689585.3 773 ARG HIS 0. 0.278938621
NP_689585.3 725 ARG HIS 0. 0.0848753154
NP_689585.3 689 GLU LYS 0. 0.252876252
NP_689585.3 665 THR ARG 0. 0.309473097
NP_689585.3 662 GLY ARG 0. 0.583082438
NP_689585.3 625 VAL ALA 0. 0.0750639066
NP_689585.3 624 PRO THR 0. 0.303839684
NP_689585.3 562 VAL ILE 0. 0.150702968
NP_689585.3 556 ARG SER 0. 0.225092351
NP_689585.3 528 ASP GLY 0. 0.357463956
NP_689585.3 513 ARG GLN 0. 0.159609079
NP_689585.3 508 HIS TYR 0. 0.230003804
NP_689585.3 500 ILE ASN 0. 0.50843209
NP_689585.3 493 ALA THR 0. 0.209192619
NP_689585.3 457 VAL ILE 0. 0.0794160962
NP_689585.3 444 ARG GLN 0. 0.205464199
NP_689585.3 439 GLU LYS 0. 0.643323421
NP_689585.3 435 GLN ARG 0. 0.209246621
NP_689585.3 434 ILE VAL 0. 0.25283733
NP_689585.3 431 ARG GLN 0. 0.430158257
NP_689585.3 431 ARG TRP 0. 0.503997505
NP_689585.3 427 GLY ARG 0. 0.494883657
NP_689585.3 387 ASP ASN 0. 0.794462085
NP_689585.3 368 GLU LYS 0. 0.287609905
NP_689585.3 318 ARG HIS 0. 0.25930199
NP_689585.3 295 SER LEU 0. 0.195599675
NP_689585.3 287 PRO ARG 0. 0.371944308
NP_689585.3 266 THR MET 0. 0.0559757836
NP_689585.3 258 ASP HIS 0. 0.151451126
NP_689585.3 248 ARG HIS 0. 0.496868879
NP_689585.3 193 ARG TRP 0. 0.361874908
NP_689585.3 165 VAL ILE 0. 0.271468312
NP_689585.3 156 PHE LEU 0. 0.319523007
NP_689585.3 151 GLY SER 0. 0.179932892
NP_689585.3 144 GLU VAL 0. 0.199457496
NP_689585.3 133 ARG GLN 0. 0.206311598
NP_689585.3 101 ARG TRP 0. 0.462477446
NP_689585.3 90 SER THR 0. 0.19167082
NP_689585.3 69 ALA GLY 0. 0.40087834
NP_689585.3 63 ALA GLU 0. 0.377684772
NP_689585.3 56 GLU LYS 0. 0.603791773
NP_689585.3 41 ARG LEU 0. 0.0810910538
NP_067081.2 525 GLN LYS 0. 0.0887005627
NP_067081.2 496 LEU ILE 0. 0.186392829
NP_067081.2 494 GLY ASP 0. 0.134177685
NP_067081.2 455 MET ILE 0. 0.0632586628
NP_067081.2 455 MET VAL 0. 0.0347478725
NP_067081.2 440 CYS TYR 0. 0.104181178
NP_067081.2 435 PRO ARG 0. 0.0810822994
NP_067081.2 407 MET ILE 0. 0.0862879977
NP_067081.2 407 MET VAL 0. 0.0686646774
NP_067081.2 394 ALA SER 0. 0.0470960252
NP_067081.2 385 VAL ILE 0. 0.0317837931
NP_067081.2 383 SER PHE 0. 0.210722223
NP_067081.2 344 GLN HIS 0. 0.269709498
NP_067081.2 292 PRO LEU 0. 0.119439647
NP_067081.2 268 ARG GLN 0. 0.269112676
NP_067081.2 266 VAL ILE 0. 0.198700339
NP_067081.2 257 PRO LEU 0. 0.106534556
NP_067081.2 205 VAL ILE 0. 0.0549737625
NP_067081.2 190 GLY SER 0. 0.408299863
NP_067081.2 173 ARG HIS 0. 0.179033011
NP_067081.2 171 VAL PHE 0. 0.398445129
NP_067081.2 138 ILE THR 0. 0.168960705
NP_067081.2 130 SER PRO 0. 0.497262925
NP_067081.2 129 ILE VAL 0. 0.194520071
NP_067081.2 104 ARG GLN 0. 0.106136262
NP_067081.2 91 LEU PHE 0. 0.0844765976
NP_067081.2 76 ARG TRP 0. 0.125749111
NP_067081.2 26 GLN HIS 0. 0.292987376
NP_067081.2 16 HIS GLN 0. 0.0608877055
NP_775087.1 446 CYS TRP 0. 0.0819489583
NP_775087.1 422 TRP ARG 0. 0.168824792
NP_775087.1 376 GLY SER 0. 0.0517757535
NP_775087.1 333 ALA PRO 0. -0.0471917987
NP_775087.1 330 HIS TYR 0. 0.031642545
NP_775087.1 313 PRO SER 0. 0.157648474
NP_775087.1 309 VAL ILE 0. 0.028839685
NP_775087.1 301 ASP ASN 0. 0.00609656237
NP_775087.1 292 ASP GLU 0. -0.0320481695
NP_775087.1 289 TRP ARG 0. 0.205162808
NP_775087.1 275 PRO LEU 0. 0.0318540148
NP_775087.1 260 ARG GLN 0. -0.00662682857
NP_775087.1 246 GLY VAL 0. 0.0468979739
NP_775088.1 75 ALA VAL 0. 0.0593255945
NP_775088.1 23 ARG HIS 0. 0.0249867588
NP_937816.1 55 ASP GLU 0. 0.544708312
NP_001181939.1 24 PRO THR 0. 0.479528099
NP_937816.1 117 VAL MET 0. 0.157958671
NP_937816.1 138 ALA VAL 0. 0.144732088
NP_001181939.1 114 VAL ALA 0. 0.0948823988
NP_001181939.1 141 PRO LEU 0. 0.218240172
NP_001181939.1 145 ARG CYS 0. 0.489854485
NP_001181939.1 159 SER LEU 0. 0.15031454
NP_001181939.1 170 PRO LEU 0. 0.168362677
NP_001181939.1 205 ALA VAL 0. 0.259790838
NP_001181939.1 215 VAL ILE 0. 0.237528369
NP_001181939.1 218 ARG GLN 0. 0.141196951
NP_001181939.1 221 ALA GLY 0. 0.112425633
NP_001181939.1 338 GLY ASP 0. 0.246790931
NP_001181939.1 341 ARG CYS 0. 0.255549282
NP_001181939.1 384 VAL ILE 0. 0.073660776
NP_001181939.1 408 THR MET 0. 0.104291745
NP_001181939.1 409 PRO ALA 0. 0.256033421
NP_001181939.1 416 ASN SER 0. 0.274370104
NP_001181939.1 431 SER LEU 0. 0.110405661
NP_001181939.1 434 PRO HIS 0. 0.122166984
NP_001181939.1 438 ASN SER 0. 0.0867955238
NP_001181939.1 444 ARG HIS 0. 0.581652939
NP_001181939.1 450 THR ALA 0. 0.0866680071
NP_937817.3 566 GLU LYS 0. 0.316354781
NP_937817.3 573 ARG HIS 0. 0.282665879
NP_835223.1 122 ARG GLY 0. 0.0828407258
NP_835223.1 121 THR ALA 0. 0.0465902686
NP_835223.1 120 CYS SER 0. 0.065003179
NP_835223.1 107 ASN SER 0. 0.0311099514
NP_835223.1 46 MET THR 0. 0.0552631058
NP_835223.1 26 ASN SER 0. 0.0198350083
NP_835223.1 19 ILE VAL 0. -0.0305404868
NP_065181.1 7 ALA THR 0. 0.0534817837
NP_065181.1 37 ALA SER 0. -0.00981527939
NP_065181.1 59 ILE VAL 0. -0.0345142521
NP_065181.1 60 ARG CYS 0. 0.232830256
NP_065181.1 133 ARG HIS 0. 0.351768076
NP_065181.1 142 GLY VAL 0. 0.458807975
NP_065181.1 146 VAL MET 0. 0.2234983
NP_065181.1 199 ALA VAL 0. 0.144506752
NP_065181.1 258 ALA VAL 0. 0.0500412248
NP_065181.1 268 ASP HIS 0. 0.216934979
NP_001010980.1 36 VAL ILE 0. 0.129299
NP_005830.2 147 GLN GLU 0. 0.166130289
NP_005830.2 186 SER PRO 0. 0.0900653303
NP_005830.2 273 LYS ASN 0. 0.103921138
NP_005830.2 291 ARG HIS 0. 0.0472734645
NP_005830.2 335 PRO LEU 0. 0.0325812586
NP_005830.2 412 ARG GLN 0. 0.0331014581
NP_005830.2 427 ARG HIS 0. 0.0367972106
NP_005830.2 498 SER THR 0. 0.0813673362
NP_005830.2 586 PRO LEU 0. 0.0114380335
NP_005830.2 587 ARG HIS 0. 0.0489002615
NP_005830.2 590 SER THR 0. 0.0441477001
NP_005830.2 678 PRO SER 0. 0.0298149846
NP_005830.2 698 PRO THR 0. 0.0723725185
NP_005830.2 773 SER CYS 0. 0.0683814511
NP_005830.2 777 SER PHE 0. 0.0594348349
NP_005830.2 787 LYS ARG 0. -0.0148590878
NP_005830.2 794 PRO LEU 0. 0.10513401
NP_039234.1 78 ILE VAL 0. 0.164353743
NP_004341.1 321 GLY ARG 0. 0.161192581
NP_004341.1 285 SER LEU 0. 0.112604171
NP_004341.1 284 PRO SER 0. 0.172783509
NP_004341.1 127 VAL ILE 0. 0.315378308
NP_001026850.1 20 ASP ASN 0. 0.10139861
NP_001026850.1 18 ILE ASN 0. 0.131819546
NP_001026850.1 3 SER LEU 0. 0.206887662
NP_997053.1 168 TYR ASP 0. 0.463961244
NP_997053.1 143 ASP GLY 0. 0.342119336
NP_056299.1 108 ALA THR 0. 0.41624549
NP_997053.1 47 ALA VAL 0. 0.138010547
NP_064713.3 163 ARG TRP 0. 0.22817491
NP_064713.3 157 ARG SER 0. 0.341775239
NP_064713.3 157 ARG LYS 0. 0.40183118
NP_064713.3 156 ASP ASN 0. 0.065505065
NP_064713.3 147 TYR HIS 0. 0.279182225
NP_064713.3 135 ARG GLY 0. 0.164259911
NP_064713.3 102 ARG GLY 0. 0.0957491398
NP_064713.3 99 GLY ARG 0. 0.0898250341
NP_064713.3 17 ASP ASN 0. 0.190912873
NP_001121163.1 36 ALA THR 0. 0.158613861
NP_001121163.1 62 LEU PHE 0. 0.245955259
NP_001121163.1 103 SER PRO 0. 0.332321167
NP_001121163.1 135 ASN SER 0. 0.494199455
NP_001121163.1 137 ALA VAL 0. 0.134257793
NP_001121163.1 152 ASN THR 0. 0.151930183
NP_001121163.1 170 MET THR 0. 0.465677053
NP_001121163.1 174 VAL MET 0. 0.390542716
NP_001121163.1 201 THR ARG 0. 0.179864198
NP_001121163.1 218 MET ILE 0. 0.283520609
NP_001121163.1 223 PHE VAL 0. 0.435285747
NP_001121163.1 225 SER PHE 0. 0.48283422
NP_001121163.1 233 GLU GLN 0. 0.193399608
NP_001121163.1 238 VAL MET 0. 0.217047125
NP_001121163.1 245 VAL LEU 0. 0.405376613
NP_001121163.1 248 SER THR 0. 0.506438136
NP_001121163.1 263 GLY ARG 0. 0.447578967
NP_055128.1 58 ALA VAL 0. 0.0987895206
NP_055128.1 77 GLN LYS 0. 0.494857162
NP_055128.1 99 VAL ILE 0. 0.271643221
NP_055128.1 114 ILE VAL 0. 0.355972052
NP_619522.3 247 VAL GLU 0. 0.220057249
NP_619524.3 330 ARG SER 0. 0.510854363
NP_619522.3 191 THR ILE 0. 0.192172661
NP_619522.3 185 GLY CYS 0. 0.46280694
NP_619522.3 163 VAL ALA 0. 0.141399249
NP_619523.3 202 GLY ARG 0. 0.350410432
NP_619524.3 263 ARG GLY 0. 0.199051037
NP_619524.3 245 LEU VAL 0. 0.359086305
NP_619524.3 238 MET VAL 0. 0.191879734
NP_619524.3 226 ALA PRO 0. 0.800064087
NP_619524.3 225 SER PHE 0. 0.495544374
NP_619524.3 223 VAL PHE 0. 0.261001796
NP_619524.3 218 MET ILE 0. 0.224064246
NP_619524.3 201 ARG THR 0. 0.0650738925
NP_619524.3 170 ARG SER 0. 0.320789278
NP_619524.3 167 MET ARG 0. 0.403559178
NP_619522.3 135 ASN SER 0. 0.424852252
NP_619522.3 128 GLY ASP 0. 0.424691856
NP_619522.3 125 ILE MET 0. 0.184520379
NP_619522.3 122 SER LEU 0. 0.305773675
NP_619522.3 121 MET LEU 0. 0.245920837
NP_619522.3 103 PRO SER 0. 0.231354162
NP_619522.3 85 ALA GLY 0. 0.259122133
NP_619522.3 60 LEU ILE 0. 0.20429574
NP_619522.3 58 ALA VAL 0. 0.214581326
NP_619522.3 41 GLN ARG 0. 0.249506816
NP_060672.2 204 GLU ALA 0. 0.0758848414
NP_060672.2 223 PRO SER 0. 0.0742355138
NP_060672.2 278 PRO LEU 0. 0.117145777
NP_056442.2 218 THR ILE 0. 0.0603910908
NP_056442.2 238 ARG GLN 0. 0.0591164194
NP_065112.1 617 VAL MET 0. 0.240429491
NP_996809.1 103 THR ALA 0. 0.0354295038
NP_996809.1 108 CYS TYR 0. 0.033352688
NP_996809.1 109 GLU LYS 0. 0.160849974
NP_996809.1 148 ARG HIS 0. 0.179354161
NP_996809.1 161 ALA THR 0. 0.0856337622
NP_996809.1 269 ASP ASN 0. 0.156228289
NP_996809.1 299 VAL MET 0. 0.244937152
NP_996809.1 325 ILE VAL 0. 0.19175674
NP_996809.1 417 LEU VAL 0. 0.379518926
NP_001093097.1 31 ASN SER 0. 0.205792278
NP_001093097.1 58 PRO SER 0. 0.206418559
NP_001093097.1 113 ARG LYS 0. 0.13091597
NP_001093095.1 176 SER THR 0. 0.079691954
NP_001093097.1 161 SER CYS 0. 0.254409224
NP_001093095.1 275 VAL PHE 0. 0.0445210971
NP_001093095.1 286 ASP GLY 0. 0.0764119253
NP_001093095.1 287 ILE THR 0. 0.114267081
NP_076942.1 322 ASN SER 0. 0.0122594405
NP_076942.1 296 ARG GLN 0. 0.103130721
NP_076942.1 212 GLU ASP 0. 0.0926531181
NP_076942.1 212 GLU LYS 0. 0.137706712
NP_076942.1 150 SER LEU 0. 0.0502352342
NP_076942.1 134 PRO THR 0. 0.178572059
NP_076942.1 133 SER TYR 0. 0.0327851325
NP_076942.1 129 GLU LYS 0. 0.201284423
NP_076942.1 100 ALA VAL 0. 0.0383899286
NP_076942.1 82 LYS ASN 0. 0.117271639
NP_076942.1 50 PHE LEU 0. 0.232783064
NP_076942.1 13 VAL LEU 0. 0.182713404
NP_848509.1 328 LEU ILE 0. 0.177723512
NP_848509.1 327 ILE SER 0. 0.116993308
NP_848509.1 257 THR ALA 0. 0.067957662
NP_848509.1 203 ARG HIS 0. 0.360752463
NP_848509.1 131 SER CYS 0. 0.707238913
NP_848509.1 63 ARG HIS 0. 0.172875553
NP_848509.1 34 ASP ASN 0. 0.0565504842
NP_000428.2 387 HIS ARG 0. 0.161236271
NP_000428.2 379 PRO LEU 0. 0.200729519
NP_000428.2 362 ASP ASN 0. 0.0561507419
NP_000428.2 309 VAL ILE 0. 0.108226717
NP_000428.2 255 ALA VAL 0. 0.192242026
NP_000428.2 235 HIS TYR 0. 0.692058027
NP_000428.2 232 VAL LEU 0. 0.447524309
NP_000428.2 229 ARG HIS 0. 0.196393251
NP_000428.2 222 LYS ARG 0. 0.478246063
NP_000428.2 194 ARG TRP 0. 0.22066775
NP_000428.2 188 ARG GLN 0. 0.565860331
NP_000428.2 184 GLN ARG 0. 0.575925171
NP_000428.2 183 PRO LEU 0. 0.0729375184
NP_000428.2 174 GLY ARG 0. 0.57532692
NP_000428.2 145 TYR CYS 0. 0.392270505
NP_000428.2 131 VAL ILE 0. 0.302591294
NP_000428.2 102 PRO ARG 0. 0.702081323
NP_000428.2 92 GLY ASP 0. 0.349465936
NP_000428.2 85 ARG CYS 0. 0.198820665
NP_000428.2 13 THR ILE 0. 0.0799135417
NP_000428.2 2 GLY GLU 0. 0.579713941
NP_004446.2 28 SER CYS 0. 0.221406564
NP_004446.2 69 VAL ILE 0. 0.0282871239
NP_004446.2 79 SER THR 0. 0.0546612777
NP_004446.2 79 SER ARG 0. 0.074492082
NP_004446.2 94 ASP ASN 0. 0.0902553797
NP_004446.2 163 ARG HIS 0. 0.191801935
NP_004446.2 206 PRO LEU 0. 0.19515042
NP_004446.2 250 GLY ALA 0. 9.0265843E-05
NP_004446.2 251 ARG CYS 0. 0.182939306
NP_004446.2 263 ARG CYS 0. 0.190105453
NP_004446.2 263 ARG HIS 0. 0.0634925663
NP_004446.2 268 PRO THR 0. 0.0791062713
NP_004446.2 279 ARG HIS 0. 0.315908581
NP_004446.2 285 ARG CYS 0. 0.302711487
NP_004446.2 325 PRO ALA 0. 0.0862334296
NP_004446.2 372 ARG TRP 0. 0.521760821
NP_004446.2 379 HIS ASN 0. 0.181083754
NP_004446.2 435 LEU PRO 0. 0.742120504
NP_004446.2 481 ARG CYS 0. 0.699093282
NP_004446.2 556 ALA THR 0. 0.701342821
NP_004446.2 569 SER PHE 0. 0.141865343
NP_004446.2 592 ILE THR 0. 0.573703527
NP_004446.2 601 PRO ALA 0. 0.683936298
NP_004446.2 607 GLY ASP 0. 0.267809421
NP_004446.2 621 PRO GLN 0. 0.170232028
NP_115902.1 301 VAL MET 0. 0.117474362
NP_115902.1 291 ARG CYS 0. 0.166915715
NP_115902.1 242 ARG HIS 0. 0.198740616
NP_115902.1 184 GLY ASP 0. 0.769577682
NP_115902.1 183 MET ILE 0. 0.221430108
NP_115902.1 140 ASN LYS 0. 0.745520055
NP_115902.1 115 GLU LYS 0. 0.434250623
NP_115902.1 87 GLY ARG 0. 0.658035517
NP_115902.1 77 ALA THR 0. 0.568301082
NP_115902.1 30 TRP CYS 0. 0.418733329
NP_115902.1 27 GLY GLU 0. 0.295869201
NP_115902.1 23 LEU PRO 0. 0.427208155
NP_115902.1 6 LYS ARG 0. 0.254092336
NP_115977.2 351 GLY ARG 0. 0.309609503
NP_115977.2 325 GLY ARG 0. 0.194009423
NP_115977.2 318 ALA ASP 0. 0.170355499
NP_115977.2 269 GLU LYS 0. 0.154766679
NP_115977.2 237 LYS GLU 0. 0.151774019
NP_115977.2 195 ARG CYS 0. 0.241670966
NP_115977.2 183 ARG HIS 0. 0.201740041
NP_115977.2 132 ILE THR 0. 0.429078877
NP_115977.2 88 GLY ALA 0. 0.781800807
NP_115977.2 14 MET ILE 0. 0.580057859
NP_079145.2 54 PRO THR 0. 0.150337979
NP_079145.2 125 ALA SER 0. 0.128892913
NP_056955.2 53 PRO LEU 0. 0.165240899
NP_006305.2 10 GLY ARG 0. 0.115181327
NP_006305.2 63 GLY ARG 0. 0.217080235
NP_006305.2 89 ALA THR 0. 0.0723347887
NP_006305.2 154 SER ASN 0. 0.273818761
NP_006305.2 200 GLU LYS 0. 0.0899946317
NP_006305.2 207 PRO ALA 0. 0.0121741248
NP_006305.2 225 VAL LEU 0. 0.0173297543
NP_006305.2 284 PRO ARG 0. -0.0106359869
NP_006305.2 286 THR MET 0. 0.0494636595
NP_006305.2 314 ASP GLU 0. 0.0659434423
NP_006305.2 315 VAL ILE 0. 0.0155078368
NP_006305.2 350 PRO GLN 0. 0.123660348
NP_006305.2 397 PRO LEU 0. 0.0969040245
NP_006305.2 398 ASP GLU 0. 0.496869028
NP_006305.2 418 ARG HIS 0. 0.103799261
NP_006305.2 474 ILE THR 0. 0.115420677
NP_006305.2 483 LEU ARG 0. 0.508094192
NP_006305.2 488 ARG CYS 0. 0.146822721
NP_006305.2 601 MET THR 0. 0.164679661
NP_006305.2 615 ARG HIS 0. 0.0944551677
NP_006305.2 648 ARG HIS 0. 0.0914485455
NP_006305.2 655 ARG TRP 0. 0.0525635891
NP_006305.2 687 HIS ASN 0. 0.0971087292
NP_006305.2 690 PRO SER 0. 0.0776173845
NP_937770.1 28 ARG CYS 0. 0.354998708
NP_937770.1 42 PRO ARG 0. 0.155133441
NP_937770.1 50 HIS ARG 0. 0.144728273
NP_937770.1 71 ALA VAL 0. 0.158117443
NP_937770.1 80 ILE VAL 0. 0.30647096
NP_937770.1 83 MET VAL 0. 0.460802555
NP_937770.1 91 HIS TYR 0. 0.43559283
NP_937770.1 115 SER CYS 0. 0.391683549
NP_937770.1 145 LEU PRO 0. 0.678513288
NP_937770.1 170 ARG TRP 0. 0.290511817
NP_937770.1 187 ALA VAL 0. 0.20006457
NP_937770.1 205 ARG CYS 0. 0.413815469
NP_937770.1 215 ALA VAL 0. 0.354218602
NP_937770.1 299 ILE ASN 0. 0.537214875
NP_937770.1 423 SER TRP 0. 0.214196429
NP_073615.2 19 SER ILE 0. 0.168008998
NP_073615.2 21 ASP ASN 0. 0.118966438
NP_073615.2 48 ARG HIS 0. 0.125220031
NP_073615.2 143 GLY VAL 0. 0.150285736
NP_112576.1 32 ARG HIS 0. 0.115672663
NP_001070730.1 366 CYS SER 0. 0.308529019
NP_001070730.1 353 ARG GLN 0. 0.117556445
NP_001070730.1 322 SER GLY 0. 0.168803483
NP_001070730.1 308 ALA VAL 0. 0.118888237
NP_001070730.1 303 VAL MET 0. 0.141537085
NP_001070730.1 280 ARG HIS 0. 0.164211079
NP_001070730.1 195 LYS ASN 0. 0.256457955
NP_001070730.1 192 LEU ARG 0. 0.342922568
NP_001070730.1 186 ARG CYS 0. 0.182321578
NP_001070730.1 178 LEU PRO 0. 0.378156036
NP_001070730.1 169 ARG HIS 0. 0.362287432
NP_001070730.1 169 ARG CYS 0. 0.40022853
NP_001070730.1 139 ARG CYS 0. 0.326376468
NP_001070730.1 134 ASP ASN 0. 0.323719829
NP_663320.2 174 LEU PHE 0. 0.436364561
NP_663320.2 132 GLU GLY 0. 0.129926249
NP_663320.2 117 TYR CYS 0. 0.567780316
NP_892120.2 120 GLU ALA 0. 0.0588772669
NP_663320.2 59 ALA SER 0. 0.10063763
NP_001070730.1 65 ARG TRP 0. 0.12349879
NP_001070730.1 46 SER LEU 0. 0.102531701
NP_001070730.1 24 GLY GLU 0. 0.0967787355
NP_001070730.1 18 SER LEU 0. 0.0575470328
NP_001794.2 10 THR ASN 0. -0.00894223992
NP_001794.2 25 GLY GLU 0. 0.0412655026
NP_001794.2 41 ILE MET 0. -0.051375553
NP_001794.2 43 GLY ARG 0. -0.0205954406
NP_001794.2 59 CYS TYR 0. 0.0257782266
NP_001034864.2 1655 ILE MET 0. 0.309613496
NP_001034864.2 1639 ARG TRP 0. 0.303003937
NP_001034864.2 1616 SER LEU 0. 0.227886662
NP_001034864.2 1611 TRP CYS 0. 0.509940088
NP_001034864.2 1608 ARG CYS 0. 0.297749132
NP_001034864.2 1573 ASP ASN 0. 0.297737122
NP_001034864.2 1532 ARG CYS 0. 0.466445386
NP_001034864.2 1428 THR ILE 0. 0.393039435
NP_001034864.2 1420 THR MET 0. 0.307042509
NP_001034864.2 1402 THR MET 0. 0.0695506409
NP_001034864.2 1294 SER ASN 0. 0.155103311
NP_001034864.2 1225 ARG TRP 0. 0.323137164
NP_001034864.2 1187 ARG GLN 0. 0.273065001
NP_001034864.2 1177 GLY ASP 0. 0.340766698
NP_001034864.2 1084 LYS ASN 0. 0.160772786
NP_001034864.2 984 ARG SER 0. 0.280986637
NP_001034864.2 902 SER TYR 0. 0.123235859
NP_001034864.2 847 ARG HIS 0. 0.0996702835
NP_001034864.2 831 GLU ASP 0. 0.0443358384
NP_001034864.2 790 ARG CYS 0. 0.128422126
NP_001034864.2 716 SER TYR 0. 0.0505783185
NP_001034864.2 689 PRO THR 0. 0.0824015066
NP_001034864.2 669 ILE VAL 0. -7.63096159E-06
NP_001034864.2 657 PRO LEU 0. 0.126558587
NP_001034864.2 634 VAL ALA 0. 0.0144957798
NP_001034864.2 539 ASP ALA 0. 0.0736736879
NP_001034864.2 525 PHE SER 0. 0.14441514
NP_001034864.2 524 LEU SER 0. 0.143457964
NP_001034864.2 445 LYS THR 0. 0.231960461
NP_001034864.2 417 GLY GLU 0. 0.113257505
NP_001034864.2 410 SER THR 0. 0.114240833
NP_001034864.2 359 THR ALA 0. 0.102530032
NP_001034864.2 321 PRO LEU 0. 0.0945579261
NP_001034864.2 262 ARG LYS 0. 0.104861774
NP_001034864.2 215 ARG CYS 0. 0.156226367
NP_001034864.2 168 SER CYS 0. 0.177647576
NP_001034864.2 104 PRO LEU 0. 0.0973328203
NP_001034864.2 25 ARG TRP 0. 0.126381725
NP_001034864.2 14 ARG GLN 0. 0.0502150357
NP_001108231.1 495 PRO LEU 0. 0.113928124
NP_001108231.1 483 LYS ASN 0. 0.102574557
NP_001108231.1 459 MET ILE 0. 0.08714021
NP_001108231.1 381 SER LEU 0. 0.0355083942
NP_001108231.1 377 PRO HIS 0. 0.151572645
NP_001108231.1 376 ARG GLN 0. 0.0484497845
NP_001108231.1 297 ARG TRP 0. 0.0872230455
NP_001108231.1 288 ARG LEU 0. 0.13881439
NP_001108231.1 280 PRO ARG 0. 0.184834525
NP_001108231.1 259 ALA VAL 0. 0.131410494
NP_001108231.1 257 PRO SER 0. 0.140034318
NP_001108231.1 191 ALA THR 0. 0.159916088
NP_001108231.1 184 GLU ASP 0. 0.227959529
NP_001108231.1 134 LEU VAL 0. 0.0970685631
NP_001108231.1 131 LYS ARG 0. 0.115648925
NP_001108231.1 95 ASP GLU 0. 0.121493004
NP_001108231.1 89 PRO GLN 0. 0.101835489
NP_001108231.1 58 ALA GLY 0. 0.167975023
NP_001108231.1 53 HIS ARG 0. 0.205570728
NP_001108231.1 51 ASP GLY 0. 0.149402767
NP_001108231.1 48 ASP GLY 0. 0.247908965
NP_001108231.1 35 ARG GLN 0. 0.215785742
NP_001108231.1 32 GLN ARG 0. 0.250261933
NP_001108231.1 22 GLY VAL 0. 0.182647362
NP_001108231.1 16 MET LEU 0. 0.156947762
NP_078950.1 123 ARG GLN 0. 0.0795185417
NP_078950.1 171 VAL GLU 0. 0.213718951
NP_078950.1 182 PRO ALA 0. 0.0944562778
NP_002944.2 234 VAL ILE 0. 0.22707215
NP_002944.2 289 ALA VAL 0. 0.401203871
NP_002944.2 336 PRO LEU 0. 0.341706961
NP_002944.2 345 PRO ALA 0. 0.0749042258
NP_002944.2 512 ALA THR 0. 0.514712155
NP_002944.2 519 ILE THR 0. 0.318324596
NP_002944.2 602 ILE MET 0. 0.480295241
NP_002944.2 629 ILE VAL 0. 0.319944501
NP_115659.1 141 GLN ARG 0. 0.34698087
NP_115659.1 361 ASP ASN 0. 0.208662882
NP_115659.1 387 HIS LEU 0. 0.244972318
NP_006133.1 32 LYS GLU 0. 0.201681495
NP_006133.1 132 ALA SER 0. 0.38853547
NP_006133.1 161 GLU ASP 0. 0.134110153
NP_006133.1 169 ARG GLY 0. 0.582271755
NP_060536.3 264 ARG GLY 0. 0.252616763
NP_060536.3 250 ARG GLN 0. 0.0232410133
NP_060536.3 161 THR ALA 0. 0.131295279
NP_060536.3 150 THR ILE 0. 0.114420347
NP_071361.2 517 ALA GLY 0. 0.174521223
NP_071361.2 431 CYS TYR 0. 0.171376467
NP_071361.2 420 ARG GLN 0. 0.0891160294
NP_071361.2 401 ARG HIS 0. 0.130403683
NP_071361.2 401 ARG CYS 0. 0.211926401
NP_071361.2 400 GLU LYS 0. 0.125226632
NP_071361.2 312 GLY ARG 0. 0.202858046
NP_071361.2 302 ARG LEU 0. 0.357022464
NP_071361.2 263 THR ILE 0. 0.0724257827
NP_071361.2 231 ARG CYS 0. 0.12800622
NP_071361.2 230 ARG TRP 0. 0.135942355
NP_071361.2 222 GLN HIS 0. 0.109369032
NP_071361.2 210 ARG CYS 0. 0.249489248
NP_071361.2 200 ARG TRP 0. 0.0926926285
NP_071361.2 182 PRO LEU 0. 0.146475211
NP_071361.2 154 SER PHE 0. 0.0922613069
NP_071361.2 39 GLU ASP 0. 0.241303951
NP_071361.2 35 GLN ARG 0. 0.503055751
NP_071361.2 19 GLY ASP 0. 0.37887606
NP_071361.2 5 GLY SER 0. 0.235655069
NP_071361.2 4 PRO HIS 0. 0.402095318
NP_068804.1 220 THR MET 0. 0.0730852559
NP_068804.1 216 ARG HIS 0. 0.0942637026
NP_068804.1 189 GLY GLU 0. 0.132682219
NP_068804.1 171 GLY ALA 0. 0.162868887
NP_068804.1 158 SER ASN 0. 0.126791537
NP_068804.1 115 PRO SER 0. 0.286538184
NP_068804.1 44 HIS TYR 0. 0.0744905621
NP_006591.1 71 ARG GLN 0. 0.219525367
NP_006591.1 173 ARG HIS 0. 0.111683048
NP_006591.1 200 VAL MET 0. 0.194194272
NP_006591.1 221 GLU LYS 0. 0.0770816281
NP_689578.2 385 ASP ASN 0. 0.118677892
NP_689578.2 374 PRO SER 0. 0.131545812
NP_689578.2 319 ARG HIS 0. 0.0772520751
NP_689578.2 205 THR ALA 0. 0.0260256492
NP_689578.2 189 LYS ARG 0. 0.0191544779
NP_689578.2 184 ALA VAL 0. 0.106010966
NP_689578.2 145 ARG TRP 0. 0.0527241565
NP_689578.2 107 ARG TRP 0. 0.10344094
NP_689578.2 87 ARG GLN 0. 0.149328753
NP_689578.2 67 PRO LEU 0. 0.102495983
NP_689578.2 21 ARG GLN 0. 0.120945476
NP_443175.2 416 HIS ARG 0. 0.234309897
NP_443175.2 362 ARG CYS 0. 0.34202975
NP_443175.2 359 ASN THR 0. 0.0896137059
NP_443175.2 259 GLU GLY 0. 0.136817813
NP_003038.2 771 SER PRO 0. 0.0381445885
NP_003038.2 702 GLY SER 0. -0.0100267166
NP_003038.2 674 ARG GLN 0. 0.224719971
NP_003038.2 326 ILE VAL 0. 0.119828284
NP_003038.2 307 LEU PHE 0. 0.64107275
NP_003038.2 211 VAL MET 0. 0.167196706
NP_003038.2 76 HIS TYR 0. 0.184236884
NP_055838.2 35 ARG GLN 0. 0.05121902
NP_055838.2 105 ARG HIS 0. 0.139377028
NP_055838.2 129 MET THR 0. 0.0996197462
NP_055838.2 131 GLY ALA 0. 0.0388119817
NP_055838.2 259 LEU ILE 0. 0.0516351275
NP_055838.2 297 LEU MET 0. 0.19794637
NP_055838.2 326 GLY SER 0. 0.105102696
NP_055838.2 488 GLY ALA 0. 0.00954433531
NP_055838.2 497 GLY SER 0. 0.0708708614
NP_055838.2 501 ARG HIS 0. 0.072593689
NP_055838.2 505 THR MET 0. 0.0417956077
NP_055838.2 616 THR ARG 0. 0.242234394
NP_055838.2 658 ALA VAL 0. 0.19436267
NP_115501.2 29 ALA THR 0. 0.356194168
NP_115501.2 33 ASP ASN 0. 0.300994784
NP_116261.1 54 ARG HIS 0. 0.0658920407
NP_116261.1 107 ARG CYS 0. 0.327200323
NP_116261.1 108 ARG LYS 0. 0.0823602676
NP_116261.1 121 ASP ASN 0. 0.0361865461
NP_116261.1 136 GLU ASP 0. 0.0519826747
NP_116261.1 141 ILE THR 0. 0.0380233414
NP_116261.1 188 GLY ARG 0. 0.0360660031
NP_116261.1 354 GLU LYS 0. 0.356926501
NP_116261.1 365 GLY ASP 0. 0.308485389
NP_116261.1 399 ALA GLY 0. 0.196735278
NP_116261.1 429 SER PHE 0. 0.166939944
NP_116261.1 444 GLN ARG 0. 0.212321758
NP_116261.1 476 ARG HIS 0. 0.229649141
NP_116261.1 499 ARG HIS 0. 0.266162723
NP_116261.1 500 LEU PRO 0. 0.586371779
NP_004663.3 1244 THR ILE 0. 0.175803602
NP_004663.3 1233 GLY ALA 0. 0.138385803
NP_004663.3 1142 GLN ARG 0. 0.175715476
NP_004663.3 1075 LEU PRO 0. 0.462630987
NP_004663.3 1064 GLY ALA 0. 0.142553806
NP_004663.3 1061 ALA THR 0. 0.191317543
NP_004663.3 1039 LEU GLN 0. 0.0438429117
NP_004663.3 1024 LYS GLU 0. 0.0615859516
NP_004663.3 1011 GLU ASP 0. 0.177559048
NP_004663.3 985 PRO LEU 0. 0.0643953457
NP_004663.3 972 ARG GLN 0. 0.0415362082
NP_004663.3 958 PRO THR 0. 0.0365980379
NP_004663.3 946 PRO LEU 0. 0.0471880175
NP_004663.3 913 ARG HIS 0. 0.289845109
NP_004663.3 790 ASP GLY 0. 0.756294429
NP_004663.3 692 GLU VAL 0. 0.123039067
NP_004663.3 668 ARG GLY 0. 0.154353037
NP_004663.3 622 ASN LYS 0. 0.180297539
NP_004663.3 556 LEU VAL 0. 0.0502081402
NP_004663.3 523 ASP HIS 0. 0.130646855
NP_004663.3 468 ASN LYS 0. 0.357415527
NP_004663.3 455 THR ILE 0. 0.113918081
NP_004663.3 427 ALA VAL 0. 0.320477635
NP_004663.3 388 VAL ILE 0. 0.0269666146
NP_004663.3 375 ARG GLN 0. 0.286811501
NP_004663.3 372 ALA THR 0. 0.0690671429
NP_004663.3 340 PRO LEU 0. 0.120136917
NP_004663.3 236 ARG TRP 0. 0.300907731
NP_004663.3 219 ARG TRP 0. 0.215216339
NP_004663.3 207 VAL GLY 0. 0.176546857
NP_004663.3 200 ASP TYR 0. 0.231591687
NP_004663.3 183 ALA VAL 0. 0.230406612
NP_004663.3 175 THR LYS 0. 0.336511701
NP_775628.1 268 ILE THR 0. 0.487014681
NP_775628.1 225 ALA THR 0. 0.0869514719
NP_775628.1 191 GLY SER 0. 0.0473578237
NP_775628.1 179 ARG CYS 0. 0.221071258
NP_775628.1 160 LEU PRO 0. 0.76724273
NP_775628.1 155 GLU ASP 0. 0.400683343
NP_775628.1 136 TRP LEU 0. 0.692891061
NP_775628.1 134 ARG HIS 0. 0.537085891
NP_775628.1 133 PHE LEU 0. 0.303758383
NP_775628.1 127 ASP VAL 0. 0.556080282
NP_775628.1 115 GLU LYS 0. 0.432536751
NP_775628.1 114 THR ALA 0. 0.247441664
NP_003656.2 85 ARG TRP 0. 0.198646024
NP_997280.1 85 PRO THR 0. 0.338409454
NP_997280.1 76 MET ILE 0. 0.236560032
NP_997280.1 76 MET VAL 0. 0.258817732
NP_997280.1 68 ARG GLY 0. 0.203875646
NP_005272.1 27 ALA PRO 0. 0.223298848
NP_005272.1 27 ALA GLY 0. 0.092166312
NP_005272.1 35 ALA THR 0. 0.0207816828
NP_005272.1 154 TYR PHE 0. 0.256493092
NP_005272.1 239 TYR CYS 0. 0.244946897
NP_005272.1 325 ARG CYS 0. 0.464269698
NP_005272.1 325 ARG HIS 0. 0.419961333
NP_008921.1 391 PRO SER 0. 0.0630153269
NP_008921.1 383 LEU SER 0. 0.039339833
NP_008921.1 376 PRO ARG 0. 0.0549594015
NP_008921.1 346 THR MET 0. -0.00812856015
NP_008921.1 280 ASN LYS 0. 0.10820286
NP_001036194.1 496 ARG HIS 0. 0.0997444689
NP_001036194.1 295 PRO LEU 0. 0.190980032
NP_001036194.1 130 SER ARG 0. 0.651110053
NP_002029.3 107 VAL ILE 0. 0.170503125
NP_001137385.1 57 SER LEU 0. 0.273165852
NP_689873.1 198 GLY GLU 0. 0.353334963
NP_001137387.1 215 SER ILE 0. 0.190775186
NP_001137387.1 223 ALA GLY 0. 0.165131792
NP_803173.1 131 SER ASN 0. 0.0372110866
NP_803173.1 140 ARG CYS 0. 0.0762244835
NP_803173.1 172 ALA VAL 0. 0.00586068304
NP_803173.1 230 VAL ILE 0. 0.142909676
NP_054829.2 5 ALA THR 0. 0.340871453
NP_612568.1 111 ARG HIS 0. 0.122175753
NP_612568.1 130 SER THR 0. 0.0693413392
NP_002704.1 103 VAL ILE 0. 0.0641369596
NP_001034566.1 35 TYR CYS 0. 0.345555961
NP_004839.2 111 PHE LEU 0. 0.177806675
NP_004839.2 142 ARG CYS 0. 0.159101248
NP_004839.2 183 GLN GLU 0. 0.192358881
NP_004839.2 183 GLN ARG 0. 0.199643493
NP_001099026.1 366 THR MET 0. 0.070452176
NP_004839.2 226 ARG CYS 0. 0.186640576
NP_004839.2 234 GLU LYS 0. 0.245696932
NP_002937.1 76 ILE VAL 0. 0.230843693
NP_001009568.1 6 TRP CYS 0. 0.418438107
NP_001009568.1 34 ASP ASN 0. 0.0807051063
NP_001009568.1 79 LYS ASN 0. 0.367352962
NP_001009568.1 95 THR MET 0. 0.432319582
NP_001009568.1 100 ASP ASN 0. 0.203472003
NP_001009568.1 154 ILE ARG 0. 0.475574821
NP_001009568.1 166 SER PRO 0. 0.736980557
NP_001009568.1 168 ALA THR 0. 0.10407155
NP_001009568.1 181 PRO LEU 0. 0.484734416
NP_001009568.1 263 VAL ALA 0. 0.253602624
NP_001009568.1 268 ARG HIS 0. 0.20437628
NP_001009568.1 269 VAL ILE 0. 0.264373034
NP_001009568.1 292 VAL ILE 0. 0.0100911232
NP_001009568.1 293 PRO LEU 0. 0.534729421
NP_001009568.1 315 ASN LYS 0. 0.383641869
NP_001009568.1 330 ALA ASP 0. 0.310949147
NP_055289.2 381 ARG HIS 0. 0.0462042168
NP_055289.2 453 LEU PHE 0. 0.250498503
NP_060523.2 137 GLU LYS 0. 0.685082495
NP_060523.2 142 THR MET 0. 0.134942502
NP_060523.2 248 GLY ASP 0. 0.295885682
NP_060523.2 334 ARG GLN 0. 0.365157753
NP_001981.2 148 THR ILE 0. 0.127069667
NP_000943.1 274 ALA THR 0. 0.401963621
NP_000943.1 224 ALA ASP 0. 0.102003723
NP_000943.1 222 ARG HIS 0. 0.153537914
NP_000943.1 178 GLU LYS 0. 0.260046363
NP_000943.1 162 PRO SER 0. 0.0709856525
NP_000943.1 144 ALA VAL 0. 0.301627517
NP_000943.1 114 ASN SER 0. 0.610406399
NP_000943.1 28 LEU PHE 0. 0.420067668
NP_055095.2 239 ARG GLN 0. 0.179385945
NP_057395.1 41 ARG GLN 0. 0.390313625
NP_835497.1 63 ARG GLY 0. 0.521001101
NP_113647.1 36 ARG TRP 0. 0.139108419
NP_113647.1 112 ARG HIS 0. 0.556505919
NP_113647.1 228 PRO SER 0. 0.0173588544
NP_113647.1 254 SER ALA 0. 0.0340465307
NP_113647.1 309 HIS TYR 0. 0.0546370782
NP_001120822.1 31 SER GLY 0. 0.24406077
NP_001120822.1 40 ARG HIS 0. 0.405601352
NP_001120822.1 74 ARG CYS 0. 0.224707425
NP_001120822.1 137 ARG HIS 0. 0.229301006
NP_076412.3 9 PRO LEU 0. -0.0315036438
NP_001041648.1 27 THR PRO 0. 0.189524382
NP_001041648.1 29 PRO LEU 0. 0.0962805152
NP_076412.3 102 GLY ASP 0. 0.0254120771
NP_001041648.1 290 PRO ALA 0. -0.0317706428
NP_001041648.1 341 ARG CYS 0. 0.085332036
NP_001041648.1 368 VAL ILE 0. -0.00802864507
NP_001041648.1 380 LEU ILE 0. 0.0885323584
NP_001041648.1 398 ILE MET 0. 0.0204661787
NP_001041648.1 414 PRO LEU 0. 0.0427690782
NP_001041648.1 417 LEU MET 0. 0.0423553772
NP_001041648.1 463 ARG GLY 0. 0.0716850236
NP_001041648.1 500 PRO ALA 0. 0.0611346886
NP_001041648.1 537 ALA PRO 0. 0.124943167
NP_001041648.1 587 ARG GLN 0. 0.1870507
NP_001041648.1 652 ASP ASN 0. 0.139589459
NP_001041648.1 667 LEU MET 0. 0.208670184
NP_001041664.1 45 VAL MET 0. 0.212334096
NP_001041664.1 55 MET THR 0. 0.233351305
NP_001041664.1 237 ARG GLN 0. 0.210848391
NP_001041664.1 245 ALA THR 0. 0.335941851
NP_001041664.1 250 TYR CYS 0. 0.493127763
NP_060316.1 26 MET THR 0. 0.0860350057
NP_060316.1 32 SER ASN 0. 0.0699493065
NP_060316.1 96 TYR PHE 0. 0.178829044
NP_060316.1 121 PRO ALA 0. 0.0366556421
NP_060316.1 174 ILE VAL 0. -0.00850815512
NP_060316.1 233 TYR PHE 0. 0.179956049
NP_060316.1 249 ASP ASN 0. 0.308953941
NP_001180461.1 101 LYS ARG 0. 0.0701875687
NP_001180461.1 153 MET LEU 0. 0.224463478
NP_001180461.1 153 MET THR 0. 0.220934838
NP_001128690.1 137 ARG GLN 0. 0.157578155
NP_001128690.1 55 ASN HIS 0. 0.0173113365
NP_077808.1 8 VAL GLY 0. 0.167259678
NP_077808.1 15 VAL MET 0. 0.0594988428
NP_077808.1 231 THR PRO 0. 0.25010407
NP_077808.1 265 ASN SER 0. 0.0945392996
NP_077808.1 277 VAL ILE 0. 0.011907489
NP_077808.1 327 TYR CYS 0. 0.1220496
NP_077808.1 481 MET VAL 0. 0.037149217
NP_001166299.1 167 THR SER 0. 0.0828441679
NP_001166299.1 171 VAL MET 0. 0.114111051
NP_001166299.1 174 ASN SER 0. 0.0691346377
NP_000902.3 52 ILE VAL 0. 0.302303851
NP_000902.3 95 ASP ASN 0. 0.632113576
NP_000902.3 183 ILE VAL 0. 0.283697963
NP_000902.3 250 LYS GLU 0. 0.21007973
NP_000902.3 261 ARG LEU 0. 0.367553979
NP_000902.3 309 ALA THR 0. 0.248646989
NP_001159478.1 58 GLY ARG 0. -0.0122540584
NP_001159478.1 72 ARG GLN 0. 0.00857001171
NP_001159478.1 88 LYS ARG 0. -0.0800573379
NP_001159478.1 113 GLN ARG 0. -0.0217787176
NP_001159478.1 174 GLU LYS 0. -0.031093806
NP_001159478.1 214 VAL ILE 0. 0.0865190923
NP_004428.1 124 ILE MET 0. 0.170385569
NP_004428.1 138 VAL MET 0. -0.0111772008
NP_004428.1 148 PRO LEU 0. 0.310255647
NP_004428.1 159 MET ILE 0. 0.126655996
NP_004428.1 186 MET VAL 0. 0.319808722
NP_004428.1 200 VAL ILE 0. 0.234447077
NP_004428.1 236 SER GLY 0. 0.227794066
NP_004428.1 405 TRP LEU 0. 0.0674891621
NP_004428.1 539 ARG CYS 0. 0.406533092
NP_001003682.1 278 CYS SER 0. 0.27771011
NP_005617.2 483 PRO ARG 0. 0.250067085
NP_005617.2 441 ARG TRP 0. 0.101880945
NP_005617.2 411 VAL MET 0. 0.111804575
NP_005617.2 399 THR ASN 0. 0.0887777805
NP_005617.2 396 LYS GLU 0. 0.158939809
NP_005617.2 378 ARG LYS 0. 0.0932739824
NP_005617.2 356 GLY SER 0. 0.123875543
NP_005617.2 338 GLY ALA 0. 0.194448709
NP_005617.2 310 GLU GLN 0. 0.0918640271
NP_005617.2 287 LYS ARG 0. 0.0397651866
NP_005617.2 275 GLU ASP 0. 0.0932674631
NP_005617.2 260 HIS ARG 0. 0.101161852
NP_005617.2 253 GLU ASP 0. 0.126851112
NP_005617.2 241 ARG TRP 0. 0.110520281
NP_005617.2 197 ARG GLN 0. 0.252632707
NP_001181930.1 60 THR ASN 0. 0.132421419
NP_001181930.1 64 ALA VAL 0. 0.0374951884
NP_001181930.1 88 ILE VAL 0. 0.0775402486
NP_001181930.1 170 ARG CYS 0. 0.133838326
NP_001181930.1 208 PHE LEU 0. 0.464760602
NP_001181930.1 291 PRO LEU 0. 0.592386961
NP_001181930.1 296 ARG HIS 0. 0.132801205
NP_001181930.1 379 LYS THR 0. 0.562837899
NP_001181930.1 398 ARG HIS 0. 0.457028419
NP_001181930.1 405 GLU LYS 0. 0.557003975
NP_001181930.1 471 ARG LEU 0. 0.146336496
NP_001181930.1 536 VAL MET 0. 0.147988692
NP_001181930.1 570 ARG CYS 0. 0.299017787
NP_001181930.1 614 PRO LEU 0. 0.616177261
NP_001181930.1 633 ARG GLN 0. 0.135218725
NP_001181930.1 670 ALA THR 0. 0.14219448
NP_001181930.1 670 ALA VAL 0. 0.1365394
NP_005695.3 783 PRO LEU 0. 0.185005754
NP_001181930.1 798 ARG CYS 0. 0.191949964
NP_001181930.1 803 GLN ARG 0. 0.137035459
NP_001181930.1 822 TYR CYS 0. 0.2511141
NP_001181930.1 833 VAL PHE 0. 0.0988463238
NP_001181930.1 846 ARG HIS 0. 0.126234412
NP_001181930.1 896 ASP GLY 0. 0.468093008
NP_001181930.1 917 ARG GLN 0. 0.227352083
NP_001181930.1 924 PRO SER 0. 0.0061359792
NP_001181930.1 930 ASN SER 0. 0.0205999874
NP_001181930.1 975 VAL ILE 0. 0.174406335
NP_001181930.1 1189 ARG TRP 0. 0.472151786
NP_001181930.1 1213 ASP ASN 0. 0.322292864
NP_001181930.1 1312 ASN LYS 0. 0.557638705
NP_001181930.1 1358 SER ASN 0. 0.0906985849
NP_001181930.1 1381 ALA THR 0. 0.129552737
NP_001181930.1 1428 GLU VAL 0. 0.215216249
NP_002370.1 457 PRO LEU 0. 0.234875605
NP_002370.1 449 LYS GLN 0. 0.121350423
NP_002370.1 394 ASP HIS 0. 0.171667561
NP_002370.1 368 VAL MET 0. 0.12063475
NP_002370.1 347 TYR PHE 0. 0.205166459
NP_002370.1 343 ARG TRP 0. 0.208135262
NP_002370.1 307 VAL MET 0. 0.171087578
NP_002370.1 261 THR ILE 0. 0.199943259
NP_002370.1 59 LYS ASN 0. 0.148458973
NP_002370.1 52 VAL ILE 0. -0.0513834357
NP_002370.1 24 PRO SER 0. 0.095228292
NP_006753.1 249 THR ALA 0. 0.0275952425
NP_006753.1 240 GLU LYS 0. 0.294788271
NP_006753.1 226 ARG LYS 0. 0.0266614333
NP_006753.1 135 PRO SER 0. 0.0939704627
NP_006753.1 126 ARG GLN 0. -0.0196154751
NP_006753.1 119 ALA VAL 0. 0.291607708
NP_006753.1 84 VAL ILE 0. 0.212327257
NP_006753.1 21 THR ALA 0. 0.185496986
NP_055469.3 355 ARG HIS 0. 0.188980758
NP_055469.3 322 GLU LYS 0. 0.330593288
NP_055469.3 311 GLY ARG 0. 0.316603631
NP_055469.3 303 ASP ASN 0. 0.150407761
NP_055469.3 302 ARG GLN 0. 0.120115489
NP_055469.3 282 ALA THR 0. 0.125799254
NP_055469.3 275 THR ASN 0. 0.278473616
NP_055469.3 243 ALA THR 0. 0.179326847
NP_055469.3 238 VAL LEU 0. 0.102685876
NP_055469.3 233 PRO HIS 0. 0.20027639
NP_055469.3 224 ALA THR 0. 0.131954134
NP_055469.3 208 VAL ILE 0. 0.0412711464
NP_055469.3 198 ALA THR 0. 0.150045395
NP_055469.3 197 THR MET 0. 0.180541351
NP_055469.3 178 THR ILE 0. 0.214177117
NP_055469.3 169 THR ILE 0. 0.160491928
NP_055469.3 98 ARG CYS 0. 0.234519675
NP_055469.3 96 ALA THR 0. 0.273604304
NP_055469.3 91 SER LEU 0. 0.224315032
NP_055469.3 68 ASP GLU 0. 0.271986693
NP_055469.3 59 VAL MET 0. 0.141476884
NP_055491.1 1097 LEU HIS 0. 0.284499705
NP_001018494.1 952 ILE VAL 0. 0.129035592
NP_055491.1 617 ASN SER 0. 0.0878357738
NP_055491.1 512 PRO ALA 0. 0.050703112
NP_055491.1 487 SER THR 0. 0.0962030366
NP_055491.1 415 PRO SER 0. 0.100442298
NP_055491.1 340 MET LEU 0. 0.122877181
NP_055491.1 328 THR PRO 0. 0.192852065
NP_055491.1 251 ASP ASN 0. 0.120914377
NP_055491.1 102 GLY SER 0. 0.163272768
NP_055491.1 88 GLN PRO 0. 0.32588768
NP_078798.2 124 ARG HIS 0. 0.11012926
NP_078798.2 55 VAL MET 0. 0.228153437
NP_004805.2 257 ASN HIS 0. 0.235404745
NP_004805.2 202 ASN SER 0. 0.150386855
NP_004805.2 84 ALA THR 0. 0.162395313
NP_004093.1 121 GLY SER 0. 0.183550209
NP_004093.1 89 GLY GLU 0. 0.309478253
NP_004093.1 34 ALA THR 0. 0.262629181
NP_004093.1 3 ASP GLY 0. 0.271537244
NP_849196.2 49 GLY TRP 0. 0.558124304
NP_849196.2 50 VAL GLU 0. 0.569082141
NP_849196.2 104 THR MET 0. 0.244892836
NP_849196.2 122 ARG TRP 0. 0.266193718
NP_849196.2 140 LEU VAL 0. 0.168706819
NP_001516.2 42 PRO ALA 0. 0.281571329
NP_001516.2 90 LEU GLN 0. 0.342352659
NP_001516.2 93 VAL ILE 0. 0.0268603973
NP_001516.2 162 ARG CYS 0. 0.377432436
NP_001516.2 167 GLY SER 0. 0.440846622
NP_001516.2 197 ARG TRP 0. 0.182974011
NP_001516.2 256 ARG TRP 0. 0.182691783
NP_001516.2 256 ARG GLN 0. 0.133679599
NP_001516.2 275 GLU LYS 0. 0.0501855202
NP_001516.2 281 ARG HIS 0. 0.119561903
NP_001516.2 308 ALA THR 0. 0.416362137
NP_001516.2 323 VAL LEU 0. 0.182557642
NP_001516.2 323 VAL ALA 0. 0.130475983
NP_001516.2 362 SER GLY 0. 0.542940378
NP_001516.2 362 SER ARG 0. 0.662352502
NP_001516.2 366 ARG GLN 0. 0.580899239
NP_036524.1 228 ARG HIS 0. 0.245037153
NP_036524.1 211 SER PHE 0. 0.0983519256
NP_036524.1 182 PHE CYS 0. 0.309672385
NP_036524.1 147 ASN SER 0. 0.0545814
NP_036524.1 111 ALA THR 0. 0.0575912967
NP_036524.1 94 PRO SER 0. 0.257467836
NP_036524.1 79 GLY GLU 0. 0.445426553
NP_036524.1 40 LEU PRO 0. 0.381415576
NP_036524.1 30 PRO THR 0. 0.401365519
NP_036524.1 22 PRO LEU 0. 0.324273378
NP_001847.3 1516 THR ILE 0. 0.0689171851
NP_001847.3 1492 SER LEU 0. 0.053511411
NP_001847.3 1474 ARG GLN 0. 0.0511277355
NP_001847.3 1471 ALA ASP 0. 0.119210146
NP_001847.3 1466 MET ARG 0. 0.109566063
NP_001847.3 1457 TYR CYS 0. 0.253822237
NP_001847.3 1369 ASP TYR 0. 0.169750288
NP_001847.3 1274 ALA THR 0. 0.0459461138
NP_001847.3 1271 ARG GLN 0. 0.0479537472
NP_001847.3 1271 ARG TRP 0. 0.0855953544
NP_001847.3 1179 PRO SER 0. 0.0656628013
NP_001847.3 1174 GLY ARG 0. 0.618492365
NP_001847.3 1158 PRO SER 0. 0.0731294453
NP_001847.3 989 ASN SER 0. 0.109697104
NP_001847.3 979 GLN GLU 0. 0.155968592
NP_001847.3 921 PRO SER 0. 0.150987387
NP_001847.3 903 PRO GLN 0. 0.155405432
NP_001847.3 874 GLY ARG 0. 0.441080242
NP_001847.3 866 PRO SER 0. 0.07524921
NP_001847.3 840 ALA SER 0. 0.0675027147
NP_001847.3 758 PRO ALA 0. 0.108333983
NP_001847.3 701 ARG TRP 0. 0.0828673393
NP_001847.3 669 PRO SER 0. 0.109227821
NP_001847.3 421 ARG GLN 0. 0.172927588
NP_001847.3 398 LYS ARG 0. 0.092600584
NP_001847.3 388 PRO SER 0. 0.0833908692
NP_001847.3 366 PRO LEU 0. 0.149949789
NP_001847.3 361 CYS TYR 0. 0.483266979
NP_001847.3 336 LYS ASN 0. 0.19843246
NP_001847.3 330 LEU ARG 0. 0.24057734
NP_001847.3 314 ASP ASN 0. 0.319720119
NP_001847.3 221 ASP GLY 0. 0.594220519
NP_001847.3 215 GLY ASP 0. 0.780354142
NP_001847.3 197 ARG GLN 0. 0.649724662
NP_001847.3 178 ARG SER 0. 0.577816129
NP_001847.3 167 ARG HIS 0. 0.576553345
NP_001847.3 154 VAL LEU 0. 0.400465399
NP_001847.3 116 THR MET 0. 0.528910458
NP_001847.3 90 ARG LYS 0. 0.521326602
NP_001847.3 62 THR LYS 0. 0.57900399
NP_001847.3 48 VAL MET 0. 0.385632485
NP_001694.2 1577 PRO LEU 0. 0.187836364
NP_001694.2 1532 ARG CYS 0. 0.152142465
NP_001694.2 1503 THR MET 0. 0.270809084
NP_001694.2 1371 GLU ASP 0. 0.237567082
NP_001694.2 1321 ALA ASP 0. 0.277549177
NP_001694.2 1086 VAL ILE 0. 0.0969338864
NP_001694.2 1082 GLY ALA 0. 0.168144435
NP_001694.2 904 THR ILE 0. 0.340934843
NP_001694.2 878 ASP VAL 0. 0.459041148
NP_001694.2 868 GLY ALA 0. 0.235762194
NP_001694.2 853 PRO LEU 0. 0.176536813
NP_001694.2 768 LEU VAL 0. 0.151147306
NP_001694.2 762 PRO ARG 0. 0.357491016
NP_001694.2 742 MET LEU 0. 0.294564307
NP_001694.2 693 HIS GLN 0. 0.267390132
NP_001694.2 613 GLU LYS 0. 0.314015269
NP_001694.2 324 THR MET 0. 0.0514300279
NP_001694.2 144 GLY SER 0. 0.246208847
NP_001694.2 127 ARG GLY 0. 0.14883931
NP_001694.2 117 ALA VAL 0. 0.293488413
NP_001694.2 106 ASN SER 0. 0.412760884
NP_001694.2 91 ALA THR 0. 0.303095937
NP_001694.2 36 ALA THR 0. -0.0126236463
NP_001694.2 31 THR ALA 0. -0.0100725191
NP_653170.3 993 PRO SER 0. 0.0822663233
NP_001182030.1 26 THR ILE 0. 0.179165706
NP_001182030.1 18 ILE VAL 0. 0.403978676
NP_060526.2 156 ARG HIS 0. 0.0243393667
NP_060526.2 164 ARG CYS 0. 0.243151531
NP_060526.2 287 LYS ARG 0. 0.284493536
NP_060526.2 289 VAL ALA 0. 0.196347013
NP_060526.2 381 GLN HIS 0. 0.473027408
NP_060526.2 484 GLN HIS 0. 0.233501524
NP_060526.2 492 SER PHE 0. 0.262254477
NP_036448.1 61 ALA SER 0. 0.165973648
NP_036448.1 458 ARG HIS 0. 0.07532911
NP_787048.1 4 GLN GLU 0. 0.0532541834
NP_787048.1 48 SER ARG 0. 0.0316795073
NP_787048.1 49 SER ASN 0. 0.0130411349
NP_787048.1 60 ALA THR 0. 0.0441614091
NP_787048.1 130 ASN SER 0. 0.00300511438
NP_787048.1 154 ARG GLY 0. 0.0232874062
NP_787048.1 358 GLU ASP 0. 0.163328916
NP_787048.1 489 SER ARG 0. 0.0762309283
NP_787048.1 493 GLN ARG 0. 0.126514256
NP_787048.1 514 SER ARG 0. 0.0973862708
NP_787048.1 527 ALA THR 0. 0.0653670579
NP_787048.1 541 PRO SER 0. 0.0324319154
NP_077272.2 25 ARG TRP 0. 0.18258743
NP_077272.2 94 GLY VAL 0. 0.441319376
NP_077272.2 123 ARG PRO 0. 0.514507174
NP_077272.2 155 GLY ARG 0. 0.128675625
NP_060604.2 9 LYS GLU 0. 0.137285188
NP_001153514.1 47 PRO ALA 0. -0.00781078311
NP_001153514.1 94 LYS ASN 0. 0.118992798
NP_001153514.1 110 ARG LEU 0. 0.254154772
NP_001153514.1 144 ALA VAL 0. 0.100224808
NP_001153514.1 154 ASP ASN 0. 0.0765514523
NP_001153514.1 169 CYS TYR 0. 0.0630236343
NP_060604.2 131 LYS THR 0. 0.119348101
NP_060604.2 135 GLU GLY 0. 0.0523862056
NP_060604.2 200 GLY ARG 0. 0.144682392
NP_060604.2 208 VAL MET 0. 0.0109366998
NP_060604.2 209 PHE CYS 0. 0.075684242
NP_060604.2 217 CYS TYR 0. 0.138945043
NP_060604.2 235 ASP TYR 0. 0.106623456
NP_060604.2 295 GLY ARG 0. 0.0944362208
NP_060604.2 301 GLY GLU 0. 0.0499867909
NP_060604.2 333 HIS TYR 0. 0.0426412076
NP_001092904.1 17 GLY ARG 0. 0.834528804
NP_001092904.1 31 ARG HIS 0. 0.30120185
NP_001092904.1 78 VAL ALA 0. 0.454161137
NP_001092904.1 121 ARG TRP 0. 0.150825441
NP_001092904.1 121 ARG GLN 0. 0.069619745
NP_001092904.1 192 VAL ILE 0. 0.0807237998
NP_001092904.1 201 GLY ARG 0. 0.610565186
NP_001092904.1 206 LYS ARG 0. 0.386321038
NP_001092904.1 267 GLN ARG 0. 0.101828143
NP_001092904.1 283 SER THR 0. 0.0952168182
NP_001092904.1 293 HIS GLN 0. 0.0874373093
NP_001092904.1 313 GLU ASP 0. 0.281430125
NP_061991.3 98 VAL PHE 0. 0.190910548
NP_061991.3 81 THR ALA 0. 0.14334701
NP_061991.3 71 TYR CYS 0. 0.349600464
NP_003748.1 59 ASP VAL 0. 0.648777127
NP_003748.1 159 GLU ASP 0. 0.177610904
NP_003748.1 202 MET VAL 0. 0.154478624
NP_003748.1 221 GLU ASP 0. 0.127094403
NP_116037.2 79 ALA THR 0. 0.438425213
NP_116037.2 143 PRO ARG 0. 0.368447602
NP_075385.1 171 PRO LEU 0. 0.0347592831
NP_075385.1 86 PRO LEU 0. 0.0954908505
NP_001161148.1 56 GLU ASP 0. 0.155357972
NP_001161148.1 31 PRO ARG 0. 0.144046023
NP_443073.1 63 ARG GLY 0. 0.185628265
NP_443073.1 68 LYS GLU 0. 0.245925307
NP_443073.1 71 ILE VAL 0. 0.242507607
NP_443073.1 110 ARG TRP 0. 0.11357443
NP_443073.1 133 ARG GLN 0. 0.757755339
NP_443073.1 198 VAL MET 0. 0.584748566
NP_001137362.1 255 PRO SER 0. 0.118164137
NP_001137362.1 139 ILE VAL 0. -0.0031885372
NP_001137361.1 101 GLY ARG 0. 0.110539675
NP_060515.3 127 SER LEU 0. 0.0753387511
NP_060515.3 121 ARG HIS 0. 0.375299782
NP_001137360.1 69 ARG TRP 0. 0.229558349
NP_001137361.1 54 THR MET 0. 0.272976011
NP_001139192.1 184 LYS GLU 0. 0.221678898
NP_001139192.1 286 ARG CYS 0. 0.381116182
NP_001139192.1 310 GLY SER 0. 0.151412264
NP_001139192.1 349 THR SER 0. 0.42209205
NP_001139192.1 416 ARG GLN 0. 0.301416427
NP_001035531.1 56 ASN LYS 0. 0.0566567294
NP_001035531.1 177 GLY VAL 0. 0.0795966759
NP_001035531.1 205 GLU GLN 0. -0.0182086732
NP_001035531.1 205 GLU GLY 0. 0.0040667057
NP_001035531.1 223 HIS PRO 0. 0.076626651
NP_001035531.1 271 LYS GLU 0. 0.216211319
NP_001035531.1 379 ILE THR 0. 0.214698762
NP_848642.1 90 VAL ILE 0. 0.0242531281
NP_001128728.1 104 ILE VAL 0. 0.113600828
NP_001128728.1 180 LYS ARG 0. 0.140253216
NP_001155180.1 452 TYR CYS 0. 0.301720172
NP_001155180.1 397 ALA THR 0. 0.226137847
NP_001155180.1 391 ASN LYS 0. 0.265211374
NP_001155180.1 278 THR ALA 0. 0.169663861
NP_001155180.1 274 ARG GLN 0. 0.22531046
NP_001155180.1 264 GLN ARG 0. 0.215494573
NP_001155180.1 263 ARG CYS 0. 0.253087521
NP_003671.1 313 VAL ILE 0. 0.151752993
NP_003671.1 219 THR ILE 0. 0.0961083323
NP_003671.1 47 LYS ASN 0. 0.330869555
NP_001165412.1 134 ARG HIS 0. 0.35112974
NP_001165412.1 124 THR ILE 0. 0.309473723
NP_002134.2 66 GLU LYS 0. 0.0922000632
NP_277039.1 205 LEU VAL 0. -0.00318131736
NP_277039.1 175 VAL ILE 0. 0.0874484405
NP_277039.1 168 VAL LEU 0. 0.11766725
NP_277039.1 163 ALA THR 0. 0.219106108
NP_277039.1 151 ARG HIS 0. 0.34983024
NP_277039.1 148 ASP ASN 0. 0.145379633
NP_277039.1 137 GLU GLN 0. 0.157531306
NP_277039.1 110 LEU PHE 0. 0.239537492
NP_277039.1 91 ARG GLY 0. 0.299342781
NP_277039.1 80 VAL MET 0. 0.208703056
NP_277039.1 77 ALA THR 0. 0.259929746
NP_277039.1 68 ALA VAL 0. 0.140045553
NP_277039.1 49 PRO SER 0. 0.133843511
NP_277039.1 46 VAL MET 0. 0.221094683
NP_277039.1 21 GLY VAL 0. 0.351940572
NP_699172.2 697 SER LEU 0. 0.0496995486
NP_699172.2 608 THR MET 0. 0.180560574
NP_001120833.1 586 HIS ARG 0. 0.27374357
NP_037543.1 140 THR ILE 0. 0.252065271
NP_443724.1 4 TYR CYS 0. 0.602747917
NP_443724.1 5 LEU GLN 0. 0.56076318
NP_443724.1 10 PHE CYS 0. 0.508058727
NP_443724.1 27 THR SER 0. 0.285163045
NP_443724.1 148 PRO SER 0. 0.498088121
NP_443724.1 188 HIS ASN 0. 0.443692386
NP_443724.1 189 HIS PRO 0. 0.548729956
NP_443724.1 219 VAL MET 0. 0.498101473
NP_443724.1 229 LYS ARG 0. 0.18801403
NP_443724.1 245 ALA VAL 0. 0.0576931126
NP_443724.1 253 ALA VAL 0. 0.161001042
NP_443724.1 261 ASP GLY 0. 0.423059821
NP_443724.1 323 VAL MET 0. 0.333200574
NP_443724.1 344 LYS THR 0. 0.0806504712
NP_443724.1 367 VAL MET 0. 0.396024078
NP_443724.1 424 ALA VAL 0. 0.208369151
NP_443724.1 428 GLU ASP 0. 0.428377092
NP_060677.2 473 VAL ILE 0. 0.115661509
NP_060677.2 372 ALA THR 0. 0.0807589963
NP_060677.2 241 ARG TRP 0. 0.225348115
NP_060677.2 240 ASP ASN 0. 0.191950589
NP_060677.2 236 LEU MET 0. 0.275163144
NP_060677.2 202 ALA VAL 0. 0.166228786
NP_060677.2 187 ARG GLN 0. 0.292208046
NP_060677.2 179 GLY SER 0. 0.266521096
NP_689706.2 136 ALA THR 0. 0.00641171681
NP_689706.2 171 PRO HIS 0. -0.000111295165
NP_004418.2 13 ALA THR 0. 0.0768427998
NP_932157.1 531 LEU PHE 0. 0.141443357
NP_932157.1 516 PRO SER 0. 0.0476168878
NP_932157.1 514 PRO LEU 0. 0.105030648
NP_932157.1 400 PRO LEU 0. 0.0812157691
NP_932157.1 367 ARG GLN 0. 0.0571774356
NP_932157.1 313 THR MET 0. 0.0492878705
NP_932157.1 310 LEU VAL 0. 0.0390186235
NP_932157.1 274 ALA THR 0. 0.0467601903
NP_932157.1 234 ALA VAL 0. 0.0485600755
NP_932157.1 223 GLN HIS 0. 0.0455707982
NP_932157.1 145 ALA VAL 0. 0.0442614704
NP_660281.2 35 LYS ARG 0. 0.0222380683
NP_660281.2 46 GLY ASP 0. 0.0264822226
NP_660281.2 248 ASP ASN 0. 0.285952359
NP_660281.2 328 TYR CYS 0. 0.472687811
NP_660281.2 348 ARG TRP 0. 0.234581023
NP_660281.2 412 ARG TRP 0. 0.140697956
NP_660281.2 470 ILE THR 0. 0.160747796
NP_660281.2 471 ALA VAL 0. 0.11544995
NP_660281.2 624 MET VAL 0. 0.0884181932
NP_660281.2 715 CYS GLY 0. 0.321482837
NP_660281.2 743 CYS GLY 0. 0.580340385
NP_660281.2 755 THR ILE 0. 0.247864157
NP_660281.2 838 SER THR 0. 0.358336061
NP_660281.2 875 TYR CYS 0. 0.160857618
NP_660281.2 907 GLU LYS 0. 0.101474889
NP_660281.2 978 GLN ARG 0. 0.210183099
NP_660281.2 986 PRO LEU 0. 0.211866304
NP_660206.2 36 VAL ALA 0. 0.116880491
NP_660206.2 92 GLU ALA 0. 0.174353719
NP_660206.2 102 LEU ILE 0. 0.288836271
NP_660206.2 115 ASN LYS 0. 0.228314534
NP_660206.2 136 ASP GLU 0. 0.131846353
NP_660206.2 161 ARG CYS 0. 0.144364655
NP_660206.2 170 TYR HIS 0. 0.269335896
NP_660206.2 177 ARG TRP 0. 0.18514809
NP_001128206.1 8 VAL ALA 0. 0.0779985487
NP_001128206.1 111 LEU PHE 0. 0.0871389359
NP_001128206.1 137 VAL ILE 0. 0.0443232954
NP_001128206.1 213 ALA ASP 0. 0.170957148
NP_001128206.1 227 ARG HIS 0. 0.097053729
NP_001128206.1 235 GLN GLU 0. 0.120651931
NP_001128206.1 242 GLN LEU 0. 0.0814821422
NP_001128206.1 279 GLY ARG 0. 0.15094009
NP_116273.2 105 ARG GLN 0. 0.0876231641
NP_116273.2 112 ASP GLU 0. 0.0140069015
NP_116273.2 157 LYS GLN 0. 0.0630263463
NP_116273.2 219 PRO LEU 0. 0.194021821
NP_116273.2 247 LYS ARG 0. 0.403445989
NP_116273.2 251 ASN ILE 0. 0.175081298
NP_116273.2 263 SER LEU 0. 0.184815869
NP_116273.2 283 THR MET 0. 0.153977126
NP_116273.2 284 ASN ASP 0. 0.180267662
NP_116273.2 384 GLY VAL 0. 0.210671932
NP_116273.2 391 GLY ARG 0. 0.457697004
NP_005259.1 22 ARG CYS 0. 0.566213787
NP_005259.1 32 ARG CYS 0. 0.60618031
NP_005259.1 63 VAL ILE 0. 0.217431173
NP_005259.1 67 GLU ASP 0. 0.196366072
NP_005259.1 98 ARG GLN 0. 0.208466247
NP_005259.1 144 ALA THR 0. 0.107482016
NP_005259.1 167 ASP VAL 0. 0.194173396
NP_005259.1 191 VAL MET 0. 0.259003073
NP_005259.1 193 THR ILE 0. 0.19244726
NP_694944.1 3 TRP ARG 0. 0.440917075
NP_694944.1 37 VAL MET 0. 0.0897215605
NP_694944.1 59 GLY CYS 0. 0.305216372
NP_694944.1 60 CYS GLY 0. 0.414287418
NP_694944.1 65 TYR CYS 0. 0.376927108
NP_694944.1 75 ARG HIS 0. 0.388195902
NP_694944.1 98 ARG CYS 0. 0.190078408
NP_694944.1 114 PRO LEU 0. 0.0070888442
NP_694944.1 124 ARG GLN 0. 0.0797497407
NP_694944.1 141 VAL MET 0. 0.127152234
NP_694944.1 151 ARG SER 0. -0.001021242
NP_694944.1 177 ILE VAL 0. 0.168074444
NP_694944.1 179 ARG TRP 0. 0.323681891
NP_694944.1 204 GLU ALA 0. 0.273324251
NP_001005752.1 32 ARG TRP 0. 0.285534799
NP_001005752.1 84 VAL ILE 0. 0.186727583
NP_001005752.1 160 ARG HIS 0. 0.176430091
NP_001005752.1 183 GLU LYS 0. 0.868483484
NP_001005752.1 194 ALA THR 0. 0.165302172
NP_001005752.1 200 VAL ILE 0. 0.0842914283
NP_002051.2 83 LEU PHE 0. 0.618717194
NP_002051.2 132 ARG CYS 0. 0.269939065
NP_002051.2 136 LYS ARG 0. 0.162969723
NP_002051.2 142 ASP ASN 0. 0.0848032087
NP_002051.2 219 ILE VAL 0. 0.206650168
NP_002051.2 238 ARG TRP 0. 0.215790182
NP_002051.2 238 ARG GLN 0. 0.142164454
NP_002051.2 250 PRO LEU 0. 0.131205559
NP_002051.2 258 PRO SER 0. 0.2252267
NP_002051.2 258 PRO LEU 0. 0.234035105
NP_002051.2 316 GLY SER 0. 0.442343652
NP_002051.2 317 GLN PRO 0. 0.462664276
NP_002051.2 320 PRO LEU 0. 0.383401513
NP_002051.2 322 ARG HIS 0. 0.372671664
NP_001073887.1 803 ARG GLN 0. 0.161032408
NP_001073887.1 765 GLY ASP 0. 0.23639667
NP_001073887.1 708 SER PHE 0. 0.124946095
NP_001073887.1 606 PRO THR 0. 0.0518217646
NP_001073887.1 456 ARG HIS 0. 0.146220863
NP_001073887.1 441 VAL ILE 0. 0.0304477308
NP_001073887.1 411 GLY CYS 0. 0.152456418
NP_001073887.1 395 GLY SER 0. 0.225003779
NP_001073887.1 276 GLY SER 0. 0.168675557
NP_001073887.1 214 PRO LEU 0. 0.166776851
NP_001073887.1 189 ALA VAL 0. 0.173824072
NP_001073887.1 98 PRO THR 0. 0.167470396
NP_009098.3 1282 TYR CYS 0. 0.330063134
NP_009098.3 1233 GLU LYS 0. 0.167117894
NP_009098.3 1209 ARG CYS 0. 0.160674334
NP_009098.3 1199 SER ASN 0. 0.0666387752
NP_009098.3 1119 ILE VAL 0. 0.116871677
NP_009098.3 1023 SER PHE 0. 0.150773153
NP_009098.3 971 ASN THR 0. 0.293711692
NP_009098.3 936 ARG CYS 0. 0.272397399
NP_009098.3 906 LYS GLU 0. 0.266893744
NP_009098.3 737 ARG THR 0. 0.0952427313
NP_009098.3 696 VAL ILE 0. -0.0448672883
NP_009098.3 660 LYS ARG 0. -0.04812745
NP_009098.3 646 THR PRO 0. 0.0603151917
NP_009098.3 594 GLN GLU 0. 0.389547914
NP_009098.3 566 GLY SER 0. 0.301706553
NP_009098.3 490 VAL ILE 0. -0.0034870021
NP_009098.3 439 THR ILE 0. 0.0725120082
NP_009098.3 223 LYS GLU 0. 0.090828225
NP_009098.3 197 GLN GLU 0. 0.155695334
NP_009098.3 85 ALA VAL 0. 0.147535503
NP_009098.3 47 LYS THR 0. 0.148356482
NP_009098.3 31 GLN ARG 0. 0.0318250433
NP_009098.3 23 ILE VAL 0. 0.0242625605
NP_009098.3 16 GLN LEU 0. 0.0611821711
NP_005057.1 652 THR SER 0. 0.179615244
NP_005057.1 648 VAL ILE 0. 0.178445697
NP_005057.1 647 GLY SER 0. 0.182879567
NP_005057.1 638 GLY ASP 0. 0.364573091
NP_005057.1 434 GLY SER 0. 0.20063366
NP_005086.2 67 LEU MET 0. -0.0387392193
NP_005086.2 85 VAL GLY 0. 0.0120071368
NP_005086.2 108 ASP GLY 0. -0.0035218487
NP_005086.2 136 LYS ASN 0. -0.000816517859
NP_005086.2 321 ALA VAL 0. 0.044964768
NP_005086.2 518 ILE VAL 0. 0.0651202053
NP_005086.2 538 ARG SER 0. 0.0310809202
NP_005086.2 675 HIS ARG 0. 0.0955081955
NP_005086.2 1046 ASP GLY 0. 0.260610074
NP_005086.2 1063 LEU VAL 0. 0.0274946168
NP_005086.2 1204 THR ALA 0. 0.0826675668
NP_005086.2 1254 ALA VAL 0. 0.0718975067
NP_005086.2 1255 LEU VAL 0. 0.0103659453
NP_005086.2 1410 ARG TRP 0. 0.241996542
NP_005086.2 1497 ARG HIS 0. 0.317793846
NP_079150.3 986 ARG GLN 0. 0.00997633208
NP_079150.3 827 ILE VAL 0. 0.0860056281
NP_079150.3 777 ARG TRP 0. 0.251223147
NP_079150.3 636 LYS GLU 0. 0.159800351
NP_079150.3 487 ASN ASP 0. 0.29001227
NP_079150.3 483 ASP ASN 0. 0.186372206
NP_079150.3 406 ARG GLN 0. 0.145548925
NP_079150.3 308 GLU ASP 0. 0.204300717
NP_079150.3 303 TYR HIS 0. 0.0861010775
NP_079150.3 294 ALA VAL 0. 0.0462318733
NP_079150.3 291 THR ALA 0. 0.116174117
NP_079150.3 243 GLY ASP 0. 0.0903766975
NP_079150.3 234 THR ALA 0. 0.0329038724
NP_079150.3 226 ALA VAL 0. 0.00389694981
NP_079150.3 210 ASN SER 0. 0.0874147117
NP_079150.3 117 ARG TRP 0. 0.0932121798
NP_079150.3 104 MET THR 0. 0.203956321
NP_079150.3 64 GLY ASP 0. 0.378537893
NP_079150.3 3 LYS THR 0. 0.438043356
NP_001014841.1 172 GLY SER 0. 0.186851189
NP_001014841.1 173 TYR CYS 0. 0.381771594
NP_001014841.1 316 VAL LEU 0. 0.15961875
NP_001014841.1 321 TYR CYS 0. 0.514523387
NP_001014841.1 406 ARG HIS 0. 0.0365494266
NP_001014841.1 433 THR ILE 0. 0.0465184525
NP_001014841.1 591 VAL MET 0. 0.0259158853
NP_848643.2 16 GLY GLU 0. 0.22150065
NP_848643.2 132 TYR CYS 0. 0.375031561
NP_848643.2 206 SER ILE 0. 0.139639392
NP_848643.2 210 GLY SER 0. 0.19559136
NP_848643.2 282 ASN LYS 0. 0.321879327
NP_848643.2 305 VAL MET 0. 0.186543435
NP_848643.2 309 ARG GLN 0. 0.446844399
NP_848643.2 317 THR MET 0. 0.235942736
NP_848643.2 340 SER ASN 0. 0.0768238455
NP_848643.2 363 ARG CYS 0. 0.51205647
NP_848643.2 370 ARG CYS 0. 0.421702176
NP_002785.1 123 ALA VAL 0. 0.0921721309
NP_689587.1 203 ASP HIS 0. 0.446142316
NP_689587.1 190 GLN ARG 0. 0.214057937
NP_689587.1 185 ARG GLN 0. 0.138084695
NP_689587.1 141 ASP ASN 0. 0.0633738711
NP_689587.1 134 PRO GLN 0. 0.0722588971
NP_689587.1 39 ALA VAL 0. 0.0983297303
NP_689587.1 37 ALA GLY 0. 0.0770896971
NP_689587.1 36 MET ARG 0. 0.249434218
NP_060099.2 17 ARG CYS 0. 0.121935628
NP_060099.2 36 GLN PRO 0. 0.541880071
NP_060099.2 304 GLN LEU 0. 0.135003909
NP_060099.2 445 VAL ILE 0. 0.0347665735
NP_060099.2 476 PRO SER 0. 0.058370024
NP_060099.2 716 ARG LEU 0. 0.656320035
NP_060099.2 827 ALA VAL 0. 0.0186950639
NP_036331.1 344 ILE VAL 0. 0.27173087
NP_036331.1 510 TYR PHE 0. 0.0402726755
NP_036331.1 828 ILE VAL 0. -0.00384995318
NP_079128.2 96 ASN SER 0. 0.125881612
NP_055281.2 29 GLN ARG 0. 0.260097176
NP_055281.2 39 ARG CYS 0. 0.428115457
NP_055281.2 88 GLU LYS 0. 0.296161294
NP_055281.2 114 ILE VAL 0. 0.0359047912
NP_055281.2 114 ILE THR 0. 0.135658816
NP_055281.2 126 ILE THR 0. 0.270141512
NP_055281.2 145 GLU LYS 0. 0.205855101
NP_055281.2 167 GLU LYS 0. 0.314193636
NP_055281.2 168 VAL ALA 0. 0.132575348
NP_055281.2 177 ARG GLN 0. 0.0786555782
NP_055281.2 203 VAL GLY 0. 0.0891159475
NP_055281.2 207 ARG HIS 0. 0.285153121
NP_055281.2 211 GLY SER 0. 0.0811343715
NP_055281.2 211 GLY ASP 0. 0.180185303
NP_055281.2 228 ARG GLN 0. 0.192890123
NP_055281.2 233 MET LYS 0. 0.125983879
NP_055281.2 267 LYS ASN 0. 0.329962403
NP_055281.2 282 GLN LYS 0. 0.337338537
NP_055281.2 315 HIS GLN 0. 0.147396117
NP_055281.2 327 VAL MET 0. 0.185092121
NP_055281.2 398 THR ALA 0. 0.0811233446
NP_055281.2 399 VAL MET 0. 0.0228070095
NP_055281.2 413 ARG LEU 0. 0.267915428
NP_055281.2 420 SER GLY 0. 0.142876118
NP_055281.2 423 LYS GLU 0. 0.136839762
NP_060295.1 109 LYS ARG 0. 0.231882855
NP_060295.1 133 ARG CYS 0. 0.220944017
NP_060295.1 156 ARG GLN 0. 0.721073031
NP_060295.1 161 SER PRO 0. 0.764944553
NP_060295.1 217 GLY ASP 0. 0.228286937
NP_060295.1 227 GLN GLU 0. 0.132002354
NP_060295.1 229 VAL LEU 0. 0.0966980159
NP_005193.1 645 THR ILE 0. 0.110344015
NP_005193.1 575 PRO LEU 0. 0.396318138
NP_005193.1 537 ASP ASN 0. 0.102584362
NP_005193.1 434 ARG HIS 0. 0.0381482355
NP_005193.1 417 HIS GLN 0. 0.0265544038
NP_005193.1 44 ILE VAL 0. 0.0744438395
NP_005193.1 24 PRO ARG 0. 0.342975467
NP_005110.2 153 ARG GLN 0. 0.131954551
NP_005110.2 202 LYS ARG 0. 0.0618911609
NP_005110.2 245 ARG TRP 0. 0.0247983634
NP_005110.2 251 LEU VAL 0. 0.0238418989
NP_005110.2 286 THR ALA 0. 0.0589326285
NP_005110.2 388 MET ILE 0. 0.0707275048
NP_005110.2 453 MET ILE 0. 0.0910983086
NP_005110.2 474 LEU VAL 0. 0.0644632056
NP_005110.2 478 PRO SER 0. 0.086989522
NP_005110.2 508 SER ILE 0. 0.100279018
NP_005110.2 514 GLY VAL 0. 0.0911637023
NP_005110.2 546 ASP GLU 0. 0.0533601381
NP_005110.2 581 ALA THR 0. 0.0438255593
NP_005110.2 608 ARG HIS 0. 0.100684032
NP_005110.2 651 HIS ASN 0. 0.0893230587
NP_005110.2 849 SER PHE 0. 0.113945618
NP_005110.2 854 ASN SER 0. 0.0848831534
NP_005110.2 908 ARG TRP 0. 0.175064132
NP_001156002.1 109 ILE MET 0. 0.154271498
NP_001156002.1 161 ARG TRP 0. 0.342300326
NP_001156002.1 173 PRO ALA 0. 0.228568658
NP_078952.4 138 ARG TRP 0. 0.306857228
NP_078952.4 138 ARG GLN 0. 0.231535524
NP_078952.4 180 ARG GLN 0. 0.0851018578
NP_078952.4 419 ALA ASP 0. 0.0683640912
NP_078952.4 420 HIS TYR 0. 0.0840142518
NP_078952.4 547 ARG HIS 0. 0.0600263253
NP_060636.1 154 THR MET 0. 0.44591859
NP_060636.1 142 ASP HIS 0. 0.476446778
NP_060636.1 80 GLU ASP 0. 0.200008318
NP_060636.1 76 GLU LYS 0. 0.231647268
NP_116270.1 88 VAL MET 0. 0.16664651
NP_116270.1 82 VAL ILE 0. 0.210509136
NP_659484.4 365 SER ASN 0. 0.146888748
NP_659484.4 320 GLU LYS 0. 0.277582139
NP_659484.4 307 GLY ARG 0. 0.245990396
NP_659484.4 253 VAL LEU 0. 0.142715842
NP_659484.4 219 ILE THR 0. 0.164604813
NP_996668.1 209 TYR HIS 0. 0.588305116
NP_996668.1 131 THR ALA 0. 0.0781508312
NP_996668.1 73 ARG HIS 0. 0.274727046
NP_996668.1 73 ARG CYS 0. 0.352423817
NP_996668.1 64 LYS ARG 0. 0.11302717
NP_996668.1 63 SER CYS 0. 0.388281107
NP_112570.2 252 THR ILE 0. 0.11194697
NP_112570.2 186 GLY ARG 0. 0.541162252
NP_112570.2 171 ARG LEU 0. 0.409041822
NP_112570.2 127 ALA VAL 0. 0.185924843
NP_112570.2 124 SER CYS 0. 0.32070151
NP_112570.2 69 PRO SER 0. 0.0613204725
NP_112570.2 39 GLY SER 0. 0.102065913
NP_112570.2 37 GLN ARG 0. 0.194626823
NP_000751.1 787 TYR CYS 0. 0.213453099
NP_758519.1 691 PRO LEU 0. 0.119122252
NP_724781.1 698 ARG CYS 0. 0.0932693109
NP_724781.1 683 GLY ARG 0. 0.0288802721
NP_758519.1 640 THR ILE 0. 0.0706250221
NP_758519.1 619 LEU SER 0. 0.148249328
NP_758519.1 583 ARG HIS 0. 0.209938079
NP_758519.1 525 MET ILE 0. 0.0306774732
NP_758519.1 440 ARG GLN 0. 0.0738993436
NP_758519.1 243 PRO ALA 0. -0.00883031264
NP_758519.1 231 MET THR 0. 0.0915868059
NP_758519.1 119 ALA THR 0. 0.317835629
NP_758519.1 91 HIS ARG 0. 0.102463096
NP_758519.1 56 ASP ASN 0. 0.0748561472
NP_758519.1 34 PRO LEU 0. 0.0780927166
NP_758519.1 21 GLY ARG 0. 0.0925039202
NP_000822.2 919 PRO SER 0. 0.282594502
NP_000822.2 906 ASP GLY 0. 0.130999401
NP_000822.2 862 VAL MET 0. 0.170154527
NP_000822.2 834 LEU VAL 0. 0.140068933
NP_000822.2 450 ARG GLN 0. 0.341212273
NP_000822.2 447 VAL ILE 0. 0.319962561
NP_000822.2 412 ASP ASN 0. 0.180117458
NP_000822.2 310 SER ALA 0. 0.0728416219
NP_000822.2 308 PRO ALA 0. 0.386161715
NP_000822.2 302 GLU ASP 0. 0.424908489
NP_000822.2 266 ALA THR 0. 0.251015186
NP_000822.2 146 ASP ASN 0. 0.592456996
NP_000822.2 134 GLN HIS 0. 0.514294088
NP_079355.2 100 PRO LEU 0. 0.143769965
NP_079355.2 140 ILE VAL 0. 0.410131276
NP_079355.2 153 GLU VAL 0. 0.104520515
NP_079355.2 170 ARG GLN 0. 0.218420878
NP_079355.2 188 ARG GLN 0. 0.214513123
NP_079355.2 200 ARG TRP 0. 0.248844355
NP_079355.2 240 VAL MET 0. 0.329161793
NP_079355.2 253 ARG GLN 0. 0.103224814
NP_079355.2 257 LYS ARG 0. 0.112871528
NP_079355.2 293 ARG HIS 0. 0.101714008
NP_079355.2 338 ARG CYS 0. 0.158759922
NP_079355.2 346 PRO HIS 0. 0.0950995088
NP_079355.2 356 ARG GLN 0. 0.148067832
NP_079355.2 381 LEU MET 0. 0.172063544
NP_079355.2 385 ALA SER 0. 0.234633043
NP_079355.2 409 GLY ARG 0. 0.32596454
NP_079355.2 492 GLY SER 0. 0.272300869
NP_079355.2 588 GLU LYS 0. 0.368440479
NP_078976.2 193 ASN LYS 0. 0.105632387
NP_078976.2 190 ARG CYS 0. 0.10710679
NP_078976.2 187 ARG TRP 0. 0.043531999
NP_078976.2 186 ARG GLN 0. 0.0906177983
NP_078976.2 174 ALA VAL 0. 0.0672699437
NP_078976.2 132 HIS GLN 0. 0.0451310575
NP_078976.2 116 ARG GLN 0. 0.0489341319
NP_078976.2 116 ARG TRP 0. 0.0268378183
NP_078976.2 115 PRO LEU 0. 0.0464616194
NP_078976.2 58 SER ARG 0. 0.0426143743
NP_078976.2 35 SER ASN 0. 0.0368292108
NP_003453.2 19 LEU VAL 0. 0.207040936
NP_003453.2 78 PRO THR 0. 0.0346403793
NP_003453.2 94 ILE MET 0. 0.239000678
NP_003453.2 195 ALA VAL 0. 0.0901552215
NP_003453.2 233 LYS THR 0. 0.414532095
NP_003453.2 242 ARG GLN 0. 0.301357597
NP_003453.2 244 SER ASN 0. 0.0059968261
NP_003453.2 253 LYS GLN 0. 0.0992130488
NP_003453.2 259 GLN ARG 0. 0.0672514588
NP_003453.2 263 ARG GLN 0. 0.0668103173
NP_037417.1 724 ARG HIS 0. 0.28408438
NP_037417.1 715 ASN ASP 0. 0.319176793
NP_037417.1 711 LYS GLU 0. 0.393680662
NP_037417.1 682 ARG GLN 0. 0.13930805
NP_037417.1 633 PHE LEU 0. 0.174684048
NP_037417.1 583 GLU ASP 0. 0.0983213037
NP_037417.1 582 SER LEU 0. 0.0787901282
NP_037417.1 536 ILE VAL 0. 0.0755910277
NP_037417.1 495 THR ILE 0. 0.0844292566
NP_037417.1 489 ASN SER 0. 0.0308720376
NP_037417.1 412 ILE THR 0. 0.244288146
NP_037417.1 398 LEU PHE 0. 0.433129132
NP_037417.1 355 ARG HIS 0. 0.244075716
NP_037417.1 299 ARG GLN 0. 0.516795814
NP_037417.1 299 ARG TRP 0. 0.566378415
NP_037417.1 239 THR ALA 0. 0.0686190501
NP_037417.1 230 MET VAL 0. 0.0757426843
NP_037417.1 224 LEU ILE 0. 0.376895636
NP_037417.1 210 LEU VAL 0. 0.544774532
NP_037417.1 208 GLY ASP 0. 0.338819951
NP_037417.1 185 GLU LYS 0. 0.150010958
NP_037417.1 165 GLU LYS 0. 0.0656462908
NP_037417.1 99 MET THR 0. 0.216298893
NP_037417.1 65 THR MET 0. 0.107260503
NP_037417.1 59 PRO LEU 0. 0.105005339
NP_037417.1 42 ASN THR 0. 0.148560762
NP_037417.1 42 ASN TYR 0. 0.205591485
NP_037417.1 35 ARG PRO 0. 0.307346016
NP_060320.1 89 GLY GLU 0. 0.0997947529
NP_060320.1 33 ARG TRP 0. 0.0770960748
NP_060320.1 22 GLU GLY 0. 0.0840392187
NP_001092909.1 1006 VAL MET 0. 0.161709204
NP_001092909.1 984 ARG LEU 0. 0.312116534
NP_001092909.1 955 ALA THR 0. 0.0328201726
NP_001092909.1 909 PRO LEU 0. 0.130906016
NP_001092909.1 877 ARG GLN 0. 0.204073668
NP_001092909.1 836 MET LEU 0. 0.458269268
NP_001092909.1 807 ARG GLN 0. 0.470648497
NP_001092909.1 807 ARG TRP 0. 0.516783535
NP_001092909.1 774 ARG HIS 0. 0.597871125
NP_001092909.1 749 GLY GLU 0. 0.605453074
NP_001092909.1 739 GLU LYS 0. 0.43523559
NP_001092909.1 737 ARG TRP 0. 0.114290781
NP_001092909.1 697 THR MET 0. 0.301112711
NP_001092909.1 646 THR MET 0. 0.0870242491
NP_001092909.1 645 VAL ILE 0. 0.103063792
NP_001092909.1 642 ALA VAL 0. 0.0641119108
NP_001092909.1 632 ALA PRO 0. 0.539577365
NP_001092909.1 629 LEU PRO 0. 0.581167042
NP_001092909.1 618 ARG HIS 0. 0.321689904
NP_001092909.1 618 ARG CYS 0. 0.342043072
NP_001092909.1 578 VAL ILE 0. 0.199504793
NP_001092909.1 574 SER LEU 0. 0.487538338
NP_001092909.1 559 SER CYS 0. 0.118039392
NP_001092909.1 532 ALA THR 0. 0.220588282
NP_001092909.1 530 ARG TRP 0. 0.640822589
NP_001092909.1 526 VAL ILE 0. 0.127135858
NP_001092909.1 524 ARG CYS 0. 0.190112516
NP_001092909.1 511 ALA VAL 0. 0.164755806
NP_001092909.1 500 SER ASN 0. 0.0478277467
NP_001092909.1 493 ARG PRO 0. 0.650046766
NP_001092909.1 281 PHE ILE 0. 0.168892488
NP_001092909.1 220 THR LYS 0. 0.175175652
NP_001092909.1 150 ARG SER 0. 0.143588454
NP_001092909.1 103 VAL LEU 0. 0.276858628
NP_001092909.1 69 ARG CYS 0. 0.167192712
NP_689709.1 13 PRO SER 0. 0.320694506
NP_001106954.1 253 PHE LEU 0. 0.433616102
NP_001106954.1 293 ARG HIS 0. 0.610074341
NP_689709.1 152 ASN SER 0. 0.411719978
NP_689709.1 181 SER PHE 0. 0.620533645
NP_689709.1 187 GLU LYS 0. 0.549251914
NP_078916.3 279 LEU VAL 0. 0.383514553
NP_078916.3 199 SER GLY 0. 0.574973822
NP_078916.3 165 PRO ALA 0. 0.511341572
NP_078916.3 153 MET VAL 0. 0.157370403
NP_940848.2 104 GLY SER 0. 0.169748932
NP_005946.2 706 ASP GLY 0. 0.035301134
NP_005946.2 706 ASP HIS 0. 0.0429096781
NP_005946.2 648 SER ASN 0. 0.0815827549
NP_005946.2 631 ALA PRO 0. 0.118962802
NP_005946.2 550 ILE VAL 0. 0.0222517736
NP_005946.2 516 VAL LEU 0. 0.0153388809
NP_005946.2 440 PRO SER 0. 0.011537577
NP_005946.2 417 LEU SER 0. 0.0382573418
NP_005946.2 408 PRO ALA 0. -0.00951610412
NP_005946.2 385 GLU LYS 0. 0.0403168164
NP_005946.2 376 GLN LYS 0. 0.0781053975
NP_005946.2 374 MET VAL 0. 0.0541744642
NP_005946.2 364 THR ILE 0. 0.0613866374
NP_005946.2 134 ARG CYS 0. 0.159689963
NP_005531.2 894 ASP ALA 0. 0.101200551
NP_005531.2 871 ASP HIS 0. 0.132873759
NP_005531.2 856 ALA VAL 0. 0.17491731
NP_005531.2 853 TYR HIS 0. 0.550252736
NP_005531.2 852 HIS GLN 0. 0.0642135888
NP_005531.2 780 PHE LEU 0. 0.168123782
NP_005531.2 684 HIS GLN 0. 0.50379312
NP_005531.2 677 ILE PHE 0. 0.308666646
NP_005531.2 665 MET THR 0. 0.0517830178
NP_005531.2 613 THR ILE 0. 0.0428744107
NP_005531.2 473 TYR CYS 0. 0.141722634
NP_005531.2 399 SER ALA 0. 0.352221727
NP_005531.2 320 GLU LYS 0. 0.0803485811
NP_005531.2 314 HIS ASN 0. 0.107349753
NP_005531.2 313 PHE LEU 0. 0.211920589
NP_005531.2 231 ASP TYR 0. 0.21162799
NP_005531.2 194 MET THR 0. 0.0412698612
NP_005531.2 142 LEU GLN 0. 0.249610648
NP_005531.2 92 ILE ASN 0. 0.296395868
NP_005531.2 46 GLY SER 0. 0.447110653
NP_005531.2 42 ARG HIS 0. 0.481391102
NP_005531.2 42 ARG CYS 0. 0.532849669
NP_005531.2 39 VAL MET 0. 0.428979158
NP_005531.2 31 ARG TRP 0. 0.395902902
NP_006793.1 311 LYS ASN 0. 0.0776405185
NP_004459.2 203 ARG TRP 0. 0.180375174
NP_004459.2 193 THR MET 0. 0.0622890629
NP_004459.2 190 GLY ARG 0. 0.300335437
NP_004459.2 144 ASP ASN 0. 0.205254763
NP_004459.2 111 GLY ALA 0. 0.640603244
NP_004459.2 103 ALA THR 0. 0.109726511
NP_004459.2 100 GLN ARG 0. 0.275963455
NP_004459.2 96 ALA VAL 0. 0.173717111
NP_004459.2 73 ARG CYS 0. 0.218726456
NP_004459.2 67 ARG CYS 0. 0.22794877
NP_004459.2 48 GLY ARG 0. 0.339182228
NP_004459.2 3 GLU VAL 0. 0.175946712
NP_004459.2 3 GLU LYS 0. 0.237808451
NP_057121.2 69 LYS ARG 0. 0.0837159008
NP_057121.2 72 ARG TRP 0. 0.25972113
NP_057121.2 83 LYS GLU 0. 0.0990662351
NP_057121.2 136 HIS ARG 0. 0.402336359
NP_057121.2 190 ARG GLN 0. 0.12335179
NP_057121.2 242 PRO SER 0. 0.197348014
NP_036465.2 78 ALA VAL 0. 0.362571627
NP_110399.2 464 SER PRO 0. 0.122354046
NP_110399.2 451 THR ILE 0. 0.206073418
NP_110399.2 422 LEU PHE 0. 0.175423667
NP_110399.2 405 PRO SER 0. 0.244467244
NP_110399.2 350 ASN ASP 0. 0.151797518
NP_110399.2 320 CYS SER 0. 0.363848805
NP_110399.2 314 SER THR 0. 0.100921772
NP_110399.2 311 ASP GLY 0. 0.0368143469
NP_110399.2 258 ASN HIS 0. 0.0191998109
NP_110399.2 185 PRO LEU 0. 0.140128314
NP_110399.2 181 PHE SER 0. 0.197738439
NP_110399.2 167 VAL ALA 0. 0.0211352725
NP_110399.2 39 VAL ALA 0. 0.0809318796
NP_110399.2 8 GLY ARG 0. 0.261104017
NP_060291.2 273 LEU MET 0. 0.310234606
NP_060291.2 233 TYR CYS 0. 0.772967041
NP_060291.2 190 VAL GLY 0. 0.70799613
NP_060291.2 155 LYS ARG 0. 0.383853942
NP_060291.2 70 PRO LEU 0. 0.637841284
NP_060291.2 59 ARG GLN 0. 0.224701375
NP_060291.2 20 MET THR 0. 0.160769016
NP_060291.2 9 MET LEU 0. 0.282868207
NP_078871.1 124 TRP ARG 0. 0.149680912
NP_078871.1 151 LYS ILE 0. 0.134795472
NP_001171908.1 72 THR MET 0. 0.234889984
NP_861525.2 84 MET VAL 0. 0.229861811
NP_861525.2 90 GLU LYS 0. 0.251387805
NP_861525.2 106 MET VAL 0. 0.588560998
NP_861525.2 140 ALA VAL 0. 0.248344481
NP_861525.2 155 HIS TYR 0. 0.266875505
NP_861525.2 260 ARG CYS 0. 0.671824396
NP_861525.2 270 ARG LYS 0. 0.102083862
NP_861525.2 276 SER THR 0. 0.115000606
NP_861525.2 293 ARG HIS 0. -0.0181993656
NP_861525.2 298 ARG GLN 0. 0.140565425
NP_861525.2 361 ALA THR 0. -0.00536055816
NP_861525.2 389 ARG HIS 0. 0.477173358
NP_003810.1 473 PRO SER 0. 0.164706603
NP_001129126.1 477 LEU PRO 0. 0.250518233
NP_001129126.1 456 SER ALA 0. 0.0989349708
NP_001129126.1 260 ILE VAL 0. 0.120797992
NP_001129126.1 242 GLU LYS 0. 0.426521868
NP_001129126.1 212 SER ARG 0. 0.228567988
NP_055386.1 313 MET ILE 0. 0.108638138
NP_055386.1 289 SER LEU 0. 0.157362372
NP_055386.1 211 ALA THR 0. 0.0951012671
NP_055386.1 206 GLY CYS 0. 0.137402207
NP_055386.1 177 TRP CYS 0. 0.264404207
NP_055386.1 158 ALA THR 0. 0.184951112
NP_055386.1 128 VAL ILE 0. 0.429751754
NP_055386.1 36 PRO ALA 0. 0.235666662
NP_115915.1 322 ARG HIS 0. 0.141473323
NP_115915.1 283 ARG CYS 0. 0.614943206
NP_115915.1 275 ILE VAL 0. 0.408971488
NP_115915.1 213 ASP GLU 0. 0.64587754
NP_115915.1 207 ARG SER 0. 0.543188095
NP_115915.1 111 ARG GLN 0. 0.179944739
NP_115915.1 86 HIS ARG 0. 0.219359666
NP_115915.1 81 ARG CYS 0. 0.108412161
NP_982281.1 45 LYS GLU 0. 0.368501127
NP_982281.1 152 PRO LEU 0. 0.151949391
NP_001711.2 400 GLY SER 0. 0.674158454
NP_001711.2 389 ARG HIS 0. 0.505793273
NP_001711.2 389 ARG CYS 0. 0.517875731
NP_001181936.1 304 GLY GLU 0. 0.517910004
NP_001711.2 342 MET VAL 0. 0.579421461
NP_982281.1 282 GLU GLY 0. 0.146887228
NP_001711.2 298 ARG GLN 0. 0.192798942
NP_001711.2 293 HIS ARG 0. 0.0549831167
NP_001711.2 276 SER THR 0. 0.124867283
NP_001711.2 260 ARG CYS 0. 0.724871814
NP_071403.1 406 ASP GLU 0. 0.688407063
NP_071403.1 378 ALA THR 0. 0.321037561
NP_071403.1 352 THR MET 0. 0.128719106
NP_071403.1 285 LEU ARG 0. 0.289214641
NP_071403.1 267 ASP GLY 0. 0.347617835
NP_071403.1 241 THR MET 0. 0.448152035
NP_071403.1 197 PHE LEU 0. 0.371690243
NP_071403.1 172 ILE PHE 0. 0.3284823
NP_071403.1 38 LEU PRO 0. 0.698032737
NP_001711.2 155 HIS TYR 0. 0.181870982
NP_001711.2 97 ARG GLN 0. 0.128491938
NP_001711.2 20 GLY GLU 0. 0.49061203
NP_060116.2 332 ARG HIS 0. 0.527501166
NP_060116.2 283 ILE THR 0. 0.605309963
NP_060116.2 239 ARG CYS 0. 0.624879718
NP_060116.2 208 THR MET 0. 0.115706988
NP_060116.2 205 ARG LEU 0. 0.331034005
NP_060116.2 202 PHE LEU 0. 0.176999435
NP_060116.2 180 HIS ARG 0. 0.312880516
NP_060116.2 101 ARG LYS 0. 0.233179852
NP_060116.2 66 ILE VAL 0. 0.284614056
NP_060116.2 22 THR ASN 0. 0.18477498
NP_001028253.1 342 THR ALA 0. 0.0634197742
NP_001028253.1 285 ASN SER 0. 0.20433031
NP_001028253.1 232 GLY CYS 0. 0.184833452
NP_001028253.1 174 THR ALA 0. 0.528098643
NP_005367.2 232 PRO LEU 0. 0.374458283
NP_116182.2 55 PRO SER 0. 0.63760978
NP_001099000.1 79 GLY VAL 0. 0.339957625
NP_001099000.1 144 VAL LEU 0. 0.347550809
NP_001099000.1 259 ALA VAL 0. 0.0733302161
NP_001136076.1 199 ILE VAL 0. 0.249005362
NP_001136076.1 176 GLN HIS 0. 0.317649215
NP_001136076.1 154 PRO THR 0. 0.387529343
NP_000301.1 164 ARG GLN 0. 0.148511931
NP_000301.1 122 ARG TRP 0. 0.527232587
NP_001136076.1 6 CYS SER 0. 0.21799311
NP_036553.2 19 PRO LEU 0. 0.15920651
NP_036553.2 29 GLU ASP 0. 0.212275311
NP_036553.2 38 ARG CYS 0. 0.0919806063
NP_036553.2 58 THR ARG 0. 0.130969301
NP_036553.2 161 HIS ARG 0. 0.209287286
NP_036553.2 260 SER CYS 0. 0.318275094
NP_036553.2 392 ALA THR 0. 0.0410349816
NP_036553.2 406 LEU ILE 0. 0.21584551
NP_036553.2 442 GLU ALA 0. -0.00528372405
NP_036553.2 627 GLY SER 0. 0.103123739
NP_036553.2 646 GLN GLU 0. 0.0675646141
NP_036553.2 668 ARG LYS 0. 0.274375528
NP_036553.2 832 GLY ARG 0. 0.203406245
NP_036553.2 873 ALA THR 0. -0.0308282319
NP_036553.2 924 ASP GLY 0. 0.0518941544
NP_036553.2 935 PRO LEU 0. 0.0349000692
NP_036553.2 944 SER GLY 0. 0.21205309
NP_036553.2 982 HIS TYR 0. 0.123234697
NP_036553.2 986 LYS THR 0. 0.156742349
NP_036553.2 1026 GLY VAL 0. 0.157599688
NP_036553.2 1114 MET LEU 0. 0.133876562
NP_036553.2 1249 ASP ASN 0. 0.0488252528
NP_036553.2 1384 SER ILE 0. 0.0800108984
NP_036553.2 1412 PRO SER 0. 0.112688132
NP_036553.2 1474 ASP GLY 0. 0.132209316
NP_036553.2 1502 HIS ARG 0. -0.0111389374
NP_036553.2 1604 SER PHE 0. -0.0103126066
NP_036553.2 1608 PRO THR 0. -0.0132989064
NP_036553.2 1622 ARG CYS 0. 0.0316239744
NP_036553.2 1629 PRO LEU 0. 0.00706634764
NP_036553.2 1676 HIS LEU 0. 0.0166849699
NP_036553.2 1686 CYS TYR 0. 0.0590665229
NP_036553.2 1735 GLN PRO 0. 0.145010605
NP_036553.2 1784 GLU ASP 0. 0.0755004734
NP_036553.2 1827 ILE THR 0. 0.068852894
NP_036553.2 1837 HIS ASN 0. 0.01092909
NP_036553.2 1841 THR SER 0. 0.0707836971
NP_036553.2 1900 LEU VAL 0. -0.0835763663
NP_001008740.1 85 VAL ILE 0. 0.0166779943
NP_001008740.1 108 GLY ARG 0. 0.228371933
NP_001008740.1 112 ARG GLN 0. 0.0113514522
NP_005848.2 198 ILE PHE 0. 0.522873819
NP_005848.2 369 ARG GLN 0. 0.0870293304
NP_005848.2 438 LEU PHE 0. 0.561344206
NP_001843.1 628 ARG TRP 0. 0.094345659
NP_001843.1 581 VAL ILE 0. 0.0022371423
NP_001843.1 563 PRO HIS 0. 0.105840012
NP_001843.1 526 VAL MET 0. 0.0570087619
NP_001843.1 518 ARG LEU 0. 0.0947927609
NP_001843.1 475 GLY SER 0. 0.480174333
NP_001843.1 354 PRO LEU 0. 0.0356428511
NP_001843.1 336 ALA GLU 0. 0.0997453257
NP_001843.1 307 GLY SER 0. 0.572673559
NP_001843.1 259 GLY SER 0. 0.510573447
NP_001843.1 246 THR MET 0. 0.0270945057
NP_001843.1 188 LEU MET 0. 0.0618190318
NP_001843.1 182 MET VAL 0. 0.00371007808
NP_001843.1 153 PRO LEU 0. 0.122969203
NP_001843.1 30 GLY ARG 0. 0.707340837
NP_075558.2 12 GLU LYS 0. 0.394190222
NP_075558.2 115 CYS TYR 0. 0.180132255
NP_075558.2 165 GLU GLY 0. 0.0602606162
NP_075558.2 251 ARG HIS 0. 0.115537576
NP_075558.2 269 HIS TYR 0. 0.243524835
NP_075558.2 278 THR ALA 0. 0.156998321
NP_075558.2 299 ARG LYS 0. 0.157140821
NP_075558.2 351 THR ILE 0. 0.101638936
NP_075558.2 359 GLY ARG 0. 0.388852686
NP_075558.2 395 ASP GLU 0. 0.185398281
NP_075558.2 432 THR SER 0. 0.139216125
NP_075558.2 438 GLN ARG 0. 0.178485975
NP_075558.2 455 ALA VAL 0. 0.130947277
NP_075558.2 474 PRO ARG 0. 0.280095339
NP_075558.2 521 HIS TYR 0. 0.507000923
NP_940896.2 12 GLU LYS 0. 0.232928559
NP_940896.2 52 VAL ILE 0. 0.108201079
NP_940896.2 100 LEU VAL 0. 0.387091309
NP_940896.2 103 GLU ASP 0. 0.105191052
NP_940896.2 113 VAL LEU 0. 0.284840971
NP_940896.2 125 ILE THR 0. 0.220059633
NP_940896.2 226 PHE TYR 0. 0.20301339
NP_940896.2 251 ARG GLN 0. 0.0808807686
NP_940896.2 265 TYR ASP 0. 0.225956455
NP_940896.2 270 THR ASN 0. 0.140104666
NP_940896.2 328 GLU VAL 0. 0.127557293
NP_940896.2 506 TYR CYS 0. 0.0807404891
NP_073611.1 73 MET THR 0. 0.279796302
NP_073611.1 151 LEU PRO 0. 0.74509871
NP_073611.1 160 GLU GLY 0. 0.152356341
NP_073611.1 167 PRO SER 0. 0.541575849
NP_073611.1 170 GLY TRP 0. 0.5656389
NP_073611.1 172 GLY VAL 0. 0.276772708
NP_073611.1 181 ILE VAL 0. 0.301191956
NP_073611.1 191 GLU LYS 0. 0.325869262
NP_073611.1 193 GLU LYS 0. 0.658083379
NP_073611.1 202 ARG CYS 0. 0.149924085
NP_073611.1 204 MET VAL 0. 0.112115636
NP_073611.1 204 MET THR 0. 0.147334903
NP_073611.1 214 ASP ASN 0. 0.346426249
NP_073611.1 307 ILE VAL 0. 0.0327171981
NP_689586.3 93 ARG TRP 0. 0.330493331
NP_689586.3 180 ASN HIS 0. 0.145820424
NP_689586.3 197 SER ASN 0. 0.174037695
NP_689586.3 223 ALA VAL 0. 0.163880229
NP_689586.3 231 VAL MET 0. 0.0673440024
NP_689586.3 244 GLU ALA 0. 0.144680068
NP_689586.3 262 VAL MET 0. 0.150489882
NP_689586.3 360 CYS SER 0. 0.473139912
NP_055562.2 236 VAL MET 0. 0.195604742
NP_055562.2 232 PRO SER 0. 0.10761375
NP_055562.2 185 PRO ALA 0. 0.0445766002
NP_055562.2 135 SER ASN 0. 0.0928065777
NP_055562.2 25 GLY SER 0. 0.103396744
NP_055562.2 12 GLY ARG 0. 0.181488454
NP_001136061.1 234 THR SER 0. 0.117908545
NP_001136061.1 291 ALA PRO 0. 0.218984008
NP_751895.1 338 ARG GLN 0. 0.426095694
NP_597724.1 173 LEU PHE 0. 0.0883925855
NP_597724.1 137 ILE SER 0. 0.184891984
NP_597724.1 58 GLN ARG 0. 0.333283365
NP_597724.1 57 ARG PRO 0. 0.139681473
NP_597724.1 32 LEU GLN 0. 0.343680054
NP_001896.2 121 ILE VAL 0. 0.216720209
NP_001896.2 426 PRO ALA 0. 0.127855793
NP_001896.2 473 TYR HIS 0. 0.037918102
NP_001161719.1 364 TRP ARG 0. 0.522897124
NP_001161719.1 360 ALA THR 0. 0.134221315
NP_001161719.1 355 PRO LEU 0. 0.215493575
NP_001161719.1 344 VAL ALA 0. 0.147698134
NP_001161719.1 299 ASP ASN 0. 0.182215407
NP_001161719.1 297 PHE LEU 0. 0.179512024
NP_001161719.1 276 ARG HIS 0. 0.204772428
NP_001161719.1 272 ARG HIS 0. 0.12466675
NP_001161719.1 264 ASP ASN 0. 0.316495508
NP_001161719.1 262 VAL ILE 0. 0.191514164
NP_001161719.1 260 VAL MET 0. 0.206236899
NP_001161719.1 243 VAL MET 0. 0.100040972
NP_001161719.1 162 PRO THR 0. 0.0037820607
NP_001161719.1 147 LYS GLU 0. 0.0542837307
NP_001161719.1 144 ARG THR 0. -0.0303959232
NP_001161719.1 89 PRO LEU 0. 0.346085578
NP_001161719.1 88 ARG GLN 0. 0.344552219
NP_001161719.1 48 THR ASN 0. 0.300397843
NP_001161719.1 48 THR SER 0. 0.265833229
NP_001165693.1 400 ARG CYS 0. 0.232663557
NP_001165693.1 369 ARG GLN 0. 0.0888604745
NP_001165693.1 335 PHE LEU 0. 0.129960477
NP_001165693.1 320 ILE VAL 0. 0.0392223895
NP_001165693.1 314 HIS TYR 0. 0.0946094915
NP_001165693.1 304 LEU MET 0. 0.0928735584
NP_001165693.1 290 ARG HIS 0. 0.256964922
NP_001165693.1 249 HIS ASP 0. 0.279433817
NP_001165693.1 237 GLN LYS 0. 0.192083716
NP_001165693.1 155 PRO SER 0. 0.0948609114
NP_001165689.1 178 VAL ALA 0. 0.139231801
NP_001026864.1 133 ALA VAL 0. 0.261379093
NP_001026864.1 38 CYS SER 0. 0.332461208
NP_001026864.1 17 PRO LEU 0. 0.438998938
NP_001947.1 168 PRO LEU 0. 0.0660032183
NP_001947.1 166 ARG GLN 0. 0.129233912
NP_001947.1 149 ASP GLU 0. 0.129977837
NP_001947.1 140 THR ILE 0. 0.111908004
NP_001947.1 130 VAL MET 0. 0.0499993227
NP_001947.1 105 ALA THR 0. 0.132209003
NP_001947.1 88 ARG TRP 0. 0.0806751698
NP_001947.1 76 THR ILE 0. 0.215670988
NP_001947.1 68 ILE VAL 0. 0.332660139
NP_001947.1 60 VAL ILE 0. 0.307932317
NP_001947.1 34 ALA VAL 0. 0.0983620211
NP_001947.1 4 VAL MET 0. 0.286294013
NP_009033.1 30 GLN LYS 0. 0.294638842
NP_009033.1 55 PRO HIS 0. 0.0997556821
NP_009033.1 78 PRO SER 0. 0.455824614
NP_009033.1 81 ALA THR 0. 0.0967237726
NP_291031.2 112 CYS SER 0. 0.847764373
NP_291031.2 101 PRO LEU 0. 0.27170831
NP_291031.2 61 GLY SER 0. 0.111027345
NP_291031.2 58 PRO ARG 0. 0.183240071
NP_291031.2 48 PRO SER 0. 0.100060955
NP_291031.2 22 VAL LEU 0. 0.53651005
NP_775913.2 14 ARG HIS 0. 0.153443485
NP_775913.2 72 VAL LEU 0. 0.442625284
NP_775913.2 97 ARG TRP 0. 0.52512753
NP_775913.2 325 GLU LYS 0. 0.147511035
NP_775913.2 339 VAL ILE 0. 0.0946136042
NP_775913.2 365 THR ALA 0. 0.11651843
NP_001139664.1 206 PHE LEU 0. 0.351931572
NP_001139664.1 202 ILE ASN 0. 0.194569305
NP_001139664.1 113 ILE VAL 0. 0.0747414604
NP_115633.3 192 ARG CYS 0. 0.209214032
NP_115633.3 169 ALA SER 0. 0.197141275
NP_115633.3 83 ARG TRP 0. 0.264959842
NP_115633.3 61 ARG CYS 0. 0.4112266
NP_115633.3 10 PRO SER 0. 0.529993594
NP_078940.2 264 GLN HIS 0. 0.434638351
NP_001070915.1 116 VAL ILE 0. 0.0381838121
NP_001074319.1 49 ILE MET 0. -0.0128710577
NP_001074319.1 65 LYS ARG 0. -0.00328028668
NP_001074319.1 99 PHE ILE 0. 0.00865095854
NP_001074319.1 151 LYS ARG 0. -0.0102881351
NP_001074319.1 156 GLU GLY 0. 0.00166129379
NP_001074319.1 311 TYR CYS 0. 0.0779094845
NP_001074319.1 319 LYS ARG 0. 0.0722958371
NP_001074319.1 360 GLN ARG 0. 0.128613383
NP_001074319.1 422 ARG LYS 0. 0.0638278946
NP_001074319.1 556 ALA ASP 0. 0.12577036
NP_001074319.1 607 SER ARG 0. 0.0796512365
NP_001074319.1 609 ARG CYS 0. 0.046242673
NP_001074319.1 609 ARG HIS 0. 0.0418896452
NP_001074319.1 727 LEU PHE 0. -0.00287421024
NP_001074319.1 772 HIS ASN 0. 0.00922310352
NP_006338.1 12 VAL MET 0. 0.0904022977
NP_006338.1 127 THR ILE 0. 0.318479717
NP_006338.1 150 VAL MET 0. 0.203003839
NP_004550.2 179 GLU ASP 0. 0.122147091
NP_004550.2 210 ASN THR 0. 0.162425309
NP_004550.2 227 GLY VAL 0. 0.244627729
NP_004550.2 315 ALA VAL 0. 0.211284548
NP_001172046.1 172 GLY SER 0. 0.159169376
NP_001172046.1 159 ARG GLN 0. 0.065922983
NP_001172046.1 152 PRO ALA 0. 0.0122629823
NP_001116867.1 105 THR MET 0. 0.370855808
NP_001116867.1 13 LEU PHE 0. 0.413593322
NP_001139761.1 691 ALA VAL 0. 0.342912376
NP_001139761.1 690 ARG GLY 0. 0.441053361
NP_001139761.1 678 LEU MET 0. 0.185299933
NP_001139761.1 673 ALA SER 0. 0.446213275
NP_001139761.1 644 GLN LYS 0. 0.277056903
NP_001139761.1 611 ASP ASN 0. 0.585006595
NP_001139761.1 602 LYS ASN 0. 0.334466785
NP_001139761.1 599 VAL MET 0. 0.189409181
NP_001139761.1 573 GLU ASP 0. 0.223521471
NP_001139761.1 549 MET ILE 0. 0.10165371
NP_001139761.1 549 MET VAL 0. 0.0711847469
NP_001139761.1 510 ASN SER 0. 0.127486303
NP_001139761.1 506 PRO ARG 0. 0.588043153
NP_001139761.1 502 GLY ARG 0. 0.434437037
NP_001139761.1 493 ALA PRO 0. 0.605217397
NP_001139761.1 477 VAL ILE 0. 0.158888534
NP_001139761.1 441 ASP GLY 0. 0.0303672645
NP_001139761.1 362 ALA THR 0. 0.144551113
NP_001139761.1 349 GLY ARG 0. 0.486160636
NP_001139761.1 277 ASN SER 0. 0.0809448361
NP_001139761.1 253 ASP ASN 0. 0.0818504691
NP_001139761.1 243 ARG CYS 0. 0.529641986
NP_001139761.1 204 PRO HIS 0. 0.266526401
NP_001139761.1 47 ALA SER 0. 0.0904739946
NP_001139761.1 27 GLU ASP 0. 0.316809863
NP_077002.2 10 THR SER 0. 0.351734012
NP_077002.2 71 ARG GLN 0. 0.11341051
NP_077002.2 79 THR LYS 0. 0.108165435
NP_077002.2 98 ASP VAL 0. 0.209948853
NP_077002.2 112 ILE THR 0. 0.197995335
NP_077002.2 121 TYR CYS 0. 0.360669285
NP_077002.2 125 ARG TRP 0. 0.434877366
NP_077002.2 146 HIS TYR 0. 0.322501212
NP_077002.2 166 ILE THR 0. 0.174016267
NP_077002.2 178 THR MET 0. 0.0785583928
NP_001017922.1 35 GLY SER 0. 0.381921709
NP_001017922.1 47 GLU LYS 0. 0.289352924
NP_001017922.1 62 GLU VAL 0. 0.358770519
NP_001017922.1 73 ARG CYS 0. 0.345659435
NP_001017922.1 75 GLN ARG 0. 0.333148777
NP_001017922.1 81 ARG TRP 0. 0.360115051
NP_001017922.1 111 LEU PRO 0. 0.639210582
NP_001017922.1 117 ARG HIS 0. 0.252391458
NP_001017922.1 138 THR ALA 0. 0.108581595
NP_001017922.1 143 VAL ILE 0. 0.13176845
NP_001017922.1 192 THR MET 0. 0.316320986
NP_001017922.1 216 ARG GLN 0. 0.129267707
NP_001017922.1 259 CYS ARG 0. 0.417631
NP_001017922.1 263 GLY GLU 0. 0.196177304
NP_001017922.1 279 VAL ILE 0. 0.0282719303
NP_001017922.1 298 TYR HIS 0. 0.155625001
NP_001017922.1 326 ASN ASP 0. 0.188576043
NP_001017922.1 329 TRP ARG 0. 0.790825725
NP_001017922.1 350 ARG HIS 0. 0.0770395994
NP_001017922.1 392 ARG HIS 0. 0.195527941
NP_056995.1 132 ARG TRP 0. 0.174428985
NP_056995.1 151 ARG TRP 0. 0.073790215
NP_056995.1 151 ARG GLN 0. 0.084917061
NP_056995.1 166 ARG TRP 0. 0.306930602
NP_056995.1 231 ARG TRP 0. 0.310876191
NP_056995.1 244 ARG GLN 0. 0.233968943
NP_006507.2 469 GLN HIS 0. 0.184435666
NP_006507.2 433 VAL ILE 0. 0.34528929
NP_006507.2 406 VAL ILE 0. 0.228260025
NP_001094846.2 39 VAL MET 0. 0.113330513
NP_001094846.2 132 HIS TYR 0. 0.194852799
NP_006815.2 303 ASN LYS 0. 0.23192744
NP_006815.2 290 ASN ILE 0. 0.213142261
NP_006815.2 284 PRO SER 0. 0.0747609213
NP_006815.2 266 ASP ASN 0. 0.179621667
NP_006815.2 242 ARG TRP 0. 0.104996391
NP_006815.2 223 ARG HIS 0. 0.0513677895
NP_006815.2 223 ARG CYS 0. 0.12431594
NP_006815.2 160 ALA SER 0. 0.00901761558
NP_006815.2 153 LYS THR 0. 0.102031834
NP_006815.2 138 ALA VAL 0. 0.432864755
NP_001153408.1 131 PRO ARG 0. 0.54562068
NP_001153408.1 122 VAL GLY 0. 0.100102343
NP_006815.2 37 ASN SER 0. 0.380278587
NP_006815.2 26 ALA VAL 0. 0.27337873
NP_001161437.1 660 ARG HIS 0. 0.605859637
NP_001161437.1 667 THR ALA 0. 0.417118996
NP_653227.1 146 ALA THR 0. -0.018159423
NP_001158301.1 33 VAL MET 0. 0.291292727
NP_005415.1 117 ILE MET 0. 0.210455939
NP_005415.1 123 PRO SER 0. 0.0815943629
NP_005415.1 136 VAL MET 0. 0.497843653
NP_005415.1 1031 THR ALA 0. 0.398755163
NP_005364.1 39 LYS ASN 0. 0.127239168
NP_005364.1 58 ALA VAL 0. 0.151897326
NP_005364.1 62 THR ILE 0. 0.13461493
NP_005364.1 102 ARG PRO 0. 0.890998006
NP_005364.1 109 LEU PHE 0. 0.404676378
NP_005364.1 114 VAL MET 0. 0.0939561576
NP_005364.1 173 PRO ALA 0. 0.171370283
NP_005364.1 207 ASP ASN 0. 0.161592603
NP_005364.1 314 PHE VAL 0. 0.16227226
NP_005364.1 321 ARG GLN 0. 0.377222568
NP_005364.1 374 THR ALA 0. 0.058726199
NP_001246.2 279 TYR CYS 0. 0.215989977
NP_001246.2 338 SER ASN 0. 0.0896638036
NP_001246.2 361 VAL ILE 0. 0.0760734826
NP_001246.2 421 ALA VAL 0. 0.0427801013
NP_443109.2 296 ALA VAL 0. 0.328088135
NP_443109.2 273 GLY SER 0. 0.309262514
NP_963836.2 72 ARG CYS 0. 0.164589956
NP_963836.2 8 LEU PHE 0. 0.0900258869
NP_963836.2 5 GLU ASP 0. 0.0198448282
NP_001177809.1 268 ASP GLU 0. 0.53519851
NP_001177809.1 253 ARG GLN 0. 0.192366183
NP_001177809.1 248 CYS SER 0. 0.77524811
NP_112484.3 202 ARG TRP 0. 0.171268329
NP_112484.3 96 TYR CYS 0. 0.741762757
NP_112484.3 18 SER PRO 0. 0.627955735
NP_569707.2 92 ARG TRP 0. 0.41770032
NP_569707.2 318 LEU PRO 0. 0.600190461
NP_569707.2 357 ALA VAL 0. 0.229302928
NP_569707.2 450 TYR CYS 0. 0.367217451
NP_569707.2 536 PRO ALA 0. 0.0124197435
NP_569707.2 548 TRP CYS 0. 0.336115032
NP_569707.2 549 ALA VAL 0. 0.0379703306
NP_569707.2 562 ASP ASN 0. 0.110287122
NP_569707.2 569 LEU VAL 0. 0.12160977
NP_569707.2 590 VAL LEU 0. 0.0469748415
NP_569707.2 635 ARG CYS 0. 0.229356349
NP_569707.2 670 ASP ASN 0. 0.1884927
NP_569707.2 689 ASP TYR 0. 0.260918051
NP_569707.2 755 GLU LYS 0. 0.271045327
NP_569707.2 793 THR ALA 0. 0.136301488
NP_569707.2 859 ILE VAL 0. 0.162709191
NP_569707.2 860 ASP GLU 0. 0.20966436
NP_569707.2 914 HIS ARG 0. 0.191930786
NP_569707.2 987 SER TYR 0. 0.230266139
NP_569707.2 1053 LYS ARG 0. 0.265655667
NP_569707.2 1063 GLU GLN 0. 0.160116255
NP_569707.2 1135 GLY ARG 0. 0.26006183
NP_569707.2 1168 ARG GLN 0. 0.0679797381
NP_569707.2 1196 ASN SER 0. 0.0587711371
NP_569707.2 1208 ASP HIS 0. 0.0705385804
NP_569707.2 1223 MET THR 0. 0.0215277839
NP_569707.2 1336 LYS ARG 0. 0.295715898
NP_569707.2 1485 ALA THR 0. 0.154696047
NP_569707.2 1489 SER THR 0. 0.256052494
NP_569707.2 1496 GLU LYS 0. 0.354309112
NP_569707.2 1497 LEU VAL 0. 0.23711507
NP_569707.2 1522 ARG GLN 0. 0.463440716
NP_569707.2 1600 THR MET 0. 0.0987860188
NP_569707.2 1839 VAL ALA 0. 0.388907969
NP_569707.2 1880 GLN ARG 0. 0.542967141
NP_569707.2 1884 ARG HIS 0. 0.354697198
NP_055478.2 374 MET VAL 0. 0.0126605881
NP_055478.2 427 MET THR 0. 0.0968772322
NP_055478.2 445 ARG TRP 0. 0.0660657585
NP_055478.2 482 ALA GLU 0. -0.0256891344
NP_055478.2 493 ALA VAL 0. 0.0236574933
NP_055478.2 521 ILE VAL 0. -0.0453700721
NP_055478.2 532 SER PRO 0. 0.155115202
NP_055478.2 539 THR MET 0. -0.039676033
NP_055478.2 558 GLU GLN 0. 0.00940750074
NP_055478.2 567 ALA THR 0. 0.0227748342
NP_055478.2 599 PRO SER 0. 0.0226748046
NP_055478.2 605 ARG CYS 0. 0.0464186966
NP_055478.2 641 SER THR 0. -0.00714250188
NP_055478.2 676 THR ILE 0. 0.0951179117
NP_055478.2 734 ILE VAL 0. 0.156963393
NP_055478.2 744 ARG GLN 0. 0.266751587
NP_055478.2 988 VAL MET 0. 0.157497168
NP_777625.1 43 SER THR 0. 0.0609862506
NP_777631.2 61 THR MET 0. 0.0321176536
NP_777628.2 113 THR ALA 0. 0.0701113269
NP_476432.2 19 GLN ARG 0. 0.0775638148
NP_476432.2 26 THR ILE 0. 0.0502854809
NP_055467.3 186 ARG HIS 0. 0.41970104
NP_055467.3 244 GLN LEU 0. 0.0484366193
NP_055467.3 257 ASP ASN 0. 0.391521394
NP_055467.3 267 ILE VAL 0. 0.0278306361
NP_055467.3 630 ASN SER 0. 0.0805828944
NP_055467.3 678 VAL LEU 0. 0.147894755
NP_055467.3 703 GLU LYS 0. 0.364724547
NP_055467.3 721 ALA VAL 0. 0.0473251455
NP_055467.3 764 ILE PHE 0. 0.275304556
NP_055467.3 873 ILE THR 0. 0.182757676
NP_055467.3 916 ALA PRO 0. 0.394781888
NP_055467.3 917 ARG CYS 0. 0.16146405
NP_001375.2 174 ASP HIS 0. 0.191524386
NP_001375.2 220 GLY ARG 0. 0.684015512
NP_001375.2 266 ARG TRP 0. 0.407973319
NP_001375.2 282 ARG CYS 0. 0.197885573
NP_001375.2 282 ARG HIS 0. 0.115010351
NP_001375.2 301 ALA VAL 0. 0.0843468383
NP_001375.2 352 GLY ASP 0. 0.303352982
NP_001375.2 361 PRO SER 0. 0.516743898
NP_001375.2 361 PRO LEU 0. 0.534519672
NP_001375.2 362 CYS ARG 0. 0.475093186
NP_001034678.1 227 ARG GLN 0. 0.419501543
NP_001034678.1 249 ARG GLN 0. 0.417831659
NP_004038.1 34 ARG HIS 0. 0.387680918
NP_001034546.1 128 LYS ASN 0. 0.424593329
NP_001005417.1 69 ARG TRP 0. 0.14406909
NP_001005417.1 122 GLN HIS 0. 0.0899730846
NP_001005417.1 178 VAL ILE 0. 0.241577506
NP_001005417.1 364 ARG GLN 0. 0.131609574
NP_689712.1 6 PRO SER 0. 0.0975678936
NP_689712.1 137 GLY CYS 0. 0.168968394
NP_689712.1 236 ARG GLN 0. 0.0615464263
NP_689712.1 252 CYS ARG 0. 0.13572979
NP_689712.1 290 ARG SER 0. 0.0611455739
NP_689712.1 306 PRO SER 0. -0.0130766341
NP_001020016.1 622 SER ILE 0. 0.56826067
NP_001020016.1 604 GLY SER 0. 0.319705725
NP_001020016.1 574 ALA VAL 0. 0.0651473701
NP_001020016.1 335 VAL ILE 0. 0.124692403
NP_001020016.1 321 ARG TRP 0. 0.350775123
NP_001020016.1 302 ALA VAL 0. 0.227042705
NP_001020016.1 179 SER PRO 0. 0.56291616
NP_001020016.1 173 ALA THR 0. 0.0341845863
NP_001020016.1 170 ARG GLN 0. 0.0463861153
NP_001020016.1 158 GLY SER 0. 0.0906869844
NP_001020016.1 136 SER LEU 0. 0.144493178
NP_001020016.1 133 TYR PHE 0. 0.569224179
NP_964012.2 77 HIS GLN 0. 0.0957081094
NP_964012.2 50 SER CYS 0. 0.360509664
NP_775755.3 20 GLN ARG 0. 0.0692975968
NP_775755.3 21 ALA VAL 0. 0.0617137738
NP_775755.3 35 ILE ASN 0. 0.0810813084
NP_775755.3 43 GLY GLU 0. 0.0695584714
NP_775755.3 57 SER THR 0. 0.0870835856
NP_775755.3 80 GLN HIS 0. 0.0777975395
NP_775755.3 150 ASN SER 0. 0.125063494
NP_775755.3 152 ARG SER 0. 0.0783854201
NP_775755.3 156 ASN SER 0. 0.0470943451
NP_775755.3 182 LEU PHE 0. 0.0600616001
NP_775755.3 189 GLU LYS 0. 0.0825292468
NP_775755.3 227 SER PRO 0. 0.195694387
NP_775755.3 237 ASP GLY 0. 0.0418868214
NP_775755.3 301 VAL MET 0. 0.297932535
NP_775755.3 305 ARG HIS 0. 0.3132388
NP_775755.3 345 CYS ARG 0. 0.435909927
NP_001029195.1 35 LYS ARG 0. 0.177007392
NP_001029195.1 168 ASP GLU 0. 0.612817049
NP_001029195.1 177 ARG TRP 0. 0.563247502
NP_001029195.1 224 ARG GLN 0. 0.204261616
NP_001029195.1 243 GLU GLN 0. 0.422793955
NP_001029195.1 353 SER ASN 0. 0.0894210115
NP_001029195.1 363 MET THR 0. 0.0138116628
NP_001029195.1 370 ASP GLU 0. 0.100382954
NP_001029195.1 417 ALA THR 0. 0.0882798061
NP_001029195.1 426 PRO SER 0. 0.0672467798
NP_001029195.1 430 PRO LEU 0. 0.115814276
NP_001029195.1 437 ILE THR 0. 0.203815967
NP_076971.1 105 HIS ARG 0. 0.099273406
NP_076971.1 49 PHE LEU 0. 0.121861078
NP_076971.1 17 GLU LYS 0. 0.212774456
NP_076971.1 7 ALA GLY 0. 0.12599887
NP_060620.2 59 HIS ARG 0. 0.18390964
NP_060620.2 65 GLY SER 0. 0.0357422791
NP_060620.2 337 MET VAL 0. 0.0501798838
NP_060620.2 351 ASN HIS 0. 0.0219583772
NP_060620.2 355 GLU ASP 0. 0.122555733
NP_060620.2 386 GLU GLY 0. 0.0584686548
NP_060620.2 414 VAL ILE 0. -0.0542133562
NP_060620.2 478 SER GLY 0. 0.0168750919
NP_060620.2 484 THR ALA 0. -0.0183692034
NP_078863.2 276 ARG CYS 0. 0.261535853
NP_078863.2 243 ARG HIS 0. 0.106855743
NP_078863.2 240 VAL ILE 0. 0.146044523
NP_078863.2 175 VAL MET 0. 0.345567882
NP_078863.2 131 ARG CYS 0. 0.206977487
NP_078863.2 70 ALA VAL 0. 0.636626422
NP_001139108.1 61 ARG HIS 0. 0.246591702
NP_001139108.1 84 GLY ASP 0. 0.21559453
NP_001139108.1 189 GLY ARG 0. 0.426199138
NP_006836.2 3 MET VAL 0. 0.11600168
NP_006836.2 88 ILE VAL 0. 0.00319947395
NP_006836.2 96 VAL ILE 0. 0.0228292234
NP_006836.2 129 MET VAL 0. 0.0508123711
NP_006836.2 140 ARG HIS 0. 0.0625551268
NP_006836.2 198 VAL ALA 0. 0.00828858651
NP_006836.2 446 ILE THR 0. 0.147247642
NP_006836.2 449 ILE LEU 0. 0.413901001
NP_006836.2 451 MET VAL 0. 0.0906465426
NP_006836.2 483 ARG ILE 0. 0.167173237
NP_006836.2 503 SER PHE 0. 0.0881744251
NP_006836.2 535 ALA VAL 0. 0.0616869777
NP_006836.2 617 PRO LEU 0. 0.10503114
NP_006836.2 626 GLU VAL 0. 0.133946598
NP_006836.2 639 THR SER 0. 0.15704681
NP_006836.2 683 ALA VAL 0. 0.100988999
NP_006836.2 698 ARG GLN 0. 0.148751676
NP_006836.2 723 ARG GLN 0. 0.307327747
NP_001003.1 206 LYS ARG 0. 0.50997895
NP_695006.1 284 PRO LEU 0. 0.19610928
NP_695006.1 192 ALA VAL 0. 0.100374684
NP_695006.1 153 THR ALA 0. 0.290275812
NP_695006.1 108 CYS SER 0. 0.302264363
NP_695006.1 67 ARG GLN 0. 0.0659274682
NP_695006.1 61 VAL MET 0. 0.0515198708
NP_695006.1 3 VAL LEU 0. 0.402700335
NP_004064.2 163 ARG LEU 0. 0.354559481
NP_004064.2 179 ARG CYS 0. 0.204222754
NP_004064.2 238 GLY SER 0. 0.195980772
NP_004064.2 288 ARG TRP 0. 0.112234876
NP_004064.2 291 LEU MET 0. 0.580012321
NP_004064.2 293 ALA THR 0. 0.0364268385
NP_004064.2 299 PRO LEU 0. 0.533884227
NP_004064.2 377 ARG CYS 0. 0.219731346
NP_004064.2 475 GLY SER 0. 0.697329938
NP_004064.2 484 ARG HIS 0. 0.367752492
NP_004064.2 523 ARG TRP 0. 0.284897447
NP_004064.2 547 GLY GLU 0. 0.574724495
NP_004064.2 610 ARG HIS 0. 0.533291876
NP_004064.2 613 CYS SER 0. 0.400575042
NP_001013654.1 143 ASP TYR 0. 0.166823417
NP_001013654.1 47 PRO LEU 0. 0.045978006
NP_001130009.1 21 SER GLY 0. 0.130512446
NP_001130009.1 39 ARG GLN 0. 0.16531539
NP_001130009.1 48 LEU PHE 0. 0.225616455
NP_001130009.1 76 THR SER 0. 0.153628483
NP_001130009.1 106 THR ILE 0. 0.155963272
NP_003729.3 1197 GLY ARG 0. 0.240946472
NP_001159764.1 1121 ILE MET 0. 0.247972578
NP_001159764.1 1090 ALA VAL 0. 0.203141734
NP_001159764.1 1070 LEU PHE 0. 0.156499967
NP_001159764.1 1062 VAL MET 0. 0.309923857
NP_001159764.1 1031 GLU ALA 0. 0.206883729
NP_001159764.1 988 THR MET 0. 0.541042864
NP_001159764.1 978 VAL ILE 0. 0.20274502
NP_001159764.1 968 VAL ILE 0. 0.144840673
NP_001159764.1 940 ALA VAL 0. -0.000388646993
NP_001159764.1 898 ARG HIS 0. 0.145043641
NP_001159764.1 893 THR MET 0. 0.147130549
NP_001159764.1 811 ARG HIS 0. 0.0744891912
NP_001159764.1 755 ALA PRO 0. 0.261500239
NP_001159764.1 665 ARG HIS 0. 0.10021355
NP_001159764.1 665 ARG CYS 0. 0.195459798
NP_001159764.1 622 HIS TYR 0. 0.123448841
NP_001159764.1 503 VAL ILE 0. 0.113829069
NP_001159764.1 497 ARG CYS 0. 0.318622798
NP_001159764.1 493 GLU LYS 0. 0.110784583
NP_001159764.1 371 ALA THR 0. 0.0806165189
NP_001159764.1 358 ARG HIS 0. 0.0349738561
NP_001159764.1 357 ARG TRP 0. 0.258253932
NP_001159764.1 346 GLU GLN 0. 0.117935479
NP_001159764.1 263 SER ASN 0. 0.133924097
NP_001159764.1 255 PRO ALA 0. 0.391112238
NP_001159764.1 250 ARG TRP 0. 0.195811719
NP_001159764.1 235 ARG TRP 0. 0.0569152087
NP_001159764.1 207 GLY CYS 0. 0.275105774
NP_001159764.1 120 ARG HIS 0. 0.148392126
NP_001159764.1 116 ILE THR 0. 0.486012161
NP_001159764.1 104 LEU PRO 0. 0.397967845
NP_001159764.1 93 VAL LEU 0. 0.309001952
NP_001159764.1 60 PHE LEU 0. 0.358149201
NP_065098.1 408 VAL ILE 0. 0.168351471
NP_001160060.1 404 SER ALA 0. 0.417631984
NP_078878.3 832 TYR HIS 0. 0.567211092
NP_078878.3 816 ALA VAL 0. 0.0192891303
NP_078878.3 816 ALA THR 0. 0.0324618332
NP_078878.3 769 ARG GLN 0. 0.0598801821
NP_078878.3 696 ARG HIS 0. 0.557125688
NP_078878.3 577 ASN SER 0. 0.106440276
NP_078878.3 538 ILE VAL 0. 0.270147383
NP_078878.3 492 PRO ALA 0. 0.201925501
NP_078878.3 473 ARG CYS 0. 0.175611064
NP_078878.3 223 ILE PHE 0. 0.296668708
NP_078878.3 204 VAL ILE 0. 0.196237803
NP_078878.3 197 ALA VAL 0. 0.148213699
NP_078878.3 127 ALA GLY 0. 0.291337848
NP_078878.3 85 GLY VAL 0. 0.221652552
NP_000365.3 133 TYR CYS 0. 0.707215607
NP_000365.3 148 ARG CYS 0. 0.225195929
NP_000365.3 253 LEU GLN 0. 0.273557156
NP_000365.3 297 LYS ASN 0. 0.208389238
NP_000365.3 318 GLY ARG 0. 0.237852827
NP_065934.1 1164 ASP TYR 0. 0.338231653
NP_065934.1 1153 GLN ARG 0. 0.390343904
NP_065934.1 1097 SER PHE 0. 0.0143909575
NP_065934.1 905 SER CYS 0. 0.22068727
NP_065934.1 900 VAL MET 0. -0.0195360612
NP_065934.1 892 VAL MET 0. 0.281685054
NP_065934.1 796 THR MET 0. 0.146446213
NP_065934.1 790 ARG HIS 0. 0.164448708
NP_065934.1 784 VAL MET 0. 0.0500386097
NP_065934.1 776 ASP ASN 0. 0.132904157
NP_065934.1 707 GLN PRO 0. 0.534048796
NP_065934.1 681 ALA THR 0. 0.237299144
NP_065934.1 646 VAL ALA 0. 0.0332075097
NP_065934.1 635 GLU LYS 0. 0.074943617
NP_065934.1 550 ARG HIS 0. 0.45899874
NP_065934.1 518 CYS TYR 0. 0.00960958283
NP_065934.1 500 GLN ARG 0. 0.106441081
NP_065934.1 429 HIS TYR 0. 0.0691052452
NP_065934.1 408 ASP ASN 0. 0.180436075
NP_065934.1 373 ARG TRP 0. 0.263813049
NP_065934.1 353 GLY SER 0. 0.202988014
NP_065934.1 295 VAL ILE 0. 0.193792313
NP_065934.1 265 ARG CYS 0. 0.167433321
NP_065934.1 142 PRO SER 0. 0.271235764
NP_065934.1 27 SER ILE 0. 0.235635966
NP_116145.1 101 SER ARG 0. 0.218470871
NP_116145.1 263 THR MET 0. 0.580628037
NP_116145.1 302 HIS TYR 0. 0.0847106948
NP_116145.1 315 ASP ALA 0. 0.545198083
NP_116145.1 320 LYS ASN 0. 0.239723817
NP_001041638.1 475 GLY GLU 0. 0.328846157
NP_001041638.1 392 LEU MET 0. 0.102188177
NP_001041638.1 368 GLY ASP 0. 0.463369727
NP_001041638.1 345 ALA VAL 0. 0.124077111
NP_001041638.1 279 ARG GLN 0. 0.0893208757
NP_001041638.1 205 GLY VAL 0. 0.192598745
NP_001041638.1 198 ILE VAL 0. 0.146581858
NP_001041638.1 11 GLY ASP 0. 0.0175419711
NP_001041636.1 22 VAL MET 0. 0.0147750648
NP_001041636.1 18 PRO LEU 0. 0.0355033651
NP_079353.3 36 VAL ILE 0. 0.166809887
NP_079353.3 276 SER THR 0. 0.131925538
NP_079353.3 284 ARG HIS 0. 0.457431942
NP_079353.3 316 PRO THR 0. 0.320805669
NP_079353.3 341 ARG HIS 0. 0.133671373
NP_079353.3 366 PRO SER 0. 0.136317164
NP_079353.3 366 PRO LEU 0. 0.129723787
NP_079353.3 381 GLU LYS 0. 0.125166506
NP_079353.3 396 LYS ARG 0. 0.0156846754
NP_079353.3 460 PRO LEU 0. 0.0716425925
NP_009101.2 571 GLY VAL 0. 0.425545871
NP_009101.2 566 GLN ARG 0. 0.316643685
NP_009101.2 518 LEU PRO 0. 0.399899364
NP_009101.2 485 ARG HIS 0. 0.0932787061
NP_009101.2 474 ARG TRP 0. 0.121302299
NP_009101.2 455 ARG CYS 0. 0.0888158679
NP_009101.2 438 MET THR 0. 0.0724375471
NP_009101.2 436 GLY ARG 0. 0.0852440372
NP_009101.2 405 ARG CYS 0. 0.192440718
NP_009101.2 370 ASP GLY 0. 0.0726827532
NP_009101.2 329 PRO LEU 0. 0.0394861884
NP_009101.2 310 GLU ASP 0. 0.241167367
NP_009101.2 299 ARG HIS 0. 0.584715366
NP_009101.2 295 ASP ASN 0. 0.175131932
NP_009101.2 252 ARG HIS 0. 0.45268625
NP_009101.2 188 GLU LYS 0. 0.144236207
NP_009101.2 180 LYS THR 0. 0.325301856
NP_009101.2 117 MET THR 0. 0.17449905
NP_009101.2 92 SER ASN 0. 0.125784487
NP_009101.2 52 ARG LYS 0. 0.179018438
NP_056321.2 23 VAL PHE 0. 0.193350464
NP_056321.2 60 ASP HIS 0. 0.223487675
NP_056321.2 89 ARG SER 0. 0.0689734593
NP_056321.2 106 GLU LYS 0. 0.302372277
NP_056321.2 112 ARG CYS 0. 0.172713429
NP_056321.2 142 ASN LYS 0. 0.0669579282
NP_056321.2 145 ILE LEU 0. 0.254927218
NP_056321.2 153 ARG GLN 0. 0.15389286
NP_056321.2 189 ARG CYS 0. 0.341394573
NP_056321.2 211 PRO THR 0. 0.173302621
NP_689511.2 64 ASN SER 0. 0.205559626
NP_689511.2 258 ASN LYS 0. 0.201074719
NP_689511.2 279 MET THR 0. 0.300551265
NP_689511.2 283 ASN LYS 0. 0.264104694
NP_689511.2 326 VAL ILE 0. 0.0168147832
NP_689511.2 334 THR SER 0. 0.0527041629
NP_689511.2 337 GLU ASP 0. 0.0530514643
NP_689511.2 353 SER CYS 0. 0.123863004
NP_689511.2 363 GLY SER 0. 0.00612655934
NP_689511.2 391 ASP GLY 0. 0.0345863067
NP_689511.2 411 PRO LEU 0. 0.0928103328
NP_001177111.1 571 SER ASN 0. 0.156167582
NP_001177111.1 548 ILE VAL 0. 0.102340102
NP_001177111.1 520 ASN SER 0. 0.448143423
NP_001177111.1 461 VAL ILE 0. 0.0202374328
NP_001177111.1 352 SER LEU 0. 0.0825569779
NP_001177111.1 344 PRO LEU 0. 0.101839684
NP_001177111.1 121 ALA VAL 0. 0.126888558
NP_067652.1 409 PRO LEU 0. 0.219941542
NP_067652.1 374 VAL LEU 0. 0.118095465
NP_067652.1 329 LEU VAL 0. 0.178582117
NP_067652.1 315 THR ILE 0. 0.103259042
NP_067652.1 289 ALA SER 0. 0.114949927
NP_067652.1 56 ASN SER 0. 0.204732239
NP_067652.1 22 PRO THR 0. 0.0786897987
NP_067652.1 18 SER ALA 0. 0.0214052666
NP_057570.2 3 ARG HIS 0. 0.22266987
NP_057570.2 37 SER THR 0. 0.145596251
NP_057570.2 43 SER TYR 0. 0.231201887
NP_057570.2 230 LEU SER 0. 0.268847972
NP_001138821.1 556 GLU LYS 0. 0.498657107
NP_001138821.1 484 ASN SER 0. 0.204371154
NP_001138821.1 464 ARG CYS 0. 0.283526987
NP_001138821.1 427 ARG CYS 0. 0.708675265
NP_001138821.1 283 ARG TRP 0. 0.266960323
NP_001138821.1 264 LYS ARG 0. 0.00505962456
NP_001138821.1 249 ARG HIS 0. 0.277754188
NP_001138821.1 245 ASP ASN 0. 0.277327955
NP_001138821.1 221 GLU LYS 0. 0.25300926
NP_001138821.1 167 LEU SER 0. 0.185015261
NP_001138821.1 133 GLN HIS 0. 0.247118607
NP_001138821.1 44 GLY GLU 0. 0.37666434
NP_055927.2 169 ARG TRP 0. 0.172693521
NP_055927.2 170 THR ALA 0. 0.152982548
NP_055927.2 222 ARG HIS 0. 0.207562968
NP_055927.2 312 GLU ASP 0. 0.219194591
NP_055927.2 399 GLU GLY 0. 0.141554475
NP_055927.2 406 VAL LEU 0. 0.0848761275
NP_055927.2 471 ASP HIS 0. 0.23271662
NP_055927.2 537 ARG HIS 0. 0.616891563
NP_055927.2 561 ARG CYS 0. 0.698791564
NP_055927.2 611 MET VAL 0. 0.435321063
NP_055927.2 659 ILE MET 0. 0.231841609
NP_055927.2 746 GLU LYS 0. 0.354484141
NP_055927.2 836 CYS TYR 0. 0.169889376
NP_055927.2 892 ARG GLN 0. 0.0646972582
NP_055927.2 930 CYS GLY 0. 0.074793838
NP_055927.2 993 SER GLY 0. 0.100976914
NP_055927.2 1042 ARG HIS 0. 0.116594128
NP_055927.2 1129 ASP GLY 0. 0.435744852
NP_055927.2 1197 LYS ARG 0. 0.236746237
NP_055927.2 1218 ARG CYS 0. 0.122795098
NP_055927.2 1242 LEU PRO 0. 0.0340176299
NP_055927.2 1265 PRO HIS 0. 0.0405399799
NP_055927.2 1281 ARG TRP 0. 0.010793481
NP_055927.2 1282 VAL LEU 0. 0.00731598306
NP_055927.2 1331 ARG CYS 0. 0.0744752809
NP_055927.2 1335 ARG HIS 0. 0.0665908679
NP_055927.2 1398 ARG CYS 0. 0.0110002803
NP_055927.2 1398 ARG HIS 0. -0.00672536436
NP_055927.2 1413 ALA GLY 0. 0.0374532118
NP_055927.2 1438 LYS MET 0. 0.0243794564
NP_055927.2 1463 ALA THR 0. -0.0138064194
NP_055927.2 1499 ARG SER 0. 0.00915716868
NP_055927.2 1525 PRO SER 0. -0.0216437038
NP_055927.2 1637 LEU PHE 0. 0.0190015268
NP_055927.2 1682 ASN SER 0. -0.0274877809
NP_055927.2 1753 ARG LYS 0. 0.027572507
NP_055927.2 1781 HIS ARG 0. 0.0231026039
NP_001107644.1 387 LYS ARG 0. 0.0482524671
NP_001107644.1 344 ASN SER 0. 0.0162265506
NP_001107644.1 317 ASN SER 0. 0.050632719
NP_001107644.1 283 ASN LYS 0. 0.0614611991
NP_001107644.1 280 ASP ASN 0. 0.202392608
NP_001107644.1 255 ARG GLN 0. 0.0776485875
NP_001107644.1 211 MET ILE 0. 0.131989792
NP_001107644.1 113 ILE MET 0. 0.33539772
NP_001107644.1 53 MET ILE 0. 0.032478448
NP_001107644.1 41 PRO SER 0. 0.44272387
NP_005718.2 11 MET VAL 0. 0.322545141
NP_005718.2 20 LEU PRO 0. 0.48129341
NP_005718.2 29 GLY ASP 0. 0.529726744
NP_005718.2 53 PHE SER 0. 0.227424487
NP_005718.2 87 VAL MET 0. 0.184674278
NP_005718.2 142 THR ASN 0. 0.354297429
NP_005718.2 194 ASP ASN 0. 0.292267293
NP_060209.3 101 VAL ILE 0. 0.0911767781
NP_060209.3 37 ARG ILE 0. 0.312468469
NP_060209.3 8 PRO THR 0. 0.286912203
NP_060209.3 2 ASP HIS 0. 0.222715005
NP_001013633.1 42 ALA THR 0. 0.0677861646
NP_001013633.1 45 LEU PHE 0. 0.0775878429
NP_001013633.1 60 MET LEU 0. 0.066637747
NP_001013633.1 78 GLN ARG 0. 0.236814842
NP_001013633.1 137 ASP ASN 0. 0.468447149
NP_001013633.1 154 SER GLY 0. 0.0625412986
NP_001013633.1 155 GLU LYS 0. 0.130696893
NP_001013633.1 168 GLU LYS 0. 0.108270213
NP_001013633.1 184 GLU LYS 0. 0.106484897
NP_001013633.1 204 GLU ASP 0. 0.134565979
NP_001136020.1 21 ASP GLY 0. 0.161932364
NP_001136020.1 151 LYS GLU 0. 0.131657079
NP_001136020.1 202 ARG CYS 0. 0.215260386
NP_001136020.1 240 PRO LEU 0. 0.134514704
NP_001136020.1 256 GLU VAL 0. 0.0457429513
NP_001136020.1 257 GLY VAL 0. 0.0739750937
NP_001136020.1 263 GLY GLU 0. 0.152058929
NP_001136020.1 388 VAL MET 0. 0.341306329
NP_001136020.1 393 ILE THR 0. 0.421538293
NP_001136020.1 460 PRO SER 0. 0.544774055
NP_001136020.1 534 ARG CYS 0. 0.228444278
NP_001136020.1 609 ARG GLY 0. 0.64863354
NP_001136020.1 680 HIS TYR 0. 0.0737838671
NP_001136020.1 694 PRO SER 0. 0.145119667
NP_001136020.1 694 PRO LEU 0. 0.149372742
NP_001136020.1 738 ARG HIS 0. 0.229290172
NP_006360.3 650 SER ASN 0. 0.413611859
NP_006360.3 625 THR ALA 0. 0.0171214473
NP_006360.3 598 ARG GLN 0. 0.317274988
NP_006360.3 545 ARG GLN 0. 0.0826032758
NP_006360.3 534 LEU VAL 0. 0.0240147803
NP_006360.3 506 ARG HIS 0. 0.0695979297
NP_006360.3 463 SER PHE 0. 0.354382396
NP_006360.3 463 SER PRO 0. 0.445136309
NP_006360.3 401 ARG HIS 0. 0.0668040439
NP_006360.3 399 GLY ASP 0. 0.204944208
NP_006360.3 393 ARG GLY 0. 0.0965126753
NP_006360.3 361 PRO SER 0. 0.0405137688
NP_006360.3 345 PRO THR 0. 0.10758315
NP_006360.3 105 ARG GLN 0. 0.0824912116
NP_006360.3 44 PRO ARG 0. 0.168789104
NP_006360.3 9 ALA SER 0. 0.0566179529
NP_005995.2 22 GLU GLY 0. 0.226329729
NP_005995.2 54 ASP ASN 0. 0.192768663
NP_005995.2 77 ALA GLU 0. 0.368615896
NP_950245.2 140 SER GLY 0. 0.174691439
NP_950245.2 146 ARG GLY 0. 0.215563178
NP_001432.2 85 LYS ASN 0. 0.210319415
NP_001432.2 129 PRO THR 0. 0.0604332611
NP_001432.2 165 GLU GLY 0. 0.042967651
NP_001432.2 239 GLY GLU 0. 0.535255253
NP_001432.2 243 ARG HIS 0. 0.735453546
NP_001432.2 252 CYS TYR 0. 0.70416373
NP_001432.2 295 ARG GLN 0. 0.157448262
NP_001432.2 346 VAL MET 0. 0.121218167
NP_001432.2 356 ALA VAL 0. 0.450371116
NP_001432.2 370 HIS ARG 0. 0.203555539
NP_001432.2 476 ALA GLY 0. 0.157082722
NP_001432.2 518 ALA THR 0. 0.0992027745
NP_757379.1 126 ARG HIS 0. 0.194961116
NP_757379.1 200 ALA PRO 0. 0.0269726589
NP_757379.1 282 GLU LYS 0. 0.139701709
NP_757379.1 285 GLY ALA 0. 0.06842608
NP_757379.1 292 ALA VAL 0. 0.123371959
NP_757379.1 367 ALA VAL 0. 0.055029802
NP_001091080.1 43 VAL ILE 0. 0.13192299
NP_001129025.1 405 ARG GLN 0. 0.157410994
NP_001129025.1 395 LEU VAL 0. 0.192167059
NP_945324.1 342 PRO SER 0. 0.359014183
NP_001129025.1 344 THR MET 0. 0.217591658
NP_945324.1 267 ASP ASN 0. 0.221804827
NP_945324.1 195 GLY ASP 0. 0.331051022
NP_945324.1 177 LEU VAL 0. 0.482800484
NP_945324.1 117 ASP GLU 0. 0.0795443431
NP_945324.1 57 GLU ALA 0. 0.029369304
NP_958805.1 213 ARG GLN 0. 0.0667233169
NP_958805.1 190 TYR CYS 0. 0.279734105
NP_958805.1 176 MET VAL 0. 0.190725952
NP_958805.1 31 TYR HIS 0. 0.0589691289
NP_001138946.1 44 ARG TRP 0. 0.522815466
NP_001138946.1 87 PRO SER 0. 0.182963088
NP_001138946.1 104 ASP GLU 0. 0.149319127
NP_001138946.1 143 SER PHE 0. 0.159827501
NP_001138946.1 199 ALA VAL 0. 0.214036837
NP_055589.1 475 ALA VAL 0. 0.0353786759
NP_055589.1 434 SER PRO 0. -0.010780517
NP_055589.1 426 ARG THR 0. 0.00429770071
NP_055589.1 389 PRO LEU 0. 0.0577956289
NP_055589.1 337 LEU PRO 0. 0.311976135
NP_055589.1 294 GLY GLU 0. 0.116008475
NP_055589.1 275 GLU GLY 0. 0.139763996
NP_055589.1 67 ARG GLN 0. 0.101140395
NP_000770.2 35 ARG TRP 0. 0.220505953
NP_000770.2 64 THR LYS 0. 0.190350622
NP_000770.2 75 HIS GLN 0. 0.18783465
NP_000770.2 106 ARG CYS 0. 0.559026122
NP_000770.2 122 ILE THR 0. 0.519928157
NP_000770.2 125 GLY ASP 0. 0.842311025
NP_000770.2 134 TRP CYS 0. 0.756407022
NP_000770.2 173 ARG GLN 0. 0.082550019
NP_001093242.1 207 SER ARG 0. 0.139124379
NP_000770.2 225 ARG CYS 0. 0.73573941
NP_000770.2 245 ARG CYS 0. 0.114943214
NP_000770.2 246 PHE LEU 0. 0.104311399
NP_000770.2 264 ARG TRP 0. 0.772160113
NP_000770.2 274 ARG TRP 0. 0.17346254
NP_000770.2 274 ARG GLN 0. 0.0660189465
NP_000770.2 280 ARG GLN 0. 0.224589676
NP_000770.2 329 TYR SER 0. 0.808416188
NP_000770.2 346 ARG HIS 0. 0.132731378
NP_000770.2 354 PHE CYS 0. 0.317224294
NP_000770.2 362 LYS ILE 0. 0.261854768
NP_000770.2 369 CYS SER 0. 0.856173277
NP_000770.2 375 ARG CYS 0. 0.785717428
NP_000770.2 375 ARG HIS 0. 0.799715877
NP_000770.2 429 ARG CYS 0. 0.741222739
NP_000770.2 473 ARG CYS 0. 0.438499629
NP_000770.2 482 ARG GLN 0. 0.185050339
NP_000769.2 509 LEU PHE 0. 0.342520267
NP_000769.2 505 ARG HIS 0. 0.0439149365
NP_000769.2 464 MET THR 0. 0.45080623
NP_000769.2 435 ARG HIS 0. 0.598228574
NP_000769.2 428 PRO LEU 0. 0.428440899
NP_000769.2 348 ARG GLN 0. 0.367150962
NP_000769.2 276 LYS THR 0. -0.0119103175
NP_000769.2 250 ARG LEU 0. 0.154901117
NP_000769.2 234 ASN LYS 0. 0.12134777
NP_000769.2 226 ASN SER 0. 0.0883390978
NP_000769.2 158 TYR CYS 0. 0.690683246
NP_000769.2 117 HIS TYR 0. 0.110345319
NP_000769.2 80 GLU GLN 0. 0.0588582344
NP_000769.2 74 ARG TRP 0. 0.052966971
NP_828847.1 72 ILE VAL 0. 0.0171490237
NP_828847.1 78 ARG HIS 0. 0.0967716202
NP_828847.1 126 ALA VAL 0. 0.474661261
NP_828847.1 138 ARG HIS 0. 0.419549197
NP_828847.1 163 MET THR 0. 0.669163406
NP_828847.1 220 SER ARG 0. 0.262230843
NP_828847.1 242 PRO THR 0. 0.188040882
NP_828847.1 243 GLN LYS 0. 0.123482063
NP_828847.1 474 HIS TYR 0. 0.392521024
NP_835235.1 50 PRO SER 0. 0.528737962
NP_835235.1 62 PRO ARG 0. 0.129740611
NP_835235.1 107 ASP HIS 0. 0.233439788
NP_835235.1 155 MET VAL 0. 0.186709329
NP_835235.1 281 ARG HIS 0. 0.0923794955
NP_835235.1 293 SER ASN 0. 0.243743151
NP_835235.1 364 TYR CYS 0. 0.459254295
NP_835235.1 420 ASP ASN 0. 0.395478845
NP_835235.1 426 PRO SER 0. 0.661972642
NP_835235.1 452 CYS SER 0. 0.714607716
NP_835235.1 491 LEU PHE 0. 0.500873029
NP_001010969.2 57 HIS TYR 0. 0.201387286
NP_001010969.2 61 GLY ARG 0. 0.759722173
NP_001010969.2 72 LEU ILE 0. 0.184989333
NP_001010969.2 81 THR ALA 0. 0.0364253931
NP_001010969.2 104 TYR PHE 0. 0.187925011
NP_001010969.2 126 ARG TRP 0. 0.517553389
NP_001010969.2 144 ARG TRP 0. 0.422355205
NP_001010969.2 152 ASN TYR 0. 0.182466581
NP_001010969.2 162 MET ILE 0. 0.255311102
NP_001010969.2 232 MET VAL 0. 0.0892827958
NP_001010969.2 236 PHE VAL 0. 0.219729468
NP_001010969.2 276 LYS THR 0. 0.0206656717
NP_001010969.2 288 HIS TYR 0. 0.126471996
NP_001010969.2 385 PRO LEU 0. 0.675330102
NP_001010969.2 414 SER PHE 0. 0.246692285
NP_001010969.2 435 ARG HIS 0. 0.713973701
NP_001010969.2 471 ARG THR 0. 0.336637259
NP_001010969.2 505 ARG CYS 0. 0.116620004
NP_001010969.2 506 LEU PHE 0. 0.125362441
NP_005755.1 112 THR ILE 0. 0.475932121
NP_005755.1 59 PRO THR 0. 0.255784303
NP_005755.1 44 VAL ILE 0. 0.257353395
NP_005755.1 13 THR MET 0. 0.111621708
NP_057392.1 80 GLN HIS 0. 0.0845029354
NP_057392.1 107 GLU LYS 0. 0.30249849
NP_057392.1 115 ASN SER 0. 0.0889225975
NP_004465.3 65 ALA THR 0. 0.245766461
NP_004465.3 368 ALA PRO 0. -0.00322107738
NP_004465.3 492 GLY ASP 0. 0.468584239
NP_001181915.1 516 PRO THR 0. 0.036625009
NP_001181915.1 469 ALA THR 0. 0.114312455
NP_001181915.1 413 ASP ASN 0. 0.182580322
NP_001181915.1 377 PRO LEU 0. 0.121890143
NP_001181915.1 367 ALA GLU 0. 0.183052897
NP_001181915.1 316 ARG GLN 0. 0.1701065
NP_001181915.1 266 ASN SER 0. 0.177923203
NP_001181915.1 262 ALA THR 0. 0.210030168
NP_001181915.1 246 TYR CYS 0. 0.296382934
NP_001181915.1 241 SER ASN 0. 0.152039975
NP_001011547.2 14 GLY ALA 0. 0.552357316
NP_001011547.2 95 GLY SER 0. 0.760172427
NP_001011547.2 124 VAL ILE 0. 0.183865935
NP_001011547.2 152 VAL MET 0. 0.165154651
NP_001011547.2 163 ILE VAL 0. 0.34736681
NP_001011547.2 182 LEU SER 0. 0.410813987
NP_001011547.2 207 MET THR 0. 0.620350182
NP_001011547.2 217 THR MET 0. 0.407155871
NP_001011547.2 224 ALA VAL 0. 0.261785269
NP_001011547.2 244 ARG TRP 0. 0.258392632
NP_001011547.2 250 PRO ARG 0. 0.617031455
NP_001011547.2 263 ARG TRP 0. 0.310535133
NP_001011547.2 269 ILE MET 0. 0.326335222
NP_001011547.2 303 GLN PRO 0. 0.852033675
NP_001011547.2 307 SER LEU 0. 0.356540948
NP_001011547.2 321 GLY ARG 0. 0.616998911
NP_001011547.2 337 MET VAL 0. 0.791333079
NP_001011547.2 382 LEU ARG 0. 0.551036179
NP_001011547.2 389 VAL MET 0. 0.498975515
NP_001011547.2 399 THR PRO 0. 0.554829836
NP_001011547.2 405 SER ILE 0. 0.401009291
NP_001011547.2 411 ILE MET 0. 0.307987988
NP_001011547.2 435 VAL GLY 0. 0.496415406
NP_001011547.2 474 LEU VAL 0. 0.290203124
NP_001011547.2 496 GLY ALA 0. 0.694441378
NP_001011547.2 503 ARG HIS 0. 0.622057199
NP_001011547.2 512 ALA VAL 0. 0.120525502
NP_001011547.2 516 GLY ARG 0. 0.29649803
NP_001011547.2 543 ILE VAL 0. 0.281749606
NP_001011547.2 562 ARG HIS 0. 0.299321324
NP_001011547.2 618 TRP ARG 0. 0.213033423
NP_116174.3 443 VAL MET 0. -0.0013806005
NP_116174.3 417 PRO THR 0. 0.414950401
NP_116174.3 375 ARG GLN 0. 0.105539493
NP_116174.3 325 ILE PHE 0. 0.438611716
NP_116174.3 266 ALA THR 0. 0.133140102
NP_116174.3 215 ARG GLN 0. -0.0080945408
NP_078879.2 265 GLU LYS 0. 0.0908853933
NP_078879.2 241 VAL MET 0. 0.231366903
NP_078879.2 206 ARG TRP 0. 0.222290263
NP_078879.2 172 SER GLY 0. 0.0456807762
NP_078879.2 152 HIS ARG 0. 0.04907801
NP_078879.2 147 GLY SER 0. 0.18211557
NP_078879.2 99 HIS ARG 0. 0.150394052
NP_116174.3 191 ARG GLN 0. 0.361560255
NP_116174.3 180 SER ASN 0. 0.0505601093
NP_116174.3 34 GLY VAL 0. 0.3869057
NP_001138246.1 138 GLY SER 0. 0.562881589
NP_001138246.1 157 ARG HIS 0. 0.120773062
NP_001138246.1 225 LEU ILE 0. 0.0733005404
NP_115486.1 477 SER ASN 0. 0.315967828
NP_115486.1 406 LEU GLN 0. 0.310091436
NP_115486.1 361 GLY ALA 0. 0.262336105
NP_008982.1 402 SER PHE 0. 0.262885034
NP_008982.1 250 CYS ARG 0. 0.113084339
NP_008982.1 177 PRO SER 0. 0.0427286103
NP_008982.1 150 VAL LEU 0. 0.0746518001
NP_008982.1 116 LEU ILE 0. 0.0850279778
NP_008982.1 83 ALA VAL 0. 0.167136371
NP_008982.1 34 ASN HIS 0. 0.530465305
NP_001253.1 64 ASP TYR 0. 0.344691247
NP_001253.1 133 ARG GLN 0. 0.0788272396
NP_001129980.1 76 ARG GLN 0. 0.252464145
NP_001129980.1 134 SER ARG 0. 0.240273133
NP_001129980.1 160 LEU VAL 0. 0.0274031423
NP_001073963.1 502 LYS ARG 0. 0.0369285941
NP_001073963.1 485 ARG CYS 0. 0.115233086
NP_001073963.1 447 GLU GLN 0. 0.106145538
NP_001073963.1 386 PRO LEU 0. 0.198389709
NP_001073963.1 302 ARG CYS 0. 0.054839205
NP_001073963.1 301 ARG TRP 0. 0.0781646445
NP_001073963.1 254 VAL GLY 0. 0.24097082
NP_001073963.1 181 HIS TYR 0. 0.162672997
NP_001073963.1 37 THR ALA 0. 0.0858233571
NP_001153441.1 540 ASP VAL 0. 0.0594802797
NP_001153441.1 531 ASN SER 0. -0.0106956754
NP_001153441.1 530 ALA VAL 0. -0.0310193859
NP_001153441.1 508 ILE MET 0. -0.0444846675
NP_001153441.1 488 LEU GLN 0. 0.154186547
NP_001153441.1 487 LYS ASN 0. 0.0438614674
NP_001153441.1 471 PRO SER 0. -0.0438555777
NP_001153441.1 435 ASN ILE 0. 0.042208299
NP_001153441.1 421 ASN SER 0. -0.00730185211
NP_001153441.1 393 ALA VAL 0. -0.0110621499
NP_001153441.1 391 ASP ASN 0. 0.00672573037
NP_001153441.1 296 GLY ALA 0. -0.0284180827
NP_001153441.1 286 PRO THR 0. -0.0871864706
NP_001153441.1 252 LEU VAL 0. -0.0893784016
NP_001153441.1 226 ASN LYS 0. 0.00718815718
NP_001153441.1 153 SER ARG 0. 0.210228369
NP_001153441.1 130 GLU GLY 0. 0.291315943
NP_001153441.1 124 SER LEU 0. 0.0761499777
NP_001972.1 368 SER ASN 0. 0.214607924
NP_001972.1 325 PRO SER 0. 0.11345192
NP_001972.1 315 SER ARG 0. 0.048976142
NP_001972.1 285 ALA THR 0. 0.233930916
NP_001972.1 264 HIS ARG 0. 0.107188486
NP_001972.1 263 ALA THR 0. 0.100571439
NP_001972.1 131 LYS ARG 0. 0.344530135
NP_001972.1 124 VAL LEU 0. 0.363265157
NP_001972.1 79 LEU PHE 0. 0.331049532
NP_001972.1 52 ILE VAL 0. 0.116440699
NP_001972.1 2 ALA SER 0. 0.213886052
NP_683705.1 139 GLY ARG 0. 0.123986445
NP_683702.1 104 THR ILE 0. 0.0632871985
NP_683702.1 150 ASN SER 0. 0.0337262973
NP_683702.1 185 ALA VAL 0. 0.109000005
NP_683702.1 356 ILE THR 0. 0.538143396
NP_683702.1 430 GLU ASP 0. 0.549908698
NP_683702.1 439 SER THR 0. 0.144650787
NP_683702.1 484 GLU LYS 0. 0.276152045
NP_002516.2 1033 THR SER 0. 0.410148859
NP_001095132.1 89 GLU ASP 0. 0.287496626
NP_001095132.1 59 THR ALA 0. 0.191128179
NP_001095132.1 57 LYS GLN 0. 0.183833584
NP_001095132.1 44 PRO LEU 0. 0.198791265
NP_001095132.1 21 GLY ARG 0. 0.356662214
NP_001095132.1 12 ALA PRO 0. 0.456424832
NP_001095132.1 5 VAL ILE 0. 0.150190786
NP_002858.2 189 ASP GLY 0. 0.220757827
NP_056997.1 87 HIS PRO 0. 0.37971583
NP_056997.1 82 ILE MET 0. 0.106996246
NP_056997.1 80 THR MET 0. -0.0110273696
NP_612426.1 311 ARG GLN 0. 0.208236843
NP_612426.1 288 ALA THR 0. 0.381228149
NP_612426.1 238 PRO ARG 0. 0.277262658
NP_612426.1 234 GLY ASP 0. 0.294417888
NP_612426.1 191 ASP GLU 0. 0.197361425
NP_612426.1 189 THR SER 0. 0.228386536
NP_612426.1 180 GLY ARG 0. 0.238973022
NP_612426.1 146 ALA VAL 0. 0.505091667
NP_612426.1 126 PRO ALA 0. 0.295062482
NP_612426.1 112 GLY ASP 0. 0.292632103
NP_612426.1 61 ALA SER 0. 0.22425434
NP_056997.1 22 ILE THR 0. 0.0854891166
NP_689478.1 122 ARG GLN 0. 0.105222203
NP_015563.2 27 VAL ALA 0. -0.095129855
NP_015563.2 67 PRO SER 0. -0.062857613
NP_015563.2 116 ILE THR 0. 0.0260807462
NP_015563.2 120 TYR CYS 0. 0.116071858
NP_015563.2 134 LYS ASN 0. 0.000435966213
NP_015563.2 207 MET VAL 0. 0.0139515419
NP_015563.2 207 MET THR 0. 0.0276930891
NP_015563.2 287 TYR CYS 0. 0.00586505281
NP_015563.2 294 THR SER 0. -0.0780473575
NP_015563.2 314 SER ILE 0. -0.0437677056
NP_015563.2 355 CYS TYR 0. 0.0287745316
NP_015563.2 388 ASN TYR 0. -0.033224158
NP_015563.2 392 HIS ARG 0. 0.0269650668
NP_015563.2 395 GLU GLN 0. -0.0344809778
NP_015563.2 414 GLN PRO 0. 0.0756686404
NP_015563.2 421 LYS GLU 0. 0.00921347737
NP_015563.2 485 ASP VAL 0. -0.0137056084
NP_015563.2 551 CYS GLY 0. 0.135460854
NP_015563.2 567 ALA GLY 0. -0.0142142512
NP_015563.2 639 ILE VAL 0. -0.0928342938
NP_015563.2 639 ILE MET 0. -0.0352564193
NP_015563.2 667 ASP ASN 0. -0.0507139005
NP_015563.2 742 MET ILE 0. 0.157369539
NP_015563.2 892 MET VAL 0. 0.0660880283
NP_015563.2 936 ILE VAL 0. 0.176280305
NP_004790.2 1038 SER PHE 0. 0.134635165
NP_015563.2 1043 THR MET 0. 0.182870701
NP_015563.2 1185 GLU LYS 0. 0.216836482
NP_015563.2 1196 ALA VAL 0. 0.0328944474
NP_015563.2 1358 ILE MET 0. 0.199875832
NP_115825.1 809 CYS ARG 0. 0.573962629
NP_115825.1 779 LYS ASN 0. 0.588697195
NP_115825.1 763 ASN LYS 0. 0.476643652
NP_115825.1 742 LYS GLU 0. 0.537681699
NP_115825.1 730 PHE LEU 0. 0.566925287
NP_115825.1 720 ASP ASN 0. 0.207083836
NP_115825.1 680 HIS TYR 0. 0.330047518
NP_115825.1 676 ASP ASN 0. 0.0274750069
NP_115825.1 672 ALA VAL 0. 0.0197057277
NP_115825.1 660 ARG CYS 0. 0.148367405
NP_115825.1 646 ASN ASP 0. 0.240889609
NP_115825.1 579 GLN HIS 0. 0.0882048234
NP_115825.1 555 LYS MET 0. 0.214839131
NP_115825.1 543 ARG GLN 0. 0.109327897
NP_115825.1 512 PRO ARG 0. 0.0646535903
NP_115825.1 502 VAL LEU 0. 0.0500641316
NP_115825.1 493 GLN GLU 0. 0.0592528842
NP_115825.1 491 HIS ASP 0. 0.22868672
NP_115825.1 481 ALA THR 0. 0.00747971656
NP_115825.1 448 ILE ASN 0. 0.12643525
NP_115825.1 432 ARG GLN 0. 0.10921289
NP_115825.1 397 GLU LYS 0. 0.206046388
NP_115825.1 388 LEU PRO 0. 0.453838885
NP_115825.1 351 THR ILE 0. 0.051883094
NP_115825.1 346 ALA SER 0. 0.0167122502
NP_115825.1 272 VAL ILE 0. 0.0181028713
NP_115825.1 256 ASN SER 0. 0.0487963557
NP_115825.1 226 ALA THR 0. 0.291582078
NP_115825.1 219 ASP ASN 0. 0.0870501846
NP_115825.1 199 GLY SER 0. 0.448715925
NP_115825.1 132 GLY SER 0. 0.0603900626
NP_115825.1 112 VAL ILE 0. 0.139883325
NP_115825.1 86 CYS ARG 0. 0.484026343
NP_115825.1 70 GLY ARG 0. 0.0951901525
NP_115825.1 43 GLU LYS 0. 0.195861608
NP_115825.1 35 MET ILE 0. 0.100411184
NP_115825.1 35 MET THR 0. 0.10564138
NP_115825.1 18 VAL MET 0. 0.0933734924
NP_001177748.1 852 ALA VAL 0. 0.325517118
NP_001177748.1 811 MET THR 0. 0.0791776031
NP_001177748.1 763 LYS ARG 0. 0.0410938486
NP_001177748.1 704 ALA VAL 0. 0.157948479
NP_001177748.1 697 ASP GLY 0. 0.0889199898
NP_001177748.1 661 ARG TRP 0. 0.266484559
NP_001177748.1 621 TRP CYS 0. 0.200658426
NP_001177748.1 618 ASP ASN 0. 0.421979547
NP_001177748.1 468 GLN ARG 0. 0.0232899077
NP_001177748.1 464 CYS ARG 0. 0.00114598812
NP_001177748.1 461 THR MET 0. -0.0061082961
NP_001177748.1 440 SER PRO 0. 0.0566261411
NP_001177748.1 438 THR ASN 0. 0.0300511699
NP_001177748.1 372 ALA VAL 0. 0.0286098775
NP_001177748.1 269 SER LEU 0. 0.0397248492
NP_001177748.1 264 ARG TRP 0. 0.0782656744
NP_001177748.1 190 VAL MET 0. -0.00204988266
NP_001177748.1 180 GLN HIS 0. 0.0200135931
NP_001177748.1 51 GLN ARG 0. 0.345959395
NP_001177748.1 19 ARG SER 0. 0.410934389
NP_116253.2 227 PRO LEU 0. 0.0237946399
NP_116253.2 228 THR ALA 0. 0.0186946783
NP_116253.2 295 LYS ASN 0. 0.131190583
NP_056084.1 1633 ARG HIS 0. 0.14639248
NP_056084.1 1520 PRO ALA 0. 0.0108895637
NP_056084.1 1477 PRO ALA 0. 0.0277511608
NP_056084.1 1420 CYS TYR 0. 0.11194817
NP_056084.1 1379 ARG CYS 0. 0.371133327
NP_056084.1 1375 VAL ILE 0. 0.162837178
NP_056084.1 1354 PRO LEU 0. 0.176557347
NP_056084.1 1349 ARG GLN 0. 0.235888377
NP_056084.1 1339 VAL ILE 0. 0.0911464244
NP_056084.1 1270 ILE THR 0. 0.215426743
NP_056084.1 1207 ILE VAL 0. 0.303501517
NP_056084.1 896 LEU PHE 0. 0.136224523
NP_056084.1 868 ASP ASN 0. 0.112471238
NP_056084.1 796 ASP TYR 0. 0.193767413
NP_056084.1 779 ASP GLU 0. 0.10027644
NP_056084.1 744 ASN SER 0. 0.0942456201
NP_056084.1 737 LYS ARG 0. 0.0656143203
NP_056084.1 678 SER LEU 0. 0.273670763
NP_056084.1 606 GLN HIS 0. 0.286078513
NP_056084.1 376 ARG HIS 0. 0.425450116
NP_056084.1 214 LYS GLN 0. -0.00836718641
NP_056084.1 189 THR ILE 0. 0.0125227403
NP_056084.1 184 ILE PHE 0. 0.00211061281
NP_056084.1 165 SER CYS 0. -0.0139676314
NP_056084.1 109 GLU ASP 0. 0.0302005857
NP_056511.2 45 GLY ARG 0. 0.675902903
NP_056511.2 65 ARG PRO 0. 0.456167787
NP_056511.2 72 ARG GLN 0. 0.145498395
NP_056511.2 122 GLY SER 0. 0.349233806
NP_001036158.1 26 GLY ASP 0. 0.199927732
NP_001036158.1 62 ILE THR 0. 0.459029257
NP_001036158.1 64 ALA GLY 0. 0.451111704
NP_001036158.1 65 LEU PHE 0. 0.434749067
NP_001036158.1 170 ASP GLY 0. 0.234751955
NP_075565.2 212 ASN ASP 0. 0.308088362
NP_075565.2 182 GLY ALA 0. 0.381978631
NP_075565.2 79 VAL ALA 0. 0.118231386
NP_075565.2 63 GLU GLY 0. 0.408689886
NP_075565.2 61 ASN ILE 0. 0.45892781
NP_075565.2 48 ARG GLN 0. 0.152098238
NP_075565.2 38 TYR HIS 0. 0.147408634
NP_078922.1 20 ASP ASN 0. 0.216478512
NP_078922.1 319 SER CYS 0. 0.145743594
NP_078922.1 436 ARG TRP 0. 0.433058262
NP_001004339.2 35 PRO ALA 0. 0.352514267
NP_001004339.2 76 GLU ASP 0. 0.20068267
NP_001004339.2 124 ARG HIS 0. 0.0104880836
NP_001004339.2 151 ASN SER 0. 0.127891809
NP_001004339.2 183 LEU PHE 0. 0.264368355
NP_001004339.2 184 ARG HIS 0. 0.128738061
NP_001004339.2 207 LEU PRO 0. 0.411777824
NP_001004339.2 243 MET VAL 0. 0.170234874
NP_001004339.2 493 ILE THR 0. 0.373044133
NP_001004339.2 577 SER ASN 0. 0.198228955
NP_001004339.2 637 ARG LEU 0. 0.0753941908
NP_001004339.2 642 ARG HIS 0. 0.015860308
NP_060751.2 211 GLY SER 0. 0.652129292
NP_060751.2 206 ILE ASN 0. 0.320124567
NP_001007099.1 12 ARG CYS 0. 0.35150376
NP_001180546.1 12 ASN SER 0. 0.580757141
NP_002970.2 105 ARG HIS 0. 0.274385959
NP_001180546.1 161 VAL ILE 0. 0.113970704
NP_001180546.1 163 LYS ARG 0. 0.0858243778
NP_001007101.1 109 SER LEU 0. 0.288283408
NP_006662.3 555 GLU LYS 0. 0.22303392
NP_006662.3 552 GLN ARG 0. 0.239517018
NP_006662.3 545 SER CYS 0. 0.21369274
NP_006662.3 543 ALA ASP 0. 0.234165043
NP_006662.3 533 VAL ILE 0. 0.132447243
NP_006662.3 526 THR ILE 0. 0.1996326
NP_006662.3 162 LYS MET 0. 0.0957012996
NP_006662.3 160 ARG CYS 0. 0.234340712
NP_000089.1 67 ALA GLY 0. 0.432172656
NP_000089.1 113 SER LEU 0. 0.715543866
NP_000089.1 118 ASP GLY 0. 0.597505987
NP_000089.1 255 ASP GLY 0. 0.473948568
NP_000089.1 304 GLN HIS 0. 0.0403585956
NP_000089.1 311 ASN SER 0. 0.35809499
NP_000089.1 352 PHE CYS 0. 0.533769965
NP_000089.1 358 LEU PHE 0. 0.414724141
NP_000089.1 368 VAL ILE 0. 0.140900016
NP_000089.1 397 VAL ILE 0. 0.102129385
NP_000089.1 416 ASN SER 0. 0.0589353554
NP_000089.1 480 GLY ARG 0. 0.289741933
NP_000089.1 507 VAL ILE 0. 0.030291209
NP_000089.1 545 GLU ALA 0. 0.368160903
NP_000089.1 560 ARG GLN 0. 0.262841314
NP_000089.1 588 SER CYS 0. 0.585058093
NP_000089.1 655 SER PRO 0. 0.112317808
NP_060357.1 115 GLY ARG 0. 0.597964227
NP_060357.1 91 ASN SER 0. 0.0890340656
NP_060357.1 57 GLY ASP 0. 0.271123797
NP_060357.1 19 ARG TRP 0. 0.149011195
NP_060357.1 14 ASN LYS 0. 0.507391214
NP_002361.1 96 HIS ARG 0. 0.388755053
NP_059992.3 689 ARG GLN 0. 0.323659033
NP_150643.2 757 PRO LEU 0. 0.342774153
NP_150643.2 635 THR SER 0. 0.124240786
NP_150643.2 574 THR MET 0. 0.221221045
NP_150643.2 566 ARG GLN 0. 0.198786616
NP_150643.2 558 GLY ALA 0. 0.33114025
NP_150643.2 555 MET ARG 0. 0.421767682
NP_150643.2 414 GLU GLY 0. 0.280925691
NP_150643.2 381 ARG GLN 0. 0.202883005
NP_150643.2 373 ARG GLN 0. 0.528913677
NP_150643.2 361 ARG GLN 0. 0.598415732
NP_150643.2 322 ILE THR 0. 0.509557784
NP_150643.2 302 ARG HIS 0. 0.331681162
NP_150643.2 259 ARG TRP 0. 0.467712522
NP_150643.2 167 LEU PRO 0. 0.532642722
NP_059992.3 162 GLY ASP 0. 0.413805425
NP_059992.3 126 VAL MET 0. 0.1534722
NP_059992.3 46 ASP GLU 0. 0.253604352
NP_149056.1 41 TYR HIS 0. 0.0941889435
NP_149056.1 77 ALA GLY 0. 0.108167015
NP_149056.1 88 VAL ALA 0. 0.183983967
NP_149056.1 130 GLY CYS 0. 0.245084405
NP_149056.1 202 ARG HIS 0. 0.19855392
NP_149056.1 232 PRO SER 0. 0.180122092
NP_149056.1 269 PRO LEU 0. 0.263489664
NP_671726.2 603 ASN SER 0. 0.147063658
NP_671726.2 589 ASP GLY 0. 0.182476893
NP_671726.2 562 SER ASN 0. 0.16555813
NP_671726.2 554 ARG TRP 0. 0.167809695
NP_671726.2 549 GLY SER 0. 0.154032364
NP_671726.2 532 ARG GLN 0. 0.185027942
NP_671726.2 529 ASP ASN 0. 0.225277185
NP_671726.2 495 PRO LEU 0. 0.137718737
NP_671726.2 430 PRO LEU 0. 0.115872025
NP_671726.2 423 ASP ASN 0. 0.101953857
NP_671726.2 415 SER LEU 0. 0.118864655
NP_671726.2 409 PRO SER 0. 0.112357616
NP_671726.2 367 VAL ILE 0. 0.0451642834
NP_671726.2 354 ARG HIS 0. 0.111724071
NP_671726.2 332 ARG HIS 0. 0.172820851
NP_671726.2 327 PRO SER 0. 0.0646360889
NP_671726.2 240 TYR CYS 0. 0.166194439
NP_671726.2 187 ALA GLY 0. 0.171192527
NP_671726.2 176 GLY ASP 0. 0.0883730128
NP_671726.2 158 GLY GLU 0. 0.0870577469
NP_671726.2 157 PHE LEU 0. 0.0716662258
NP_671726.2 156 LEU PRO 0. 0.0765654519
NP_671726.2 150 ALA VAL 0. 0.0145620387
NP_671726.2 126 SER LEU 0. 0.0759475306
NP_671726.2 85 ASP ASN 0. 0.135601252
NP_671726.2 58 PRO SER 0. 0.114851773
NP_671726.2 57 LEU PHE 0. 0.0704716891
NP_671726.2 50 GLY SER 0. 0.0471396483
NP_671726.2 48 GLY ASP 0. 0.115193769
NP_001162023.1 589 THR ILE 0. 0.251278162
NP_001162023.1 549 PRO SER 0. 0.0839979127
NP_001162023.1 502 PHE LEU 0. 0.145608619
NP_001162023.1 431 SER LEU 0. 0.1355564
NP_001162023.1 360 GLU VAL 0. -0.0472728163
NP_001162023.1 101 SER ARG 0. 0.151904389
NP_060557.3 106 ILE LEU 0. 0.22876063
NP_001162023.1 93 ALA VAL 0. 0.0820410475
NP_001162023.1 55 ILE MET 0. 0.157207504
NP_001162023.1 38 ILE ASN 0. 0.148912936
NP_061855.1 291 THR ILE 0. 0.319190145
NP_061855.1 278 ALA PRO 0. 0.556182861
NP_061855.1 262 ILE PHE 0. 0.37244609
NP_061855.1 227 ARG HIS 0. 0.558594644
NP_061855.1 227 ARG CYS 0. 0.509275556
NP_061855.1 212 TYR CYS 0. 0.620372415
NP_061855.1 153 HIS ARG 0. 0.233233482
NP_061855.1 115 ARG CYS 0. 0.544298053
NP_061855.1 23 PRO THR 0. 0.167668149
NP_001034805.1 85 THR MET 0. 0.0693503991
NP_001034805.1 87 GLU ASP 0. 0.19649528
NP_001034805.1 99 ARG CYS 0. 0.334745139
NP_057210.2 122 ALA THR 0. 0.155147284
NP_057210.2 112 ALA THR 0. 0.233136803
NP_057210.2 104 GLU ASP 0. 0.0703226179
NP_057210.2 4 ILE THR 0. 0.0933783054
NP_001010978.2 67 PRO LEU 0. 0.381560981
NP_001010978.2 42 SER PHE 0. 0.461649179
NP_001010978.2 36 GLY ARG 0. 0.377741843
NP_001010978.2 34 ARG HIS 0. 0.268360734
NP_004863.2 238 SER CYS 0. 0.511181593
NP_004863.2 147 VAL MET 0. 0.367150694
NP_004863.2 100 CYS GLY 0. 0.692806542
NP_694580.1 47 THR ASN 0. 0.10649696
NP_694580.1 56 LYS GLU 0. 0.108277254
NP_694580.1 106 GLU LYS 0. 0.174411461
NP_694580.1 120 ILE THR 0. 0.420688778
NP_694580.1 164 SER CYS 0. 0.23112528
NP_694580.1 172 ARG TRP 0. 0.470750332
NP_963840.2 434 THR MET 0. 0.456586301
NP_963840.2 412 LEU PHE 0. 0.473880768
NP_963840.2 409 MET ILE 0. 0.393300861
NP_963840.2 363 ARG CYS 0. 0.112794109
NP_963840.2 342 PRO GLN 0. 0.175830424
NP_963840.2 340 LEU MET 0. 0.126328468
NP_963840.2 329 ALA GLU 0. 0.213101342
NP_963840.2 323 ASP ASN 0. 0.576736629
NP_963840.2 288 ARG HIS 0. 0.199166358
NP_963840.2 244 GLY ARG 0. 0.220180854
NP_963840.2 219 GLY VAL 0. 0.66806376
NP_963840.2 213 ARG HIS 0. 0.153015152
NP_963840.2 213 ARG CYS 0. 0.205427602
NP_963840.2 188 VAL MET 0. 0.0526147336
NP_963840.2 178 ALA THR 0. 0.0981987491
NP_963840.2 134 HIS GLN 0. 0.157621831
NP_963840.2 111 PRO LEU 0. 0.576526284
NP_963840.2 79 TYR HIS 0. 0.561595619
NP_963840.2 67 SER LEU 0. 0.498874128
NP_963840.2 56 CYS TYR 0. 0.83494997
NP_001026842.2 308 THR ALA 0. 0.117982075
NP_001026842.2 298 ILE THR 0. 0.382507086
NP_001026842.2 250 SER THR 0. 0.0782192424
NP_001026842.2 241 ARG CYS 0. 0.291819781
NP_001026842.2 236 ARG HIS 0. 0.259074241
NP_001026842.2 223 GLU GLN 0. 0.283850074
NP_001026842.2 215 LEU MET 0. 0.477081567
NP_001026842.2 192 GLY SER 0. 0.660215259
NP_001026842.2 189 ALA VAL 0. 0.264679402
NP_001026842.2 186 LEU TRP 0. 0.551168501
NP_001026842.2 185 LEU PRO 0. 0.859086215
NP_001026842.2 172 GLY ARG 0. 0.729419649
NP_001026842.2 168 ARG GLN 0. 0.583551466
NP_001026842.2 154 ARG GLN 0. 0.179951921
NP_001026842.2 153 SER PHE 0. 0.584086537
NP_001026842.2 131 ILE VAL 0. 0.193428814
NP_001026842.2 110 GLY SER 0. 0.619620442
NP_001026842.2 108 ARG TRP 0. 0.0620786063
NP_001026842.2 100 PRO SER 0. 0.664460897
NP_001026842.2 19 ARG GLN 0. 0.161868811
NP_001026842.2 10 ASP ASN 0. 0.388611138
NP_057575.2 53 PRO LEU 0. 0.238656402
NP_057575.2 61 ALA VAL 0. 0.320312738
NP_057575.2 82 TYR CYS 0. 0.440890968
NP_057575.2 134 GLU LYS 0. 0.132326126
NP_057575.2 139 LEU ILE 0. 0.191621467
NP_057575.2 202 ILE PHE 0. 0.163347885
NP_057575.2 240 ALA THR 0. 0.485349029
NP_057575.2 259 ILE VAL 0. 0.200613901
NP_057575.2 281 GLU ASP 0. 0.214607686
NP_057575.2 313 MET ILE 0. 0.559162259
NP_057575.2 322 LEU VAL 0. 0.439166933
NP_057575.2 326 ARG GLN 0. 0.156487733
NP_057575.2 336 LEU PHE 0. 0.606767893
NP_057575.2 340 VAL MET 0. 0.132266372
NP_057575.2 366 CYS SER 0. 0.497095585
NP_057575.2 378 SER LEU 0. 0.409758985
NP_001009955.1 352 ASN SER 0. 0.140339836
NP_001009955.1 310 SER ALA 0. 0.196588755
NP_001009955.1 193 GLY SER 0. 0.221992239
NP_001009955.1 188 GLY SER 0. 0.285732061
NP_001009955.1 133 PRO LEU 0. 0.162076518
NP_060540.2 136 PRO SER 0. 0.136064902
NP_671517.1 55 PRO SER 0. 0.597054422
NP_671517.1 123 MET ILE 0. 0.574888527
NP_671517.1 164 THR MET 0. 0.0623963252
NP_671517.1 165 PRO LEU 0. 0.207745641
NP_671517.1 202 GLY ASP 0. 0.279814929
NP_671517.1 212 MET ILE 0. 0.144739404
NP_671517.1 219 ARG HIS 0. 0.23820433
NP_671517.1 256 ARG TRP 0. 0.619333506
NP_671517.1 259 ARG HIS 0. 0.111772597
NP_671517.1 273 ARG GLN 0. 0.531599045
NP_671517.1 280 ASP ASN 0. 0.567061901
NP_671517.1 313 ARG TRP 0. 0.15480493
NP_671517.1 348 ARG TRP 0. 0.565586329
NP_671517.1 408 SER LEU 0. 0.242962673
NP_671517.1 457 ARG GLN 0. 0.0310748499
NP_671517.1 474 VAL ILE 0. 0.0478461422
NP_671517.1 492 ALA VAL 0. 0.203149706
NP_671517.1 504 TYR CYS 0. 0.620725811
NP_671517.1 512 THR MET 0. 0.235570356
NP_671517.1 516 HIS GLN 0. 0.176311702
NP_671517.1 519 THR MET 0. 0.090756841
NP_671517.1 536 ARG HIS 0. 0.0393151455
NP_671517.1 584 ARG GLN 0. 0.107377999
NP_788954.2 578 LEU VAL 0. 0.269589633
NP_788954.2 560 ALA GLY 0. 0.17741631
NP_788954.2 546 GLY ASP 0. 0.155394256
NP_788954.2 537 VAL ILE 0. 0.0800090805
NP_788954.2 534 ARG GLY 0. 0.271169215
NP_788954.2 526 GLY ALA 0. 0.0315927751
NP_788954.2 453 SER LEU 0. 0.12014997
NP_788954.2 448 SER PRO 0. 0.66731745
NP_788954.2 419 ALA THR 0. 0.00926515274
NP_788954.2 358 MET ILE 0. 0.167708322
NP_788954.2 353 GLY SER 0. 0.174151301
NP_788954.2 335 PRO ALA 0. 0.142986163
NP_788954.2 325 GLY ARG 0. 0.612313867
NP_788954.2 289 ARG TRP 0. 0.597832084
NP_788954.2 281 SER LEU 0. 0.262642264
NP_788954.2 275 ALA VAL 0. 0.21278882
NP_788954.2 259 SER ARG 0. 0.542874038
NP_788954.2 258 PHE SER 0. 0.341174871
NP_788954.2 254 ALA SER 0. 0.400827795
NP_788954.2 217 THR MET 0. 0.102980152
NP_788954.2 217 THR PRO 0. 0.402363122
NP_788954.2 158 ARG GLN 0. 0.388007045
NP_788954.2 106 ASN SER 0. 0.271136075
NP_788954.2 103 GLY SER 0. 0.196638405
NP_788954.2 89 ASN LYS 0. 0.280171961
NP_788954.2 79 LYS ASN 0. 0.257853836
NP_788954.2 65 ARG GLN 0. 0.224210277
NP_788954.2 64 ARG GLN 0. 0.220451474
NP_788954.2 64 ARG TRP 0. 0.241924882
NP_788954.2 50 ALA THR 0. 0.358472764
NP_056362.1 553 GLU LYS 0. 0.469740212
NP_004614.3 257 SER ARG 0. 0.188446388
NP_689481.2 441 LEU GLN 0. 0.199931294
NP_689481.2 364 PRO ARG 0. 0.733036578
NP_689481.2 359 ASP TYR 0. 0.119072631
NP_689481.2 275 ARG CYS 0. 0.0974111035
NP_689481.2 269 ARG TRP 0. 0.13063547
NP_689481.2 219 ALA THR 0. 0.423825502
NP_689481.2 189 ARG TRP 0. 0.703477383
NP_689481.2 187 LYS ARG 0. 0.754323244
NP_689481.2 95 VAL ILE 0. 0.0490572266
NP_689481.2 55 ARG TRP 0. 0.20603402
NP_689481.2 52 ARG GLN 0. 0.0584528409
NP_689481.2 28 ARG SER 0. 0.441239059
NP_689481.2 21 LEU ARG 0. 0.628289044
NP_689481.2 13 ALA THR 0. 0.275151491
NP_001107580.1 510 ALA VAL 0. 0.127028659
NP_001107580.1 477 GLU LYS 0. 0.398998797
NP_001107580.1 382 GLY ARG 0. 0.315222204
NP_001107580.1 366 LEU PRO 0. 0.792851388
NP_001107580.1 356 GLY ASP 0. 0.571568727
NP_001107580.1 352 ARG TRP 0. 0.330196291
NP_001107580.1 351 LYS GLU 0. 0.329294622
NP_060374.2 346 MET VAL 0. 0.192076236
NP_060374.2 317 THR ASN 0. 0.400747389
NP_060374.2 304 ILE VAL 0. 0.251083225
NP_060374.2 300 ARG CYS 0. 0.532719493
NP_060374.2 261 ASP VAL 0. 0.297445327
NP_060374.2 246 ARG GLN 0. 0.302337557
NP_060374.2 244 ARG HIS 0. 0.217224017
NP_060374.2 235 ARG GLN 0. 0.16363956
NP_060374.2 235 ARG TRP 0. 0.155956179
NP_060374.2 229 ARG HIS 0. 0.221876949
NP_060374.2 191 PRO GLN 0. 0.46795845
NP_060374.2 144 LEU PHE 0. 0.436833888
NP_060374.2 102 ALA SER 0. 0.461606592
NP_060374.2 14 LEU VAL 0. 0.540812671
NP_689820.2 19 THR MET 0. 0.403227478
NP_689820.2 60 TYR CYS 0. 0.189574376
NP_689820.2 100 ARG TRP 0. 0.518312156
NP_689820.2 117 ARG GLN 0. 0.0785438046
NP_689820.2 126 GLY CYS 0. 0.67206943
NP_689820.2 138 ARG TRP 0. 0.0992824957
NP_689820.2 150 SER ALA 0. 0.340032697
NP_689820.2 169 TYR SER 0. 0.440277934
NP_689820.2 202 PRO SER 0. 0.121109486
NP_689820.2 215 TYR ASP 0. 0.643706977
NP_689820.2 220 ASP ASN 0. 0.132596895
NP_689820.2 240 GLY SER 0. 0.401273042
NP_689820.2 242 ARG TRP 0. 0.544516325
NP_689820.2 242 ARG GLN 0. 0.546751022
NP_689820.2 306 ARG LEU 0. 0.257124513
NP_689820.2 357 ARG CYS 0. 0.503560424
NP_689820.2 370 ARG TRP 0. 0.266569614
NP_689820.2 374 ARG GLY 0. 0.347783327
NP_689820.2 390 ARG GLN 0. 0.48385486
NP_689820.2 410 GLY CYS 0. 0.62209332
NP_055577.1 508 ASP ASN 0. 0.459388971
NP_055577.1 414 PRO LEU 0. 0.613990605
NP_055577.1 289 GLU GLN 0. 0.16240938
NP_055577.1 243 GLU LYS 0. 0.120522305
NP_055577.1 242 PHE LEU 0. 0.548940182
NP_055577.1 155 VAL MET 0. 0.471869141
NP_872338.1 6 MET VAL 0. 0.119268768
NP_872338.1 24 GLY SER 0. 0.381328017
NP_872338.1 36 ALA THR 0. 0.30527553
NP_872338.1 40 GLU LYS 0. 0.294196099
NP_872338.1 45 ALA THR 0. 0.117580749
NP_872338.1 54 THR MET 0. 0.170582399
NP_872338.1 72 VAL ILE 0. 0.0432652421
NP_872338.1 75 GLY SER 0. 0.200295851
NP_872338.1 142 GLU LYS 0. 0.227821991
NP_872338.1 152 THR MET 0. 0.114306234
NP_872338.1 197 ARG CYS 0. 0.187681317
NP_872338.1 197 ARG HIS 0. 0.118008368
NP_476517.1 4 GLU LYS 0. 0.170128793
NP_476517.1 43 VAL ILE 0. 0.172236472
NP_476517.1 176 ARG CYS 0. 0.0735627338
NP_476517.1 212 ASN SER 0. -0.0158203039
NP_476517.1 216 HIS ARG 0. -0.00717452494
NP_476517.1 257 GLN ARG 0. -0.00688276486
NP_476517.1 308 PRO LEU 0. 0.0876338258
NP_777596.2 93 ARG CYS 0. 0.113410085
NP_777596.2 96 ARG CYS 0. 0.178218529
NP_777596.2 97 ARG CYS 0. 0.293263733
NP_777596.2 176 GLY ARG 0. 0.253041685
NP_777596.2 253 LEU PHE 0. 0.707449734
NP_777596.2 264 THR ILE 0. 0.265538275
NP_777596.2 279 PRO THR 0. 0.313230425
NP_777596.2 283 LEU MET 0. 0.2113913
NP_777596.2 417 HIS GLN 0. 0.154678822
NP_777596.2 432 ASP ASN 0. 0.231234655
NP_777596.2 443 ALA THR 0. 0.278670043
NP_777596.2 466 GLY GLU 0. 0.408258796
NP_777596.2 469 ARG TRP 0. 0.28967458
NP_777596.2 474 VAL ILE 0. 0.107291304
NP_777596.2 499 ARG CYS 0. 0.410345674
NP_777596.2 525 ARG THR 0. 0.556614339
NP_777596.2 586 ASN ASP 0. 0.318719536
NP_777596.2 644 VAL ILE 0. 0.122336738
NP_777596.2 652 ASN ASP 0. 0.550220549
NP_777596.2 659 ARG TRP 0. 0.355821401
NP_777596.2 670 GLY GLU 0. 0.213107526
NP_003704.3 274 VAL MET 0. 0.215596423
NP_003704.3 134 LEU VAL 0. 0.160371065
NP_003704.3 99 ALA VAL 0. 0.256144702
NP_003704.3 94 VAL ILE 0. 0.153568685
NP_003704.3 53 ILE MET 0. 0.293905675
NP_006243.2 8 ASP GLU 0. 0.35015592
NP_006243.2 118 ARG TRP 0. 0.208877563
NP_006243.2 138 ARG GLN 0. 0.777055383
NP_006243.2 217 GLU VAL 0. 0.179518119
NP_006243.2 266 GLU GLN 0. 0.105096258
NP_006243.2 266 GLU GLY 0. 0.125109524
NP_006243.2 438 LEU PHE 0. 0.290943623
NP_001004303.3 712 GLY ARG 0. 0.498189569
NP_001004303.3 638 LYS GLU 0. 0.32007125
NP_001004303.3 535 ASP HIS 0. 0.0739572719
NP_001004303.3 522 GLU LYS 0. 0.192504749
NP_001004303.3 493 ASP GLU 0. 0.0545699038
NP_001004303.3 492 ASP HIS 0. 0.14115946
NP_001004303.3 491 TYR HIS 0. 0.15198648
NP_001004303.3 463 CYS TYR 0. 0.0737577677
NP_001004303.3 453 PRO SER 0. 0.0304530803
NP_001004303.3 440 MET VAL 0. 0.0198201369
NP_001004303.3 400 LYS ASN 0. 0.278126627
NP_001004303.3 378 ALA VAL 0. 0.00945384335
NP_001004303.3 378 ALA THR 0. 0.0123017794
NP_001004303.3 318 ARG THR 0. 0.135064274
NP_001004303.3 290 LEU PHE 0. 0.093517445
NP_001004303.3 279 PRO LEU 0. 0.054728929
NP_001004303.3 270 PRO SER 0. 0.206985086
NP_001004303.3 241 PRO ALA 0. 0.106020495
NP_001004303.3 193 THR ASN 0. 0.0371739641
NP_001004303.3 125 ILE MET 0. 0.0498639494
NP_001004303.3 109 GLN GLU 0. 0.239533782
NP_001004303.3 102 VAL ILE 0. -0.0117235389
NP_001004303.3 62 ARG CYS 0. 0.0606326871
NP_001004303.3 56 SER PRO 0. 0.174604967
NP_001004303.3 35 SER TYR 0. 0.176043138
NP_001004303.3 2 GLU GLN 0. 0.144030154
NP_000553.1 34 PRO SER 0. 0.25328517
NP_000553.1 35 ALA THR 0. 0.100007094
NP_000553.1 36 ALA GLU 0. 0.259929419
NP_000553.1 52 PRO LEU 0. 0.437373668
NP_000553.1 68 LYS GLU 0. 0.285981834
NP_000553.1 93 GLN LYS 0. 0.232118025
NP_000553.1 97 GLY ALA 0. 0.568630099
NP_000553.1 129 ASP ASN 0. 0.199214578
NP_000553.1 140 CYS TYR 0. 0.765999854
NP_000553.1 157 ASN LYS 0. 0.797354817
NP_000553.1 233 ALA VAL 0. 0.151796281
NP_000553.1 251 THR ILE 0. 0.335855871
NP_000553.1 385 GLU ASP 0. 0.107900739
NP_000553.1 413 ALA VAL 0. 0.0952401161
NP_000553.1 424 ARG GLN 0. 0.271833956
NP_000553.1 441 ILE VAL 0. 0.1626167
NP_000553.1 444 ARG HIS 0. 0.458985507
NP_000553.1 447 GLY TRP 0. 0.744464993
NP_000553.1 458 ASP ASN 0. 0.521660686
NP_000553.1 475 PRO ARG 0. 0.137084991
NP_000553.1 484 ARG HIS 0. 0.15559046
NP_000553.1 485 ARG LEU 0. 0.492793173
NP_000553.1 500 GLY ARG 0. 0.371263683
NP_000553.1 530 GLN LEU 0. 0.0993264616
NP_000553.1 552 ARG GLY 0. 0.244477019
NP_000553.1 554 GLY ASP 0. 0.710374057
NP_000553.1 575 PRO SER 0. 0.0564295501
NP_000553.1 581 THR MET 0. 0.167341515
NP_066566.3 554 GLY CYS 0. 0.075170666
NP_066566.3 410 MET THR 0. 0.0388861336
NP_066566.3 386 PRO SER 0. 0.00698252115
NP_066566.3 380 PHE LEU 0. 0.0687162206
NP_066566.3 376 PRO ALA 0. 0.0530870259
NP_066566.3 330 ALA THR 0. 0.0586839542
NP_066566.3 287 SER ASN 0. 0.0715497211
NP_066566.3 280 PRO SER 0. 0.0561784506
NP_066566.3 258 ILE VAL 0. 0.0457966439
NP_066566.3 106 HIS GLN 0. 0.277246475
NP_066566.3 75 ALA SER 0. 0.342103302
NP_066566.3 71 VAL ILE 0. 0.166305602
NP_066566.3 29 ALA VAL 0. 0.182479799
NP_066566.3 29 ALA THR 0. 0.196340933
NP_660286.1 397 LYS ASN 0. 0.186585709
NP_660286.1 363 PRO HIS 0. 0.481439322
NP_660286.1 329 ILE LEU 0. 0.210152745
NP_660286.1 294 ILE VAL 0. -0.0901776254
NP_660286.1 284 ASN ASP 0. 0.0291850418
NP_660286.1 275 LYS GLU 0. 0.0927988216
NP_660286.1 252 MET THR 0. 0.322316259
NP_660286.1 238 GLU ASP 0. 0.157588974
NP_660286.1 188 ILE VAL 0. -0.0796875358
NP_660286.1 173 TRP CYS 0. 0.55362159
NP_660286.1 122 LEU TRP 0. 0.0777224898
NP_660286.1 121 VAL ILE 0. -0.0773749724
NP_660286.1 69 HIS TYR 0. 0.210276634
NP_660286.1 67 ASN LYS 0. 0.304486901
NP_660286.1 55 VAL ILE 0. 0.0983480364
NP_660286.1 36 ARG TRP 0. 0.152176693
NP_660286.1 25 TRP ARG 0. 0.395980597
NP_002344.2 241 GLY SER 0. 0.0871849433
NP_002344.2 216 ASP GLU 0. 0.312251717
NP_002344.2 184 TYR CYS 0. 0.889830709
NP_001078956.1 825 GLU LYS 0. 0.278679192
NP_001078956.1 816 GLY ARG 0. 0.200638935
NP_001078956.1 555 SER LEU 0. 0.103651538
NP_001078956.1 513 CYS TYR 0. 0.277908921
NP_001078956.1 499 ARG HIS 0. 0.256891996
NP_001078956.1 407 GLU GLN 0. 0.22167173
NP_001078956.1 306 LYS THR 0. -0.040956378
NP_001078956.1 294 ILE PHE 0. 0.0133535517
NP_001078956.1 264 THR ALA 0. -0.0284577254
NP_001078956.1 252 SER ARG 0. 0.00717359176
NP_001078956.1 200 CYS SER 0. 0.041409187
NP_001078956.1 194 LYS GLU 0. 0.0313979015
NP_001078956.1 127 GLU ALA 0. 0.119680785
NP_001078956.1 53 LEU SER 0. 0.304592401
NP_060761.3 95 GLN HIS 0. 0.109471373
NP_001106882.1 420 ALA VAL 0. 0.656299233
NP_056972.1 28 ALA VAL 0. 0.0727555081
NP_056972.1 75 ALA THR 0. -0.00271563162
NP_056972.1 108 ILE VAL 0. 0.0130155599
NP_056972.1 368 ARG HIS 0. 0.259816617
NP_056972.1 401 ARG TRP 0. 0.246569276
NP_056972.1 576 PRO LEU 0. 0.142445475
NP_056972.1 586 ASN SER 0. 0.146597385
NP_000766.2 446 ARG TRP 0. 0.722284973
NP_000766.2 420 THR ILE 0. 0.114878625
NP_000766.2 406 THR MET 0. 0.207637027
NP_000766.2 374 ASN ILE 0. 0.437906474
NP_000766.2 355 ALA THR 0. 0.290525645
NP_000766.2 326 TYR ASP 0. 0.437255263
NP_000766.2 312 GLY ARG 0. 0.71349591
NP_000766.2 208 PHE LEU 0. 0.561359644
NP_000766.2 200 ARG HIS 0. 0.624978602
NP_000766.2 192 ILE ASN 0. 0.433881581
NP_000766.2 163 ALA THR 0. 0.162180066
NP_000766.2 133 ALA THR 0. 0.00781113794
NP_000766.2 85 ASP ASN 0. 0.129887566
NP_000766.2 49 ARG SER 0. 0.178253755
NP_000766.2 39 ARG HIS 0. 0.115001537
NP_689590.1 541 ARG TRP 0. 0.20173353
NP_689590.1 526 ARG CYS 0. 0.217237011
NP_689590.1 503 ARG HIS 0. 0.356747627
NP_689590.1 500 ARG GLN 0. 0.284991533
NP_689590.1 493 THR ILE 0. 0.280683815
NP_689590.1 473 THR MET 0. 0.157077432
NP_689590.1 413 VAL LEU 0. 0.146354973
NP_689590.1 405 PRO SER 0. 0.202623188
NP_689590.1 320 ASN SER 0. 0.0683129355
NP_689590.1 314 THR ILE 0. 0.0348011926
NP_689590.1 301 ASN ASP 0. 0.00237168046
NP_689590.1 269 GLN LYS 0. 0.190340176
NP_689590.1 240 ARG LYS 0. 0.0874471292
NP_689590.1 220 ARG HIS 0. -0.00176773453
NP_689590.1 189 PRO ALA 0. -0.0626223609
NP_689590.1 188 ARG CYS 0. 0.133410528
NP_689590.1 185 LEU VAL 0. -0.0925183594
NP_689590.1 179 ALA VAL 0. -0.05448661
NP_689590.1 158 ASP GLY 0. 0.0857222602
NP_689590.1 150 GLU LYS 0. 0.22452423
NP_689590.1 135 TYR CYS 0. 0.18179056
NP_689590.1 129 GLY ARG 0. 0.31814152
NP_689590.1 88 HIS TYR 0. 0.19342643
NP_689590.1 77 THR ILE 0. 0.0826157629
NP_689590.1 68 PRO THR 0. 0.135335237
NP_689590.1 22 ILE THR 0. 0.141344339
NP_001138984.1 14 VAL MET 0. 0.274739295
NP_001138983.1 343 ARG PRO 0. 0.166626677
NP_001138983.1 345 VAL ILE 0. 0.0598471276
NP_001138983.1 366 PRO SER 0. 0.0878751352
NP_005586.1 480 LYS ARG 0. 0.263497144
NP_005586.1 494 PRO SER 0. 0.181609526
NP_795352.2 142 THR ALA 0. 0.0161992293
NP_795352.2 153 ARG GLY 0. 0.126841381
NP_795352.2 192 PRO SER 0. 0.106409907
NP_795352.2 303 GLY ARG 0. 0.257045031
NP_795352.2 336 PRO HIS 0. 0.0776036829
NP_795352.2 362 GLU ALA 0. 0.0577619448
NP_795352.2 381 VAL ILE 0. 0.215838045
NP_795352.2 400 ILE VAL 0. 0.217739776
NP_795352.2 428 GLY ASP 0. 0.48563382
NP_795352.2 451 ARG GLY 0. 0.410829961
NP_795352.2 468 GLY GLU 0. 0.202460021
NP_795352.2 477 PRO SER 0. 0.333755851
NP_795352.2 478 ALA THR 0. 0.1318973
NP_795352.2 488 GLU GLY 0. 0.351420999
NP_795352.2 599 GLN HIS 0. 0.2530379
NP_795352.2 637 ARG GLN 0. 0.308268934
NP_795352.2 689 LEU VAL 0. 0.273146838
NP_795352.2 789 SER ARG 0. 0.178298146
NP_795352.2 802 ASP HIS 0. 0.183254585
NP_795352.2 864 MET ILE 0. 0.100977957
NP_795352.2 940 TYR CYS 0. 0.224241495
NP_795352.2 961 THR ALA 0. 0.14196457
NP_795352.2 1023 ARG GLY 0. 0.38499248
NP_795352.2 1065 PRO GLN 0. 0.420116156
NP_795352.2 1077 VAL MET 0. 0.165255561
NP_795352.2 1149 GLY GLU 0. 0.254441172
NP_795352.2 1153 VAL LEU 0. 0.377983481
NP_795352.2 1166 ILE VAL 0. 0.0647184923
NP_795352.2 1174 ASN SER 0. 0.196130812
NP_795352.2 1178 GLY SER 0. 0.209018931
NP_795352.2 1256 ASN ASP 0. 0.356641203
NP_795352.2 1261 ARG CYS 0. 0.239921406
NP_795352.2 1282 ARG HIS 0. 0.162794337
NP_795352.2 1284 GLY ARG 0. 0.336735338
NP_795352.2 1309 THR ILE 0. 0.112244457
NP_795352.2 1351 PRO LEU 0. 0.0892809406
NP_795352.2 1360 VAL LEU 0. 0.0761856884
NP_795352.2 1432 PRO ARG 0. 0.247157365
NP_795352.2 1444 ARG HIS 0. 0.116242617
NP_795352.2 1468 TYR HIS 0. 0.167724594
NP_795352.2 1499 GLU LYS 0. 0.298784435
NP_795352.2 1524 ARG GLN 0. 0.109949134
NP_795352.2 1543 GLY VAL 0. 0.16574274
NP_795352.2 1555 SER ASN 0. 0.170255721
NP_795352.2 1588 MET ARG 0. 0.331170648
NP_795352.2 1594 GLU LYS 0. 0.167216346
NP_795352.2 1616 ALA GLY 0. 0.0923134089
NP_795352.2 1637 HIS ASP 0. 0.173697352
NP_795352.2 1662 ASP VAL 0. 0.291029304
NP_795352.2 1686 ALA SER 0. 0.0584301129
NP_795352.2 1713 GLY ARG 0. 0.403102726
NP_795352.2 1717 ARG TRP 0. 0.250421405
NP_795352.2 1717 ARG GLN 0. 0.148261547
NP_001158307.1 37 ILE THR 0. 0.125260577
NP_001158307.1 61 ILE VAL 0. 0.0483545028
NP_001158307.1 171 MET THR 0. 0.109550774
NP_001158307.1 197 ARG GLY 0. 0.224065989
NP_001158307.1 226 VAL ILE 0. 0.110351451
NP_001158307.1 276 PHE LEU 0. 0.142960697
NP_001158307.1 287 ASP HIS 0. 0.116143741
NP_001158307.1 298 SER ASN 0. 0.133027956
NP_001158307.1 309 VAL MET 0. 0.107487336
NP_001158307.1 365 VAL ILE 0. 0.00855696481
NP_001158307.1 410 PRO THR 0. 0.120762654
NP_001158307.1 421 ALA THR 0. 0.114066593
NP_001158307.1 483 GLU GLY 0. 0.124925613
NP_001158307.1 500 LYS ARG 0. 0.0784355775
NP_001158307.1 502 ALA VAL 0. 0.0859237164
NP_001158307.1 504 ARG CYS 0. 0.110649057
NP_001158307.1 536 GLU LYS 0. 0.148654327
NP_001158307.1 539 ALA VAL 0. 0.132995829
NP_001158307.1 738 LEU PRO 0. 0.18526727
NP_001158307.1 748 SER GLY 0. 0.136016816
NP_859063.3 964 ARG HIS 0. 0.0603863262
NP_859063.3 964 ARG GLY 0. 0.0707765892
NP_859063.3 935 VAL LEU 0. 0.0961804688
NP_859063.3 873 ASN ASP 0. 0.186215267
NP_859063.3 853 HIS TYR 0. 0.109377161
NP_859063.3 840 VAL ALA 0. 0.229021922
NP_859063.3 822 HIS ARG 0. 0.0938877538
NP_859063.3 801 TYR HIS 0. 0.0333020277
NP_859063.3 772 LEU PHE 0. 0.00702700671
NP_859063.3 768 THR ALA 0. 0.00227158959
NP_859063.3 743 GLU LYS 0. 0.0431498773
NP_859063.3 701 GLY SER 0. 0.0187803935
NP_859063.3 673 GLU GLY 0. 0.243254513
NP_859063.3 671 GLY ARG 0. 0.216675833
NP_859063.3 656 GLY ASP 0. 0.0692951903
NP_859063.3 612 SER LEU 0. 0.123636395
NP_859063.3 605 SER ASN 0. 0.0210800525
NP_859063.3 517 ARG LYS 0. 0.0231933296
NP_859063.3 492 HIS TYR 0. 0.0192732643
NP_859063.3 484 GLU LYS 0. 0.00185300712
NP_859063.3 459 ASP VAL 0. 0.0826150402
NP_859063.3 448 ARG GLN 0. -0.00247559813
NP_859063.3 412 VAL MET 0. 0.000844803231
NP_859063.3 410 THR MET 0. 0.0302813035
NP_859063.3 405 ASP GLY 0. 0.0217264183
NP_859063.3 325 ILE MET 0. 0.0115428008
NP_859063.3 286 PRO LEU 0. 0.00211057859
NP_859063.3 276 LEU SER 0. 0.0360203497
NP_859063.3 250 PRO LEU 0. 0.0221078284
NP_859063.3 236 GLU ASP 0. 0.0876526311
NP_859063.3 171 HIS ARG 0. 0.0317053124
NP_859063.3 168 THR MET 0. -0.0477608331
NP_859063.3 126 SER CYS 0. 0.0647867098
NP_859063.3 57 ILE ASN 0. 0.0929798335
NP_001017415.1 254 MET ARG 0. 0.16619584
NP_001017415.1 325 ASN ASP 0. 0.0896687284
NP_001017415.1 328 PRO LEU 0. 0.0214605685
NP_001017415.1 369 GLY ALA 0. 0.0605222061
NP_001017415.1 377 ASP VAL 0. 0.0574835911
NP_001017415.1 399 PRO SER 0. 0.0206087288
NP_001017415.1 479 LYS GLU 0. 0.0212404523
NP_001017415.1 480 THR ALA 0. -0.0413421169
NP_001017415.1 662 ASN LYS 0. 0.0642697811
NP_001017415.1 737 VAL MET 0. 0.12228322
NP_055310.1 91 GLU GLY 0. 0.610804439
NP_055310.1 151 ASN ASP 0. 0.0195267666
NP_055310.1 359 THR MET 0. -0.0018559763
NP_116241.2 44 LEU ILE 0. 0.462259948
NP_116241.2 56 ASP TYR 0. 0.196455106
NP_116241.2 75 ASN SER 0. 0.155262917
NP_116241.2 86 ARG GLY 0. 0.538459301
NP_116241.2 117 GLN HIS 0. 0.738259912
NP_116241.2 132 ALA VAL 0. 0.0387339443
NP_116241.2 206 ASP VAL 0. 0.568851352
NP_116241.2 326 LYS GLN 0. 0.462637991
NP_116241.2 338 ASP TYR 0. 0.432578623
NP_116241.2 355 VAL PHE 0. 0.310578555
NP_116241.2 371 LYS ARG 0. 0.445341974
NP_036315.1 96 VAL LEU 0. 0.181146845
NP_036315.1 121 GLY SER 0. 0.130257428
NP_037471.2 52 PRO LEU 0. 0.447770923
NP_037471.2 104 GLU ASP 0. 0.598992229
NP_037471.2 131 TYR HIS 0. 0.255646318
NP_037471.2 226 LYS ASN 0. 0.152937725
NP_037471.2 251 THR ALA 0. 0.0524563193
NP_037471.2 304 SER PHE 0. 0.190118328
NP_037471.2 373 SER LEU 0. 0.224052101
NP_037471.2 434 PHE ILE 0. 0.2809062
NP_037471.2 453 LEU VAL 0. 0.338092446
NP_037471.2 478 SER TYR 0. 0.489724785
NP_037471.2 499 SER ASN 0. 0.496055722
NP_055103.3 167 ASP GLU 0. 0.0437236205
NP_115813.2 29 LEU VAL 0. 0.0272357836
NP_115813.2 46 VAL ILE 0. 0.0742903575
NP_115813.2 90 ASP GLY 0. 0.475521713
NP_115813.2 141 GLU VAL 0. 0.282971591
NP_115813.2 167 TYR CYS 0. 0.297002792
NP_115813.2 199 GLY ALA 0. 0.155617312
NP_115813.2 248 THR ILE 0. 0.132771134
NP_115813.2 262 MET THR 0. 0.082152836
NP_115813.2 262 MET ILE 0. 0.0974619389
NP_115813.2 271 GLN LYS 0. 0.210927978
NP_115813.2 292 TYR CYS 0. 0.571346998
NP_115813.2 304 LEU PRO 0. 0.629238665
NP_115813.2 306 ILE MET 0. 0.486329198
NP_115813.2 324 VAL ILE 0. 0.161338583
NP_115813.2 343 VAL LEU 0. 0.256846577
NP_115813.2 364 ILE MET 0. 0.216114119
NP_115813.2 375 ARG LYS 0. 0.446088433
NP_115813.2 553 VAL MET 0. 0.115356147
NP_115813.2 626 SER PHE 0. 0.218426794
NP_002624.2 36 ALA GLU 0. 0.389650613
NP_001166289.1 52 CYS TYR 0. 0.351963967
NP_001166289.1 106 ILE VAL 0. 0.285511255
NP_002624.2 201 SER ASN 0. 0.149433494
NP_001166290.1 20 ARG GLN 0. 0.00446503051
NP_002624.2 236 ILE MET 0. 0.502378464
NP_002624.2 288 ASP TYR 0. 0.712372661
NP_001166290.1 171 ALA VAL 0. 0.382425547
NP_001166290.1 223 TYR HIS 0. 0.473954946
NP_001166290.1 241 ALA THR 0. 0.455722809
NP_001166290.1 270 THR ASN 0. 0.131267652
NP_001166290.1 286 SER GLY 0. 0.525953591
NP_001166290.1 304 VAL ILE 0. 0.254344165
NP_001166290.1 328 VAL ILE 0. 0.0356044471
NP_001166290.1 343 ILE SER 0. 0.40064314
NP_001166290.1 358 ARG CYS 0. 0.438946754
NP_001077061.1 64 MET VAL 0. 0.091215618
NP_001077061.1 103 ARG GLN 0. 0.179916397
NP_001077061.1 117 ARG TRP 0. 0.260047287
NP_001077061.1 261 GLN GLU 0. 0.261423469
NP_001077061.1 322 ARG GLN 0. 0.452273846
NP_001077061.1 346 THR ALA 0. 0.102758512
NP_005003.2 474 ARG CYS 0. 0.107573017
NP_005003.2 514 PRO ARG 0. 0.0513287336
NP_005003.2 518 THR MET 0. 0.0088833198
NP_005003.2 542 VAL ILE 0. 0.00215342198
NP_005003.2 688 PHE LEU 0. 0.192908525
NP_005003.2 800 GLY ARG 0. 0.223211214
NP_005003.2 815 ARG LEU 0. 0.164217696
NP_005003.2 923 ALA GLY 0. 0.146253332
NP_689702.1 96 PRO THR 0. 0.343551397
NP_689702.1 130 ALA ASP 0. 0.581569612
NP_689702.1 141 ARG SER 0. 0.286084205
NP_689702.1 142 THR ALA 0. 0.0820814148
NP_689702.1 165 ARG CYS 0. 0.13491939
NP_065976.2 24 THR SER 0. 0.157302454
NP_065976.2 47 ARG CYS 0. 0.198025107
NP_065976.2 53 ASN SER 0. 0.207685128
NP_065976.2 57 GLN HIS 0. 0.164789766
NP_065976.2 162 ARG PRO 0. 0.095295459
NP_065976.2 173 PRO LEU 0. 0.0693623126
NP_065976.2 178 ILE MET 0. 0.188383877
NP_065976.2 191 THR ILE 0. 0.0627828985
NP_065976.2 288 MET VAL 0. 0.0846166536
NP_065976.2 303 SER LEU 0. 0.0617908686
NP_065976.2 305 GLU GLY 0. 0.0379248857
NP_065976.2 309 ALA VAL 0. 0.043859262
NP_065976.2 340 LEU PHE 0. 0.00817425735
NP_065976.2 358 GLY SER 0. 0.0895829499
NP_065976.2 363 MET THR 0. 0.0896719843
NP_065976.2 547 THR ILE 0. 0.321027815
NP_065976.2 686 ASN SER 0. 0.202278808
NP_065976.2 862 THR MET 0. 0.240512878
NP_065976.2 950 GLU LYS 0. 0.547242522
NP_065976.2 959 PRO SER 0. 0.244955018
NP_065976.2 981 ASP TYR 0. 0.389840126
NP_065976.2 1033 GLU LYS 0. 0.307225078
NP_065976.2 1057 MET LEU 0. 0.455542445
NP_065976.2 1064 TYR PHE 0. 0.460139692
NP_065976.2 1133 ARG CYS 0. 0.54294467
NP_065976.2 1162 ASN SER 0. 0.14767921
NP_065976.2 1184 PRO SER 0. 0.195554003
NP_060681.2 163 ARG HIS 0. 0.550925791
NP_060681.2 346 SER ASN 0. 0.108298853
NP_060681.2 430 VAL LEU 0. 0.049442064
NP_060681.2 501 THR MET 0. -0.0135400584
NP_060681.2 504 MET VAL 0. 0.0484559163
NP_060681.2 554 THR ALA 0. -0.0108396644
NP_060681.2 557 LEU PHE 0. 0.106027521
NP_002218.2 973 ASN LYS 0. 0.112074733
NP_002218.2 833 ASN SER 0. -0.0414063334
NP_002218.2 826 ARG CYS 0. 0.211741298
NP_002218.2 701 ALA VAL 0. 0.543953538
NP_002218.2 651 VAL MET 0. 0.243275151
NP_002218.2 592 GLY VAL 0. 0.762208581
NP_002218.2 507 TYR CYS 0. 0.393578082
NP_002218.2 506 ARG CYS 0. 0.0263333358
NP_002218.2 122 ASN SER 0. 0.122738265
NP_002218.2 101 MET THR 0. 0.11224851
NP_002218.2 62 ILE VAL 0. 0.212018326
NP_002218.2 49 ARG GLN 0. 0.101133406
NP_002218.2 34 PRO ALA 0. 0.226915181
NP_001005353.1 22 CYS SER 0. 0.608031094
NP_001005353.1 98 GLU LYS 0. 0.183477253
NP_001005353.1 125 ARG HIS 0. 0.0852687806
NP_001005353.1 165 GLU LYS 0. 0.253436685
NP_001005353.1 217 ILE VAL 0. 0.277428508
NP_002294.2 51 ALA PRO 0. 0.445679247
NP_002294.2 93 SER GLY 0. 0.205581993
NP_002294.2 175 VAL ILE 0. 0.0228851251
NP_002294.2 223 GLN ARG 0. 0.0821619406
NP_002294.2 232 ILE ARG 0. 0.225474924
NP_002294.2 244 HIS ARG 0. 0.194943309
NP_002294.2 330 THR ARG 0. 0.19006972
NP_002294.2 354 TYR CYS 0. 0.428377748
NP_002294.2 370 MET VAL 0. 0.236236885
NP_002294.2 416 HIS TYR 0. 0.139595568
NP_002294.2 605 ALA SER 0. 0.116982259
NP_002294.2 612 ARG HIS 0. 0.505299151
NP_002294.2 690 THR ALA 0. 0.225494355
NP_002294.2 699 THR MET 0. 0.158147693
NP_002294.2 988 THR MET 0. 0.120087966
NP_002294.2 1007 SER CYS 0. 0.0941039845
NP_002294.2 1160 MET THR 0. 0.0775797367
NP_001032417.1 9 GLU LYS 0. 0.0195568521
NP_001032417.1 24 GLU ASP 0. 0.0795450583
NP_001032417.1 48 ARG SER 0. 0.0421280935
NP_001032417.1 58 PHE TYR 0. 0.103500217
NP_001032418.1 112 ALA GLY 0. 0.0303131752
NP_001032417.1 181 ARG SER 0. 0.0561273433
NP_001032416.1 9 SER CYS 0. 0.156834915
NP_001032416.1 18 GLY SER 0. 0.0791597292
NP_001032416.1 32 TYR HIS 0. 0.0687134564
NP_001032417.1 218 LEU ILE 0. 0.202033252
NP_001032417.1 251 ARG LEU 0. 0.0840524659
NP_001032416.1 273 ILE VAL 0. 0.24749805
NP_001032416.1 375 ASP ALA 0. 0.385896236
NP_001032416.1 385 ARG HIS 0. 0.159654573
NP_001032416.1 422 ARG TRP 0. 0.433244586
NP_001032416.1 468 ASP GLU 0. 0.0923898667
NP_001032416.1 471 ASP ASN 0. 0.482846081
NP_001032416.1 531 SER CYS 0. 0.112899907
NP_001032416.1 535 THR MET 0. 0.117188901
NP_001032416.1 550 THR ALA 0. 0.142648578
NP_115667.2 48 CYS SER 0. 0.093491964
NP_115667.2 50 ARG SER 0. 0.171090379
NP_115667.2 92 GLU LYS 0. 0.0977860093
NP_115667.2 107 SER LEU 0. 0.042450279
NP_115667.2 112 GLU GLN 0. 0.0539693758
NP_115667.2 131 LYS ARG 0. 0.0516300797
NP_115667.2 302 LYS ARG 0. 0.0374054871
NP_115667.2 308 ALA THR 0. 0.154648125
NP_115667.2 353 GLY SER 0. 0.0359459557
NP_115667.2 368 ARG CYS 0. 0.137794733
NP_115667.2 371 LEU GLN 0. 0.0842275098
NP_115667.2 430 SER LEU 0. 0.0526411906
NP_115667.2 473 PRO ALA 0. 0.0419766977
NP_115667.2 482 SER CYS 0. 0.0870943666
NP_115667.2 584 VAL ILE 0. 0.0671035945
NP_115667.2 671 VAL ILE 0. 0.154859796
NP_115667.2 753 LEU SER 0. 0.261774898
NP_115667.2 808 ALA VAL 0. 0.263005704
NP_689878.2 28 GLU LYS 0. 0.138893455
NP_689878.2 49 GLU ASP 0. 0.0205554832
NP_689878.2 178 LEU PRO 0. 0.269588649
NP_005469.2 96 GLY ALA 0. 0.0858705938
NP_005469.2 92 ARG HIS 0. 0.12436109
NP_005469.2 50 GLN LEU 0. 0.101350822
NP_005469.2 36 THR ILE 0. 0.109921992
NP_005469.2 27 ARG SER 0. 0.237050161
NP_005469.2 8 LEU PRO 0. 0.410434306
NP_079039.4 789 ALA GLY 0. 0.212652951
NP_079039.4 753 VAL ILE 0. 0.128281981
NP_079039.4 679 GLY ASP 0. 0.68321228
NP_079039.4 637 ARG THR 0. 0.469723403
NP_079039.4 621 TRP GLY 0. 0.761507928
NP_079039.4 606 ARG THR 0. 0.149581492
NP_079039.4 567 ARG GLN 0. 0.141979292
NP_079039.4 546 ILE THR 0. 0.0852916613
NP_996897.2 515 ARG LYS 0. 0.286344469
NP_996897.2 493 TRP CYS 0. 0.686182022
NP_996897.2 492 ALA VAL 0. 0.17107591
NP_996897.2 424 ARG HIS 0. 0.23629877
NP_996897.2 401 HIS PRO 0. 0.197117701
NP_996897.2 399 LYS ARG 0. 0.166200116
NP_996897.2 372 LEU PRO 0. 0.443142384
NP_996897.2 370 SER THR 0. 0.117923841
NP_996897.2 316 MET LYS 0. 0.0980660617
NP_996897.2 255 MET VAL 0. 0.103838012
NP_996897.2 215 ASP VAL 0. 0.162102759
NP_996897.2 196 ILE THR 0. 0.0594084747
NP_996897.2 134 PRO THR 0. 0.192389697
NP_996897.2 111 ILE VAL 0. 0.128410369
NP_996897.2 95 VAL MET 0. 0.137043178
NP_996897.2 81 TYR HIS 0. 0.312426269
NP_996897.2 76 THR ILE 0. 0.260806322
NP_996897.2 58 ASN LYS 0. 0.077512376
NP_996897.2 37 GLN ARG 0. 0.273431659
NP_996897.2 33 CYS TRP 0. 0.196678653
NP_996897.2 32 TRP ARG 0. 0.372601271
NP_996897.2 26 GLY ASP 0. 0.261238694
NP_996897.2 16 GLY ALA 0. 0.0827464536
NP_001071171.2 124 SER CYS 0. 0.100731745
NP_001071172.1 115 GLU LYS 0. 0.156537354
NP_001139584.1 112 VAL ILE 0. 0.154425994
NP_001139584.1 116 ASP GLY 0. 0.14556092
NP_001139584.1 122 ARG HIS 0. 0.110065073
NP_001139585.1 240 TYR CYS 0. 0.300565869
NP_001139585.1 344 SER PRO 0. 0.277998835
NP_001139584.1 436 ARG GLY 0. 0.0772368833
NP_001139585.1 366 ASN SER 0. 0.303499311
NP_055954.1 273 THR ALA 0. 0.0692940801
NP_055954.1 272 ALA THR 0. 0.332988501
NP_055954.1 238 THR ALA 0. 0.225171939
NP_055954.1 236 TYR CYS 0. 0.197188422
NP_055954.1 196 VAL ILE 0. 0.024262391
NP_055954.1 101 LEU PHE 0. 0.0825095996
NP_653302.2 19 SER GLY 0. 0.0775159374
NP_653302.2 86 ARG GLN 0. 0.365379751
NP_653302.2 159 VAL ALA 0. 0.151355192
NP_653302.2 199 ALA VAL 0. 0.0118852761
NP_653302.2 260 THR ILE 0. 0.368871987
NP_653302.2 310 LEU PRO 0. 0.392071813
NP_653302.2 362 VAL ILE 0. -0.0549435355
NP_653302.2 372 LEU PHE 0. 0.0219191704
NP_653302.2 373 ILE PHE 0. 0.0165427662
NP_653302.2 381 ARG GLN 0. 0.262382597
NP_653302.2 464 PRO LEU 0. -0.0145376986
NP_653302.2 620 HIS ARG 0. 0.0655657127
NP_056455.3 348 GLY SER 0. 0.153875291
NP_056455.3 185 PHE LEU 0. 0.428909361
NP_056455.3 132 PRO THR 0. 0.117707491
NP_056455.3 95 THR MET 0. -0.015753163
NP_056455.3 86 VAL ALA 0. 0.15759778
NP_001915.1 119 PRO SER 0. 0.357828289
NP_061329.3 44 GLU LYS 0. 0.0727231577
NP_061329.3 40 MET VAL 0. 0.0613874644
NP_004666.1 71 GLU ASP 0. 0.68138051
NP_004666.1 28 ALA SER 0. 0.354844481
NP_001002292.3 519 VAL LEU 0. 0.580598354
NP_001002292.3 509 CYS ARG 0. 0.680359542
NP_001180263.1 416 ASP ASN 0. 0.427300841
NP_001180263.1 398 MET ILE 0. 0.364639491
NP_001180263.1 374 VAL ILE 0. 0.0796907097
NP_001180263.1 243 GLY GLU 0. 0.287620455
NP_001180263.1 238 ARG TRP 0. 0.303839147
NP_001180263.1 177 LYS GLN 0. 0.246417224
NP_001180263.1 167 MET THR 0. 0.108259365
NP_001180263.1 167 MET VAL 0. 0.0637218505
NP_079187.3 100 HIS ASP 0. 0.174830496
NP_001002292.3 87 ASP GLY 0. 0.235182002
NP_001002292.3 74 ASP GLY 0. 0.2669985
NP_000320.1 511 SER ARG 0. 0.262838304
NP_000320.1 434 ALA VAL 0. 0.172489449
NP_000320.1 413 ARG HIS 0. 0.193411008
NP_000320.1 412 PRO LEU 0. 0.291256964
NP_000320.1 385 THR MET 0. 0.0772734806
NP_000320.1 321 ASN LYS 0. 0.149208143
NP_000320.1 294 LYS THR 0. 0.685641646
NP_000320.1 291 ILE VAL 0. 0.27052179
NP_000320.1 183 ILE SER 0. 0.205234826
NP_000320.1 106 CYS TYR 0. 0.215361297
NP_000320.1 75 GLY GLU 0. 0.447823554
NP_060249.2 501 GLU VAL 0. 0.154496402
NP_060249.2 469 ARG LYS 0. 0.240683138
NP_060249.2 358 THR MET 0. 0.322341055
NP_060249.2 342 ARG GLN 0. 0.291922539
NP_001107592.1 462 LYS GLN 0. -0.0479173921
NP_001107592.1 418 PRO SER 0. -0.0275348332
NP_001107592.1 390 VAL LEU 0. -0.00764940726
NP_001107592.1 371 GLY ARG 0. -0.0102735823
NP_060249.2 280 ALA THR 0. 0.177257493
NP_060249.2 176 ILE THR 0. 0.170049652
NP_060249.2 156 SER TYR 0. 0.130995557
NP_060249.2 117 ARG GLN 0. 0.109560177
NP_060249.2 8 PRO LEU 0. 0.203706011
NP_065845.1 164 ARG GLN 0. 0.0630001724
NP_065845.1 233 VAL LEU 0. 0.0468477905
NP_065845.1 248 ASP ASN 0. 0.113880023
NP_065845.1 293 ASN SER 0. 0.00809169933
NP_060238.3 500 ILE VAL 0. -0.0343934931
NP_060238.3 430 ILE VAL 0. -0.0216855668
NP_060238.3 429 SER ALA 0. 0.0087566087
NP_060238.3 388 PRO SER 0. 0.210244402
NP_060238.3 366 ARG GLN 0. 0.0419086479
NP_060238.3 349 ILE THR 0. 0.0250672475
NP_060238.3 333 ASN SER 0. 0.0391896479
NP_060238.3 322 ASN THR 0. 0.370748758
NP_060238.3 251 ARG GLN 0. 0.0251954775
NP_060238.3 248 LEU PHE 0. 0.213139907
NP_060238.3 203 ASN SER 0. 0.0260973237
NP_060238.3 175 ASN SER 0. -0.0744787231
NP_060238.3 110 LEU VAL 0. 0.170964733
NP_060238.3 105 PRO ALA 0. 0.00871859491
NP_060238.3 89 ILE MET 0. 0.182929546
NP_060238.3 80 GLU LYS 0. 0.141489819
NP_060238.3 28 PRO LEU 0. 0.228227675
NP_060238.3 8 ALA VAL 0. 0.0498566888
NP_001177916.1 162 THR SER 0. 0.122954905
NP_001177916.1 322 ARG HIS 0. 0.0678012297
NP_110443.3 413 THR ILE 0. 0.032843601
NP_110443.3 252 TYR HIS 0. 0.165650234
NP_110443.3 214 ARG GLN 0. 0.00063646544
NP_110443.3 138 GLY VAL 0. 0.090840511
NP_110443.3 130 SER PRO 0. 0.37681219
NP_110443.3 102 ALA THR 0. 0.338065773
NP_110443.3 97 GLY ASP 0. 0.280313939
NP_110443.3 70 SER PRO 0. 0.414855272
NP_001026863.1 60 GLY ARG 0. 0.0525788255
NP_001026863.1 70 LEU ILE 0. 0.0536035784
NP_001026863.1 81 ILE THR 0. 0.0850044936
NP_001031722.1 114 PRO THR 0. 0.0861666203
NP_001026863.1 121 LYS ASN 0. 0.0241699927
NP_714964.2 67 THR ILE 0. 0.28633824
NP_001177392.1 134 VAL MET 0. 0.0902310386
NP_714964.2 164 TYR HIS 0. 0.459276468
NP_714964.2 185 CYS ARG 0. 0.182300344
NP_714964.2 187 SER ARG 0. 0.111308448
NP_714964.2 227 LYS ARG 0. 0.0129407449
NP_714964.2 257 GLU LYS 0. 0.00138900685
NP_942010.1 319 THR MET 0. -0.0089659933
NP_942010.1 302 MET ILE 0. 0.351197124
NP_942010.1 280 THR MET 0. 0.313160568
NP_942010.1 181 VAL MET 0. 0.296750486
NP_942010.1 169 MET LEU 0. 0.160657436
NP_942010.1 119 ARG PRO 0. 0.444958538
NP_942010.1 81 GLU GLN 0. 0.138230726
NP_942010.1 42 GLY ARG 0. 0.226277396
NP_005446.2 210 HIS ARG 0. 0.177810177
NP_005446.2 207 ARG GLY 0. 0.197456926
NP_776169.2 277 SER ASN 0. 0.134150237
NP_776169.2 32 LEU VAL 0. 0.0262056831
NP_001099129.1 582 CYS PHE 0. 0.433439732
NP_001099129.1 558 ALA VAL 0. 0.031977661
NP_001099129.1 525 ARG CYS 0. 0.23779431
NP_001099129.1 483 LEU PHE 0. 0.230874106
NP_001099129.1 434 GLU LYS 0. 0.342857391
NP_001099129.1 330 ILE PHE 0. 0.213206261
NP_001099129.1 315 LYS ASN 0. 0.36153844
NP_001099129.1 293 TYR HIS 0. 0.336575657
NP_001099129.1 263 GLY GLU 0. 0.261763632
NP_001099129.1 227 ARG HIS 0. 0.532599449
NP_001099129.1 227 ARG CYS 0. 0.530998886
NP_001099129.1 182 PHE CYS 0. 0.280714989
NP_001099129.1 157 HIS ARG 0. 0.334091991
NP_001099129.1 131 ASP GLY 0. 0.451722682
NP_001099129.1 88 PRO ALA 0. 0.39958328
NP_001099129.1 70 SER ARG 0. 0.0509125739
NP_001099129.1 54 VAL ILE 0. 0.177044824
NP_001099129.1 35 PHE CYS 0. 0.196000516
NP_001099129.1 24 ARG LYS 0. 0.142014906
NP_001099129.1 16 TRP CYS 0. 0.449161947
NP_001099129.1 11 THR ILE 0. 0.3421067
NP_057062.1 106 HIS ASP 0. 0.451220214
NP_057062.1 108 ALA VAL 0. 0.31287089
NP_057062.1 133 GLY VAL 0. 0.548277438
NP_057062.1 148 GLU ASP 0. 0.165791303
NP_057062.1 150 ALA SER 0. 0.115421206
NP_057062.1 151 ASP HIS 0. 0.18292366
NP_057062.1 171 LEU SER 0. 0.436752081
NP_057062.1 192 ASP VAL 0. 0.436633706
NP_057062.1 259 LEU PHE 0. 0.200019822
NP_057062.1 263 PRO LEU 0. 0.368447453
NP_057062.1 292 ILE VAL 0. 0.0110782702
NP_057062.1 385 CYS ARG 0. 0.832190931
NP_057062.1 406 ARG ILE 0. 0.358405501
NP_057062.1 449 ARG LYS 0. 0.443948299
NP_057062.1 491 ARG LEU 0. 0.454962999
NP_057062.1 517 ASN SER 0. 0.390428573
NP_057062.1 637 THR MET 0. 0.374184906
NP_057062.1 666 ALA THR 0. 0.19691281
NP_057062.1 673 ALA GLU 0. 0.452079237
NP_057062.1 686 ILE THR 0. 0.377234846
NP_057062.1 704 ALA THR 0. 0.223866835
NP_057062.1 717 MET VAL 0. 0.0154777095
NP_057062.1 752 ARG TRP 0. 0.280852646
NP_057062.1 766 ARG PRO 0. 0.448975295
NP_057062.1 784 SER ASN 0. 0.0601295233
NP_057062.1 817 MET VAL 0. 0.13197282
NP_057062.1 833 ASP TYR 0. 0.184651017
NP_001002912.4 407 PRO LEU 0. 0.145437151
NP_001002912.4 373 GLY CYS 0. 0.224949062
NP_001002912.4 357 MET ILE 0. 0.0924986154
NP_001002912.4 337 GLN ARG 0. 0.233706146
NP_001002912.4 315 GLN ARG 0. 0.535756648
NP_001002912.4 278 ILE VAL 0. 0.00746773602
NP_001002912.4 270 LEU VAL 0. 0.100041173
NP_001002912.4 264 PRO ALA 0. 0.120330036
NP_001002912.4 261 THR ALA 0. 0.136831015
NP_001002912.4 207 MET THR 0. 0.150697097
NP_001002912.4 148 LEU GLN 0. 0.220044464
NP_001002912.4 139 ASP GLY 0. 0.151284605
NP_001002912.4 124 PRO LEU 0. 0.205067575
NP_001002912.4 100 ARG GLN 0. 0.307295591
NP_001002912.4 82 ARG HIS 0. 0.393154055
NP_001002912.4 82 ARG GLY 0. 0.390762538
NP_001002912.4 8 GLY GLU 0. 0.272861689
NP_001128231.1 184 ALA THR 0. 0.359884024
NP_001128231.1 173 GLU LYS 0. 0.128388405
NP_001128231.1 143 GLN ARG 0. 0.104587413
NP_001128231.1 127 SER LEU 0. 0.196583137
NP_001123515.1 183 GLU LYS 0. 0.162305504
NP_001123515.1 176 ILE VAL 0. 0.39233312
NP_001123515.1 174 LEU VAL 0. 0.17156063
NP_001123515.1 55 ARG HIS 0. 0.768729687
NP_001123515.1 54 ILE PHE 0. 0.587110817
NP_001123515.1 50 VAL MET 0. 0.531410992
NP_001156388.1 29 ASP ALA 0. 0.236539885
NP_001156388.1 32 GLU ALA 0. 0.251048386
NP_612476.1 87 VAL ALA 0. 0.0420477204
NP_612476.1 110 ARG GLN 0. 0.274351329
NP_612476.1 121 MET VAL 0. 0.300462216
NP_001156388.1 158 CYS ARG 0. 0.522465527
NP_001156388.1 169 THR SER 0. 0.126045763
NP_001156388.1 203 SER GLY 0. 0.121665418
NP_001001933.1 4 LEU PRO 0. 0.283155799
NP_001001933.1 11 MET LEU 0. 0.334742844
NP_689910.2 699 VAL ILE 0. 0.167468578
NP_001123530.1 670 VAL ILE 0. 0.327096224
NP_001123530.1 621 ALA VAL 0. 0.184601128
NP_001123530.1 555 LEU VAL 0. 0.181280985
NP_001123530.1 543 THR ILE 0. 0.100673072
NP_001123530.1 507 ARG GLN 0. 0.6449247
NP_001123530.1 410 GLY GLU 0. 0.277157992
NP_001123530.1 373 TYR CYS 0. 0.759464741
NP_001123530.1 364 ILE VAL 0. 0.190880328
NP_001123530.1 353 ALA VAL 0. 0.372309178
NP_001123530.1 351 ARG GLY 0. 0.248481289
NP_001123530.1 344 ILE LEU 0. 0.611256778
NP_001123530.1 337 VAL MET 0. 0.613458812
NP_001123530.1 226 ASP TYR 0. 0.385477781
NP_001123530.1 218 ALA SER 0. 0.162347913
NP_001123530.1 185 ASP ALA 0. 0.139354795
NP_001123530.1 162 LEU PHE 0. 0.166265786
NP_001123530.1 138 ASP GLU 0. 0.166350648
NP_001123530.1 105 VAL MET 0. 0.130010217
NP_001123530.1 86 ASN SER 0. 0.467951149
NP_001123530.1 85 PRO LEU 0. 0.267115712
NP_001123530.1 71 PRO SER 0. 0.59550333
NP_001123530.1 23 TYR HIS 0. 0.407749951
NP_000007.1 43 GLU LYS 0. 0.266376793
NP_004573.2 14 ALA SER 0. 0.295197487
NP_004573.2 230 ASN SER 0. 0.732950926
NP_004573.2 262 LYS GLU 0. 0.238009587
NP_002431.2 34 GLY ARG 0. 0.195547879
NP_002431.2 35 LEU ILE 0. 0.106143437
NP_002431.2 72 CYS TYR 0. 0.174986169
NP_002431.2 97 ALA THR 0. 0.128680751
NP_002431.2 135 TRP ARG 0. 0.39388442
NP_002431.2 143 ALA VAL 0. 0.103951715
NP_002431.2 148 ALA VAL 0. 0.0582158379
NP_002431.2 355 ILE VAL 0. 0.0127291745
NP_002431.2 410 THR MET 0. 0.129413232
NP_002431.2 494 ILE VAL 0. 0.0672853962
NP_002431.2 589 TYR CYS 0. 0.303445071
NP_002431.2 603 ILE VAL 0. 0.0497315973
NP_002431.2 622 MET LEU 0. 0.43954125
NP_002431.2 631 THR ALA 0. 0.152056769
NP_002431.2 676 LEU PHE 0. 0.122320004
NP_002431.2 831 TYR CYS 0. 0.153453156
NP_002431.2 840 GLU ASP 0. 0.0974817723
NP_002431.2 894 ARG SER 0. 0.303366959
NP_543144.1 289 ASN ILE 0. 0.0789156929
NP_543144.1 286 ARG HIS 0. 0.110606454
NP_543144.1 263 THR ILE 0. 0.149923131
NP_543144.1 258 HIS GLN 0. 0.180775508
NP_543144.1 247 SER LEU 0. 0.1559643
NP_543144.1 162 ILE VAL 0. 0.156013623
NP_543144.1 144 PRO LEU 0. 0.244840369
NP_543144.1 106 GLY CYS 0. 0.371947706
NP_543144.1 86 ASN ILE 0. 0.200614735
NP_543144.1 43 TYR HIS 0. 0.278571934
NP_543144.1 19 PHE LEU 0. 0.363648385
NP_543144.1 2 SER ASN 0. 0.146481708
NP_001153483.1 120 GLY SER 0. 0.762440562
NP_001153483.1 147 ALA VAL 0. 0.337757766
NP_001153483.1 159 ARG CYS 0. 0.309587479
NP_001153483.1 169 VAL ILE 0. 0.112857915
NP_001153483.1 179 ILE VAL 0. 0.0962615758
NP_001153483.1 192 ARG CYS 0. 0.248805285
NP_694541.2 210 GLN ARG 0. 0.380348206
NP_694541.2 215 LEU HIS 0. 0.603567004
NP_694541.2 223 LEU ILE 0. 0.550203621
NP_694541.2 228 ALA THR 0. 0.338061988
NP_694541.2 249 ARG GLY 0. 0.376359671
NP_694541.2 275 GLY ARG 0. 0.509134531
NP_112227.1 66 GLN ARG 0. 0.0718378872
NP_112227.1 126 ALA THR 0. 0.591697037
NP_112227.1 130 GLY ASP 0. 0.714335144
NP_112227.1 162 VAL MET 0. 0.100019515
NP_112227.1 164 GLN HIS 0. 0.0818633288
NP_112227.1 183 GLY ASP 0. 0.729123116
NP_112227.1 214 GLU LYS 0. 0.108167462
NP_005473.1 339 LEU ARG 0. 0.397583038
NP_005473.1 148 ARG HIS 0. 0.183074072
NP_005473.1 141 PRO LEU 0. 0.0028728263
NP_005473.1 61 HIS GLN 0. 0.668555558
NP_005473.1 36 GLN LYS 0. 0.00623749942
NP_036225.2 30 TRP ARG 0. 0.576731503
NP_036225.2 52 SER ALA 0. 0.181935117
NP_036225.2 402 ILE ASN 0. 0.16662325
NP_036225.2 439 ARG GLN 0. 0.310621977
NP_036225.2 496 TYR ASN 0. 0.128602013
NP_036225.2 507 GLU LYS 0. 0.24774237
NP_056349.1 828 ILE VAL 0. 0.169030651
NP_056349.1 812 GLU GLN 0. 0.14803955
NP_056349.1 803 LYS ARG 0. 0.129389316
NP_056349.1 774 GLU ASP 0. 0.169366464
NP_056349.1 668 ILE ASN 0. 0.088360332
NP_056349.1 648 PRO THR 0. 0.203539699
NP_056349.1 621 MET VAL 0. 0.00750757568
NP_056349.1 614 GLY ARG 0. 0.0220049936
NP_056349.1 456 PRO ARG 0. 0.0261132121
NP_056349.1 413 ASN ASP 0. 0.044069767
NP_056349.1 407 GLU ASP 0. 0.130455971
NP_056349.1 346 MET LYS 0. 0.013525283
NP_056349.1 297 THR ALA 0. -0.0213920157
NP_056349.1 213 ILE VAL 0. -0.0387716517
NP_056349.1 211 ALA THR 0. 0.0219396017
NP_056349.1 203 ASN SER 0. 0.069374308
NP_056349.1 191 ALA THR 0. -0.00143262721
NP_056349.1 114 PRO ARG 0. 0.0581131056
NP_056349.1 83 PRO SER 0. 0.0547046289
NP_056349.1 69 THR ALA 0. -0.0160081908
NP_963918.1 741 PRO THR 0. 0.311486661
NP_963918.1 713 ARG GLN 0. 0.470287979
NP_963918.1 678 VAL ILE 0. 0.267777503
NP_963918.1 671 VAL ILE 0. 0.231795788
NP_963918.1 514 PHE ILE 0. 0.156304345
NP_963918.1 496 ILE MET 0. 0.0647099465
NP_963918.1 452 ILE VAL 0. 0.00306272064
NP_963918.1 410 PRO ARG 0. 0.104843505
NP_963918.1 294 SER GLY 0. 0.0921387598
NP_963918.1 272 THR ILE 0. 0.00898047071
NP_963918.1 146 ASP GLY 0. 0.094665885
NP_963918.1 14 VAL ALA 0. 0.052509401
NP_963918.1 14 VAL PHE 0. 0.123383634
NP_963920.1 9 THR MET 0. 0.476268321
NP_940951.1 38 VAL ILE 0. 0.0097058136
NP_940951.1 72 ALA GLY 0. 0.10127908
NP_940951.1 113 ILE LEU 0. 0.115312144
NP_940951.1 158 PHE LEU 0. 0.217106372
NP_940951.1 289 SER PRO 0. 0.380896062
NP_940951.1 339 VAL ILE 0. -0.0312238913
NP_940951.1 533 ILE VAL 0. 0.103731737
NP_940951.1 543 TRP CYS 0. 0.298557699
NP_940951.1 594 ARG CYS 0. 0.139298066
NP_653174.3 36 GLU LYS 0. 0.207542524
NP_001165780.1 333 ARG GLN 0. 0.188666359
NP_001165780.1 406 GLU GLN 0. 0.2321226
NP_003893.2 603 ALA VAL 0. 0.167611644
NP_003893.2 530 THR ALA 0. 0.22366038
NP_003893.2 481 MET VAL 0. 0.252342135
NP_003893.2 402 ILE VAL 0. 0.312693
NP_003893.2 286 ALA VAL 0. 0.206909642
NP_003893.2 272 ILE THR 0. 0.154577121
NP_003893.2 106 LYS ARG 0. 0.146758944
NP_003893.2 81 GLN HIS 0. 0.15031226
NP_008965.2 100 ALA THR 0. 0.363957554
NP_008965.2 153 ARG HIS 0. 0.131096676
NP_008965.2 307 ARG CYS 0. 0.442060232
NP_008965.2 307 ARG HIS 0. 0.463839263
NP_060125.4 31 SER CYS 0. 0.235125542
NP_060125.4 91 ILE THR 0. 0.114591911
NP_001034674.1 109 SER GLY 0. 0.32733956
NP_001034674.1 155 MET ILE 0. 0.270695984
NP_001034674.1 179 ILE VAL 0. 0.24451457
NP_001034674.1 218 LEU SER 0. 0.0758838058
NP_000950.1 283 CYS ARG 0. 0.0815366209
NP_000950.1 313 LYS ARG 0. 0.331652373
NP_000950.1 314 ASN HIS 0. 0.167687163
NP_000950.1 344 VAL GLY 0. 0.198928997
NP_006811.2 33 HIS PRO 0. 0.672070682
NP_006811.2 59 ASN SER 0. 0.0969741121
NP_006811.2 74 GLU GLY 0. 0.0447671823
NP_006811.2 81 ASP VAL 0. 0.218447775
NP_006811.2 148 ARG CYS 0. 0.0858073458
NP_006811.2 148 ARG HIS 0. 0.0688585192
NP_006811.2 164 ASN ASP 0. 0.184188172
NP_006811.2 188 TYR HIS 0. 0.52404815
NP_006811.2 199 ARG CYS 0. 0.4671534
NP_006811.2 215 ASN ASP 0. 0.606228828
NP_006811.2 230 VAL ILE 0. 0.0573395453
NP_006811.2 235 ILE THR 0. 0.177794412
NP_006811.2 240 GLU LYS 0. 0.222761586
NP_006811.2 296 ARG HIS 0. 0.148759663
NP_006811.2 331 LEU PHE 0. 0.346706569
NP_006811.2 335 MET LYS 0. 0.529433191
NP_006811.2 427 ARG TRP 0. 0.236678392
NP_006408.3 9 TRP ARG 0. 0.603615165
NP_006408.3 36 ARG HIS 0. 0.242033988
NP_006408.3 85 THR ALA 0. 0.191228196
NP_006408.3 97 PRO SER 0. 0.191374436
NP_006408.3 99 THR ALA 0. 0.0813803896
NP_006408.3 124 ILE PHE 0. 0.105222687
NP_006408.3 145 ASP VAL 0. 0.546399832
NP_006408.3 146 TYR CYS 0. 0.622195423
NP_006408.3 148 VAL ALA 0. 0.424962938
NP_006408.3 195 ILE THR 0. 0.278111488
NP_006408.3 213 HIS TYR 0. 0.212577239
NP_006408.3 231 TYR CYS 0. 0.783290744
NP_006408.3 267 ILE THR 0. 0.556464136
NP_006408.3 274 ASN ASP 0. 0.450458437
NP_006408.3 323 MET VAL 0. 0.533457458
NP_006408.3 326 LYS THR 0. 0.710916877
NP_006408.3 331 ARG GLN 0. 0.425292373
NP_006408.3 333 GLU ALA 0. 0.370459408
NP_006408.3 360 ILE THR 0. 0.113101408
NP_006408.3 375 VAL PHE 0. 0.417136878
NP_006408.3 428 GLN LYS 0. 0.243975118
NP_071442.2 620 ALA GLY 0. 0.555019855
NP_071442.2 613 ILE VAL 0. 0.356198043
NP_071442.2 599 HIS GLN 0. 0.394345134
NP_071442.2 571 ILE MET 0. 0.410231024
NP_071442.2 548 SER LEU 0. 0.530421317
NP_071442.2 457 SER ARG 0. 0.477789968
NP_071442.2 453 SER ARG 0. 0.315702081
NP_071442.2 428 THR ALA 0. 0.436421663
NP_071442.2 412 LEU TRP 0. 0.170343339
NP_071442.2 348 TYR SER 0. 0.138333097
NP_071442.2 343 ASN LYS 0. 0.0160170775
NP_071442.2 263 TYR CYS 0. 0.0416102037
NP_071442.2 260 PHE LEU 0. 0.124701001
NP_071442.2 189 SER PRO 0. 0.229822204
NP_071442.2 119 ASN THR 0. 0.0536724031
NP_071442.2 63 GLY GLU 0. 0.24759616
NP_036434.1 59 ILE VAL 0. 0.318451792
NP_036434.1 74 ALA THR 0. 0.274180204
NP_036434.1 160 CYS PHE 0. 0.66075927
NP_036434.1 192 PHE CYS 0. 0.364175588
NP_036434.1 237 ARG SER 0. 0.321318507
NP_036434.1 307 ASP ASN 0. 0.420860887
NP_036434.1 456 PRO SER 0. 0.339438081
NP_036434.1 458 ILE VAL 0. 0.0613503456
NP_036434.1 483 GLN GLU 0. 0.118926167
NP_036434.1 543 ALA THR 0. 0.466503859
NP_036434.1 551 LYS ARG 0. 0.139478818
NP_036434.1 708 ARG TRP 0. 0.281565726
NP_036434.1 730 ARG LEU 0. 0.136772901
NP_036434.1 915 MET ILE 0. 0.39703995
NP_036434.1 1164 ALA PRO 0. 0.120431095
NP_036434.1 1183 GLY VAL 0. 0.182259396
NP_036434.1 1189 VAL MET 0. 0.0479811393
NP_036434.1 1231 VAL ILE 0. 0.0181314461
NP_036434.1 1239 SER GLY 0. 0.0883579925
NP_036434.1 1255 SER ASN 0. 0.114934854
NP_036434.1 1256 ASP ASN 0. 0.121646352
NP_036434.1 1272 ILE THR 0. 0.0909002349
NP_036434.1 1289 SER THR 0. 0.0567190647
NP_036434.1 1290 GLU LYS 0. 0.0449586213
NP_036434.1 1295 TYR CYS 0. 0.179537609
NP_036434.1 1320 PRO SER 0. 0.148556411
NP_036434.1 1323 ARG LYS 0. 0.0554021262
NP_078962.4 801 PRO LEU 0. 0.233207271
NP_078962.4 778 ARG HIS 0. 0.243205398
NP_078962.4 770 VAL ILE 0. 0.395319909
NP_078962.4 762 ASN HIS 0. 0.250450402
NP_078962.4 747 THR SER 0. 0.145164564
NP_078962.4 648 MET VAL 0. 0.0940136686
NP_078962.4 637 ARG TRP 0. 0.229551077
NP_078962.4 608 ILE VAL 0. 0.0369377062
NP_078962.4 607 SER THR 0. 0.124865524
NP_078962.4 525 THR SER 0. 0.0847099796
NP_078962.4 524 LYS ASN 0. 0.0848835409
NP_078962.4 235 PRO THR 0. 0.214660749
NP_078962.4 218 ILE VAL 0. 0.237233281
NP_078962.4 63 MET VAL 0. 0.0932418406
NP_078962.4 34 LYS GLU 0. 0.482965678
NP_891993.1 26 ALA PRO 0. 0.492821872
NP_067056.2 3 GLN HIS 0. 0.348132163
NP_067056.2 95 TYR HIS 0. 0.33449626
NP_067056.2 96 GLU ALA 0. 0.0295500141
NP_067056.2 99 ALA GLY 0. 0.0101032835
NP_067056.2 123 LYS THR 0. 0.11700552
NP_067056.2 140 TRP CYS 0. 0.485297352
NP_067056.2 182 ILE THR 0. 0.314535469
NP_067056.2 306 ALA THR 0. 0.206698418
NP_490649.1 113 CYS TYR 0. 0.564005196
NP_490649.1 121 PRO SER 0. 0.0788957104
NP_079341.2 4 ALA VAL 0. 0.417444289
NP_079341.2 44 LYS ARG 0. 0.14331913
NP_079341.2 45 ALA PRO 0. 0.30216068
NP_079341.2 53 SER ARG 0. 0.169621274
NP_079341.2 54 ILE VAL 0. 0.109614059
NP_079341.2 72 GLN ARG 0. 0.19267796
NP_079341.2 114 THR ASN 0. 0.542784035
NP_079341.2 140 THR ILE 0. 0.0664775521
NP_079341.2 166 VAL ILE 0. 0.0757642537
NP_079341.2 202 ARG CYS 0. 0.118153013
NP_079341.2 202 ARG HIS 0. 0.0904131457
NP_079341.2 223 MET ILE 0. 0.139552638
NP_079341.2 227 ARG HIS 0. 0.0550809354
NP_079341.2 242 HIS GLN 0. 0.569301188
NP_079341.2 289 PHE VAL 0. 0.603667855
NP_079341.2 326 SER ALA 0. 0.259781271
NP_079341.2 335 HIS ARG 0. 0.257573962
NP_079341.2 347 PHE LEU 0. 0.619018734
NP_005265.1 64 VAL ILE 0. -0.0252573956
NP_005265.1 48 LEU MET 0. 0.02659663
NP_004379.1 382 LEU PRO 0. 0.7195611
NP_004379.1 310 ASP TYR 0. 0.0436565876
NP_004379.1 287 ARG CYS 0. 0.120819338
NP_004379.1 277 ARG GLN 0. 0.425664335
NP_004379.1 274 VAL ILE 0. 0.0519294925
NP_004379.1 271 ILE THR 0. 0.193676248
NP_004379.1 250 GLY ASP 0. 0.583459437
NP_004379.1 242 ILE PHE 0. 0.458095521
NP_004379.1 188 ASP VAL 0. 0.384810746
NP_004379.1 162 GLU ASP 0. 0.352858752
NP_004379.1 155 ALA THR 0. 0.10234163
NP_004379.1 129 LEU VAL 0. 0.151351318
NP_004379.1 123 ILE LEU 0. 0.431114614
NP_004379.1 122 TRP GLY 0. 0.652199149
NP_004379.1 121 SER ALA 0. 0.0215723813
NP_004379.1 10 ARG LEU 0. 0.490059823
NP_001159766.1 580 HIS PRO 0. 0.212508693
NP_001159766.1 551 CYS ARG 0. 0.177816451
NP_001159766.1 498 GLY ARG 0. 0.160627514
NP_001159766.1 484 HIS GLN 0. 0.157159343
NP_001159766.1 482 ILE THR 0. 0.1696136
NP_001159766.1 469 PHE LEU 0. 0.149740055
NP_001159766.1 432 ARG LEU 0. 0.374764055
NP_001159766.1 406 LYS ARG 0. 0.0971355811
NP_001159766.1 239 ARG CYS 0. 0.206399724
NP_001159766.1 126 ILE THR 0. 0.0224938858
NP_001159765.1 120 VAL MET 0. -0.0477677323
NP_001159766.1 43 ASP GLU 0. 0.0482018963
NP_001159766.1 15 SER ALA 0. 0.0558572225
NP_036284.1 322 ARG LEU 0. 0.065565981
NP_036284.1 288 VAL MET 0. 0.205089167
NP_036284.1 247 ALA VAL 0. 0.346273005
NP_036284.1 247 ALA THR 0. 0.414473325
NP_036284.1 231 ARG GLN 0. 0.0923938379
NP_036284.1 211 VAL MET 0. 0.109030895
NP_036284.1 137 HIS ARG 0. 0.347752601
NP_036284.1 136 VAL PHE 0. 0.100415207
NP_036284.1 87 MET THR 0. 0.464538395
NP_694991.2 504 ALA VAL 0. 0.32845372
NP_694991.2 443 HIS ARG 0. 0.438352972
NP_694991.2 370 LYS GLN 0. 0.534249961
NP_694991.2 368 LYS ILE 0. 0.189063147
NP_694991.2 365 MET VAL 0. 0.225057825
NP_694991.2 332 ARG TRP 0. 0.24643077
NP_694991.2 330 TYR SER 0. 0.0796481818
NP_694991.2 326 PHE LEU 0. 0.145251602
NP_694991.2 319 ARG TRP 0. 0.398420364
NP_694991.2 287 ALA GLY 0. 0.166963771
NP_694991.2 283 THR SER 0. 0.0413511805
NP_694991.2 281 GLY ARG 0. 0.53933084
NP_694991.2 254 ASN TYR 0. 0.6900388
NP_694991.2 134 ALA THR 0. 0.181036457
NP_694991.2 60 ARG CYS 0. 0.182449788
NP_694991.2 21 PHE CYS 0. 0.467374325
NP_694991.2 20 VAL ILE 0. 0.201253623
NP_694991.2 17 GLY ARG 0. 0.458695233
NP_060768.8 141 VAL ILE 0. 0.1661001
NP_115560.1 1169 ASP VAL 0. 0.477295756
NP_115560.1 1061 MET VAL 0. 0.00876308139
NP_115560.1 974 THR MET 0. 0.268726349
NP_115560.1 956 MET VAL 0. 0.032977473
NP_115560.1 951 LYS ASN 0. 0.190646738
NP_115560.1 911 GLU ASP 0. 0.227212325
NP_115560.1 858 SER LEU 0. 0.460309952
NP_115560.1 849 VAL ALA 0. 0.378429502
NP_115560.1 818 ILE THR 0. 0.168042019
NP_115560.1 807 ILE THR 0. 0.0758250803
NP_115560.1 776 HIS ASP 0. 0.434064776
NP_115560.1 699 SER PRO 0. 0.382343739
NP_115560.1 686 PHE CYS 0. 0.388749689
NP_115560.1 567 ARG GLN 0. 0.120562442
NP_115560.1 545 VAL ILE 0. 0.021221146
NP_115560.1 484 ILE MET 0. 0.0473325178
NP_115560.1 443 ILE VAL 0. 0.0128377369
NP_115560.1 436 ARG TRP 0. 0.154341236
NP_115560.1 427 GLU LYS 0. 0.147119775
NP_115560.1 422 SER LEU 0. 0.131690562
NP_115560.1 417 ARG GLN 0. 0.048560977
NP_115560.1 393 ASP ASN 0. 0.119609386
NP_115560.1 311 ARG ILE 0. 0.115278758
NP_115560.1 271 ILE THR 0. 0.128335893
NP_115560.1 258 SER PRO 0. 0.216323242
NP_115560.1 254 ALA THR 0. 0.09222202
NP_115560.1 236 VAL ASP 0. 0.271718293
NP_115560.1 188 VAL ILE 0. -0.00356410467
NP_115560.1 175 GLN PRO 0. 0.16268149
NP_115560.1 173 ASP TYR 0. 0.116049759
NP_115560.1 169 SER ARG 0. 0.0973261222
NP_115560.1 159 ARG GLY 0. 0.106400132
NP_115560.1 118 GLU GLY 0. 0.0418013297
NP_115560.1 114 ARG GLY 0. 0.094566606
NP_115560.1 19 ASP ASN 0. 0.135343209
NP_932343.1 174 PRO LEU 0. 0.177726999
NP_932343.1 131 ILE VAL 0. 0.0990880728
NP_932343.1 107 PRO LEU 0. 0.369169772
NP_932343.1 80 ILE VAL 0. 0.242090538
NP_932343.1 50 ASN SER 0. 0.0853849426
NP_932343.1 17 SER GLY 0. 0.177281752
NP_003912.1 213 GLY GLU 0. 0.182356507
NP_003912.1 162 THR MET 0. 0.0799298137
NP_003912.1 154 TYR CYS 0. 0.286055446
NP_001127917.1 115 ILE THR 0. 0.140933767
NP_001127917.1 107 ASP ASN 0. 0.130700797
NP_001127917.1 105 ARG HIS 0. 0.102589935
NP_036269.1 187 ALA THR 0. 0.235300004
NP_036269.1 147 ASN THR 0. 0.764903367
NP_036269.1 136 ARG GLY 0. 0.494208276
NP_036269.1 67 ALA PRO 0. 0.585039377
NP_001545.2 36 ALA VAL 0. 0.10730128
NP_001545.2 252 THR ALA 0. 0.391645968
NP_001545.2 316 SER CYS 0. 0.227304488
NP_001545.2 325 PRO LEU 0. 0.649342954
NP_001545.2 371 ARG SER 0. 0.200639427
NP_001164141.1 427 VAL ILE 0. 0.00548357517
NP_001164141.1 286 ASN SER 0. 0.0272658933
NP_001164141.1 240 ARG GLN 0. 0.189590558
NP_001164141.1 233 MET ILE 0. 0.0239982549
NP_001164141.1 195 ARG CYS 0. 0.311639577
NP_001164141.1 145 GLU LYS 0. 0.264338285
NP_060423.3 136 GLU LYS 0. 0.241211459
NP_001164141.1 65 GLY VAL 0. 0.14019008
NP_001164141.1 9 GLY ARG 0. 0.181630924
NP_690850.2 1690 ILE THR 0. 0.170768753
NP_690850.2 1657 GLU GLN 0. 0.131460294
NP_690850.2 1641 GLY SER 0. 0.192041412
NP_690850.2 1625 THR ILE 0. 0.178558901
NP_690850.2 1530 SER ASN 0. 0.130957916
NP_690850.2 1244 PRO THR 0. 0.104934886
NP_690850.2 1223 ALA THR 0. 0.0692211464
NP_690850.2 1213 GLY ALA 0. 0.714475632
NP_690850.2 1211 PRO LEU 0. 0.103248335
NP_690850.2 1203 PRO LEU 0. 0.127305284
NP_690850.2 1191 GLY ASP 0. 0.772975624
NP_690850.2 1155 GLY ARG 0. 0.77297157
NP_690850.2 1025 PRO ARG 0. 0.0955469683
NP_690850.2 751 PRO LEU 0. 0.0871535987
NP_690850.2 741 GLY VAL 0. 0.722662866
NP_690850.2 731 PRO SER 0. 0.080784291
NP_690850.2 657 GLY VAL 0. 0.80893153
NP_690850.2 643 LYS GLN 0. 0.366191655
NP_690850.2 641 ARG HIS 0. 0.209538057
NP_690850.2 635 ARG GLN 0. 0.191093102
NP_690850.2 635 ARG TRP 0. 0.225474238
NP_690850.2 623 PRO ALA 0. 0.167834029
NP_690850.2 546 PRO SER 0. 0.177121669
NP_690850.2 481 MET LEU 0. 0.240004867
NP_690850.2 462 GLU LYS 0. 0.251930892
NP_690850.2 458 THR ILE 0. 0.155988008
NP_690850.2 376 ASN ASP 0. 0.0574496612
NP_690850.2 360 LYS ARG 0. 0.032790225
NP_690850.2 354 HIS TYR 0. 0.0704246536
NP_690850.2 340 GLU LYS 0. 0.062959291
NP_690850.2 328 THR LYS 0. 0.0643913671
NP_690850.2 305 GLN ARG 0. 0.157251701
NP_690850.2 293 ILE THR 0. 0.0609057732
NP_690850.2 293 ILE VAL 0. 0.000620318053
NP_690850.2 286 GLU ASP 0. 0.0875568092
NP_690850.2 262 THR ALA 0. -0.0386771224
NP_690850.2 201 SER ASN 0. 0.390069246
NP_690850.2 151 PRO LEU 0. 0.3134633
NP_690850.2 95 VAL MET 0. 0.231706828
NP_690850.2 93 PRO SER 0. 0.385509521
NP_690850.2 68 SER PRO 0. 0.368496358
NP_690850.2 61 ALA VAL 0. 0.358340234
NP_001171695.1 549 SER GLY 0. 0.112599805
NP_001171695.1 504 GLY ARG 0. 0.155656949
NP_065780.2 452 GLU LYS 0. 0.198693469
NP_065780.2 438 ARG HIS 0. 0.15532355
NP_065780.2 438 ARG CYS 0. 0.226067215
NP_001171695.1 416 LYS GLU 0. 0.119160369
NP_001171694.1 365 MET VAL 0. 0.0995958
NP_001171695.1 346 LEU VAL 0. 0.0188257545
NP_001171695.1 238 LYS ASN 0. 0.111821137
NP_001171695.1 193 ILE MET 0. 0.118848704
NP_001171695.1 191 ILE MET 0. 0.0812219009
NP_001171695.1 184 VAL ALA 0. 0.178936124
NP_001171695.1 177 ARG HIS 0. 0.188725471
NP_001171695.1 107 LYS ARG 0. 0.0973572731
NP_006527.1 80 VAL ILE 0. 0.108805656
NP_006527.1 143 PRO LEU 0. 0.476303637
NP_006527.1 148 ASN HIS 0. 0.275954723
NP_006527.1 152 THR ILE 0. 0.187478393
NP_006527.1 164 HIS ARG 0. 0.5711357
NP_006527.1 200 ILE ASN 0. 0.121411912
NP_006527.1 306 GLN GLU 0. 0.194636226
NP_006527.1 334 ALA ASP 0. 0.583664
NP_006527.1 337 PHE LEU 0. 0.145015702
NP_006527.1 352 ALA VAL 0. 0.371678144
NP_006527.1 355 ASP TYR 0. 0.196664259
NP_006527.1 382 THR ILE 0. 0.123246245
NP_006527.1 421 GLY ARG 0. 0.582367957
NP_006527.1 427 GLY VAL 0. 0.126404777
NP_006527.1 430 LEU ILE 0. 0.0935744345
NP_006527.1 454 GLU VAL 0. 0.120017417
NP_006527.1 471 SER THR 0. 0.0892571434
NP_006527.1 496 GLN ARG 0. 0.330548912
NP_006527.1 508 HIS ARG 0. 0.290980339
NP_006527.1 525 MET VAL 0. 0.33135283
NP_006527.1 525 MET THR 0. 0.391764104
NP_006527.1 534 GLY ASP 0. 0.275513172
NP_006527.1 539 ILE THR 0. 0.306353569
NP_006527.1 582 THR ILE 0. 0.269007117
NP_006527.1 588 ALA THR 0. 0.275684029
NP_006527.1 697 ILE VAL 0. 0.121746533
NP_006527.1 819 ILE VAL 0. 0.0398121923
NP_006527.1 845 THR MET 0. 0.0158677511
NP_006527.1 890 PRO SER 0. 0.0429768786
NP_001276.2 8 VAL LEU 0. 0.199503496
NP_001276.2 24 LEU PHE 0. 0.170238465
NP_001276.2 35 ILE VAL 0. 0.128687009
NP_001276.2 112 PRO THR 0. 0.118683279
NP_001276.2 118 TYR CYS 0. 0.541680455
NP_001276.2 169 TYR HIS 0. 0.609882116
NP_001276.2 207 THR ILE 0. 0.197507828
NP_001276.2 235 ALA SER 0. 0.0664625242
NP_001276.2 357 ASN SER 0. 0.129939213
NP_001276.2 377 ALA VAL 0. 0.0716698617
NP_001276.2 402 THR ALA 0. 0.0595779568
NP_001276.2 451 MET ARG 0. 0.198089585
NP_001276.2 474 ALA ASP 0. 0.214231908
NP_001276.2 524 MET THR 0. 0.0436264798
NP_001276.2 597 THR MET 0. 0.125310242
NP_001276.2 609 VAL ILE 0. -0.0206461921
NP_001276.2 619 SER PHE 0. 0.0760761276
NP_001276.2 637 THR ILE 0. 0.0722982138
NP_001276.2 665 TYR CYS 0. 0.273542494
NP_001276.2 667 THR MET 0. 0.12714614
NP_001276.2 682 ASN LYS 0. 0.229896709
NP_001276.2 690 PRO THR 0. 0.0437772535
NP_001276.2 712 PRO LEU 0. 0.468254387
NP_001276.2 765 GLY ARG 0. 0.29697305
NP_001276.2 787 LYS ARG 0. 0.0583602488
NP_036260.2 59 ALA THR 0. 0.362871349
NP_036260.2 133 PHE VAL 0. 0.312380344
NP_036260.2 137 LEU PHE 0. 0.349939108
NP_036260.2 143 GLN ARG 0. 0.106763452
NP_036260.2 154 VAL ILE 0. 0.183047384
NP_036260.2 322 ARG CYS 0. 0.497603387
NP_036260.2 491 GLU LYS 0. 0.236446157
NP_036260.2 492 SER GLY 0. 0.376398355
NP_036260.2 699 ALA THR 0. 0.135466665
NP_036260.2 810 VAL LEU 0. 0.398696184
NP_036260.2 820 ALA GLY 0. 0.475640923
NP_036260.2 844 ALA VAL 0. 0.546750605
NP_036260.2 852 ASN SER 0. 0.1703109
NP_057093.1 92 ASN SER 0. 0.119026989
NP_057093.1 124 THR ALA 0. 0.204130575
NP_057093.1 159 ALA THR 0. 0.040289484
NP_057093.1 173 ASP VAL 0. 0.393592507
NP_976086.1 38 SER LEU 0. 0.0703622475
NP_976086.1 29 VAL LEU 0. 0.0745175555
NP_001127964.1 32 GLN LYS 0. 0.232975602
NP_001127964.1 66 ALA VAL 0. 0.00454826234
NP_001127964.1 160 ILE VAL 0. 0.195001513
NP_036394.1 270 ARG GLN 0. 0.247890383
NP_036394.1 301 ILE VAL 0. 0.0419434421
NP_036394.1 333 ARG GLN 0. 0.123347923
NP_036394.1 346 PHE VAL 0. 0.192748889
NP_006760.1 106 ASN HIS 0. 0.154164642
NP_006760.1 116 SER PHE 0. 0.145155892
NP_006247.1 94 GLU ASP 0. 0.087972872
NP_006247.1 197 ALA GLU 0. 0.169669703
NP_006247.1 273 TYR CYS 0. 0.0574024953
NP_006247.1 364 THR ILE 0. 0.014134964
NP_006247.1 371 ARG LYS 0. 0.111082561
NP_006247.1 655 GLN ARG 0. 0.204842001
NP_006247.1 672 LEU PHE 0. 0.538752675
NP_006247.1 909 ASP ASN 0. 0.31557402
NP_006247.1 917 ARG GLN 0. 0.413491189
NP_006247.1 948 ASP GLY 0. 0.237364337
NP_006247.1 983 TRP ARG 0. 0.714556336
NP_001505.1 241 GLU ASP 0. 0.345610321
NP_001505.1 237 ARG CYS 0. 0.228580877
NP_001505.1 165 TYR CYS 0. 0.772070169
NP_001505.1 30 GLY SER 0. 0.643409908
NP_001008662.1 346 LEU GLN 0. 0.189032003
NP_001008662.1 306 ASN HIS 0. 0.00591721432
NP_001008662.1 297 ARG CYS 0. 0.0287649427
NP_001008662.1 292 TRP CYS 0. 0.31455189
NP_001008662.1 281 THR ALA 0. 0.592770994
NP_001008662.1 248 PHE SER 0. 0.687533021
NP_001008662.1 233 GLY ALA 0. 0.394001603
NP_001008662.1 206 ASP ASN 0. 0.387149632
NP_001008662.1 178 ILE THR 0. 0.376268387
NP_001008662.1 158 ASP GLY 0. 0.234392285
NP_001008662.1 136 GLY ARG 0. 0.543086827
NP_001008662.1 120 LEU PRO 0. 0.592234373
NP_001008662.1 102 GLY GLU 0. 0.356155217
NP_001008662.1 10 ARG GLN 0. 0.402847499
NP_001156008.1 384 GLY ARG 0. 0.226525322
NP_001156008.1 253 ASP GLY 0. 0.261489302
NP_001156008.1 234 TYR CYS 0. 0.323856384
NP_001156008.1 178 GLY GLU 0. 0.305504262
NP_001156008.1 144 ARG THR 0. 0.207005814
NP_001156008.1 115 GLY VAL 0. 0.254314423
NP_001156008.1 109 PHE CYS 0. 0.258301675
NP_001156008.1 98 PRO SER 0. 0.140968978
NP_001156008.1 92 GLY SER 0. 0.154686406
NP_001156008.1 33 ARG GLN 0. 0.195469812
NP_060754.2 581 LEU PRO 0. 0.412348747
NP_060754.2 561 GLU GLN 0. 0.183654562
NP_060754.2 555 GLN GLU 0. 0.240462437
NP_060754.2 545 GLU GLN 0. 0.0624567121
NP_060754.2 517 GLU ASP 0. 0.172455043
NP_060754.2 491 CYS ARG 0. 0.132628918
NP_060754.2 487 ILE THR 0. 0.162082925
NP_060754.2 472 ALA GLY 0. 0.165424213
NP_060754.2 469 VAL MET 0. 0.0417431109
NP_060754.2 457 GLU ASP 0. 0.126943707
NP_060754.2 372 LYS ASN 0. 0.319937319
NP_060754.2 367 MET ILE 0. 0.181560189
NP_060754.2 313 ALA THR 0. 0.245270997
NP_060754.2 290 ARG CYS 0. 0.125141039
NP_060754.2 225 ARG TRP 0. 0.169210926
NP_060754.2 217 PHE LEU 0. 0.0901927203
NP_060754.2 207 THR MET 0. 0.0804095492
NP_060754.2 163 ASN ASP 0. 0.0840833858
NP_060754.2 149 THR ALA 0. 0.139371872
NP_060754.2 120 VAL ILE 0. 0.163998529
NP_060754.2 92 THR SER 0. 0.283606201
NP_060754.2 91 HIS LEU 0. 0.142169178
NP_060754.2 72 LYS GLN 0. 0.266052127
NP_060754.2 12 CYS TYR 0. 0.566795588
NP_060754.2 10 PRO LEU 0. 0.573016107
NP_002044.2 583 MET THR 0. 0.219340593
NP_002044.2 582 LYS ASN 0. 0.262609899
NP_002044.2 581 THR LYS 0. 0.258090407
NP_002044.2 542 LEU SER 0. 0.162443355
NP_002044.2 434 ARG HIS 0. 0.0299654473
NP_002044.2 409 ALA GLY 0. 0.087945424
NP_002044.2 349 THR SER 0. 0.130065277
NP_002044.2 304 ILE LEU 0. 0.286949992
NP_002044.2 301 VAL ILE 0. 0.136824325
NP_002044.2 265 GLN LYS 0. 0.165414616
NP_002044.2 245 ARG GLY 0. 0.07621108
NP_002044.2 213 SER ASN 0. 0.0448179953
NP_002044.2 187 LEU PRO 0. 0.529402494
NP_002044.2 181 THR ALA 0. 0.203787506
NP_002044.2 100 GLY SER 0. 0.640883923
NP_002044.2 99 GLU LYS 0. 0.577866197
NP_002044.2 78 ILE VAL 0. 0.163670108
NP_002044.2 70 THR MET 0. 0.455704391
NP_002044.2 23 ALA VAL 0. 0.141025513
NP_002044.2 2 ALA SER 0. 0.102380604
NP_004111.2 549 ALA THR 0. 0.0941019431
NP_004111.2 543 GLU GLY 0. 0.223693714
NP_004111.2 491 ARG HIS 0. 0.150198981
NP_004111.2 491 ARG CYS 0. 0.140049353
NP_004111.2 486 ALA VAL 0. 0.107576534
NP_004111.2 355 HIS ASP 0. 0.488508373
NP_004111.2 341 VAL MET 0. 0.0856464729
NP_004111.2 303 SER GLY 0. 0.132676616
NP_004111.2 302 ILE VAL 0. 0.173505068
NP_004111.2 300 ASN SER 0. 0.0910842717
NP_004111.2 299 VAL ALA 0. 0.220875517
NP_004111.2 299 VAL ILE 0. 0.0822551474
NP_004111.2 285 PRO ALA 0. 0.0908143297
NP_004111.2 281 SER PRO 0. 0.601456702
NP_004111.2 245 LEU VAL 0. 0.274374783
NP_004111.2 210 THR ILE 0. 0.0863743499
NP_004111.2 170 VAL LEU 0. 0.161973536
NP_004111.2 138 ALA THR 0. 0.409362555
NP_004111.2 127 VAL GLU 0. 0.612881839
NP_004111.2 11 MET VAL 0. 0.0916850418
NP_997281.2 525 GLU LYS 0. 0.23599349
NP_997281.2 468 VAL MET 0. 0.0111982096
NP_997281.2 430 GLY GLU 0. 0.516858757
NP_997281.2 376 SER THR 0. 0.0489274971
NP_997281.2 374 ASP GLY 0. 0.61742878
NP_997281.2 368 MET ILE 0. 0.178488001
NP_997281.2 291 ARG TRP 0. 0.195641324
NP_997281.2 232 LYS ARG 0. 0.363269508
NP_997281.2 231 GLN ARG 0. 0.255988359
NP_997281.2 208 SER PRO 0. 0.297592521
NP_997281.2 185 LEU PRO 0. 0.506763101
NP_997281.2 149 THR ALA 0. 0.171580791
NP_997281.2 107 SER ARG 0. 0.192518622
NP_997281.2 86 PRO HIS 0. 0.597513437
NP_997281.2 70 THR ILE 0. 0.403337479
NP_997281.2 55 MET ILE 0. 0.386038959
NP_997281.2 45 GLY ASP 0. 0.786163688
NP_997281.2 39 VAL LEU 0. 0.304517895
NP_997281.2 14 THR ILE 0. 0.258403152
NP_443173.2 551 GLU ASP 0. 0.173932165
NP_443173.2 542 MET ILE 0. 0.189146832
NP_443173.2 541 TYR ASN 0. 0.190926999
NP_443173.2 537 SER THR 0. 0.240226179
NP_443173.2 521 ARG LYS 0. 0.105846718
NP_443173.2 507 ARG GLN 0. 0.12316563
NP_443173.2 507 ARG TRP 0. 0.219082668
NP_443173.2 489 ILE ASN 0. 0.237696961
NP_443173.2 427 ARG GLN 0. 0.0814776346
NP_443173.2 375 GLU GLN 0. 0.291888505
NP_443173.2 371 HIS LEU 0. 0.367713392
NP_443173.2 364 LEU VAL 0. 0.066341497
NP_443173.2 336 LEU PRO 0. 0.542409599
NP_443173.2 246 ARG TRP 0. 0.374631256
NP_443173.2 225 LYS ASN 0. 0.0748798996
NP_443173.2 190 ASP TYR 0. 0.323278785
NP_443173.2 119 VAL LEU 0. 0.248565659
NP_443173.2 72 ARG HIS 0. 0.175801024
NP_443173.2 53 VAL MET 0. 0.278029263
NP_443173.2 52 PRO LEU 0. 0.291691869
NP_443173.2 17 GLU LYS 0. 0.300182283
NP_001127958.1 503 ARG SER 0. 0.159048498
NP_001127958.1 465 SER PHE 0. 0.149717435
NP_001127958.1 442 LYS GLU 0. 0.0989614055
NP_001127958.1 406 SER LEU 0. 0.0809515715
NP_001127958.1 378 PHE LEU 0. 0.235816866
NP_001127958.1 330 ILE MET 0. 0.0776387006
NP_001127958.1 235 ILE VAL 0. 0.175661296
NP_001127958.1 233 CYS TYR 0. 0.733403265
NP_001127958.1 179 THR ILE 0. 0.237490416
NP_001127958.1 119 ALA VAL 0. 0.351642638
NP_001127958.1 91 HIS ASN 0. 0.24795258
NP_001127958.1 70 THR ALA 0. 0.41785273
NP_001127958.1 54 LEU GLN 0. 0.66120249
NP_001127958.1 53 TYR PHE 0. 0.490108341
NP_001127958.1 52 SER PRO 0. 0.703130066
NP_001127958.1 48 ARG HIS 0. 0.467904836
NP_001127958.1 35 THR MET 0. 0.0588584095
NP_001127958.1 33 ALA PRO 0. 0.504194319
NP_001127958.1 9 ASP VAL 0. 0.116101503
NP_001127958.1 4 GLU GLN 0. 0.138650283
NP_940862.2 38 VAL ALA 0. 0.22619988
NP_940862.2 43 ILE VAL 0. 0.222883984
NP_940862.2 48 ARG CYS 0. 0.585961699
NP_940862.2 48 ARG HIS 0. 0.567669988
NP_940862.2 70 THR MET 0. 0.499490261
NP_940862.2 99 GLU LYS 0. 0.613412797
NP_940862.2 107 GLY VAL 0. 0.279703707
NP_940862.2 163 VAL ALA 0. 0.0122446325
NP_940862.2 181 ARG TRP 0. 0.574362874
NP_940862.2 181 ARG GLN 0. 0.515596509
NP_940862.2 203 ALA THR 0. 0.267093629
NP_940862.2 219 PHE ILE 0. 0.180980891
NP_940862.2 226 ARG HIS 0. 0.177073583
NP_940862.2 238 ARG TRP 0. 0.142424583
NP_940862.2 300 VAL LEU 0. 0.307101578
NP_940862.2 302 ALA VAL 0. 0.207338572
NP_940862.2 355 MET ARG 0. 0.286512226
NP_940862.2 384 MET VAL 0. 0.110233381
NP_940862.2 428 VAL PHE 0. 0.145283088
NP_940862.2 455 LYS ARG 0. 0.155902222
NP_940862.2 459 VAL ILE 0. 0.11322473
NP_940862.2 471 GLU LYS 0. 0.132993206
NP_940862.2 488 VAL ALA 0. 0.0846653283
NP_940862.2 520 ASP VAL 0. 0.267473102
NP_940862.2 562 GLU ASP 0. 0.35010916
NP_940862.2 573 ALA THR 0. 0.255068719
NP_940862.2 581 MET VAL 0. 0.313247263
NP_940862.2 589 ASP HIS 0. 0.21594727
NP_001127948.1 48 THR MET 0. 0.0539273582
NP_001127948.1 68 VAL MET 0. -0.084254846
NP_001127948.1 108 VAL ILE 0. -0.0494318716
NP_001127948.1 282 HIS TYR 0. 0.0686166137
NP_001127948.1 285 LEU PRO 0. 0.523975968
NP_001127948.1 288 ASP ASN 0. -0.0193571486
NP_001127948.1 301 ARG HIS 0. 0.0282212235
NP_001127948.1 418 ALA ASP 0. 0.0703899264
NP_001127948.1 430 ASN SER 0. 0.0219948143
NP_001127948.1 469 ARG HIS 0. -0.0310334805
NP_001127948.1 527 SER ASN 0. 0.058611732
NP_001127948.1 669 GLU ALA 0. 0.129388824
NP_001127948.1 674 GLN ARG 0. -0.0121828122
NP_001127948.1 759 TYR HIS 0. -0.0552512296
NP_115646.2 60 GLN ARG 0. 0.0776051879
NP_115646.2 69 SER LEU 0. 0.0596329495
NP_115646.2 78 THR ILE 0. 0.0252862833
NP_115646.2 101 THR ALA 0. 0.126852214
NP_115646.2 194 ASN LYS 0. 0.0624807365
NP_115646.2 333 THR ALA 0. 0.12088789
NP_115646.2 431 ILE VAL 0. 0.0629779771
NP_115646.2 443 ILE VAL 0. 0.0754313543
NP_115646.2 468 ASN SER 0. 0.026646452
NP_115646.2 508 PRO HIS 0. 0.00340055744
NP_115646.2 525 LEU ARG 0. 0.253496319
NP_115646.2 572 ILE VAL 0. 0.00324948388
NP_115646.2 668 SER ASN 0. 0.166489705
NP_115646.2 775 ARG TRP 0. 0.0406493321
NP_115646.2 775 ARG GLN 0. 0.0295206029
NP_115646.2 779 ARG GLN 0. 0.208615035
NP_115646.2 800 MET ILE 0. 0.0951451734
NP_001127951.1 71 GLY GLU 0. 0.234037891
NP_001127951.1 74 GLU LYS 0. 0.0176319964
NP_001127951.1 169 ALA VAL 0. 0.295828491
NP_001127951.1 278 LYS ARG 0. 0.454739779
NP_001127951.1 466 ARG CYS 0. 0.115426645
NP_001127951.1 543 HIS GLN 0. 0.0120456992
NP_001127951.1 701 SER CYS 0. 0.134436756
NP_001127951.1 773 LYS GLN 0. -0.00606359355
NP_001127951.1 786 CYS SER 0. 0.0473565198
NP_892021.1 6 ASP VAL 0. 0.322842628
NP_892021.1 18 GLY ALA 0. 0.2626912
NP_892021.1 244 PRO GLN 0. 0.139484972
NP_892021.1 275 ASP GLY 0. 0.20423089
NP_892021.1 290 ARG GLN 0. 0.164340034
NP_892021.1 295 ARG HIS 0. 0.169429272
NP_892021.1 564 GLU GLN 0. 0.171446472
NP_064447.1 379 PRO SER 0. 0.182429671
NP_064447.1 317 TYR CYS 0. 0.259686768
NP_064447.1 249 ARG HIS 0. 0.293625146
NP_064447.1 198 ARG TRP 0. 0.050258521
NP_064447.1 191 SER GLY 0. 0.0889632553
NP_064447.1 173 GLN ARG 0. 0.105527766
NP_064447.1 169 HIS ARG 0. 0.0480935946
NP_064447.1 168 HIS ARG 0. 0.0666879416
NP_064447.1 42 ASP GLY 0. 0.0600356907
NP_958357.1 1304 THR MET 0. 0.0948732719
NP_958357.1 1214 SER ASN 0. 0.0899623707
NP_958357.1 1100 ARG HIS 0. 0.0940626264
NP_958357.1 1089 TYR CYS 0. 0.436076611
NP_958357.1 885 GLU ASP 0. 0.0165065359
NP_958357.1 870 THR ALA 0. -0.0501538962
NP_958357.1 808 VAL LEU 0. 0.024150243
NP_958357.1 779 SER GLY 0. 0.14037177
NP_958357.1 765 GLU ALA 0. -0.0702298731
NP_958357.1 734 ALA GLU 0. -0.00382278347
NP_958357.1 723 HIS GLN 0. 0.0468246751
NP_958357.1 715 VAL ILE 0. -0.104326338
NP_958357.1 707 LYS GLU 0. 0.124234512
NP_958357.1 639 SER GLY 0. 0.0891923159
NP_958357.1 556 MET VAL 0. 0.204748437
NP_958357.1 549 GLY GLU 0. 0.471071124
NP_958357.1 493 SER ARG 0. 0.393278301
NP_958357.1 354 LEU VAL 0. -0.0823018029
NP_958357.1 317 LYS ARG 0. -0.0313980505
NP_958357.1 312 ASN HIS 0. 0.0406223759
NP_958357.1 305 GLU LYS 0. 0.0418327004
NP_958357.1 302 ARG HIS 0. 0.0280837528
NP_958357.1 242 THR MET 0. 0.035691224
NP_958357.1 222 VAL ILE 0. 0.00109005405
NP_958357.1 172 HIS TYR 0. 0.0807844922
NP_958357.1 165 THR ARG 0. 0.0700781494
NP_958357.1 156 LYS MET 0. 0.0636332706
NP_958357.1 46 ASN ASP 0. 0.092205666
NP_958357.1 18 VAL MET 0. 0.0355814099
NP_001017975.3 1434 ILE VAL 0. -0.0833212584
NP_001017975.3 1415 TYR CYS 0. 0.0918618143
NP_001017975.3 1385 SER CYS 0. 0.0199124441
NP_001017975.3 1362 ILE VAL 0. -0.0705089718
NP_001017975.3 1332 MET VAL 0. -0.00586983934
NP_001017975.3 1287 ASP VAL 0. 0.0289267488
NP_001017975.3 1248 ARG ILE 0. 0.0176828261
NP_001017975.3 1190 PRO SER 0. -0.0103465272
NP_001017975.3 1157 CYS TYR 0. 0.275244445
NP_001017975.3 1125 ILE VAL 0. -0.0367908776
NP_001017975.3 1013 ASN HIS 0. 0.360329747
NP_001017975.3 940 THR ILE 0. 0.259208977
NP_001017975.3 939 ILE VAL 0. 0.0143021503
NP_001017975.3 872 ILE VAL 0. 0.234526172
NP_001017975.3 859 VAL LEU 0. 0.434589744
NP_001017975.3 855 ARG LYS 0. 0.10300374
NP_001017975.3 844 ILE VAL 0. 0.254447997
NP_001017975.3 829 LYS ASN 0. 0.302394897
NP_001017975.3 734 HIS TYR 0. 0.51979363
NP_001017975.3 695 HIS LEU 0. 0.396731794
NP_001017975.3 603 THR PRO 0. 0.623994946
NP_001017975.3 551 ALA SER 0. 0.276184887
NP_001017975.3 512 THR ASN 0. 0.281586498
NP_001017975.3 493 LYS GLN 0. 0.617094994
NP_001017975.3 451 MET VAL 0. 0.247245312
NP_001017975.3 432 MET VAL 0. 0.378873736
NP_001017975.3 297 ARG TRP 0. 0.449313164
NP_001017975.3 117 ILE VAL 0. -0.0104811555
NP_001017975.3 79 GLU LYS 0. 0.0717422664
NP_001017975.3 2 LEU PRO 0. 0.277396321
NP_001127891.1 94 PRO LEU 0. 0.144508958
NP_001127891.1 162 PHE LEU 0. 0.167572781
NP_001127891.1 208 ILE MET 0. 0.114817932
NP_001127891.1 253 LYS GLU 0. 0.178667873
NP_001127891.1 271 LYS THR 0. 0.122836873
NP_001127891.1 335 SER ASN 0. 0.116751723
NP_001127891.1 393 THR ILE 0. 0.410516649
NP_001127891.1 440 ALA PRO 0. 0.400190771
NP_001127891.1 441 LYS ARG 0. 0.089174822
NP_001127891.1 467 GLY ASP 0. 0.210425243
NP_001127891.1 493 THR ILE 0. 0.0675459355
NP_001127891.1 498 SER ALA 0. 0.0891918838
NP_775838.3 69 GLY CYS 0. 0.564736605
NP_775838.3 97 LEU PRO 0. 0.607504427
NP_775838.3 143 LYS THR 0. 0.0799561068
NP_775838.3 223 PRO LEU 0. 0.504154146
NP_899065.2 60 VAL ILE 0. 0.0990564972
NP_899065.2 85 PHE LEU 0. 0.181502134
NP_899065.2 254 HIS ARG 0. 0.367208689
NP_001012425.1 38 ARG GLN 0. 0.335165083
NP_001012425.1 63 LYS MET 0. 0.0912147462
NP_001012425.1 71 GLU GLN 0. 0.0366974883
NP_001012425.1 110 ARG GLY 0. 0.219247341
NP_001012425.1 124 THR ARG 0. 0.266033351
NP_001012425.1 146 ILE ASN 0. 0.186552435
NP_001012425.1 180 ASN ASP 0. 0.161010921
NP_444504.1 566 ASP GLU 0. 0.232699692
NP_444504.1 547 PRO SER 0. 0.18981111
NP_444504.1 501 ILE VAL 0. 0.0858880877
NP_444504.1 494 LEU PHE 0. 0.144703597
NP_444504.1 436 ARG CYS 0. 0.00964105222
NP_444504.1 430 MET ILE 0. 0.00544641074
NP_444504.1 387 MET VAL 0. 0.0151789356
NP_444504.1 353 TYR HIS 0. -0.00814810023
NP_444504.1 336 LEU SER 0. 0.345611721
NP_444504.1 319 HIS PRO 0. 0.483057946
NP_444504.1 307 LEU SER 0. 0.156378835
NP_444504.1 300 ILE THR 0. 0.114316031
NP_444504.1 254 PRO ARG 0. 0.223208219
NP_444504.1 146 ALA THR 0. 0.111148648
NP_444504.1 91 ASP ASN 0. 0.10314057
NP_444504.1 56 VAL ILE 0. 0.030615719
NP_444504.1 39 GLU GLY 0. 0.077720426
NP_444504.1 20 ASP ASN 0. 0.179240033
NP_079089.2 28 GLN GLU 0. 0.13193804
NP_079089.2 195 ASP ASN 0. 0.0533356555
NP_079089.2 253 GLY ASP 0. 0.0595192127
NP_079089.2 311 ALA VAL 0. 0.0327994041
NP_079089.2 313 GLU LYS 0. 0.0581725687
NP_079089.2 371 LYS ARG 0. 0.0209102761
NP_079089.2 388 GLY SER 0. 0.103179589
NP_079089.2 443 ILE MET 0. 0.0348011255
NP_079089.2 551 ALA VAL 0. 0.114014812
NP_001120687.1 240 GLU GLN 0. 0.108428948
NP_001120687.1 107 PRO ALA 0. 0.195394352
NP_001120687.1 36 SER ASN 0. 0.143871233
NP_005656.4 771 ALA THR 0. 0.151543617
NP_005656.4 729 ASN SER 0. 0.204778627
NP_005656.4 656 ASP ALA 0. 0.0692198724
NP_005656.4 651 ARG LYS 0. 0.106762297
NP_005656.4 603 ARG LYS 0. 0.200276613
NP_005656.4 587 MET ILE 0. 0.123050861
NP_005656.4 545 ARG CYS 0. 0.120394014
NP_005656.4 542 HIS ARG 0. 0.168360561
NP_005656.4 505 ALA SER 0. 0.0283363629
NP_005656.4 457 GLU LYS 0. 0.106795974
NP_005656.4 429 ILE THR 0. 0.0686550885
NP_005656.4 397 ALA GLU 0. 0.107056499
NP_005656.4 354 ARG CYS 0. 0.118400104
NP_005656.4 343 ILE THR 0. 0.114569254
NP_005656.4 206 ILE SER 0. 0.415531218
NP_005656.4 92 GLN ARG 0. 0.198137224
NP_000960.2 135 ILE VAL 0. 0.146747068
NP_000960.2 210 TYR CYS 0. 0.214511141
NP_000960.2 293 ARG TRP 0. 0.38191548
NP_001157863.1 419 GLY ASP 0. 0.128075391
NP_001157863.1 444 ASN SER 0. 0.132980809
NP_057124.3 218 LYS GLN 0. 0.0714350939
NP_057124.3 200 MET THR 0. 0.104950376
NP_057124.3 188 GLN ARG 0. 0.0819066316
NP_057124.3 179 ALA VAL 0. 0.180713996
NP_001929.1 135 GLU LYS 0. 0.0394033007
NP_060207.2 115 HIS ARG 0. 0.227762014
NP_060207.2 223 THR ALA 0. 0.084609203
NP_055412.2 749 ARG GLN 0. 0.0814397112
NP_055412.2 748 PHE VAL 0. 0.0634581298
NP_055412.2 735 ILE LEU 0. 0.0382950194
NP_055412.2 670 MET THR 0. 0.0186910238
NP_055412.2 665 LYS GLU 0. 0.0667921752
NP_055412.2 633 ARG HIS 0. 0.0401293673
NP_055412.2 502 ASN THR 0. 0.0495874435
NP_055412.2 477 GLY GLU 0. 0.0327853709
NP_055412.2 463 LEU SER 0. 0.0418741666
NP_055412.2 430 ALA VAL 0. -0.0120771658
NP_055412.2 309 GLU ASP 0. 0.109821454
NP_055412.2 282 GLU LYS 0. 0.0765479133
NP_055412.2 233 PRO SER 0. 0.0970976427
NP_055412.2 193 ILE VAL 0. 0.0648915097
NP_055412.2 164 ARG LYS 0. -0.00726171071
NP_055412.2 66 LYS ARG 0. -0.0475775339
NP_055412.2 43 ALA SER 0. -0.0727069005
NP_055412.2 39 THR ILE 0. -0.0525710136
NP_002052.1 89 MET ILE 0. 0.0445625372
NP_004806.3 1255 GLY ASP 0. 0.0373875424
NP_004806.3 1251 GLU ASP 0. 0.084231019
NP_004806.3 1206 MET LEU 0. 0.0187393147
NP_004806.3 1202 VAL LEU 0. 0.000206246215
NP_004806.3 1165 THR ILE 0. 0.148985729
NP_004806.3 1150 ALA THR 0. 0.0392065346
NP_004806.3 1008 ARG LYS 0. -0.00281450944
NP_004806.3 986 ILE THR 0. 0.0203449558
NP_004806.3 955 ARG HIS 0. 0.047994528
NP_004806.3 948 THR SER 0. 0.00678749895
NP_004806.3 935 HIS ARG 0. -0.0265836306
NP_004806.3 913 SER LEU 0. 0.0342424624
NP_004806.3 798 ARG GLN 0. 0.312450439
NP_004806.3 743 LEU PHE 0. 0.418242514
NP_004806.3 576 MET VAL 0. 0.0737565458
NP_004806.3 533 TRP ARG 0. 0.289733052
NP_004806.3 513 ILE THR 0. 0.128540933
NP_004806.3 467 VAL PHE 0. 0.406365275
NP_004806.3 418 VAL ILE 0. 0.0915855169
NP_004806.3 276 LEU PHE 0. 0.0536527261
NP_004806.3 267 LEU VAL 0. 0.0941942334
NP_004806.3 265 ASN LYS 0. 0.0374339819
NP_004806.3 197 VAL MET 0. -0.0223521013
NP_004806.3 130 GLN HIS 0. 0.0752144232
NP_004806.3 84 ARG HIS 0. 0.131760195
NP_004806.3 45 ILE VAL 0. -0.022997316
NP_001116146.1 52 GLY VAL 0. 0.153788567
NP_001116146.1 182 ILE THR 0. 0.222953171
NP_002849.1 251 ILE VAL 0. 0.283676863
NP_001171567.1 228 GLU LYS 0. 0.370922744
NP_001984.1 237 SER GLY 0. 0.572961926
NP_001984.1 210 ASP GLY 0. 0.279004037
NP_001171567.1 184 ILE VAL 0. 0.096495375
NP_001171567.1 163 ARG TRP 0. 0.230865523
NP_001171567.1 159 VAL ILE 0. 0.11471305
NP_001171567.1 94 GLU LYS 0. 0.220010296
NP_001171567.1 93 ASP GLY 0. 0.313079208
NP_001171567.1 54 ILE VAL 0. 0.226622045
NP_001171567.1 50 ASN SER 0. 0.273498058
NP_001171567.1 49 THR ALA 0. 0.101959281
NP_001171567.1 36 THR ALA 0. 0.1067084
NP_689582.2 10 ALA THR 0. 0.274799168
NP_689582.2 21 GLY ASP 0. 0.687368393
NP_689582.2 31 VAL GLU 0. 0.480175078
NP_659425.1 133 ILE THR 0. 0.297174722
NP_659425.1 109 ARG GLN 0. 0.683792472
NP_659425.1 104 ARG GLN 0. 0.157855496
NP_659425.1 61 ASN SER 0. 0.0385707766
NP_659425.1 38 SER ILE 0. 0.187830821
NP_659425.1 28 SER TYR 0. 0.565270305
NP_001121614.1 9 LEU PHE 0. 0.122823045
NP_001121614.1 15 ILE VAL 0. 0.143177614
NP_067013.1 284 PRO SER 0. 0.230142474
NP_001153773.1 167 PHE LEU 0. 0.579526544
NP_689424.2 3 GLY SER 0. 0.146096796
NP_689424.2 63 SER LEU 0. 0.152438998
NP_689424.2 99 THR ARG 0. 0.290767193
NP_689424.2 113 PHE TYR 0. 0.303766817
NP_689424.2 117 ARG LYS 0. 0.361282408
NP_689424.2 123 SER THR 0. 0.23044008
NP_057060.2 197 THR SER 0. 0.121908687
NP_689424.2 178 VAL ILE 0. 0.104396462
NP_689424.2 195 PHE LEU 0. 0.35713473
NP_689424.2 221 LYS THR 0. 0.285255939
NP_689424.2 225 GLU LYS 0. 0.292971998
NP_689424.2 249 ASP ASN 0. 0.0642849356
NP_689424.2 253 ASP GLU 0. 0.124300897
NP_689424.2 264 ALA THR 0. 0.248719081
NP_689424.2 268 ARG TRP 0. 0.246927798
NP_689424.2 307 LYS ARG 0. 0.288271934
NP_689424.2 335 ALA SER 0. 0.210338086
NP_689424.2 336 ASN ASP 0. 0.517113328
NP_689424.2 385 ASN SER 0. 0.188151956
NP_001010861.1 264 VAL ILE 0. 0.081769973
NP_001010861.1 117 ARG CYS 0. 0.479108483
NP_001010861.1 55 PRO LEU 0. 0.350997806
NP_001159724.1 2 GLN LYS 0. 0.3148247
NP_001159724.1 18 ALA SER 0. 0.27459231
NP_001159724.1 32 ALA VAL 0. 0.146570951
NP_001159724.1 179 VAL ILE 0. 0.240707278
NP_001159724.1 220 VAL ILE 0. 0.00436108047
NP_001159724.1 255 LEU VAL 0. 0.140677959
NP_001159724.1 287 ARG THR 0. 0.0992994457
NP_001159724.1 320 ARG GLN 0. 0.0734753236
NP_001159724.1 426 GLU ASP 0. 0.237421453
NP_001159724.1 489 SER CYS 0. 0.155544117
NP_001159724.1 496 ARG TRP 0. 0.467530966
NP_001159724.1 646 ARG CYS 0. 0.0501499996
NP_060204.1 17 LYS GLU 0. 0.186352834
NP_060204.1 60 GLU GLN 0. 0.106281146
NP_060204.1 73 HIS GLN 0. 0.0447225124
NP_060204.1 107 LEU SER 0. 0.2352902
NP_060204.1 122 ARG THR 0. 0.0244813971
NP_060204.1 124 VAL MET 0. 0.0660326704
NP_060204.1 169 ASN HIS 0. 0.0931943208
NP_060204.1 186 THR ILE 0. 0.157941461
NP_060204.1 232 ASP ASN 0. 0.0701671541
NP_060204.1 237 VAL ALA 0. 0.0340022892
NP_060204.1 276 THR MET 0. 0.0494975634
NP_060204.1 317 PHE LEU 0. 0.0178592503
NP_060204.1 321 SER ILE 0. 0.0365553796
NP_060204.1 340 LEU PHE 0. 0.0300293025
NP_060204.1 355 ASN SER 0. 0.0355796404
NP_060204.1 453 GLU ASP 0. 0.0289617628
NP_060204.1 512 SER ILE 0. 0.0313178115
NP_060204.1 537 THR ALA 0. 0.081464991
NP_001013682.2 555 MET ILE 0. 0.304375529
NP_001013682.2 519 GLY ARG 0. 0.648759425
NP_001013682.2 481 THR ILE 0. 0.0910942405
NP_001013682.2 478 PHE LEU 0. 0.377636164
NP_001013682.2 402 ALA GLY 0. 0.0874508396
NP_001013682.2 387 ILE VAL 0. 0.0960401371
NP_001013682.2 377 MET THR 0. 0.470374078
NP_001013682.2 310 THR ASN 0. 0.0190663561
NP_001013682.2 302 GLN LYS 0. 0.62925297
NP_001013682.2 278 ARG GLN 0. 0.509544373
NP_001013682.2 276 THR MET 0. 0.0571695082
NP_001013682.2 149 LYS ASN 0. 0.215970322
NP_001013682.2 80 ALA VAL 0. 0.465888113
NP_001013682.2 68 LEU PHE 0. 0.412306428
NP_001013682.2 28 VAL ILE 0. 0.264007896
NP_000636.2 356 TRP CYS 0. 0.130462423
NP_000636.2 370 ARG GLN 0. -0.0139159216
NP_000636.2 423 SER PHE 0. 0.0196187124
NP_000636.2 477 ARG CYS 0. 0.400282204
NP_000636.2 587 PHE VAL 0. 0.222284034
NP_000636.2 684 ALA SER 0. 0.0471923985
NP_000636.2 780 ASN SER 0. 0.294110507
NP_000636.2 873 ILE MET 0. 0.0639360994
NP_000636.2 935 LEU PHE 0. 0.284586579
NP_000636.2 1098 GLY ARG 0. 0.586598694
NP_000636.2 1127 ILE ASN 0. -0.0168270525
NP_000636.2 1135 ASP ASN 0. 0.535404563
NP_000636.2 1167 PRO THR 0. 0.33144173
NP_000636.2 1190 ALA THR 0. 0.333058834
NP_000636.2 1206 GLY ASP 0. 0.555125773
NP_000636.2 1326 GLU LYS 0. 0.101047993
NP_000636.2 1334 LYS ARG 0. -0.0295109283
NP_149044.2 196 ALA GLY 0. 0.388824761
NP_149044.2 266 SER GLY 0. 0.29875797
NP_149044.2 405 ILE VAL 0. 0.0107660843
NP_919268.1 641 ALA THR 0. 0.0401977189
NP_919268.1 634 HIS TYR 0. 0.079903461
NP_919268.1 612 ARG HIS 0. 0.0846738592
NP_919268.1 527 ILE ASN 0. 0.0925158337
NP_919268.1 515 VAL MET 0. 0.0673631951
NP_919268.1 380 LEU PRO 0. 0.334160537
NP_919268.1 338 VAL LEU 0. 0.103962563
NP_919268.1 260 ALA VAL 0. 0.0707131475
NP_919268.1 259 ALA VAL 0. 0.0695737302
NP_919268.1 256 GLU ASP 0. 0.0975372866
NP_919268.1 72 PHE ILE 0. 0.026126178
NP_061956.2 6 THR SER 0. 0.288495898
NP_061956.2 7 SER THR 0. 0.283661097
NP_061956.2 7 SER LEU 0. 0.304659873
NP_061956.2 11 PRO LEU 0. 0.19490023
NP_061956.2 48 ALA THR 0. 0.066783458
NP_061956.2 205 LYS GLU 0. 0.187691033
NP_061956.2 263 ILE THR 0. 0.477209508
NP_061956.2 382 THR ILE 0. 0.282470614
NP_061956.2 390 GLN ARG 0. 0.145189688
NP_003720.1 13 MET VAL 0. 0.417838573
NP_003720.1 31 GLY ASP 0. 0.360206634
NP_003720.1 129 MET ILE 0. 0.256006688
NP_003720.1 181 ILE MET 0. 0.258065373
NP_003720.1 186 ARG HIS 0. 0.247786134
NP_003720.1 188 CYS TYR 0. 0.257532656
NP_003720.1 200 GLY ALA 0. 0.746723711
NP_003720.1 307 ASN SER 0. 0.126793712
NP_003720.1 344 GLU GLY 0. 0.161419168
NP_003720.1 344 GLU ASP 0. 0.175245717
NP_201570.1 11 ALA THR 0. 0.262768149
NP_201570.1 101 ALA GLY 0. 0.243375093
NP_201570.1 106 TYR CYS 0. 0.333905488
NP_201570.1 124 PRO THR 0. 0.102354385
NP_201570.1 125 PRO HIS 0. 0.126511112
NP_201570.1 145 ASP GLU 0. 0.513019025
NP_201570.1 162 GLU LYS 0. 0.240962014
NP_201570.1 241 GLY ASP 0. 0.685998619
NP_201570.1 250 ILE VAL 0. 0.038502641
NP_201570.1 260 VAL MET 0. 0.201386079
NP_201570.1 261 ARG GLN 0. 0.108763047
NP_201570.1 345 ARG GLN 0. 0.124483168
NP_003663.2 440 GLY VAL 0. 0.0760656148
NP_003663.2 535 GLN ARG 0. 0.315991223
NP_003663.2 556 ALA THR 0. 0.321757287
NP_003663.2 571 GLY ARG 0. 0.275897294
NP_003663.2 577 ALA VAL 0. 0.132871464
NP_003663.2 582 ARG HIS 0. 0.276923001
NP_201569.1 588 ALA VAL 0. 0.177837566
NP_201569.1 622 ALA GLY 0. 0.173055828
NP_542413.1 21 ALA VAL 0. 0.0814476982
NP_542413.1 91 HIS TYR 0. 0.437467963
NP_542413.1 150 ILE LEU 0. 0.0967487618
NP_542413.1 321 GLY ALA 0. 0.130152479
NP_542413.1 328 SER CYS 0. 0.263051629
NP_542413.1 337 SER GLY 0. 0.190622464
NP_542413.1 396 HIS ARG 0. 0.145038113
NP_542413.1 402 PHE SER 0. 0.0985408276
NP_542413.1 444 SER ASN 0. 0.166652158
NP_542413.1 461 GLY ARG 0. 0.243508831
NP_542413.1 463 LEU VAL 0. 0.0693125576
NP_542413.1 535 ASN LYS 0. 0.177081719
NP_001138356.1 169 GLY ASP 0. 0.400484473
NP_001138356.1 224 LYS ARG 0. 0.130143464
NP_001138356.1 262 GLY ASP 0. 0.44408229
NP_001138356.1 304 SER GLY 0. 0.0997734368
NP_001138356.1 308 CYS TYR 0. 0.49783805
NP_001070863.1 263 MET ARG 0. 0.328602135
NP_001070863.1 186 ARG TRP 0. 0.602927923
NP_001070863.1 166 LYS ARG 0. 0.464125127
NP_001070863.1 142 PRO LEU 0. 0.681885779
NP_001070863.1 71 ASP ASN 0. 0.181428999
NP_001391.2 44 SER ASN 0. 0.0274751522
NP_001391.2 45 ILE THR 0. -0.0182440802
NP_001391.2 115 ALA THR 0. -0.0382953584
NP_001391.2 231 ARG TRP 0. 0.1173639
NP_001391.2 293 ALA THR 0. 0.253504187
NP_477518.2 154 LYS ASN 0. 0.15365766
NP_477518.2 118 LEU PHE 0. 0.16947338
NP_477518.2 109 ARG GLN 0. 0.205596104
NP_477518.2 109 ARG TRP 0. 0.249493152
NP_477518.2 59 ARG GLN 0. 0.0329222344
NP_477518.2 44 ARG GLN 0. 0.00669726636
NP_477518.2 21 PRO LEU 0. 0.0358793922
NP_542197.3 1486 ASN SER 0. 0.189413458
NP_542197.3 1485 THR ILE 0. 0.110707723
NP_542197.3 1439 ARG SER 0. 0.149556696
NP_542197.3 1420 PRO ALA 0. 0.139156312
NP_542197.3 1419 SER PRO 0. 0.0237079393
NP_542197.3 1383 PRO SER 0. 0.0981610417
NP_542197.3 1356 ASP GLU 0. 0.137090772
NP_542197.3 1339 PRO SER 0. 0.153588697
NP_542197.3 858 PRO GLN 0. 0.0761149302
NP_542197.3 796 PRO LEU 0. 0.104107261
NP_542197.3 457 THR MET 0. 0.0347324125
NP_001177638.1 362 PHE ILE 0. 0.0919558182
NP_001177638.1 351 GLU GLY 0. 0.0577294976
NP_001177638.1 308 ASP ASN 0. 0.0825866088
NP_001177638.1 283 PRO LEU 0. 0.140381709
NP_001177638.1 271 ASN HIS 0. 0.0923722535
NP_542197.3 298 THR ALA 0. 0.00853896141
NP_542197.3 233 TYR CYS 0. 0.198271558
NP_542197.3 204 THR MET 0. 0.112585962
NP_542197.3 187 THR MET 0. 0.175090969
NP_542197.3 118 ILE VAL 0. 0.0659875199
NP_542197.3 72 THR SER 0. 0.0651205555
NP_542197.3 47 PHE ILE 0. 0.163231492
NP_060089.1 60 ASP GLU 0. 0.126810506
NP_060089.1 83 THR ALA 0. 0.12395259
NP_060089.1 206 PRO LEU 0. 0.24621588
NP_060089.1 342 ASN THR 0. 0.0932529196
NP_060089.1 360 ILE THR 0. 0.128281474
NP_060089.1 463 GLY ASP 0. 0.429760039
NP_066188.1 39 ILE ASN 0. 0.394477844
NP_066188.1 56 GLN ARG 0. 0.694495916
NP_066188.1 118 SER CYS 0. 0.397663951
NP_066188.1 176 ARG HIS 0. 0.144262105
NP_066188.1 193 LYS GLU 0. 0.363186449
NP_066188.1 240 GLY GLU 0. 0.370809644
NP_066188.1 268 VAL GLU 0. 0.53954947
NP_066188.1 282 ARG HIS 0. 0.396422833
NP_066188.1 286 GLY ARG 0. 0.303124845
NP_066188.1 296 GLY ARG 0. 0.707769454
NP_066188.1 309 VAL ALA 0. 0.33056289
NP_066188.1 319 GLY ARG 0. 0.63446337
NP_066188.1 325 ALA THR 0. 0.0778132975
NP_066188.1 363 PHE TYR 0. 0.217988461
NP_066188.1 382 ILE MET 0. 0.166255757
NP_066188.1 406 ILE THR 0. 0.53463763
NP_066188.1 419 GLN HIS 0. 0.151505753
NP_000690.1 95 ARG SER 0. 0.167781219
NP_000690.1 99 THR ASN 0. 0.129368141
NP_000690.1 145 PRO SER 0. 0.599850595
NP_000690.1 178 THR SER 0. 0.201841354
NP_000690.1 230 HIS ARG 0. 0.192806646
NP_060607.2 194 ALA VAL 0. 0.558724761
NP_055732.2 69 ASP GLY 0. 0.22701101
NP_055732.2 236 ARG HIS 0. 0.414194018
NP_055732.2 384 ARG HIS 0. 0.213805854
NP_055732.2 394 ILE VAL 0. 0.398490012
NP_001073343.1 236 ARG GLN 0. 0.568010926
NP_001073343.1 215 GLN HIS 0. 0.120586045
NP_001073343.1 181 GLU GLY 0. 0.584278941
NP_001073343.1 145 GLU LYS 0. 0.277789742
NP_001073343.1 125 GLU LYS 0. 0.186604813
NP_001073343.1 111 PRO THR 0. 0.189786926
NP_006104.4 625 VAL ILE 0. 0.133386359
NP_001073343.1 58 GLN HIS 0. 0.0990770757
NP_001073343.1 56 PRO SER 0. 0.211520806
NP_001073343.1 54 GLY GLU 0. 0.399238259
NP_006104.4 544 CYS TYR 0. 0.746718407
NP_006104.4 466 SER PHE 0. 0.284608722
NP_006104.4 349 THR ILE 0. 0.181354895
NP_006104.4 298 THR SER 0. 0.0805749223
NP_006104.4 139 ASP ASN 0. 0.561099172
NP_006104.4 106 GLY VAL 0. 0.572950184
NP_006104.4 80 THR MET 0. 0.103903234
NP_006104.4 51 ARG TRP 0. 0.19475989
NP_006104.4 50 LEU PHE 0. 0.362990588
NP_998816.1 331 ASN SER 0. 0.613865733
NP_998816.1 290 MET VAL 0. 0.540255487
NP_998816.1 229 ARG CYS 0. 0.250003129
NP_998816.1 61 PHE CYS 0. 0.589829504
NP_998816.1 47 THR ALA 0. 0.0859402418
NP_998816.1 37 SER PHE 0. 0.0923434123
NP_998816.1 32 VAL ILE 0. 0.0837313235
NP_998816.1 31 ASP VAL 0. 0.170731947
NP_998816.1 17 ASP ASN 0. 0.482102066
NP_998816.1 11 TYR CYS 0. 0.200980291
NP_037518.3 39 VAL MET 0. 0.1998346
NP_001137461.1 632 ARG SER 0. -4.10938519E-05
NP_001137460.1 617 ALA THR 0. 0.055223316
NP_001010883.2 116 ARG HIS 0. 0.212840751
NP_001010883.2 124 THR PRO 0. 0.552142203
NP_001010883.2 213 GLN HIS 0. 0.283324152
NP_001096062.1 358 ASN ASP 0. 0.171821117
NP_001096062.1 303 ASP GLY 0. 0.0150497425
NP_001096062.1 297 ARG TRP 0. 0.0539471656
NP_001096062.1 244 GLN LYS 0. 0.133939624
NP_001096062.1 230 ARG GLN 0. 0.189750776
NP_001096062.1 230 ARG TRP 0. 0.317905396
NP_001096062.1 228 ILE VAL 0. 0.251309395
NP_001096062.1 200 ARG HIS 0. 0.113434769
NP_001096062.1 166 GLU ALA 0. 0.373829275
NP_001096062.1 129 THR ALA 0. 0.358801275
NP_001096062.1 90 SER LEU 0. 0.10818775
NP_001096062.1 87 ARG LYS 0. 0.316640854
NP_001096062.1 39 VAL ILE 0. 0.229659542
NP_060531.2 22 ALA VAL 0. 0.211969122
NP_060531.2 76 LEU PHE 0. 0.406956494
NP_060531.2 334 GLU ASP 0. 0.0997381732
NP_060531.2 352 ARG LYS 0. 0.0692740157
NP_060531.2 411 ARG TRP 0. 0.168502256
NP_060531.2 476 GLN LYS 0. 0.0846053958
NP_001138409.1 54 GLY ALA 0. 0.41999042
NP_001138409.1 224 ARG LEU 0. 0.205437824
NP_001138409.1 309 SER ASN 0. 0.136564881
NP_001138409.1 353 VAL ALA 0. 0.274249077
NP_001138409.1 365 ILE VAL 0. 0.158580229
NP_001138409.1 381 VAL MET 0. 0.209417403
NP_001138409.1 382 LEU PHE 0. 0.226962954
NP_001138409.1 447 MET VAL 0. 0.289216608
NP_001138409.1 488 THR MET 0. 0.191651031
NP_001138409.1 550 THR ALA 0. 0.238161951
NP_001138409.1 560 ASN LYS 0. 0.490406066
NP_001138409.1 668 PHE TYR 0. 0.342175305
NP_001138409.1 669 THR ARG 0. 0.254399091
NP_001138409.1 670 CYS ARG 0. 0.61862874
NP_001138409.1 685 PRO LEU 0. 0.272658527
NP_009200.2 100 GLU GLN 0. 0.0193914641
NP_009200.2 217 ASP ASN 0. 0.278744519
NP_009200.2 295 ARG GLN 0. 0.100981653
NP_009200.2 453 SER PHE 0. 0.124997139
NP_009200.2 504 VAL ILE 0. -0.0561544374
NP_009200.2 531 LEU GLN 0. 0.450728059
NP_009200.2 581 LYS ASN 0. 0.233454958
NP_689976.2 803 LEU VAL 0. -0.0538775735
NP_689976.2 783 ASP ASN 0. 0.0560538024
NP_689976.2 777 GLY VAL 0. 0.0567735098
NP_689976.2 774 ARG SER 0. 0.0198010467
NP_689976.2 737 SER ALA 0. -0.0322392769
NP_689976.2 654 CYS TYR 0. 0.0516033396
NP_689976.2 608 ARG HIS 0. 0.0128397485
NP_689976.2 602 PRO LEU 0. -0.00862533879
NP_689976.2 598 THR MET 0. 0.0123834293
NP_689976.2 559 GLY CYS 0. 0.0839883387
NP_689976.2 523 GLY GLU 0. 0.0546488725
NP_689976.2 523 GLY ARG 0. 0.0530497022
NP_689976.2 453 VAL ILE 0. -0.0241092164
NP_689976.2 386 GLU GLN 0. 0.00276614889
NP_689976.2 380 MET ILE 0. 0.0451487601
NP_689976.2 352 LEU VAL 0. -0.0355078131
NP_689976.2 321 GLY ARG 0. 0.151039109
NP_689976.2 306 THR MET 0. 0.0219355188
NP_689976.2 292 SER LEU 0. 0.0705275834
NP_689976.2 255 HIS TYR 0. 0.0576647855
NP_689976.2 232 SER ALA 0. 0.0648267716
NP_689976.2 226 LYS ASN 0. 0.0869818404
NP_689976.2 141 SER GLY 0. 0.0140321441
NP_689976.2 108 SER ASN 0. 0.0458607972
NP_689976.2 105 SER PRO 0. -0.011950491
NP_689976.2 104 ALA THR 0. 0.0445193574
NP_689976.2 101 GLU GLY 0. 0.0554961562
NP_689976.2 86 GLU LYS 0. 0.0694238171
NP_689976.2 45 ASN ILE 0. 0.0898218378
NP_689976.2 40 GLY ASP 0. 0.0946958438
NP_689976.2 10 THR LYS 0. 0.0940697193
NP_037428.3 127 ARG GLN 0. 0.338644654
NP_037428.3 278 ARG GLN 0. 0.00750957243
NP_037428.3 302 ILE VAL 0. 0.183305874
NP_037428.3 332 TYR ASN 0. 0.181433931
NP_037428.3 356 GLY ARG 0. 0.165205643
NP_037428.3 406 ARG TRP 0. 0.161649749
NP_037428.3 406 ARG GLN 0. 0.091916129
NP_037428.3 416 LYS ARG 0. 0.025000535
NP_037428.3 457 THR MET 0. -0.00919821486
NP_037428.3 491 GLY ALA 0. 0.0280342661
NP_037428.3 544 THR MET 0. -0.000938824553
NP_037428.3 557 ARG HIS 0. 0.0230970122
NP_037428.3 580 SER LEU 0. 0.0483031496
NP_037428.3 607 SER PRO 0. 0.147022977
NP_037428.3 624 PRO LEU 0. 0.0291349571
NP_037428.3 637 ARG TRP 0. 0.058028657
NP_055942.1 165 ARG CYS 0. 0.592982292
NP_001041675.1 160 ILE LEU 0. 0.210858107
NP_001041675.1 156 SER GLY 0. 0.525493026
NP_001041675.1 142 ASN SER 0. 0.249235064
NP_001136023.1 653 ARG HIS 0. 0.405653656
NP_001136023.1 595 LYS THR 0. 0.134998411
NP_001136023.1 592 LYS ARG 0. 0.0285825245
NP_001136023.1 544 ARG CYS 0. -0.015309386
NP_001136023.1 430 TYR CYS 0. 0.112514056
NP_001136023.1 407 GLN ARG 0. 0.0204396155
NP_001136023.1 354 GLN LEU 0. 0.020223517
NP_001136023.1 286 PRO SER 0. 0.0331513062
NP_001136023.1 237 CYS TYR 0. 0.180473939
NP_001136023.1 79 LYS ARG 0. -0.00859663635
NP_064526.1 55 LEU PRO 0. 0.465115547
NP_001116433.1 133 SER PHE 0. 0.447418511
NP_001116433.1 110 ILE VAL 0. 0.193964422
NP_001116433.1 90 ASP ASN 0. 0.448028892
NP_001116433.1 84 ASN THR 0. 0.471070021
NP_001116433.1 76 LYS GLU 0. 0.377041668
NP_001116433.1 63 ARG HIS 0. 0.316937149
NP_001116433.1 46 ARG GLN 0. 0.421792269
NP_001116433.1 34 ARG GLN 0. 0.544831157
NP_065826.2 55 HIS TYR 0. 0.300715953
NP_065826.2 90 GLU LYS 0. 0.253635198
NP_065826.2 92 SER CYS 0. 0.369547129
NP_065826.2 113 GLU LYS 0. 0.188521817
NP_065826.2 115 ARG CYS 0. 0.458974779
NP_065826.2 123 ARG GLN 0. 0.251832485
NP_065826.2 156 SER LEU 0. 0.150603473
NP_065826.2 162 ARG GLN 0. 0.213006228
NP_065826.2 1009 LEU PRO 0. 0.381337613
NP_006504.2 119 ALA VAL 0. 0.0439496003
NP_006504.2 141 PRO SER 0. 0.0749177337
NP_006504.2 155 VAL GLU 0. 0.373989761
NP_006504.2 187 VAL MET 0. 0.121812604
NP_006504.2 341 PHE LEU 0. 0.256142914
NP_006504.2 387 GLY GLU 0. 0.121879786
NP_006504.2 397 ASN HIS 0. 0.730380654
NP_006504.2 418 ASP GLY 0. 0.105390139
NP_001005290.1 309 LEU PRO 0. 0.0491908751
NP_001005290.1 292 SER CYS 0. 0.0121995984
NP_001027462.1 312 VAL ALA 0. 0.103022143
NP_001027462.1 307 ARG GLN 0. 0.125950858
NP_001027462.1 296 ARG TRP 0. 0.165487692
NP_001027462.1 282 ARG GLN 0. 0.131333083
NP_001027462.1 272 GLY ASP 0. 0.112413555
NP_001027462.1 265 ARG GLN 0. 0.0829468146
NP_001005290.1 225 PRO LEU 0. 0.0626258552
NP_001027462.1 256 PRO SER 0. 0.112454511
NP_001027462.1 212 SER ARG 0. 0.102855437
NP_001005290.1 187 PRO THR 0. 0.000384428015
NP_001005290.1 149 ARG TRP 0. 0.0803355426
NP_001005290.1 113 ARG GLN 0. 0.0541784018
NP_001005290.1 107 ARG GLN 0. 0.0471973568
NP_001005290.1 96 ARG GLN 0. 0.038818866
NP_001005290.1 86 ALA VAL 0. 0.0440285131
NP_001005290.1 62 VAL LEU 0. 0.0115993228
NP_001005290.1 32 ILE VAL 0. 0.0539130494
NP_001005290.1 27 ARG HIS 0. 0.0742215812
NP_001010985.2 122 ARG CYS 0. 0.0993327722
NP_002950.3 225 GLN HIS 0. 0.164956629
NP_002950.3 160 LEU ILE 0. 0.278376311
NP_002950.3 124 ILE VAL 0. 0.333410889
NP_002950.3 115 SER PHE 0. 0.388697982
NP_002950.3 15 PRO SER 0. 0.172583863
NP_001035799.1 65 ARG CYS 0. 0.240372643
NP_001035799.1 91 TYR PHE 0. 0.228349537
NP_001035799.1 99 GLU GLY 0. 0.191094309
NP_001035799.1 105 MET THR 0. 0.118317619
NP_001035799.1 128 TYR CYS 0. 0.625178695
NP_001035799.1 132 ALA THR 0. 0.460046619
NP_001035799.1 148 ARG CYS 0. 0.338927925
NP_001035799.1 150 PRO LEU 0. 0.62214154
NP_001035799.1 213 ASN SER 0. 0.472416669
NP_001035799.1 222 ASN SER 0. 0.543574274
NP_001035799.1 247 ASP GLY 0. 0.179750204
NP_699171.3 195 ARG SER 0. 0.0776188821
NP_699171.3 260 CYS SER 0. 0.721051216
NP_699171.3 309 ARG HIS 0. 0.0484994836
NP_699171.3 406 ARG GLN 0. 0.0932621136
NP_699171.3 435 PHE LEU 0. 0.0792391226
NP_699171.3 440 SER ARG 0. 0.0943592712
NP_699171.3 467 ASN SER 0. 0.0914029106
NP_699171.3 483 PRO SER 0. 0.0818394125
NP_699171.3 495 PRO SER 0. -0.00301970914
NP_699171.3 557 SER PHE 0. 0.0316206701
NP_699171.3 562 GLY ARG 0. 0.0690329298
NP_699171.3 630 ARG HIS 0. 0.054451827
NP_699171.3 672 ARG TRP 0. 0.112669505
NP_699171.3 680 ARG TRP 0. 0.124825135
NP_699171.3 694 ASP ASN 0. 0.125573143
NP_872386.1 131 GLY VAL 0. 0.36547026
NP_001127874.1 101 ARG LYS 0. 0.189008683
NP_001127874.1 108 TYR CYS 0. 0.45575738
NP_001127874.1 152 PRO LEU 0. 0.328014553
NP_001127874.1 166 PRO LEU 0. 0.208406508
NP_065754.2 452 GLY ASP 0. 0.238177449
NP_065754.2 429 ALA SER 0. 0.0414751731
NP_065754.2 322 LYS GLU 0. 0.0443925261
NP_065754.2 244 VAL MET 0. 0.0827464834
NP_065754.2 82 PRO SER 0. 0.175886914
NP_065754.2 25 ALA THR 0. -0.00498146331
NP_114142.3 144 VAL ILE 0. 0.220731512
NP_114142.3 243 GLY ARG 0. 0.181354374
NP_114142.3 372 SER THR 0. 0.0879897848
NP_114142.3 442 ARG HIS 0. 0.0484892689
NP_006487.1 68 GLN ARG 0. 0.110143453
NP_006487.1 90 ARG TRP 0. 0.152119324
NP_006487.1 90 ARG GLN 0. 0.0203384198
NP_006487.1 134 GLY SER 0. 0.0797390267
NP_006487.1 170 THR ILE 0. 0.234248638
NP_005263.1 270 LYS ASN 0. 0.536773801
NP_005263.1 124 VAL MET 0. 0.0547023341
NP_005263.1 117 GLY ARG 0. 0.299262047
NP_005263.1 107 LEU ILE 0. 0.143270314
NP_005263.1 86 ARG GLN 0. 0.272510558
NP_631895.1 6 ARG TRP 0. 0.396395236
NP_981949.1 208 ARG GLN 0. 0.0511427522
NP_981949.1 268 GLN HIS 0. 0.0385865979
NP_981949.1 406 VAL GLY 0. 0.506303728
NP_981949.1 437 ARG CYS 0. 0.0575724691
NP_981949.1 463 ARG CYS 0. 0.386233985
NP_981949.1 569 CYS ARG 0. 0.773396909
NP_981949.1 731 GLU ASP 0. 0.584648848
NP_671489.1 80 ILE THR 0. 0.545648873
NP_671489.1 107 VAL ALA 0. 0.139216647
NP_671489.1 168 ARG CYS 0. 0.189813823
NP_000841.1 202 ARG CYS 0. 0.224021077
NP_000841.1 212 VAL MET 0. 0.110158935
NP_671489.1 193 GLY ASP 0. 0.699743748
NP_001135840.1 67 THR ALA 0. 0.0899202675
NP_001135840.1 96 ARG HIS 0. 0.232382417
NP_000839.1 211 LYS ASN 0. 0.247605354
NP_666533.1 9 ASP ASN 0. 0.370764971
NP_666533.1 9 ASP GLU 0. 0.349537015
NP_666533.1 78 CYS ARG 0. 0.671195149
NP_666533.1 85 ASN SER 0. 0.222871155
NP_666533.1 85 ASN LYS 0. 0.297942519
NP_666533.1 96 ARG LEU 0. 0.237279966
NP_666533.1 105 MET THR 0. 0.219096273
NP_000552.2 173 LYS ASN 0. 0.0340706408
NP_000842.2 45 GLN HIS 0. 0.116729192
NP_000842.2 67 ALA THR 0. 0.114886791
NP_000842.2 70 ILE VAL 0. 0.154822692
NP_000842.2 114 LEU GLN 0. 0.224805847
NP_000842.2 145 ARG TRP 0. 0.192910731
NP_000842.2 147 TRP ARG 0. 0.613375425
NP_000842.2 173 LYS ASN 0. 0.0628218278
NP_000842.2 179 LEU PRO 0. 0.373828769
NP_000842.2 187 ARG CYS 0. 0.542735338
NP_000842.2 192 LYS MET 0. 0.204754621
NP_000842.2 217 SER GLY 0. 0.251426905
NP_000840.2 224 VAL ILE 0. 0.122762166
NP_000840.2 199 ALA THR 0. 0.194094256
NP_000840.2 172 ARG HIS 0. 0.214738607
NP_000840.2 112 ARG CYS 0. 0.448586732
NP_000840.2 86 ARG HIS 0. 0.533701241
NP_000840.2 33 GLU LYS 0. 0.440472782
NP_000840.2 23 LEU PRO 0. 0.830849528
NP_000840.2 7 MET LEU 0. 0.414471596
NP_000840.2 2 SER LEU 0. 0.686719835
NP_078802.2 551 ARG GLN 0. 0.133062437
NP_078802.2 526 GLY ARG 0. 0.0945267305
NP_078802.2 525 THR MET 0. 0.0499881171
NP_078802.2 502 GLU LYS 0. 0.116086088
NP_078802.2 486 GLY SER 0. 0.117812589
NP_078802.2 465 ARG TRP 0. 0.0860790983
NP_078802.2 389 SER ALA 0. 0.0510682501
NP_078802.2 364 GLY ALA 0. 0.109097809
NP_078802.2 356 PRO SER 0. 0.0660055727
NP_078802.2 293 HIS TYR 0. 0.165034309
NP_078802.2 211 ARG HIS 0. 0.124986224
NP_078802.2 174 ARG SER 0. 0.135930315
NP_078802.2 165 ASP ASN 0. 0.111494541
NP_078802.2 163 GLY SER 0. 0.0814268291
NP_078802.2 151 LEU VAL 0. 0.00552264275
NP_078802.2 146 ALA THR 0. 0.103304163
NP_078802.2 138 ARG GLN 0. 0.058782652
NP_078802.2 116 VAL MET 0. 0.113102451
NP_078802.2 106 CYS ARG 0. 0.238624364
NP_078802.2 94 ASP GLU 0. 0.0778140798
NP_078802.2 92 ARG CYS 0. 0.120181516
NP_078802.2 62 ARG GLN 0. 0.216963023
NP_078802.2 55 PHE ILE 0. 0.093802847
NP_078802.2 51 LEU SER 0. 0.187694103
NP_078802.2 35 MET ILE 0. 0.152897254
NP_078802.2 24 PRO LEU 0. 0.103566542
NP_757350.1 98 ARG HIS 0. 0.0292873494
NP_757350.1 175 PHE LEU 0. 0.0593857579
NP_757349.1 194 PRO SER 0. 0.0571783483
NP_757349.1 202 PRO LEU 0. 0.0708782151
NP_757349.1 211 LEU PHE 0. 0.0705232769
NP_757349.1 231 GLY ASP 0. 0.0560886338
NP_757349.1 241 LEU GLN 0. 0.0695316046
NP_757349.1 341 SER ASN 0. 0.0596182421
NP_757349.1 355 LYS ARG 0. 0.00522353826
NP_000748.3 373 VAL MET 0. 0.00525270263
NP_000748.3 377 GLY VAL 0. 0.0276896656
NP_000748.3 385 GLN ARG 0. 0.0145445773
NP_000748.3 387 THR ALA 0. -0.0429661646
NP_000748.3 398 PRO LEU 0. 0.0280484427
NP_000748.3 408 LEU PRO 0. 0.114969924
NP_000748.3 409 ARG LEU 0. 0.0738810673
NP_000748.3 438 GLY ARG 0. 0.0374926552
NP_000748.3 453 ALA THR 0. 0.0156614184
NP_000748.3 461 SER GLY 0. 0.0529202856
NP_757350.1 208 ILE VAL 0. 0.0449381657
NP_757350.1 214 VAL ILE 0. -0.00898035243
NP_757350.1 233 ALA VAL 0. 0.0775431022
NP_149079.2 155 THR MET 0. 0.227392048
NP_149079.2 161 SER LEU 0. 0.272522777
NP_006483.2 277 PRO THR 0. 0.142243162
NP_006483.2 250 PRO ALA 0. 0.0716249272
NP_006483.2 235 ARG CYS 0. 0.236305848
NP_006483.2 230 ILE SER 0. 0.122057587
NP_006483.2 215 GLY ALA 0. 0.21714668
NP_006483.2 213 ARG HIS 0. 0.249684185
NP_006483.2 196 ARG TRP 0. 0.891532004
NP_006483.2 189 ARG HIS 0. 0.211262792
NP_006483.2 163 PHE SER 0. 0.195765436
NP_006483.2 146 LEU TRP 0. 0.200711116
NP_006483.2 139 GLY GLU 0. 0.280108064
NP_006483.2 117 GLY ARG 0. 0.308199674
NP_981957.1 11 GLN HIS 0. 0.0902647078
NP_981957.1 47 GLY ASP 0. 0.501952291
NP_981957.1 139 ALA GLY 0. 0.01140814
NP_981957.1 154 ALA THR 0. 0.034322381
NP_981957.1 157 ARG TRP 0. 0.270118475
NP_001010898.1 57 ALA THR 0. 0.0569886118
NP_001010898.1 95 GLY ARG 0. 0.867351472
NP_001010898.1 142 ILE VAL 0. 0.450916886
NP_001010898.1 206 TRP CYS 0. 0.735706806
NP_001010898.1 233 VAL MET 0. 0.270458072
NP_001010898.1 392 VAL ILE 0. 0.116279863
NP_001010898.1 450 THR MET 0. 0.25899145
NP_001010898.1 514 ARG HIS 0. 0.731667578
NP_001010898.1 557 THR ARG 0. 0.384101331
NP_001010898.1 602 ILE MET 0. 0.194119304
NP_001010898.1 629 THR MET 0. 0.665361583
NP_001010898.1 637 VAL ILE 0. 0.352669656
NP_001010898.1 679 LYS ARG 0. 0.15962781
NP_001010898.1 685 PRO SER 0. 0.139531255
NP_001034663.1 77 ASP TYR 0. 0.326995522
NP_001034663.1 157 ALA VAL 0. 0.228314474
NP_001034663.1 257 VAL MET 0. 0.134446368
NP_001034663.1 262 ARG CYS 0. 0.285784572
NP_001034663.1 278 GLU ASP 0. 0.326791048
NP_001034663.1 287 VAL ILE 0. 0.133181959
NP_001034663.1 306 THR MET 0. 0.286684126
NP_001034663.1 333 GLY SER 0. 0.250405252
NP_001034663.1 340 ARG CYS 0. 0.351631939
NP_001034663.1 394 ILE VAL 0. 0.430947304
NP_001034663.1 481 LEU GLN 0. 0.449571937
NP_001034663.1 497 PRO SER 0. 0.0357564017
NP_001034663.1 516 ARG TRP 0. 0.0424506702
NP_001034663.1 516 ARG GLN 0. 0.067211993
NP_001034663.1 520 CYS TYR 0. 0.0243905
NP_001034663.1 537 ARG GLN 0. 0.0344605036
NP_001034663.1 569 GLU LYS 0. 0.143489167
NP_001034663.1 573 ALA GLY 0. 0.0829690024
NP_001034663.1 577 SER PRO 0. 0.168355703
NP_006393.2 122 GLU ASP 0. 0.140774637
NP_006393.2 77 GLU GLY 0. 0.214988843
NP_006393.2 71 PRO LEU 0. 0.291008979
NP_006393.2 65 GLY VAL 0. 0.247716978
NP_006393.2 35 ARG SER 0. 0.213690341
NP_006393.2 28 VAL ALA 0. 0.204199284
NP_006393.2 17 SER ASN 0. 0.309031397
NP_115790.1 10 MET LEU 0. 0.27327925
NP_115790.1 48 ARG TRP 0. 0.581132293
NP_115790.1 55 ARG TRP 0. 0.131823719
NP_115790.1 67 VAL ILE 0. 0.154654637
NP_005540.1 433 GLY GLU 0. 0.377451569
NP_005540.1 419 MET ILE 0. 0.59203738
NP_005540.1 388 LEU PRO 0. 0.823422372
NP_005540.1 373 ARG GLN 0. 0.281558305
NP_005540.1 370 ALA VAL 0. 0.396003693
NP_005540.1 365 GLY ARG 0. 0.738146126
NP_005540.1 350 ARG CYS 0. 0.651100099
NP_005540.1 265 THR SER 0. 0.0511932671
NP_005540.1 254 ASN SER 0. 0.0929908007
NP_005540.1 232 ILE SER 0. 0.319962859
NP_005540.1 220 VAL MET 0. 0.20773986
NP_005540.1 216 ARG HIS 0. 0.317047149
NP_005540.1 185 PHE LEU 0. 0.185488552
NP_005540.1 180 ARG TRP 0. 0.258823156
NP_005540.1 153 ARG CYS 0. 0.542042553
NP_005540.1 115 ARG GLN 0. 0.265564382
NP_005540.1 92 ILE VAL 0. 0.235827103
NP_005540.1 83 GLU ASP 0. 0.230526179
NP_005540.1 72 ASP GLU 0. -0.000467068545
NP_005540.1 47 SER PHE 0. 0.146673813
NP_005540.1 27 GLY ASP 0. 0.068092078
NP_002223.3 536 GLY ALA 0. -0.0102625452
NP_002223.3 521 ASN LYS 0. 0.0721549466
NP_002223.3 283 GLY GLU 0. 0.230584145
NP_002223.3 203 PHE SER 0. 0.257075757
NP_002223.3 126 PRO SER 0. 0.54435724
NP_002223.3 98 GLU ASP 0. 0.250200421
NP_002223.3 45 ALA SER 0. 0.176482588
NP_002223.3 2 ASP GLU 0. 0.364013672
NP_000551.1 51 THR LYS 0. 0.288866103
NP_000551.1 55 VAL ALA 0. 0.206591368
NP_001006946.1 227 ARG HIS 0. 0.199478194
NP_001006946.1 204 ILE THR 0. 0.250108302
NP_001006946.1 176 ALA GLY 0. 0.180037856
NP_001006946.1 149 SER ASN 0. 0.162180245
NP_001006946.1 145 LEU ILE 0. 0.194732398
NP_001006946.1 100 LYS THR 0. 0.207417428
NP_001006946.1 41 THR SER 0. 0.174314559
NP_001006946.1 31 ASP GLU 0. 0.0803269893
NP_060842.3 472 LEU VAL 0. 0.00855924841
NP_060842.3 466 LEU VAL 0. 0.0297592152
NP_060842.3 453 SER PRO 0. 0.0166707039
NP_060842.3 438 ALA THR 0. 0.0114853671
NP_060842.3 429 LEU PHE 0. 0.052624058
NP_060842.3 162 PHE LEU 0. 0.126277864
NP_848549.3 260 ARG TRP 0. 0.217833653
NP_848549.3 233 ILE ASN 0. 0.462893367
NP_848549.3 203 VAL MET 0. 0.222346514
NP_848549.3 194 HIS ARG 0. 0.578723967
NP_848549.3 116 THR ILE 0. 0.125803813
NP_848549.3 108 ILE VAL 0. 0.124644309
NP_848549.3 104 LEU SER 0. 0.127069771
NP_848549.3 88 ILE THR 0. 0.0998932645
NP_001007795.1 40 THR ILE 0. 0.312183261
NP_001007795.1 89 THR ALA 0. 0.241455331
NP_001007795.1 120 ILE VAL 0. -0.0113398042
NP_001007795.1 228 VAL GLY 0. 0.201988474
NP_001007795.1 274 VAL GLY 0. 0.267596096
NP_001007795.1 352 ILE VAL 0. 0.019964762
NP_001007795.1 409 SER ALA 0. 0.0664456561
NP_001020368.1 2 GLY GLU 0. 0.497548968
NP_001020368.1 19 LEU VAL 0. 0.234354034
NP_001020368.1 47 SER PRO 0. 0.669761896
NP_001020368.1 49 LEU PHE 0. 0.404220521
NP_001020368.1 70 MET VAL 0. 0.0832804069
NP_001020368.1 111 ARG CYS 0. 0.561260402
NP_001020368.1 116 ASN ASP 0. 0.136164919
NP_001020368.1 150 HIS TYR 0. 0.268052965
NP_001020370.1 103 ALA VAL 0. 0.494324476
NP_001020370.1 105 VAL ILE 0. 0.193056628
NP_001020370.1 142 PRO SER 0. 0.259621292
NP_001020370.1 161 SER ARG 0. 0.139485732
NP_001020370.1 175 HIS PRO 0. 0.576389611
NP_001020370.1 192 HIS ARG 0. 0.644403219
NP_001020370.1 211 GLY ARG 0. 0.712942958
NP_001020370.1 216 ILE VAL 0. 0.200032964
NP_001020370.1 223 LEU VAL 0. 0.480707824
NP_001020370.1 257 TYR CYS 0. 0.731107175
NP_970615.2 35 ARG TRP 0. 0.510335386
NP_970615.2 40 ARG HIS 0. 0.1841003
NP_970615.2 57 ALA THR 0. 0.51132828
NP_970615.2 67 THR SER 0. 0.102384865
NP_970615.2 102 GLY ARG 0. 0.690948963
NP_970615.2 116 ARG HIS 0. 0.419426084
NP_970615.2 125 LYS ARG 0. 0.0618098862
NP_970615.2 129 GLN HIS 0. 0.125539497
NP_970615.2 145 ARG CYS 0. 0.610938907
NP_970615.2 146 GLY ALA 0. 0.474686235
NP_857594.2 12 TYR HIS 0. 0.405064136
NP_857594.2 42 SER PRO 0. 0.239588693
NP_857594.2 97 LYS ASN 0. 0.0942950323
NP_857594.2 119 PHE CYS 0. 0.595255077
NP_857594.2 146 TRP SER 0. 0.633734345
NP_857594.2 165 THR SER 0. 0.354428023
NP_857594.2 180 ARG GLN 0. 0.407056242
NP_002548.3 678 ALA ASP 0. 0.327153206
NP_002548.3 646 TYR CYS 0. 0.383382648
NP_002548.3 641 ARG HIS 0. 0.28320992
NP_002548.3 619 ARG THR 0. 0.329465538
NP_002548.3 603 THR ILE 0. 0.260797322
NP_002548.3 582 SER PRO 0. 0.235632867
NP_002548.3 571 ARG HIS 0. 0.287183255
NP_002548.3 541 SER THR 0. 0.245060056
NP_002548.3 529 HIS TYR 0. 0.173619643
NP_002548.3 528 GLY SER 0. 0.223708838
NP_002548.3 526 PRO SER 0. 0.170002401
NP_002548.3 519 PRO THR 0. 0.133323938
NP_002548.3 518 THR SER 0. 0.176213652
NP_002548.3 511 SER PRO 0. 0.125141457
NP_002548.3 495 THR ASN 0. 0.13566111
NP_002548.3 477 MET THR 0. 0.0947219282
NP_002548.3 468 GLY ARG 0. 0.112884797
NP_002548.3 465 VAL ALA 0. 0.020045856
NP_002548.3 460 LEU PHE 0. 0.149838433
NP_002548.3 415 THR MET 0. 0.141109511
NP_002548.3 332 ASP GLU 0. 0.596682727
NP_002548.3 295 GLY ALA 0. 0.642875552
NP_002548.3 265 ARG HIS 0. 0.318676561
NP_002548.3 196 TYR CYS 0. 0.747976601
NP_002548.3 176 ARG CYS 0. 0.155816644
NP_002548.3 171 ALA THR 0. 0.161856323
NP_002548.3 103 GLY SER 0. 0.684732497
NP_002548.3 98 GLY SER 0. 0.749466538
NP_002548.3 48 PRO LEU 0. 0.42393285
NP_002548.3 39 ALA VAL 0. 0.211062804
NP_002548.3 9 GLY VAL 0. 0.296670735
NP_077007.1 238 SER PHE 0. 0.165277958
NP_077007.1 236 THR ILE 0. 0.171559647
NP_001679.2 84 ILE VAL 0. 0.0345522761
NP_001679.2 150 ILE VAL 0. 0.138739869
NP_001679.2 152 THR MET 0. -0.0160538778
NP_001679.2 177 ALA THR 0. 0.0177786034
NP_001679.2 213 GLU GLN 0. 0.0649272501
NP_001679.2 223 VAL MET 0. 0.352678776
NP_777556.1 91 MET VAL 0. 0.123615339
NP_777556.1 91 MET ILE 0. 0.131985202
NP_777556.1 133 ASN SER 0. 0.140441746
NP_001075445.1 257 PRO LEU 0. -0.0243554898
NP_001075445.1 247 THR ILE 0. 0.0328939483
NP_001075445.1 218 ILE VAL 0. -0.0443426892
NP_001075445.1 211 THR MET 0. 0.0605343841
NP_001075445.1 208 ARG CYS 0. 0.100875206
NP_001075445.1 199 ALA VAL 0. 0.0301909018
NP_001075445.1 184 TRP LEU 0. 0.0676381961
NP_001075445.1 182 ASP GLU 0. 0.221913114
NP_001075445.1 129 ALA THR 0. 0.199212521
NP_001075445.1 121 SER PHE 0. 0.124664627
NP_000668.1 266 MET LYS 0. 0.213729158
NP_000668.1 248 ILE LEU 0. 0.455543458
NP_000668.1 224 ARG TRP 0. 0.220455542
NP_000668.1 222 TYR HIS 0. 0.272538692
NP_000668.1 193 MET THR 0. 0.404881924
NP_000668.1 90 LEU VAL 0. -0.0146561507
NP_000668.1 31 VAL MET 0. 0.288292676
NP_001010935.1 34 PRO LEU 0. 0.432818294
NP_945120.1 251 GLY ARG 0. 0.241257146
NP_945120.1 237 SER ASN 0. 0.195431337
NP_945120.1 231 GLN ARG 0. 0.178658828
NP_945120.1 228 GLY SER 0. 0.182380095
NP_945120.1 220 PRO LEU 0. 0.306118339
NP_945120.1 201 ARG HIS 0. 0.322735965
NP_945120.1 170 GLY GLU 0. 0.148974925
NP_945120.1 133 ARG GLN 0. 0.202496856
NP_945120.1 46 GLY VAL 0. 0.126196519
NP_009135.4 137 ALA GLY 0. 0.173877954
NP_009135.4 207 LEU VAL 0. 0.0744484439
NP_009135.4 256 LYS ASN 0. 0.0727125853
NP_009135.4 326 ALA THR 0. 0.0769820064
NP_009135.4 352 MET VAL 0. 0.109824523
NP_009135.4 415 ARG GLN 0. 0.0344086662
NP_009135.4 430 ASN ASP 0. 0.0847477093
NP_009135.4 435 PRO SER 0. 0.053339757
NP_009135.4 456 LYS ARG 0. -0.00173024763
NP_009135.4 497 ARG ILE 0. 0.0175317358
NP_009135.4 529 LYS GLU 0. 0.0597174726
NP_009135.4 554 VAL ILE 0. -0.0323932208
NP_009135.4 559 ASN SER 0. -0.00113805593
NP_009135.4 579 SER CYS 0. 0.089095667
NP_009135.4 592 ALA ASP 0. 0.141094819
NP_009135.4 597 ASP GLY 0. 0.150659859
NP_009135.4 617 THR PRO 0. 0.151748642
NP_009135.4 636 ILE THR 0. 0.0624259338
NP_009135.4 642 VAL LEU 0. 0.0150831295
NP_009135.4 686 GLU ASP 0. 0.00445804372
NP_009135.4 700 PRO ARG 0. 0.0737206191
NP_009135.4 713 GLU GLY 0. -0.00862982217
NP_009135.4 762 ILE VAL 0. 0.0226246119
NP_009135.4 762 ILE THR 0. 0.101720534
NP_009135.4 791 ALA THR 0. 0.289399087
NP_751948.1 603 ALA VAL 0. 0.00014037764
NP_751948.1 571 ARG HIS 0. 0.0234626755
NP_751948.1 531 ARG HIS 0. 0.0410688408
NP_751948.1 521 PRO LEU 0. -0.0153954737
NP_751948.1 506 MET VAL 0. -0.013191076
NP_751948.1 256 ARG CYS 0. 0.295801371
NP_061174.1 71 GLU LYS 0. 0.0356223695
NP_061174.1 91 LYS ARG 0. 0.122978188
NP_061174.1 134 TYR CYS 0. 0.179824531
NP_061174.1 193 ALA SER 0. 0.0187196229
NP_061174.1 214 VAL ALA 0. 0.000727048609
NP_061174.1 242 PHE LEU 0. 0.034908846
NP_061174.1 259 ARG GLN 0. 0.0472405963
NP_061174.1 306 MET VAL 0. 0.0217989907
NP_061174.1 409 SER GLY 0. 0.0888669863
NP_061174.1 483 PRO SER 0. 0.0334478654
NP_061174.1 523 SER PHE 0. 0.0782745555
NP_061174.1 570 THR ALA 0. 0.00355779147
NP_061174.1 615 LEU VAL 0. -0.00134453515
NP_061174.1 630 ASP GLU 0. 0.0436481498
NP_004176.2 7 VAL MET 0. 0.415153205
NP_004176.2 12 ILE MET 0. 0.381005049
NP_078613.1 28 ALA THR 0. 0.44293192
NP_004176.2 69 ARG CYS 0. 0.222529471
NP_004176.2 78 GLY SER 0. 0.314491212
NP_078613.1 101 ARG GLN 0. 0.166644946
NP_004176.2 113 MET LEU 0. 0.26260072
NP_004176.2 113 MET THR 0. 0.245770141
NP_004176.2 204 ARG LEU 0. 0.374540865
NP_004176.2 277 ARG TRP 0. 0.211070716
NP_004176.2 332 ARG HIS 0. 0.183748662
NP_620056.1 540 GLY ASP 0. 0.479484141
NP_620056.1 540 GLY CYS 0. 0.523492396
NP_620055.1 472 THR MET 0. -0.00766596757
NP_620055.1 456 PRO LEU 0. 0.250091404
NP_620055.1 440 ASN SER 0. 0.0317703709
NP_620055.1 434 ARG GLN 0. 0.221336514
NP_620055.1 423 ALA THR 0. 0.430477411
NP_620055.1 413 ILE VAL 0. 0.0212103706
NP_620055.1 359 ARG MET 0. 0.526904047
NP_620055.1 359 ARG GLY 0. 0.51251471
NP_620055.1 274 VAL ILE 0. 0.13623032
NP_620055.1 241 LYS ARG 0. 0.227259025
NP_620055.1 222 TYR CYS 0. 0.25125134
NP_620055.1 202 PRO LEU 0. 0.137320578
NP_620055.1 166 ASP GLY 0. 0.614318788
NP_620055.1 151 ARG GLY 0. 0.159288958
NP_620055.1 144 LEU PHE 0. 0.6211918
NP_620055.1 70 THR SER 0. 0.574952543
NP_620056.1 85 THR ARG 0. 0.793099463
NP_620056.1 68 ALA SER 0. 0.197060987
NP_620056.1 15 ALA VAL 0. 0.446594566
NP_620056.1 13 VAL ILE 0. 0.223218352
NP_620056.1 4 ARG HIS 0. 0.41141504
NP_006126.1 10 ASP ASN 0. 0.256856114
NP_006126.1 12 GLU LYS 0. 0.304600835
NP_006126.1 34 ASN SER 0. 0.312589973
NP_006126.1 44 ASN SER 0. 0.0670454577
NP_006126.1 63 THR MET 0. 0.289614111
NP_006126.1 135 HIS TYR 0. 0.471454293
NP_006126.1 187 GLN PRO 0. 0.410469055
NP_006126.1 266 ARG CYS 0. 0.405938447
NP_001123551.1 8 ARG LEU 0. 0.337632716
NP_001036143.1 186 ARG HIS 0. 0.187193915
NP_001036143.1 140 ARG GLN 0. 0.0564609729
NP_001036143.1 50 GLY SER 0. 0.269789338
NP_005158.5 488 GLY ARG 0. 0.284456164
NP_005158.5 479 ARG CYS 0. 0.436916173
NP_005158.5 476 ARG HIS 0. 0.114783779
NP_005158.5 474 ARG GLN 0. 0.111439392
NP_005158.5 459 THR ARG 0. 0.540447891
NP_005158.5 408 ARG GLN 0. 0.181219265
NP_005158.5 391 CYS TYR 0. 0.183770642
NP_005158.5 368 GLY SER 0. 0.815098941
NP_005158.5 303 ARG HIS 0. 0.574181199
NP_005158.5 291 ILE THR 0. 0.305397034
NP_005158.5 286 ARG TRP 0. 0.373945862
NP_005158.5 251 ARG GLN 0. 0.10442546
NP_005158.5 236 VAL ILE 0. 0.277502477
NP_005158.5 213 LEU PHE 0. 0.0572440438
NP_005158.5 210 PRO SER 0. 0.153168425
NP_005158.5 54 SER ARG 0. 0.209256351
NP_005158.5 48 ALA THR 0. 0.0706606805
NP_877436.1 38 THR ILE 0. 0.144457191
NP_877436.1 42 GLN LYS 0. 0.185156241
NP_001004440.1 98 ARG HIS 0. 0.225764841
NP_001004440.1 136 ARG GLN 0. 0.21320875
NP_001004440.1 146 ASP ASN 0. 0.200896621
NP_001004440.1 151 PRO ARG 0. 0.163157716
NP_001004440.1 168 LEU PHE 0. 0.234179795
NP_001159968.1 427 GLY SER 0. 0.437886506
NP_001159968.1 327 PRO SER 0. 0.478350043
NP_001159968.1 325 ILE VAL 0. 0.0994207859
NP_055628.1 84 HIS ARG 0. 0.139663815
NP_055628.1 127 LEU PHE 0. 0.200235531
NP_055628.1 155 ILE LEU 0. -0.0113474568
NP_055628.1 188 ASP ASN 0. 0.0688283145
NP_055628.1 293 TYR CYS 0. 0.0728958473
NP_055628.1 315 GLU LYS 0. 0.149789616
NP_055628.1 330 ALA THR 0. 0.0244576633
NP_055628.1 330 ALA ASP 0. 0.109234869
NP_055628.1 491 VAL PHE 0. 0.226220071
NP_055628.1 563 SER THR 0. 0.14685984
NP_055628.1 566 HIS TYR 0. 0.0568497255
NP_055628.1 598 VAL LEU 0. 0.208852112
NP_055628.1 647 ARG GLN 0. 0.541658878
NP_055628.1 653 VAL ILE 0. 0.284188449
NP_055628.1 664 ASN SER 0. 0.282406002
NP_055628.1 705 LYS ASN 0. 0.292536885
NP_055628.1 755 ASP GLU 0. 0.182528406
NP_055628.1 852 ILE PHE 0. 0.143956184
NP_055628.1 871 ASN SER 0. 0.083352752
NP_055628.1 874 ALA GLU 0. 0.150460348
NP_055628.1 882 PRO LEU 0. 0.0967961252
NP_055628.1 894 GLY SER 0. 0.0804508477
NP_055628.1 915 THR ILE 0. 0.0975776464
NP_055628.1 916 ARG GLN 0. 0.0892911777
NP_055628.1 995 ARG GLN 0. 0.214598
NP_055628.1 1030 GLY ARG 0. 0.301952988
NP_055628.1 1056 ARG GLN 0. 0.29847005
NP_690864.2 7 LYS ARG 0. 0.403201222
NP_690864.2 173 GLU GLY 0. 0.0204827897
NP_690864.2 236 LEU VAL 0. -0.0741445944
NP_690864.2 285 TYR HIS 0. 0.209723204
NP_690864.2 406 GLY SER 0. 0.458669275
NP_690864.2 406 GLY ASP 0. 0.515349686
NP_690864.2 410 ARG GLN 0. 0.11460989
NP_690864.2 552 GLY ASP 0. 0.20114398
NP_690864.2 691 PRO SER 0. 0.0938854516
NP_690864.2 715 TYR CYS 0. 0.224752337
NP_690864.2 720 PRO SER 0. 0.111805193
NP_690864.2 768 ARG HIS 0. 0.175862923
NP_690864.2 769 ALA THR 0. 0.113366678
NP_690864.2 787 LYS GLU 0. 0.132527098
NP_690864.2 947 THR ILE 0. 0.0294853896
NP_001136254.1 1142 GLU LYS 0. 0.0203974638
NP_001136254.1 1267 GLN ARG 0. 0.0136688082
NP_001136254.1 1318 GLY ASP 0. 0.127910376
NP_001136254.1 1375 THR PRO 0. 0.0152724013
NP_001136254.1 1446 PRO LEU 0. 0.0351308994
NP_001136254.1 1470 VAL ASP 0. 0.0923675001
NP_006599.2 639 LEU PRO 0. 0.437651217
NP_006599.2 498 ARG CYS 0. 0.126851752
NP_006599.2 497 PHE SER 0. 0.0588623546
NP_006599.2 468 ASN TYR 0. 0.249732941
NP_006599.2 361 SER ARG 0. 0.16189526
NP_006599.2 325 THR ALA 0. 0.106713377
NP_006599.2 290 LEU SER 0. 0.158690542
NP_006599.2 237 GLN LYS 0. 0.189081714
NP_006599.2 213 LYS ASN 0. 0.128550246
NP_006599.2 151 THR ALA 0. 0.121593274
NP_006599.2 125 ILE VAL 0. 0.162647098
NP_006599.2 121 PRO SER 0. 0.409770757
NP_006599.2 89 ASN SER 0. 0.285168797
NP_006599.2 57 ARG SER 0. 0.382471949
NP_006599.2 23 ILE MET 0. 0.311152846
NP_006599.2 14 LYS GLU 0. 0.348147333
NP_060834.2 747 CYS ARG 0. 0.106014609
NP_060834.2 328 ARG GLN 0. 0.216314375
NP_060834.2 287 ARG HIS 0. 0.264258146
NP_060834.2 231 ALA SER 0. 0.153243616
NP_060834.2 217 GLN LYS 0. 0.239444926
NP_060834.2 201 ASP GLY 0. 0.197890788
NP_060834.2 190 GLU GLN 0. 0.205969468
NP_060834.2 180 ALA VAL 0. 0.141287521
NP_060834.2 75 LYS ASN 0. 0.142392308
NP_036543.4 712 PRO SER 0. 0.00226421817
NP_036543.4 695 LYS ASN 0. 0.0517978854
NP_036543.4 637 SER CYS 0. 0.0688632801
NP_036543.4 632 HIS LEU 0. 0.0715601444
NP_036543.4 625 ARG GLN 0. 0.00751128281
NP_036543.4 595 ILE THR 0. 0.036830768
NP_036543.4 526 HIS ARG 0. 0.0803249851
NP_036543.4 488 SER GLY 0. 0.0373302363
NP_036543.4 485 TRP ARG 0. 0.239958897
NP_036543.4 456 ASN ASP 0. 0.100445375
NP_036543.4 401 GLN GLU 0. 0.0840070024
NP_036543.4 358 GLN PRO 0. 0.0426108614
NP_036543.4 315 HIS ASN 0. 0.0885861069
NP_001180360.1 263 ARG GLN 0. 0.0634739846
NP_036543.4 183 ARG GLN 0. 0.354423016
NP_036543.4 141 ARG CYS 0. 0.443692774
NP_036543.4 69 SER GLY 0. 0.338054717
NP_036543.4 26 ASN SER 0. 0.22308369
NP_001010922.1 151 PHE LEU 0. 0.239180908
NP_001010922.1 143 ASN SER 0. 0.487110555
NP_001010922.1 103 ASP ASN 0. 0.230555788
NP_001010922.1 87 ILE THR 0. 0.156946525
NP_001010922.1 56 ARG HIS 0. 0.461904436
NP_073747.1 24 ALA VAL 0. 0.113149367
NP_073747.1 45 ALA VAL 0. 0.0270985495
NP_073747.1 93 THR ALA 0. 0.295815408
NP_073747.1 132 ALA PRO 0. 0.3850483
NP_073747.1 138 GLN HIS 0. 0.129882142
NP_073747.1 162 ALA THR 0. 0.0659449846
NP_073747.1 283 ARG CYS 0. 0.10687609
NP_073747.1 283 ARG HIS 0. 0.0493848845
NP_073747.1 310 LEU GLN 0. 0.395852894
NP_073747.1 322 SER PHE 0. 0.09300109
NP_073747.1 395 ARG GLN 0. 0.0970342383
NP_073747.1 396 ILE PHE 0. 0.101663113
NP_689909.2 99 THR ALA 0. -0.00834654365
NP_689909.2 344 VAL ILE 0. 0.082875073
NP_852003.1 194 VAL ILE 0. 0.0491697006
NP_852003.1 532 GLY ARG 0. 0.203041956
NP_852003.1 586 THR ALA 0. 0.0422425494
NP_689909.2 1015 ALA THR 0. 0.088933222
NP_689909.2 1032 ARG GLN 0. 0.101706371
NP_689909.2 1063 VAL ILE 0. 0.129448295
NP_938009.1 1058 SER LEU 0. 0.0986706167
NP_938009.1 1100 PRO LEU 0. 0.176548466
NP_938009.1 1102 PRO LEU 0. 0.106977694
NP_938009.1 1111 LEU VAL 0. 0.069817625
NP_938009.1 1165 LEU PHE 0. 0.185024723
NP_148980.2 1076 GLU ASP 0. 0.166685864
NP_148980.2 1073 PRO THR 0. 0.164285839
NP_148980.2 961 VAL MET 0. 0.171313688
NP_148980.2 864 ILE VAL 0. 0.0142985415
NP_148980.2 840 ILE THR 0. 0.0487782173
NP_148980.2 821 ASN SER 0. 0.0130176581
NP_148980.2 653 ALA VAL 0. 0.0391300507
NP_148980.2 67 VAL ALA 0. 0.0367287658
NP_005863.1 101 THR SER 0. 0.0148075502
NP_005863.1 26 PRO ARG 0. 0.139561445
NP_005863.1 4 THR ALA 0. 0.154535681
NP_940861.3 776 TYR HIS 0. 0.434578955
NP_940861.3 721 ASP VAL 0. 0.385427326
NP_940861.3 718 GLU LYS 0. 0.0456113257
NP_940861.3 702 ILE VAL 0. 0.0514082499
NP_940861.3 675 MET ILE 0. 0.256081581
NP_940861.3 675 MET VAL 0. 0.218985721
NP_940861.3 630 SER PHE 0. 0.330248088
NP_940861.3 581 ARG CYS 0. 0.137411371
NP_940861.3 508 GLY ASP 0. 0.227795392
NP_940861.3 315 TYR HIS 0. 0.132869795
NP_940861.3 281 ARG GLN 0. 0.243663505
NP_940861.3 256 PRO ALA 0. 0.0586438887
NP_940861.3 223 SER PRO 0. 0.312669963
NP_940861.3 222 GLU ALA 0. 0.134362951
NP_940861.3 203 CYS SER 0. 0.04225979
NP_940861.3 180 VAL PHE 0. 0.0901337042
NP_940861.3 171 SER TYR 0. 0.0988487229
NP_940861.3 170 ASP GLY 0. 0.0817789882
NP_940861.3 163 ASN TYR 0. 0.173794046
NP_940861.3 155 ALA THR 0. 0.063613154
NP_940861.3 127 CYS TYR 0. 0.156395495
NP_940861.3 56 ILE LEU 0. 0.139297485
NP_940861.3 47 GLY GLU 0. 0.227268696
NP_940861.3 42 CYS TRP 0. 0.153533101
NP_940861.3 7 ARG HIS 0. 0.295721412
NP_940861.3 2 ASP GLU 0. 0.181258962
NP_001166097.1 753 ARG LEU 0. 0.496608973
NP_001166097.1 673 ILE ASN 0. 0.37982887
NP_001166097.1 485 MET THR 0. 0.326190561
NP_001166097.1 485 MET LEU 0. 0.333894163
NP_001166097.1 454 ARG HIS 0. 0.646782279
NP_001166097.1 454 ARG CYS 0. 0.666973948
NP_001166097.1 436 ILE MET 0. 0.262893587
NP_001166097.1 417 ARG TRP 0. 0.635979533
NP_001166097.1 353 GLN ARG 0. 0.257733464
NP_001166097.1 339 MET ILE 0. 0.357087493
NP_001166097.1 316 LYS ILE 0. 0.332578987
NP_001166097.1 281 ALA VAL 0. 0.0596476011
NP_001166097.1 259 LYS GLU 0. 0.13712126
NP_001166097.1 141 VAL MET 0. 0.0839177296
NP_001166097.1 130 GLU GLN 0. 0.0746924654
NP_001166097.1 108 ARG TRP 0. 0.0580805652
NP_001166097.1 104 ARG HIS 0. 0.0564547144
NP_001166097.1 104 ARG CYS 0. 0.0842796043
NP_001166097.1 77 PRO LEU 0. 0.247029558
NP_001166097.1 51 GLU LYS 0. 0.342588514
NP_001166097.1 45 ALA VAL 0. 0.0323506854
NP_001166097.1 33 THR ILE 0. 0.411092401
NP_002515.1 85 ASN SER 0. 0.17070204
NP_002515.1 18 ALA PRO 0. 0.299277067
NP_001123995.1 142 PRO ARG 0. 0.151167542
NP_001123995.1 142 PRO ALA 0. 0.0867009386
NP_079349.2 199 MET VAL 0. 0.0185773484
NP_079349.2 118 ALA SER 0. 0.0349053778
NP_000540.2 14 THR ALA 0. 0.175509691
NP_000540.2 31 ILE VAL 0. 0.243895218
NP_000540.2 41 THR ASN 0. 0.389556706
NP_000540.2 52 MET ARG 0. 0.299139708
NP_005716.2 177 GLU LYS 0. 0.249814466
NP_005716.2 118 ARG LEU 0. 0.214386076
NP_005716.2 72 VAL MET 0. 0.403369308
NP_005716.2 58 GLY VAL 0. 0.518083811
NP_005716.2 39 GLY ARG 0. 0.371456474
NP_002497.2 186 ASP ASN 0. 0.211963564
NP_002497.2 140 SER ASN 0. 0.264680415
NP_002497.2 108 GLY SER 0. 0.310599297
NP_002497.2 95 ARG HIS 0. 0.298789799
NP_002497.2 80 ARG GLN 0. 0.425109208
NP_002497.2 72 VAL MET 0. 0.129351094
NP_002497.2 64 ALA VAL 0. 0.148013443
NP_002497.2 54 ALA THR 0. 0.0649270564
NP_002497.2 52 ARG LEU 0. 0.144622415
NP_002497.2 47 ALA SER 0. 0.0647707507
NP_002497.2 15 GLY ARG 0. 0.475652516
NP_001165882.1 33 SER LEU 0. 0.0183606204
NP_001165882.1 114 ALA THR 0. 0.208576888
NP_001165882.1 159 LEU HIS 0. 0.228439212
NP_001165882.1 177 MET ILE 0. 0.17065762
NP_001165882.1 207 LEU SER 0. 0.0910762772
NP_001165882.1 212 ARG TRP 0. 0.146181852
NP_001165882.1 340 GLU LYS 0. 0.227353007
NP_001165882.1 374 GLN ARG 0. 0.0441371016
NP_001165882.1 515 ARG CYS 0. 0.182636544
NP_001223.2 339 ALA THR 0. 0.454149663
NP_001223.2 329 PRO SER 0. 0.30720681
NP_001223.2 293 ARG TRP 0. 0.173059404
NP_001223.2 292 ALA SER 0. 0.251485884
NP_001223.2 253 ARG HIS 0. 0.0681616515
NP_001223.2 250 ARG LEU 0. 0.455043226
NP_001223.2 244 HIS ARG 0. 0.302716374
NP_001223.2 244 HIS TYR 0. 0.219221547
NP_001223.2 189 PHE LEU 0. 0.259921223
NP_001223.2 161 ILE THR 0. 0.13505128
NP_001223.2 161 ILE LEU 0. 0.152099043
NP_001223.2 76 VAL MET 0. 0.0551184937
NP_001223.2 66 THR ALA 0. 0.0279069412
NP_001223.2 15 SER CYS 0. 0.128920153
NP_001104531.1 92 ALA THR 0. 0.183179542
NP_060890.2 22 PHE CYS 0. 0.267274261
NP_060890.2 67 GLY VAL 0. 0.21363613
NP_060890.2 92 SER THR 0. 0.112567455
NP_060890.2 124 VAL PHE 0. 0.197204605
NP_060890.2 198 LEU PHE 0. 0.11322844
NP_060890.2 222 ARG CYS 0. 0.466751516
NP_060890.2 236 THR MET 0. 0.0593544915
NP_060890.2 259 SER ASN 0. 0.0391998366
NP_060890.2 266 TYR CYS 0. 0.0873437524
NP_060890.2 339 ASN SER 0. 0.29833746
NP_060890.2 502 ARG HIS 0. 0.0655217469
NP_060890.2 516 PRO THR 0. 0.0855320767
NP_689580.2 80 ALA VAL 0. 0.0534323491
NP_689580.2 98 THR SER 0. 0.0648691356
NP_689580.2 137 ILE THR 0. 0.258110017
NP_689580.2 171 ALA VAL 0. 0.0625872388
NP_689580.2 202 ARG GLN 0. 0.0893480778
NP_689580.2 222 PHE CYS 0. 0.128197283
NP_689580.2 240 ARG HIS 0. 0.0948584527
NP_689580.2 256 ARG CYS 0. 0.483886272
NP_689580.2 290 TRP LEU 0. 0.599580228
NP_689580.2 301 TRP CYS 0. 0.633894145
NP_689580.2 338 THR ALA 0. 0.018140493
NP_001153706.1 209 ARG THR 0. 0.188959092
NP_001153706.1 364 ASN SER 0. 0.168163151
NP_001153706.1 447 VAL ILE 0. 0.00628571725
NP_001153706.1 549 ILE VAL 0. 0.0113776037
NP_001153706.1 623 GLN GLU 0. 0.150802195
NP_001138294.1 119 TYR PHE 0. 0.0301039256
NP_001138294.1 93 TYR CYS 0. 0.151616633
NP_001138294.1 41 VAL ILE 0. 0.193806365
NP_001138294.1 30 SER TYR 0. 0.197478518
NP_001138294.1 22 CYS GLY 0. 0.0649020225
NP_001007238.1 1021 ASP VAL 0. 0.141204625
NP_001007238.1 1020 ASP GLU 0. 0.0824714527
NP_001533.2 1018 GLY ALA 0. 0.0197490584
NP_001007238.1 946 VAL ILE 0. 0.327587724
NP_001007238.1 904 PHE SER 0. 0.228412375
NP_001007238.1 902 ARG HIS 0. 0.131048515
NP_001007238.1 900 VAL MET 0. 0.105952717
NP_001007238.1 874 ALA THR 0. 0.0928437412
NP_001007238.1 864 ARG GLN 0. 0.125403985
NP_001007238.1 824 GLY GLU 0. 0.102605484
NP_001007238.1 735 HIS TYR 0. 0.192073628
NP_001007238.1 689 LEU PHE 0. 0.0971641839
NP_001007238.1 626 ASN SER 0. 0.135369599
NP_001533.2 426 HIS TYR 0. 0.216616824
NP_001007238.1 343 ARG TRP 0. 0.650698721
NP_001007238.1 310 PRO SER 0. 0.112339824
NP_001758.2 46 PRO ALA 0. 0.14821659
NP_001758.2 85 LYS ARG 0. 0.134999797
NP_001758.2 96 HIS TYR 0. 0.105958492
NP_001758.2 121 ILE MET 0. 0.124243982
NP_001758.2 266 HIS GLN 0. -0.0115030725
NP_001758.2 296 ARG HIS 0. 0.228133529
NP_001758.2 339 HIS ASN 0. 0.0190834198
NP_001758.2 348 PRO SER 0. 0.201417133
NP_065173.2 15 SER TRP 0. 0.212867633
NP_065173.2 229 ALA THR 0. 0.152527988
NP_065173.2 242 GLN ARG 0. 0.243820056
NP_065173.2 244 SER PHE 0. 0.114143334
NP_065173.2 251 GLU GLN 0. 0.445013911
NP_065173.2 277 SER THR 0. 0.247696072
NP_065173.2 418 PRO ALA 0. 0.162302777
NP_065173.2 430 ARG GLN 0. 0.323113382
NP_065173.2 442 ARG GLN 0. 0.40185076
NP_065173.2 457 ASN SER 0. 0.289061338
NP_065173.2 493 GLU VAL 0. 0.0711176619
NP_065173.2 497 THR MET 0. 0.10524369
NP_065173.2 524 ARG TRP 0. 0.0889308751
NP_065173.2 604 TYR HIS 0. 0.109103844
NP_065173.2 749 LEU ARG 0. 0.223207101
NP_065173.2 755 VAL LEU 0. 0.166868269
NP_065173.2 761 ASP GLY 0. 0.0364233367
NP_003585.3 12 PHE SER 0. 0.547727644
NP_003585.3 28 SER ASN 0. 0.644102335
NP_003585.3 125 PRO ALA 0. 0.141369164
NP_003585.3 131 LYS ARG 0. 0.0541811474
NP_003585.3 160 ASP ASN 0. 0.0891612619
NP_003585.3 161 GLN GLU 0. 0.0826130807
NP_003585.3 167 LYS GLU 0. 0.0816986561
NP_003585.3 201 GLU ASP 0. -0.000713926798
NP_003585.3 256 GLU GLY 0. 0.0547701605
NP_003585.3 334 PRO SER 0. 0.0352539308
NP_003585.3 343 GLU ASP 0. 0.0371562466
NP_003585.3 348 ALA THR 0. -0.0294293668
NP_003585.3 495 LEU PHE 0. 0.0464227572
NP_003585.3 497 ARG HIS 0. 0.0358114615
NP_003585.3 502 PRO ARG 0. 0.0387415476
NP_003585.3 526 HIS ASN 0. 0.0978523716
NP_003585.3 529 GLN ARG 0. 0.0376739837
NP_003585.3 537 LYS ARG 0. 0.0144417202
NP_003585.3 548 ARG CYS 0. 0.0940119103
NP_003585.3 568 VAL PHE 0. 0.270135105
NP_003585.3 672 TYR CYS 0. 0.176572442
NP_003585.3 682 ARG CYS 0. 0.135093868
NP_003585.3 682 ARG HIS 0. 0.0910578594
NP_003585.3 686 LEU VAL 0. 0.577688098
NP_003585.3 692 VAL MET 0. 0.555348992
NP_003585.3 707 LYS GLN 0. 0.151305124
NP_003585.3 728 ARG PRO 0. 0.440618724
NP_003585.3 838 ARG HIS 0. 0.248624891
NP_003585.3 856 ASN SER 0. 0.0865614116
NP_003585.3 902 HIS ARG 0. 0.0329045206
NP_003585.3 952 GLU LYS 0. 0.154905617
NP_003585.3 968 PRO SER 0. 0.051614821
NP_003585.3 982 GLU GLN 0. 1.29730279E-05
NP_003585.3 986 GLY ASP 0. 0.147399992
NP_003585.3 987 MET THR 0. 0.0309532434
NP_003585.3 991 THR ALA 0. 0.115667954
NP_003585.3 1040 ASP ASN 0. 0.221932843
NP_003585.3 1052 VAL LEU 0. 0.292049646
NP_003585.3 1127 LEU PHE 0. 0.048530262
NP_003585.3 1134 LYS ARG 0. 0.0859589055
NP_001139107.1 530 PRO LEU 0. 0.144853413
NP_001139107.1 499 GLY ARG 0. 0.518275023
NP_001139107.1 498 SER GLY 0. 0.469319671
NP_001139107.1 486 HIS TYR 0. 0.512150466
NP_001139107.1 478 MET THR 0. 0.100947089
NP_001139107.1 461 VAL MET 0. 0.388347715
NP_001139107.1 418 GLY GLU 0. 0.5872733
NP_001139107.1 415 GLY ASP 0. 0.199188098
NP_001139107.1 395 ARG GLN 0. 0.0656359419
NP_001139107.1 384 ARG HIS 0. 0.063977018
NP_001139107.1 375 CYS TYR 0. 0.23343955
NP_001139107.1 358 ASN ILE 0. 0.0840900168
NP_001139107.1 353 ARG GLN 0. 0.350222379
NP_001139107.1 339 SER PRO 0. 0.547168672
NP_001139107.1 337 SER ASN 0. 0.0878290534
NP_001139107.1 189 ILE ASN 0. 0.309850484
NP_001139107.1 184 ARG GLN 0. 0.201388806
NP_001139107.1 156 HIS TYR 0. 0.170951873
NP_001139107.1 105 MET LEU 0. 0.146031767
NP_001139107.1 38 ALA VAL 0. 0.0358338431
NP_001139107.1 31 LEU MET 0. 0.0812762007
NP_001139107.1 26 LYS GLU 0. 0.188158095
NP_078902.2 192 SER LEU 0. 0.264785975
NP_078902.2 155 VAL MET 0. 0.154753923
NP_078902.2 145 TYR CYS 0. 0.393686712
NP_078902.2 140 ASN HIS 0. 0.203173235
NP_078902.2 120 VAL LEU 0. 0.326129287
NP_078902.2 100 ARG GLN 0. 0.296470821
NP_006690.1 106 ARG HIS 0. 0.192337736
NP_006690.1 417 HIS ARG 0. 0.193573415
NP_006690.1 461 ALA THR 0. 0.375361353
NP_006690.1 515 ALA THR 0. 0.0942141041
NP_006690.1 543 ARG GLN 0. 0.61480999
NP_006690.1 630 ALA THR 0. 0.275324851
NP_060179.2 96 HIS GLN 0. 0.123930313
NP_060179.2 159 ASN TYR 0. 0.48931849
NP_060179.2 171 ASP ASN 0. 0.409694761
NP_060179.2 297 ALA THR 0. -0.00806587934
NP_060179.2 299 GLU LYS 0. 0.116351008
NP_001129061.1 404 ASP ASN 0. 0.211667284
NP_001129061.1 289 ARG GLN 0. 0.043797303
NP_001129061.1 248 PRO ALA 0. 0.334926188
NP_001129061.1 245 GLU LYS 0. 0.0548065901
NP_001129061.1 235 PRO LEU 0. 0.0537634902
NP_001129061.1 161 MET VAL 0. 0.166275263
NP_001129061.1 134 LYS GLN 0. 0.149389282
NP_006775.1 8 LEU VAL 0. 0.367073238
NP_006775.1 37 ARG HIS 0. 0.491707414
NP_006775.1 93 SER ASN 0. 0.253885776
NP_006775.1 104 ASN SER 0. 0.143866822
NP_006775.1 191 ARG TRP 0. 0.560601652
NP_006775.1 205 ARG GLN 0. 0.212400123
NP_006775.1 210 ALA VAL 0. 0.261737645
NP_006775.1 229 PRO LEU 0. 0.0993446559
NP_006775.1 257 THR MET 0. 0.021459505
NP_006775.1 376 GLY GLU 0. 0.24087368
NP_006775.1 400 THR ALA 0. -0.0282623507
NP_006775.1 483 LEU VAL 0. 0.127025411
NP_006775.1 509 ARG HIS 0. 0.214127153
NP_006775.1 852 ILE ARG 0. 0.167874739
NP_006775.1 871 GLN LYS 0. 0.291683286
NP_006775.1 883 THR ALA 0. 0.0329659209
NP_006775.1 915 VAL LEU 0. 0.327232331
NP_689593.2 460 MET ARG 0. 0.149150342
NP_689593.2 407 ASN SER 0. 0.0381852984
NP_689593.2 395 MET ILE 0. 0.108872734
NP_689593.2 387 PRO ALA 0. 0.0202551577
NP_689593.2 336 ARG LYS 0. 0.321858346
NP_689593.2 298 ARG GLN 0. 0.1859705
NP_689593.2 221 ARG HIS 0. 0.198880062
NP_689593.2 218 PRO SER 0. 0.321978241
NP_689593.2 145 PHE SER 0. 0.240394741
NP_689593.2 96 SER TYR 0. 0.587115824
NP_689593.2 60 VAL LEU 0. 0.386973798
NP_689593.2 59 ILE LEU 0. 0.516832292
NP_689593.2 50 HIS ASN 0. 0.449688315
NP_689593.2 27 MET ILE 0. 0.43880105
NP_056651.1 317 ILE VAL 0. 0.0928178951
NP_056651.1 287 VAL MET 0. 0.109180905
NP_056651.1 252 ARG CYS 0. 0.276113898
NP_957715.1 186 MET VAL 0. 0.0542520843
NP_957715.1 152 ASP GLY 0. 0.093024224
NP_957715.1 151 HIS ARG 0. 0.0775189251
NP_957715.1 67 ASP HIS 0. 0.027623564
NP_001005783.1 15 GLU LYS 0. 0.132499084
NP_001005783.1 48 ARG HIS 0. 0.25578171
NP_001005783.1 76 ALA THR 0. 0.660205424
NP_001005783.1 80 PHE TYR 0. 0.168982983
NP_001005783.1 122 GLU LYS 0. 0.170339823
NP_001005783.1 183 GLN ARG 0. 0.132859632
NP_001005783.1 249 ARG LYS 0. 0.700891376
NP_001005783.1 336 ARG GLN 0. 0.141323492
NP_001005783.1 338 VAL PHE 0. 0.363221407
NP_000189.1 19 VAL ALA 0. 0.289089233
NP_000189.1 44 GLU ASP 0. 0.17557098
NP_000189.1 94 GLU GLN 0. 0.220658422
NP_000189.1 167 ALA VAL 0. 0.372764885
NP_000189.1 236 LEU SER 0. 0.445970803
NP_000853.1 22 LEU PHE 0. 0.521904647
NP_000853.1 71 ARG ILE 0. 0.177435517
NP_000853.1 95 GLU GLN 0. 0.19010286
NP_000853.1 118 PRO SER 0. 0.267848462
NP_000853.1 242 ASP ASN 0. 0.24784559
NP_000853.1 255 TYR CYS 0. 0.678829968
NP_000853.1 286 PHE LEU 0. 0.304349601
NP_000853.1 331 TYR PHE 0. 0.609957039
NP_000853.1 367 THR ASN 0. 0.148713633
NP_001073939.1 529 GLY VAL 0. 0.178390622
NP_001073939.1 451 HIS TYR 0. 0.0797075108
NP_001073939.1 440 ARG CYS 0. 0.168784603
NP_001073939.1 422 SER LEU 0. 0.231669873
NP_001073939.1 151 SER ASN 0. 0.0979868621
NP_001073939.1 122 GLU LYS 0. 0.246766582
NP_001073939.1 117 ARG LEU 0. 0.187384427
NP_001073939.1 34 PRO LEU 0. 0.142698452
NP_001073939.1 24 PHE VAL 0. 0.254706889
NP_006614.2 76 ALA SER 0. 0.493406326
NP_006614.2 313 THR SER 0. 0.114174835
NP_006614.2 490 VAL MET 0. 0.231737569
NP_006614.2 528 ALA VAL 0. 0.220709845
NP_001159579.1 466 VAL ILE 0. 0.137474507
NP_001159579.1 247 PRO HIS 0. 0.0137372846
NP_001159579.1 246 ARG GLN 0. -0.00481379451
NP_001159579.1 59 LEU MET 0. 0.0979448706
NP_001152824.1 152 PHE LEU 0. 0.338344038
NP_001152824.1 149 ARG HIS 0. 0.0990527719
NP_001152824.1 135 ASN HIS 0. 0.106291562
NP_001152824.1 130 ALA VAL 0. 0.12824519
NP_001152824.1 118 TRP LEU 0. 0.317704767
NP_001152824.1 112 MET ILE 0. 0.170045137
NP_001152825.1 88 GLY ALA 0. 0.152325243
NP_001152825.1 87 PRO LEU 0. 0.164767399
NP_001152825.1 69 ALA THR 0. 0.0347130187
NP_001041445.1 342 GLY SER 0. 0.0016812227
NP_001041445.1 329 SER ILE 0. 0.0419316553
NP_001041445.1 325 THR MET 0. -0.0111561064
NP_001041445.1 320 PRO LEU 0. -0.00627506431
NP_001041445.1 314 GLU LYS 0. 0.0658932999
NP_001041445.1 297 GLN LYS 0. 0.086124599
NP_001041445.1 267 SER PRO 0. 0.0503596663
NP_001041445.1 259 ILE VAL 0. -0.0278765708
NP_001041445.1 231 TYR PHE 0. 0.0407815203
NP_001041445.1 214 ALA THR 0. -0.0107232295
NP_001041445.1 176 ARG TRP 0. 0.0494078584
NP_001041445.1 166 GLU LYS 0. -0.0232963096
NP_001041445.1 153 PRO LEU 0. 0.055142872
NP_001041445.1 134 ARG GLN 0. 0.0202593599
NP_001041445.1 134 ARG TRP 0. 0.0429203063
NP_068566.2 750 GLN ARG 0. 0.0576966405
NP_068566.2 740 VAL GLY 0. 0.0503910445
NP_068566.2 737 THR ALA 0. 0.0265135169
NP_068566.2 689 VAL LEU 0. 0.124037765
NP_068566.2 681 ALA VAL 0. 0.137117222
NP_068566.2 585 MET LEU 0. 0.204975784
NP_068566.2 574 ILE VAL 0. 0.222857252
NP_068566.2 494 ARG LEU 0. 0.319638938
NP_068566.2 471 ASP HIS 0. 0.492549807
NP_068566.2 402 CYS ARG 0. 0.78201884
NP_068566.2 384 SER LEU 0. 0.132898167
NP_068566.2 359 LEU PRO 0. 0.462995321
NP_068566.2 328 ASN SER 0. 0.117615819
NP_068566.2 222 ASN SER 0. 0.741699934
NP_068566.2 220 ASN ASP 0. 0.183981985
NP_068566.2 177 ASP GLY 0. 0.273164451
NP_068566.2 163 LYS ARG 0. 0.125939369
NP_068566.2 158 VAL PHE 0. 0.370832741
NP_068566.2 128 THR ILE 0. 0.461109251
NP_068566.2 45 ILE VAL 0. 0.206270799
NP_001116540.1 68 THR ILE 0. 0.405966818
NP_001116540.1 22 ILE THR 0. 0.211969972
NP_071754.3 162 ARG LEU 0. 0.329071194
NP_071754.3 158 SER ILE 0. 0.366692394
NP_071754.3 142 LEU ILE 0. 0.138983473
NP_071754.3 139 THR ASN 0. 0.110735722
NP_998818.1 108 HIS GLN 0. 0.0792687386
NP_998818.1 118 ASN SER 0. 0.046266932
NP_998818.1 163 GLY ALA 0. 0.0463003963
NP_660320.3 133 ALA THR 0. 0.522325635
NP_660320.3 161 VAL MET 0. 0.256854892
NP_660320.3 197 ALA GLY 0. 0.00621111179
NP_006463.3 57 MET VAL 0. 0.203209892
NP_006463.3 93 PRO LEU 0. 0.370304525
NP_006463.3 122 ASP GLY 0. 0.319826096
NP_006463.3 177 ARG GLN 0. 0.161697403
NP_006463.3 215 ILE THR 0. 0.521806419
NP_006463.3 218 ARG CYS 0. 0.399142712
NP_006463.3 251 ARG HIS 0. 0.132828817
NP_006463.3 285 SER CYS 0. 0.236987337
NP_006463.3 343 ARG GLN 0. 0.11503379
NP_006463.3 348 THR ALA 0. 0.0913255289
NP_006463.3 360 ASP ASN 0. 0.155901968
NP_115681.1 217 ILE VAL 0. 0.199804604
NP_115681.1 185 GLU GLY 0. 0.475836247
NP_001034977.1 167 GLY ARG 0. 0.12772803
NP_001034977.1 192 ALA SER 0. 0.0461637415
NP_001034977.1 241 PRO GLN 0. 0.0874939784
NP_001034977.1 266 PRO ALA 0. 0.0614622049
NP_001034977.1 458 ALA THR 0. 0.0749962479
NP_714924.1 22 ARG GLN 0. 0.233520076
NP_714924.1 209 ASN LYS 0. 0.0671269149
NP_714924.1 328 GLN HIS 0. 0.413504094
NP_003837.1 21 ALA SER 0. 0.30896914
NP_001171724.1 18 LEU VAL 0. 0.145341411
NP_001171724.1 108 ARG CYS 0. 0.290072948
NP_001171724.1 168 GLY ASP 0. 0.300833315
NP_001171724.1 214 TRP ARG 0. 0.396603525
NP_001171724.1 233 ILE VAL 0. 0.215011626
NP_006090.2 15 ARG GLN 0. 0.358885109
NP_006090.2 35 HIS TYR 0. 0.127752721
NP_006090.2 117 PRO SER 0. 0.0392340049
NP_006090.2 284 THR SER 0. 0.0150747281
NP_006090.2 294 ILE VAL 0. 0.0644806623
NP_006090.2 390 SER CYS 0. 0.0609181784
NP_006090.2 531 LEU SER 0. 0.190284103
NP_006090.2 540 GLN PRO 0. 0.283515811
NP_006090.2 562 TYR CYS 0. 0.309875518
NP_006090.2 595 SER ARG 0. 0.206350803
NP_006090.2 600 GLY ALA 0. 0.0821335316
NP_006090.2 614 GLY VAL 0. 0.118489519
NP_006090.2 616 SER PHE 0. 0.312775195
NP_006090.2 620 CYS TRP 0. 0.371817768
NP_006090.2 621 ARG TRP 0. 0.189895347
NP_001012776.1 325 GLY VAL 0. 0.309667796
NP_001012776.1 321 PRO SER 0. 0.323872745
NP_001012776.1 299 PRO LEU 0. 0.277788907
NP_001012776.1 262 SER PHE 0. 0.247915417
NP_001012776.1 250 GLU LYS 0. 0.124641538
NP_001012776.1 233 GLY ARG 0. 0.101642296
NP_001012776.1 215 THR ILE 0. 0.0996157899
NP_001012776.1 116 SER ASN 0. 0.16507858
NP_006459.3 520 ILE PHE 0. 0.298533797
NP_006459.3 459 ARG HIS 0. 0.546316683
NP_006459.3 433 ARG GLN 0. 0.353488535
NP_006459.3 371 GLN GLU 0. 0.238216415
NP_006459.3 367 ARG HIS 0. 0.428912163
NP_006459.3 323 VAL ALA 0. 0.494713694
NP_006459.3 198 LYS GLU 0. 0.107038327
NP_006459.3 192 LYS THR 0. 0.100075759
NP_006459.3 184 GLU GLY 0. 0.287926704
NP_006459.3 171 PRO HIS 0. 0.12803264
NP_006459.3 159 ARG HIS 0. 0.649158776
NP_006459.3 84 ARG GLN 0. 0.141505554
NP_006459.3 58 VAL ILE 0. 0.156580418
NP_006459.3 33 SER CYS 0. 0.154307559
NP_055270.1 60 GLY SER 0. 0.244083107
NP_055270.1 120 ARG TRP 0. 0.272196382
NP_055270.1 128 ARG THR 0. 0.36104092
NP_055270.1 283 SER ASN 0. 0.183103472
NP_008984.1 101 GLN LYS 0. 0.196944639
NP_008984.1 84 GLY ARG 0. 0.224164128
NP_008984.1 38 THR MET 0. 0.0795108229
NP_001091082.2 344 ALA VAL 0. 0.0505925752
NP_001091082.2 344 ALA THR 0. 0.0345220529
NP_001091081.1 7 SER CYS 0. 0.190455988
NP_005390.1 235 HIS ARG 0. 0.43221876
NP_005390.1 55 GLY GLU 0. 0.197904274
NP_001138301.1 457 GLY ARG 0. 0.721499264
NP_001452.2 493 ASP ASN 0. 0.173669919
NP_001452.2 461 LEU SER 0. 0.0520780683
NP_001138301.1 400 PRO ALA 0. 0.523843169
NP_001138301.1 391 GLN ARG 0. 0.28751871
NP_001138301.1 387 ARG CYS 0. 0.626960933
NP_001138301.1 369 ILE THR 0. 0.495752454
NP_001138301.1 368 ILE LEU 0. 0.310645223
NP_001138301.1 328 PHE LEU 0. 0.55151552
NP_001138301.1 319 ARG GLY 0. 0.159684837
NP_001138302.1 229 GLY ARG 0. 0.857128263
NP_001138302.1 166 LYS GLU 0. 0.266943216
NP_001138302.1 82 PHE LEU 0. 0.511096776
NP_001138302.1 54 SER GLY 0. 0.43623051
NP_001138302.1 53 ALA THR 0. 0.336758673
NP_001138302.1 47 ASN ASP 0. 0.136567712
NP_005257.2 332 ARG HIS 0. 0.133017808
NP_005257.2 163 MET VAL 0. 0.129106238
NP_005257.2 137 GLU ASP 0. -0.0105517562
NP_005257.2 5 SER GLY 0. 0.190809608
NP_005258.2 7 LEU MET 0. 0.463649929
NP_005258.2 8 GLY ARG 0. 0.29814145
NP_005258.2 119 GLY GLU 0. 0.107717134
NP_005258.2 220 ASN ASP 0. 0.629133523
NP_005258.2 293 PRO LEU 0. 0.03800942
NP_005258.2 298 ASN SER 0. 0.0817938596
NP_005258.2 374 THR ALA 0. -0.0490711108
NP_001164226.1 449 ASP GLY 0. -0.00546666654
NP_001164226.1 627 HIS GLN 0. 0.0690606609
NP_000557.1 182 SER PHE 0. 0.14929232
NP_003508.1 52 MET VAL 0. 0.257095069
NP_057158.1 42 GLU ASP 0. 0.220525309
NP_057158.1 67 HIS TYR 0. 0.516379178
NP_057158.1 81 SER ARG 0. 0.139024109
NP_057158.1 87 ARG GLY 0. 0.258028448
NP_057158.1 98 GLY ALA 0. 0.00259868195
NP_057158.1 128 GLY ARG 0. 0.582538664
NP_055664.3 547 ARG CYS 0. 0.42193982
NP_055664.3 507 ARG GLN 0. 0.177024633
NP_055664.3 505 ILE ASN 0. 0.355589479
NP_055664.3 445 ARG HIS 0. 0.15164873
NP_055664.3 444 ARG TRP 0. 0.318890721
NP_055664.3 423 ARG TRP 0. 0.561999381
NP_055664.3 420 TRP LEU 0. 0.371726394
NP_055664.3 163 ARG SER 0. 0.441020072
NP_055664.3 136 ARG GLN 0. 0.134783611
NP_055664.3 56 ASP GLU 0. 0.257499516
NP_055664.3 55 ASP VAL 0. 0.261235029
NP_870988.2 616 HIS ARG 0. 0.245365843
NP_870988.2 580 ALA SER 0. 0.134997427
NP_870988.2 576 MET VAL 0. 0.149837926
NP_870988.2 565 ARG HIS 0. 0.220616579
NP_870988.2 496 ALA GLY 0. 0.139436722
NP_870988.2 492 PHE LEU 0. 0.346520752
NP_870988.2 488 SER PHE 0. 0.230965272
NP_870988.2 468 CYS ARG 0. 0.333663166
NP_870988.2 459 GLN PRO 0. 0.577310383
NP_870988.2 449 ARG HIS 0. 0.330921561
NP_870988.2 421 THR ILE 0. 0.203602657
NP_870988.2 159 ARG LEU 0. 0.261063457
NP_870988.2 152 ASP ASN 0. 0.153825551
NP_870988.2 128 GLU ASP 0. 0.15027985
NP_001139334.1 149 GLY SER 0. 0.395210177
NP_001139334.1 119 ARG HIS 0. 0.122395076
NP_001139334.1 119 ARG CYS 0. 0.171216354
NP_001139334.1 101 VAL GLY 0. 0.25926736
NP_064590.2 688 PHE LEU 0. 0.141105369
NP_064590.2 676 PRO GLN 0. 0.0645195171
NP_064590.2 634 ASP GLY 0. 0.0677438006
NP_064590.2 631 TYR HIS 0. 0.13696754
NP_064590.2 600 ARG LYS 0. 0.17592597
NP_064590.2 522 GLY GLU 0. 0.241979048
NP_064590.2 396 GLY VAL 0. 0.574473679
NP_064590.2 169 ARG HIS 0. 0.266563922
NP_064590.2 67 GLU LYS 0. 0.176048785
NP_064590.2 55 SER TYR 0. 0.245025069
NP_009190.2 39 TYR ASN 0. 0.136238456
NP_057358.2 21 PRO ALA 0. 0.120985501
NP_057358.2 99 HIS ARG 0. 0.203297749
NP_057358.2 144 VAL ILE 0. -0.00875151344
NP_057358.2 268 ARG CYS 0. 0.113549538
NP_057358.2 270 ALA THR 0. 0.0584179796
NP_057358.2 279 ARG GLN 0. 0.0506204031
NP_057358.2 285 ARG CYS 0. 0.0910381004
NP_057358.2 285 ARG HIS 0. 0.0290471576
NP_057358.2 395 LEU PHE 0. 0.0510482602
NP_057358.2 400 PRO LEU 0. 0.0711127296
NP_001129951.1 207 ARG GLY 0. 0.344920665
NP_001129951.1 181 GLU ASP 0. 0.225336209
NP_036245.1 19 GLY CYS 0. 0.391143441
NP_036245.1 24 TYR SER 0. 0.486259043
NP_036245.1 88 LEU PHE 0. 0.0979197845
NP_036245.1 145 ASP ASN 0. 0.0468496792
NP_036245.1 234 SER PRO 0. 0.51632607
NP_036245.1 251 THR LYS 0. 0.0958986133
NP_078855.2 61 ASP ASN 0. 0.14106892
NP_078855.2 75 GLU ASP 0. 0.121340252
NP_078855.2 78 ILE ASN 0. 0.100628942
NP_653298.1 25 ASN LYS 0. 0.0753866434
NP_653298.1 36 ARG LYS 0. 0.0870842636
NP_653298.1 115 GLY ARG 0. 0.128635153
NP_653298.1 190 THR ILE 0. 0.108948991
NP_653298.1 270 PRO THR 0. 0.0912178159
NP_653298.1 302 PRO HIS 0. 0.105777189
NP_061870.1 43 ARG TRP 0. 0.35322538
NP_061870.1 50 ARG CYS 0. 0.0730504617
NP_061870.1 51 ARG GLN 0. -0.00597708067
NP_061870.1 75 LEU VAL 0. 0.0944133773
NP_004689.1 435 THR ALA 0. 0.0508700237
NP_004689.1 633 VAL LEU 0. 0.121343866
NP_056018.2 111 VAL ALA 0. 0.0137876542
NP_073155.2 130 THR MET 0. 0.0160115641
NP_073155.2 219 ARG HIS 0. 0.472100616
NP_073155.2 242 ASP VAL 0. 0.366208941
NP_073155.2 247 ARG GLN 0. 0.118251048
NP_073155.2 290 GLY SER 0. 0.118483789
NP_073155.2 323 ARG HIS 0. 0.197277635
NP_073155.2 375 ASN ASP 0. 0.418952674
NP_061905.2 417 ARG HIS 0. 0.227541581
NP_061905.2 428 ARG HIS 0. 0.490604967
NP_061905.2 533 ARG TRP 0. 0.240265146
NP_061905.2 1028 ARG HIS 0. 0.253368497
NP_877495.1 227 ALA VAL 0. 0.296228141
NP_877495.1 187 ARG GLN 0. 0.340401947
NP_877495.1 144 LEU PRO 0. 0.311613411
NP_877495.1 142 PRO ARG 0. 0.23439528
NP_996930.1 108 THR ASN 0. 0.195181161
NP_996928.1 70 ALA VAL 0. 0.322551042
NP_997051.1 93 VAL ILE 0. 0.171880677
NP_060648.2 281 ALA VAL 0. 0.355492741
NP_060648.2 268 LYS ARG 0. 0.160830155
NP_060648.2 216 GLN HIS 0. 0.0866919383
NP_060648.2 164 ALA SER 0. 0.362163782
NP_060648.2 156 LEU PRO 0. 0.555663109
NP_060648.2 139 ILE MET 0. 0.454213023
NP_060648.2 98 LYS ARG 0. 0.125499383
NP_060648.2 39 GLY GLU 0. 0.0733619183
NP_115508.2 95 ARG LYS 0. 0.154383719
NP_004070.3 113 ARG GLN 0. 0.0749737993
NP_004070.3 109 SER LEU 0. 0.0846917853
NP_004070.3 88 VAL ALA 0. 0.233556733
NP_000387.1 271 SER ASN 0. 0.0786014646
NP_000387.1 211 MET ILE 0. 0.0680788755
NP_000387.1 71 TYR HIS 0. 0.372926652
NP_036564.3 22 ILE THR 0. 0.0353368632
NP_036564.3 236 ASN SER 0. 0.179830939
NP_036564.3 308 SER LEU 0. 0.165183783
NP_036564.3 445 PHE LEU 0. 0.0820067897
NP_036564.3 447 PRO SER 0. 0.00244030193
NP_036564.3 515 VAL ILE 0. -0.042489741
NP_036564.3 529 PRO LEU 0. 0.0340887457
NP_036564.3 583 LEU MET 0. 0.0536901765
NP_036564.3 668 ARG GLN 0. 0.158283323
NP_036564.3 972 SER PHE 0. 0.00338631216
NP_036564.3 977 PRO LEU 0. -0.0130363749
NP_036564.3 1021 ALA VAL 0. -0.033285208
NP_036564.3 1076 PRO LEU 0. 0.014263344
NP_036564.3 1081 SER ILE 0. 0.0239271764
NP_036564.3 1090 ALA VAL 0. -0.0262785405
NP_036564.3 1151 MET VAL 0. 0.247648194
NP_036564.3 1283 ILE THR 0. 0.447312742
NP_071358.1 373 ASN SER 0. 0.384354204
NP_071358.1 325 ARG CYS 0. 0.324142992
NP_071358.1 267 VAL ILE 0. 0.341955811
NP_071358.1 172 ILE THR 0. 0.0134556359
NP_071358.1 116 ARG HIS 0. 0.152818114
NP_071358.1 115 GLU ALA 0. 0.197122216
NP_071358.1 81 ASN SER 0. 0.443823367
NP_003559.2 64 ILE THR 0. 0.308038861
NP_003559.2 79 ILE THR 0. 0.173569694
NP_003559.2 86 ARG CYS 0. 0.186216161
NP_003559.2 86 ARG LEU 0. 0.169919342
NP_003559.2 101 GLY SER 0. 0.542867243
NP_003559.2 114 THR ALA 0. 0.123306304
NP_003559.2 119 ALA THR 0. 0.322422087
NP_003559.2 146 PRO ALA 0. 0.0516192615
NP_003559.2 152 LEU VAL 0. 0.0774390697
NP_003559.2 230 LEU PHE 0. 0.50434798
NP_003559.2 242 GLY ARG 0. 0.120069005
NP_003559.2 298 ILE LEU 0. 0.303127766
NP_003559.2 314 LYS ASN 0. 0.153072163
NP_001035307.1 320 HIS ASP 0. 0.0944342688
NP_001035307.1 309 ARG CYS 0. 0.141404077
NP_001035307.1 209 HIS TYR 0. 0.220464543
NP_001156731.1 142 TYR ASN 0. 0.238889888
NP_001156731.1 124 ASP ASN 0. 0.108857393
NP_001156730.1 115 GLU ASP 0. 0.0457978286
NP_060849.2 50 ARG GLN 0. 0.0850522742
NP_001156730.1 44 LYS GLU 0. 0.243531898
NP_067045.1 15 SER PHE 0. 0.0978175551
NP_067045.1 81 SER THR 0. 0.0336905122
NP_067045.1 131 GLU LYS 0. 0.363442153
NP_067045.1 135 CYS TYR 0. 0.190622285
NP_067045.1 154 GLU LYS 0. 0.539709568
NP_067045.1 174 GLY ARG 0. 0.419267863
NP_067045.1 214 ILE VAL 0. 0.0361645557
NP_067045.1 246 VAL ILE 0. -0.0456593893
NP_067045.1 311 THR MET 0. 0.17189692
NP_067045.1 353 PRO ARG 0. 0.412479758
NP_067045.1 397 GLY SER 0. -0.000906071218
NP_067045.1 448 ALA VAL 0. 0.0276624709
NP_612122.2 3 THR ALA 0. 0.247669801
NP_001153114.1 4 ARG CYS 0. 0.128081128
NP_001153114.1 11 ARG GLN 0. 0.058446005
NP_612122.2 149 ARG GLN 0. 0.0703305528
NP_612122.2 166 CYS TYR 0. 0.192572996
NP_612122.2 177 HIS ASN 0. 0.0822103545
NP_612122.2 181 PHE SER 0. 0.175893784
NP_001153114.1 107 ARG HIS 0. 0.30990833
NP_001153114.1 127 GLY SER 0. 0.361544281
NP_001153114.1 144 SER ASN 0. 0.269950092
NP_001153114.1 171 ASN ASP 0. 0.511762261
NP_001153114.1 197 ARG HIS 0. 0.341671705
NP_001153114.1 201 ARG TRP 0. 0.748571277
NP_001153114.1 227 ARG GLN 0. 0.411366999
NP_001153114.1 239 ARG HIS 0. 0.139775068
NP_060330.2 19 ARG TRP 0. 0.0787075385
NP_060330.2 26 LEU PRO 0. 0.0862952918
NP_060330.2 49 ARG GLN 0. 0.139936566
NP_060330.2 52 ALA VAL 0. 0.0529429205
NP_060330.2 71 MET VAL 0. 0.0453783944
NP_060330.2 130 ASN ILE 0. 0.0948336944
NP_060330.2 178 PRO LEU 0. 0.0575158112
NP_060330.2 258 LEU ARG 0. 0.118312836
NP_060330.2 288 PRO ALA 0. 0.0210580546
NP_060330.2 320 GLU VAL 0. 0.134226054
NP_006809.1 33 SER LEU 0. 0.137790158
NP_653219.1 48 TYR CYS 0. 0.369443893
NP_653219.1 50 HIS ARG 0. 0.632003486
NP_653219.1 62 VAL ILE 0. 0.279183507
NP_653219.1 67 ARG GLN 0. 0.396028757
NP_653219.1 201 THR ALA 0. 0.151956648
NP_653219.1 234 ALA VAL 0. 0.00846033171
NP_653219.1 255 ASN ASP 0. 0.0873470232
NP_653219.1 259 SER LEU 0. 0.0924798548
NP_653219.1 312 PRO ARG 0. 0.0782356039
NP_653219.1 314 GLY ARG 0. 0.165987611
NP_653219.1 349 LYS GLU 0. 0.0372940525
NP_653219.1 386 ARG HIS 0. 0.186971411
NP_653219.1 399 GLY GLU 0. 0.136696681
NP_653219.1 439 THR ALA 0. 0.0157494079
NP_653219.1 442 SER PRO 0. 0.382181585
NP_001171533.1 854 ALA THR 0. 0.150987014
NP_001171533.1 633 GLU GLY 0. 0.227796137
NP_001171533.1 619 CYS SER 0. 0.444056481
NP_001171533.1 591 ARG HIS 0. 0.171563372
NP_001171533.1 549 PRO LEU 0. 0.145501256
NP_001171533.1 518 GLN LYS 0. 0.0731722936
NP_001171533.1 517 ASP ALA 0. 0.0863308161
NP_001171533.1 512 GLY ASP 0. 0.192674801
NP_001171533.1 503 ARG THR 0. 0.231971681
NP_001171533.1 480 ALA VAL 0. 0.192725196
NP_001171533.1 443 ARG TRP 0. 0.204646081
NP_001171533.1 415 THR PRO 0. 0.55580461
NP_001171533.1 401 MET ILE 0. 0.190082908
NP_001171533.1 354 THR ILE 0. 0.134478375
NP_001171533.1 306 LYS THR 0. 0.202884048
NP_001171533.1 272 ARG CYS 0. 0.324007422
NP_001171533.1 193 GLY ALA 0. 0.108803771
NP_112175.2 210 PRO ARG 0. 0.233720511
NP_112175.2 207 PRO SER 0. 0.115953982
NP_112175.2 200 VAL ILE 0. 0.173351884
NP_001171533.1 130 PRO LEU 0. 0.282917887
NP_001171533.1 85 ASP ASN 0. 0.260869414
NP_001171533.1 68 THR ALA 0. 0.0985198542
NP_001171533.1 31 LEU PHE 0. -0.00889758393
NP_078851.2 37 GLU ALA 0. 0.370323956
NP_078851.2 50 THR ARG 0. 0.366844565
NP_078851.2 144 ARG LEU 0. 0.226738587
NP_078851.2 146 VAL MET 0. 0.514339268
NP_001130015.1 163 THR ILE 0. 0.209443972
NP_001130015.1 150 GLN LYS 0. 0.119006597
NP_001130015.1 107 SER CYS 0. 0.16006805
NP_997716.1 132 ARG HIS 0. 0.141974404
NP_001130015.1 18 ARG PRO 0. 0.652680933
NP_997716.1 35 VAL LEU 0. 0.0959739983
NP_001130015.1 3 SER ARG 0. 0.601176023
NP_076946.1 36 MET LEU 0. 0.199479848
NP_037485.2 336 ASN SER 0. 0.17131339
NP_037485.2 332 MET VAL 0. 0.116241001
NP_037485.2 323 GLY ARG 0. 0.340969831
NP_037485.2 307 GLU GLY 0. 0.190497965
NP_037485.2 277 ARG TRP 0. 0.101416707
NP_037485.2 222 ALA GLY 0. 0.127892166
NP_037485.2 180 PRO LEU 0. 0.155204833
NP_037485.2 162 SER THR 0. -0.00116424903
NP_037485.2 112 LEU PRO 0. 0.423204869
NP_037485.2 70 GLN ARG 0. 0.112955473
NP_037485.2 65 ARG GLY 0. 0.311907917
NP_005988.1 313 ALA THR 0. 0.157316417
NP_005988.1 311 ALA THR 0. 0.179181099
NP_005988.1 306 THR ALA 0. 0.366464823
NP_005988.1 255 VAL ILE 0. 0.0518587455
NP_005988.1 243 VAL GLY 0. 0.0547946803
NP_005988.1 242 SER LEU 0. 0.0428560451
NP_001129109.1 27 SER PHE 0. 0.0698104426
NP_001129109.1 294 THR ILE 0. 0.350547224
NP_001129109.1 319 ILE THR 0. 0.0622536168
NP_001129108.1 427 SER PRO 0. 0.118819758
NP_001129109.1 452 PRO LEU 0. 0.0240483209
NP_001129109.1 466 ILE VAL 0. -0.053749308
NP_001129109.1 470 SER GLY 0. 0.0507067442
NP_002801.1 49 VAL LEU 0. 0.505187809
NP_002801.1 92 VAL MET 0. 0.348742247
NP_002801.1 176 GLY GLU 0. 0.755132616
NP_002801.1 272 ARG CYS 0. 0.353417456
NP_065883.1 116 GLY ARG 0. 0.0994983912
NP_065883.1 118 VAL GLY 0. 0.0621452108
NP_065883.1 259 GLY GLU 0. 0.144125804
NP_065883.1 287 GLU ASP 0. 0.0788336545
NP_065883.1 300 GLY VAL 0. 0.131250262
NP_065883.1 302 PRO SER 0. 0.0766283795
NP_065883.1 461 GLY ARG 0. 0.325958699
NP_065883.1 569 ARG CYS 0. 0.313399374
NP_065883.1 636 GLY SER 0. 0.0708782598
NP_065883.1 674 ARG CYS 0. 0.103348091
NP_065883.1 752 ARG GLN 0. 0.00449179299
NP_065883.1 819 GLN HIS 0. 0.0429944396
NP_065883.1 833 ASP ASN 0. 0.171933711
NP_065883.1 894 ALA VAL 0. 0.0531053133
NP_065883.1 937 PRO ARG 0. 0.0609930828
NP_065883.1 938 PRO HIS 0. 0.0374150798
NP_065883.1 984 LYS GLU 0. 0.320082068
NP_065883.1 1021 ARG GLN 0. 0.187701032
NP_065883.1 1033 ARG HIS 0. 0.293570757
NP_065883.1 1039 LEU VAL 0. 0.0661006793
NP_065883.1 1048 ARG GLN 0. 0.159989432
NP_065883.1 1089 GLU ASP 0. 0.127080366
NP_065883.1 1113 ARG CYS 0. 0.228344351
NP_065883.1 1113 ARG HIS 0. 0.110630818
NP_065883.1 1115 ARG GLN 0. 0.112394944
NP_065883.1 1148 GLY ALA 0. 0.134699032
NP_065883.1 1162 ARG GLN 0. 0.103433922
[truncated: 6,071,194 more chars]
