# Supplementary material for: ENTPRISE: An Algorithm for Predicting Human Disease-Associated Amino Acid Substitutions from Sequence Entropy and Predicted Protein Structures
Source: PLoS One. 2016 Mar 16;11(3):e0150965. doi: 10.1371/journal.pone.0150965 (PMC4794227; doi:10.1371/journal.pone.0150965)
Supplement: S1 File — (ZIP) [file pone.0150965.s004.zip › data/entprise_te_balance_mut.txt]

SeqRef   pos wild  varied expt score (0:neutral, 1-disease associated)  prediction score 
NP_000008.1 105 ILE ASN 1 0.445931315
NP_000008.1 108 GLY SER 0 0.32611537
NP_000008.1 138 ALA VAL 0 0.292866886
NP_000008.1 192 ALA VAL 1 0.666745424
NP_000008.1 201 THR MET 0 0.565535724
NP_000008.1 219 THR SER 0 0.232854456
NP_000008.1 272 ARG HIS 1 0.796437502
NP_000008.1 277 SER PHE 1 0.465967476
NP_000008.1 294 ALA ASP 1 0.527412057
NP_000008.1 315 ALA VAL 1 0.642864406
NP_000008.1 330 ARG HIS 1 0.367380798
NP_000008.1 332 ALA VAL 1 0.748244703
NP_000008.1 365 GLN HIS 1 0.802697062
NP_000008.1 369 GLY SER 0 0.861218512
NP_000008.1 370 MET VAL 1 0.342307925
NP_000008.1 371 GLY VAL 1 0.818558097
NP_000008.1 377 PRO LEU 0 0.432712317
NP_000008.1 380 ARG TRP 1 0.783464134
NP_000008.1 383 ARG HIS 0 0.789396346
NP_000008.1 385 ALA SER 0 0.618616879
NP_000008.1 411 ARG TRP 1 0.510489941
NP_000008.1 55 PRO LEU 0 0.60627687
NP_000008.1 90 GLY SER 1 0.790340722
NP_000008.1 92 GLY CYS 1 0.758056879
NP_000014.1 103 ILE THR 1 0.443241745
NP_000014.1 110 ARG GLN 0 0.354466826
NP_000014.1 117 ARG GLN 0 0.256441116
NP_000014.1 137 GLU GLY 1 0.588523328
NP_000014.1 137 GLU LYS 1 0.633030474
NP_000014.1 141 ARG SER 0 0.308514327
NP_000014.1 157 PHE SER 1 0.510778308
NP_000014.1 168 GLY ARG 0 0.409366548
NP_000014.1 173 LEU PRO 1 0.690674067
NP_000014.1 192 ARG GLN 0 0.158673212
NP_000014.1 195 GLY ARG 1 0.780820131
NP_000014.1 205 PRO HIS 1 0.263500631
NP_000014.1 21 THR ILE 0 0.194163144
NP_000014.1 228 PRO GLN 1 0.355507672
NP_000014.1 247 VAL MET 1 0.238717809
NP_000014.1 255 PRO LEU 0 0.288657188
NP_000014.1 272 ASP TYR 1 0.35634467
NP_000014.1 284 ARG GLY 0 0.38397336
NP_000014.1 343 GLU LYS 0 0.561329961
NP_000014.1 34 ARG HIS 1 0.463976055
NP_000014.1 98 ARG HIS 1 0.33816579
NP_000015.1 119 ALA ASP 1 0.648122191
NP_000015.1 164 THR ILE 0 0.434996635
NP_000015.1 259 ARG HIS 0 0.2142483
NP_000018.2 105 LEU ILE 0 0.559637964
NP_000018.2 135 PHE SER 1 0.743345559
NP_000018.2 153 ALA THR 0 0.116896331
NP_000018.2 163 CYS SER 0 0.858155608
NP_000018.2 165 PRO ARG 0 0.765044212
NP_000018.2 192 ILE VAL 0 0.185593367
NP_000018.2 252 GLY ARG 1 0.883132994
NP_000018.2 302 GLY ARG 1 0.765013993
NP_000018.2 322 THR ILE 0 0.194553047
NP_000018.2 60 GLY ASP 1 0.827349663
NP_000023.2 131 HIS GLN 0 0.128704056
NP_000023.2 156 LYS GLU 1 0.358639777
NP_000023.2 159 ASP TYR 1 0.36126408
NP_000023.2 161 THR ALA 1 0.201922193
NP_000023.2 165 PHE LEU 1 0.712172687
NP_000023.2 190 ASP ASN 0 0.148086965
NP_000023.2 199 TYR HIS 1 0.824875712
NP_000023.2 204 ARG GLN 1 0.250662059
NP_000023.2 289 ILE THR 1 0.478391588
NP_000023.2 291 GLY SER 1 0.790706396
NP_000023.2 301 VAL ALA 1 0.41665408
NP_000023.2 388 THR SER 1 0.818537772
NP_000023.2 452 ARG CYS 1 0.182564244
NP_000023.2 476 ILE ASN 1 0.491250813
NP_000023.2 483 ALA PRO 0 0.715928435
NP_000023.2 503 ALA VAL 1 0.420455962
NP_000023.2 520 PRO LEU 0 0.671238661
NP_000023.2 524 HIS ASP 1 0.872119427
NP_000023.2 93 GLN ARG 0 0.104617432
NP_000030.1 113 ASP GLU 0 0.493044853
NP_000030.1 114 LEU PRO 1 0.770939648
NP_000030.1 127 ASP ASN 1 0.13926357
NP_000030.1 144 GLU ASP 1 0.198768944
NP_000030.1 160 GLU LYS 1 0.193255007
NP_000030.1 163 GLU GLY 0 0.177730963
NP_000030.1 168 LEU ARG 1 0.300159216
NP_000030.1 183 LEU ARG 1 0.707506478
NP_000030.1 184 ARG PRO 0 0.799133539
NP_000030.1 192 ASP ASN 0 0.181045637
NP_000030.1 194 LEU PRO 1 0.716958225
NP_000030.1 199 ALA PRO 1 0.575515628
NP_000030.1 202 LEU PRO 1 0.899111688
NP_000030.1 221 THR SER 0 0.207490027
NP_000030.1 261 THR ALA 0 0.126108304
NP_000030.1 27 PRO ARG 0 0.0919723734
NP_000030.1 41 VAL LEU 0 0.457974583
NP_000030.1 61 ALA THR 0 0.17112045
NP_000030.1 74 TRP ARG 1 0.514008403
NP_000030.1 84 LEU ARG 1 0.455232888
NP_000030.1 88 LEU PRO 1 0.733413517
NP_000031.1 43 ALA THR 0 0.123111725
NP_000031.1 50 VAL MET 0 0.0993399695
NP_000031.1 78 LYS GLU 1 0.28549391
NP_000070.1 11 SER ASN 0 0.190853506
NP_000070.1 194 GLY ARG 0 0.498141915
NP_000070.1 215 ASP ASN 0 0.549481869
NP_000070.1 246 SER PHE 1 0.806805551
NP_000070.1 246 SER TYR 1 0.830058932
NP_000070.1 253 PHE VAL 1 0.850354135
NP_000070.1 298 MET VAL 0 0.781977236
NP_000070.1 355 GLU GLY 0 0.078814432
NP_000070.1 358 ASP VAL 0 0.123591512
NP_000070.1 411 GLU ASP 0 0.206751809
NP_000070.1 59 GLN HIS 0 0.717125058
NP_000071.1 13 GLY ARG 1 0.481490165
NP_000071.1 141 PRO LEU 1 0.790733576
NP_000071.1 163 SER LEU 1 0.352207541
NP_000071.1 18 GLY VAL 0 0.328155637
NP_000071.1 238 ARG LEU 1 0.785059333
NP_000071.1 238 ARG TRP 1 0.813708305
NP_000071.1 274 THR MET 0 0.605074644
NP_000071.1 289 LEU PHE 1 0.667507112
NP_000071.1 338 MET LEU 0 0.334617019
NP_000071.1 390 ARG TRP 0 0.579637349
NP_000071.1 430 VAL ALA 0 0.250743002
NP_000071.1 468 VAL LEU 0 0.405789226
NP_000073.1 106 GLN PRO 1 0.570003986
NP_000073.1 144 VAL ILE 0 0.231135204
NP_000073.1 15 PRO SER 0 0.239260942
NP_000073.1 160 ALA VAL 1 0.464493185
NP_000073.1 194 TRP CYS 1 0.607560396
NP_000073.1 204 THR LYS 1 0.469364256
NP_000073.1 205 ALA PRO 1 0.655691862
NP_000073.1 228 GLN PRO 0 0.562345207
NP_000073.1 261 LEU VAL 0 0.376533449
NP_000073.1 280 THR LYS 0 0.599202991
NP_000073.1 361 TRP CYS 1 0.650468051
NP_000074.2 128 MET ILE 1 0.667022049
NP_000074.2 128 MET VAL 1 0.641663253
NP_000074.2 129 ALA THR 1 0.646941245
NP_000074.2 132 SER CYS 1 0.830096364
NP_000074.2 167 PHE LEU 0 0.527351677
NP_000074.2 193 GLU LYS 1 0.767533004
NP_000074.2 198 LEU VAL 1 0.391483337
NP_000074.2 218 ALA THR 1 0.392151684
NP_000074.2 261 TYR CYS 0 0.496543735
NP_000074.2 271 CYS ARG 1 1.01600361
NP_000074.2 276 GLY ASP 1 0.751378357
NP_000074.2 283 LEU PHE 1 0.588119328
NP_000074.2 285 GLY GLU 0 0.909407437
NP_000074.2 297 PHE SER 1 0.658592463
NP_000074.2 299 VAL LEU 1 0.639213562
NP_000074.2 29 HIS PRO 0 0.307988256
NP_000074.2 300 ARG GLN 1 0.700049281
NP_000074.2 303 TRP ARG 1 0.909712732
NP_000074.2 306 PHE LEU 1 0.714227259
NP_000074.2 331 ALA THR 1 0.689088047
NP_000074.2 34 GLY ARG 0 0.331676602
NP_000074.2 355 GLY ARG 1 0.948839307
NP_000074.2 364 VAL ILE 0 0.207973048
NP_000074.2 375 GLY SER 0 0.181578159
NP_000074.2 398 THR ILE 1 0.681905746
NP_000074.2 417 GLU GLY 1 0.422851235
NP_000074.2 424 ILE MET 1 0.449129969
NP_000074.2 428 PHE SER 1 0.735988915
NP_000074.2 437 ALA THR 0 0.169564739
NP_000074.2 47 ARG TRP 0 0.00580592081
NP_000074.2 51 GLY ALA 0 0.112254165
NP_000074.2 523 GLY ASP 1 0.854873359
NP_000074.2 550 THR MET 1 0.812497437
NP_000074.2 555 HIS ASN 1 0.721472621
NP_000074.2 555 HIS TYR 0 0.715325058
NP_000074.2 564 ILE PHE 0 0.69666481
NP_000074.2 566 ALA THR 1 0.601682901
NP_000074.2 592 ASP GLY 0 0.385221392
NP_000074.2 609 MET LYS 1 0.680068552
NP_000074.2 614 LYS ASN 0 0.46838975
NP_000074.2 627 THR PRO 0 0.470946521
NP_000074.2 657 LEU PRO 1 0.904301763
NP_000074.2 659 ALA VAL 1 0.100579359
NP_000074.2 669 ARG CYS 1 0.307807714
NP_000074.2 844 LEU PHE 1 0.586047471
NP_000074.2 844 LEU PRO 1 0.782644033
NP_000074.2 9 ARG HIS 0 0.104447544
NP_000076.2 143 ASN HIS 0 0.312519372
NP_000076.2 204 ALA THR 1 0.387136519
NP_000076.2 349 ALA ASP 1 0.839347541
NP_000082.2 1067 PRO ARG 0 0.195939809
NP_000082.2 1109 PRO SER 0 0.134159938
NP_000082.2 1159 ARG HIS 0 0.0909349322
NP_000082.2 1159 ARG SER 0 0.0881762058
NP_000082.2 1198 GLY SER 1 0.845748663
NP_000082.2 1203 PRO SER 0 0.139575273
NP_000082.2 1207 GLY GLU 1 0.84018147
NP_000082.2 1215 ARG GLN 1 0.18300131
NP_000082.2 1216 GLY ARG 1 0.900298774
NP_000082.2 1234 ILE ASN 0 0.0542029813
NP_000082.2 1475 PHE SER 1 0.172442451
NP_000082.2 1482 ALA VAL 0 0.2856251
NP_000082.2 1495 GLN ARG 0 0.103803284
NP_000082.2 1548 CYS TYR 1 0.575864553
NP_000082.2 1550 VAL GLY 0 0.50977236
NP_000082.2 1659 ILE THR 0 0.358472794
NP_000082.2 1659 ILE VAL 0 0.25543192
NP_000082.2 229 ARG GLN 0 0.248792753
NP_000082.2 269 GLU LYS 0 0.153913364
NP_000082.2 43 GLY ARG 0 0.457325757
NP_000082.2 46 GLY ARG 0 0.711060822
NP_000082.2 506 ALA THR 0 0.0241039172
NP_000082.2 532 GLY ASP 1 0.904843688
NP_000082.2 584 GLY CYS 1 0.775069237
NP_000082.2 58 GLY SER 0 0.760720134
NP_000082.2 725 LYS ARG 0 0.021676302
NP_000082.2 739 GLY ARG 1 0.633820057
NP_000082.2 825 LEU PHE 0 0.164272368
NP_000082.2 834 LYS ARG 0 0.105333596
NP_000082.2 934 GLY ARG 0 0.818220377
NP_000089.1 101 ALA VAL 0 0.0609925538
NP_000089.1 122 SER PHE 0 0.123822063
NP_000089.1 127 VAL ILE 0 0.174294606
NP_000089.1 146 ASN THR 1 0.3146348
NP_000089.1 151 ARG GLN 1 0.652022123
NP_000089.1 151 ARG TRP 1 0.733029485
NP_000089.1 161 ARG TRP 1 0.69532901
NP_000089.1 167 ARG GLN 0 0.25734365
NP_000089.1 174 GLU LYS 1 0.670817912
NP_000089.1 210 TYR ASP 1 0.681573808
NP_000089.1 231 ARG TRP 1 0.403271496
NP_000089.1 247 ARG TRP 1 0.699565947
NP_000089.1 329 ASP GLU 0 0.173003122
NP_000089.1 350 ARG CYS 0 0.72858423
NP_000089.1 382 ARG LYS 1 0.666098118
NP_000089.1 458 LYS GLN 0 0.115207076
NP_000089.1 502 ILE THR 1 0.28703934
NP_000089.1 503 ARG CYS 1 0.65513581
NP_000089.1 504 PRO LEU 1 0.588078558
NP_000089.1 50 PRO HIS 1 0.601787388
NP_000089.1 533 VAL ALA 0 0.0698785931
NP_000089.1 549 GLY ASP 0 0.760209322
NP_000089.1 553 ASP ASN 1 0.724817514
NP_000089.1 600 GLY ARG 1 0.88919574
NP_000089.1 607 SER CYS 0 0.322288424
NP_000089.1 617 HIS TYR 0 0.294888467
NP_000089.1 631 ARG CYS 1 0.37086165
NP_000089.1 647 MET ILE 0 0.435579121
NP_000089.1 647 MET VAL 0 0.380990386
NP_000095.2 106 ALA ASP 1 0.997413993
NP_000095.2 107 LEU VAL 0 0.822424591
NP_000095.2 115 ALA PRO 1 0.918447435
NP_000095.2 118 PRO SER 1 0.937580764
NP_000095.2 119 ALA SER 0 0.536760569
NP_000095.2 12 PRO LEU 0 0.317570508
NP_000095.2 134 PHE SER 1 0.91672051
NP_000095.2 145 ARG TRP 1 0.926852465
NP_000095.2 159 GLN HIS 0 0.357502162
NP_000095.2 168 GLY ASP 0 0.551584661
NP_000095.2 173 GLU LYS 1 0.919154286
NP_000095.2 184 GLY SER 0 0.347337335
NP_000095.2 192 ASP TYR 1 0.634093344
NP_000095.2 193 PRO LEU 1 0.787293375
NP_000095.2 209 CYS ARG 1 1.05453992
NP_000095.2 24 LEU ARG 1 0.273286134
NP_000095.2 266 ARG LEU 0 0.344155818
NP_000095.2 279 HIS ASP 1 0.859512269
NP_000095.2 282 SER ASN 1 0.405122697
NP_000095.2 291 ASP GLY 1 0.942677259
NP_000095.2 319 ASN SER 1 0.447517186
NP_000095.2 320 VAL LEU 0 0.516871035
NP_000095.2 329 GLY ASP 1 1.04244256
NP_000095.2 329 GLY SER 1 0.944379807
NP_000095.2 330 ALA PHE 1 0.854870558
NP_000095.2 336 SER TYR 1 0.602769911
NP_000095.2 364 VAL MET 1 0.477094144
NP_000095.2 365 GLY TRP 1 0.903516591
NP_000095.2 368 ARG CYS 0 0.89801538
NP_000095.2 378 LEU GLN 1 0.935343862
NP_000095.2 388 ALA THR 1 0.309794664
NP_000095.2 400 PRO SER 1 0.901151955
NP_000095.2 422 VAL GLY 0 0.70658201
NP_000095.2 423 ASN TYR 1 0.972288549
NP_000095.2 430 ASP GLU 0 0.757822394
NP_000095.2 434 TRP ARG 1 0.908468306
NP_000095.2 442 PRO ARG 1 0.991539717
NP_000095.2 445 PHE CYS 1 0.884271324
NP_000095.2 445 PHE ILE 1 0.867896259
NP_000095.2 449 ASP GLU 0 0.402024239
NP_000095.2 453 ASN SER 0 0.464070708
NP_000095.2 487 LEU PRO 1 1.00586462
NP_000095.2 523 ARG THR 1 0.791770816
NP_000095.2 530 ASP GLY 1 0.606751919
NP_000095.2 61 GLY GLU 1 0.927154779
NP_000095.2 81 TYR ASN 0 0.88706553
NP_000095.2 95 VAL ALA 1 0.577512205
NP_000103.2 111 ASP TYR 1 0.561649621
NP_000103.2 166 GLY ARG 1 0.592606246
NP_000103.2 219 ILE VAL 0 0.173823163
NP_000103.2 255 GLY GLU 1 0.584881246
NP_000103.2 259 GLY VAL 1 0.680670977
NP_000103.2 261 SER CYS 0 0.618745983
NP_000103.2 279 ARG GLN 0 0.390127152
NP_000103.2 349 PHE TYR 0 0.143794134
NP_000103.2 424 CYS PHE 0 0.611013234
NP_000103.2 454 GLN PRO 1 0.54109323
NP_000103.2 476 TYR SER 0 0.344319552
NP_000103.2 483 LEU PRO 1 0.578378618
NP_000103.2 484 GLY ASP 1 0.566220939
NP_000103.2 504 MET ILE 0 0.215384692
NP_000103.2 506 SER ASN 0 0.190545872
NP_000103.2 519 MET THR 0 0.333900034
NP_000103.2 574 ILE THR 0 0.0985100418
NP_000103.2 621 ILE VAL 0 -0.0360803679
NP_000103.2 678 GLY VAL 1 0.376354009
NP_000103.2 689 THR SER 0 0.113124862
NP_000103.2 715 ALA VAL 1 0.46079278
NP_000112.1 306 LEU VAL 0 0.204154
NP_000112.1 329 ALA PRO 0 0.141230971
NP_000112.1 358 PRO SER 0 0.185786977
NP_000112.1 376 LEU GLN 0 0.226811469
NP_000112.1 380 PRO ALA 0 0.0474804156
NP_000112.1 437 ARG HIS 0 0.0762245953
NP_000112.1 487 ASN SER 1 0.104475848
NP_000112.1 488 PRO SER 1 0.133534089
NP_000118.2 164 ASP HIS 1 0.413294017
NP_000118.2 235 PRO ARG 1 0.817147374
NP_000118.2 27 GLN LYS 1 0.357664824
NP_000118.2 280 ARG SER 1 0.739584446
NP_000118.2 331 ALA ASP 1 0.540077567
NP_000118.2 340 ARG CYS 1 0.834681571
NP_000118.2 340 ARG LEU 1 0.801780581
NP_000118.2 343 GLY ARG 1 0.488552839
NP_000118.2 343 GLY TRP 1 0.487914741
NP_000118.2 489 PRO THR 0 0.31022951
NP_000118.2 496 PRO LEU 1 0.294605196
NP_000118.2 506 LYS ARG 0 0.236747921
NP_000118.2 537 VAL ILE 0 0.152068719
NP_000118.2 610 SER ALA 0 0.194669858
NP_000118.2 72 GLU LYS 0 0.204605281
NP_000118.2 84 GLN ARG 0 0.145571858
NP_000122.1 117 ASN ASP 1 0.601734757
NP_000122.1 137 GLU LYS 0 0.347323149
NP_000122.1 139 ARG GLN 1 0.385313153
NP_000122.1 139 ARG TRP 1 0.428284168
NP_000122.1 154 GLU LYS 0 0.255469292
NP_000122.1 180 LEU VAL 0 0.652691483
NP_000122.1 200 ILE SER 0 0.257900447
NP_000122.1 212 ARG GLN 1 0.765296817
NP_000122.1 352 ALA THR 0 0.236300915
NP_000122.1 367 THR SER 0 0.306661397
NP_000122.1 375 ARG GLN 0 0.292232662
NP_000122.1 375 ARG TRP 0 0.332014441
NP_000122.1 391 GLY SER 0 0.903856635
NP_000122.1 408 HIS GLN 0 0.558376312
NP_000122.1 413 ARG GLN 0 0.27247116
NP_000128.1 12 PHE SER 0 0.856131375
NP_000128.1 138 GLY ARG 0 0.859479725
NP_000128.1 158 GLY ASP 1 0.789106846
NP_000128.1 189 VAL ILE 0 0.0235423539
NP_000128.1 199 GLU VAL 0 0.863301694
NP_000128.1 207 GLY ASP 1 0.667138577
NP_000128.1 249 PRO THR 1 0.776627779
NP_000128.1 261 PRO LEU 1 0.831196189
NP_000128.1 294 THR PRO 1 0.620381236
NP_000128.1 341 ARG TRP 0 0.406425536
NP_000128.1 35 ALA THR 1 0.660589993
NP_000128.1 369 GLY VAL 1 0.773385108
NP_000128.1 381 ARG GLY 1 0.662015021
NP_000128.1 402 ARG HIS 0 0.313123465
NP_000128.1 405 PHE HIS 1 0.864462376
NP_000128.1 54 VAL GLY 0 0.135120466
NP_000128.1 62 PHE CYS 1 0.455498099
NP_000128.1 64 GLN HIS 1 0.148336813
NP_000135.2 122 ASP TYR 1 0.316165209
NP_000135.2 130 GLY VAL 1 0.442870945
NP_000135.2 146 ASN LYS 1 0.559491217
NP_000135.2 154 ILE PHE 1 0.665205836
NP_000135.2 155 TRP ARG 1 0.604931772
NP_000135.2 173 TRP GLY 1 0.623568416
NP_000135.2 183 HIS ARG 1 0.463899285
NP_000135.2 186 LEU ARG 1 0.786545217
NP_000135.2 191 THR ALA 0 0.319727868
NP_000135.2 202 SER CYS 0 0.368208021
NP_000135.2 57 SER LEU 0 0.268802047
NP_000135.2 67 ASN SER 0 0.296173692
NP_000135.2 76 MET VAL 0 0.176539809
NP_000144.2 111 GLY SER 1 0.710799098
NP_000144.2 117 MET VAL 0 0.646573126
NP_000144.2 184 ARG CYS 0 0.222241119
NP_000144.2 187 ASP VAL 1 0.267400861
NP_000144.2 231 GLU LYS 1 0.217602447
NP_000144.2 239 LEU PRO 1 0.248377711
NP_000144.2 248 ASP ASN 0 0.476145953
NP_000144.2 263 ALA THR 1 0.465591371
NP_000144.2 284 GLY SER 1 0.727716863
NP_000144.2 314 TYR CYS 1 0.754741013
NP_000144.2 318 PRO ALA 1 0.382719129
NP_000144.2 319 TYR CYS 0 0.597625434
NP_000144.2 336 VAL MET 0 0.145736307
NP_000144.2 370 TYR PHE 0 0.554319441
NP_000144.2 400 PRO LEU 1 0.383905441
NP_000144.2 427 TYR CYS 0 0.428341687
NP_000144.2 434 SER PHE 0 0.181714281
NP_000144.2 525 GLU LYS 0 0.215778992
NP_000144.2 566 VAL GLY 1 0.551650882
NP_000144.2 569 GLU LYS 0 0.679757416
NP_000144.2 579 ALA GLU 1 0.719519496
NP_000144.2 57 GLY SER 1 0.703294575
NP_000144.2 592 ALA SER 1 0.52130729
NP_000144.2 601 ALA THR 0 0.430578977
NP_000144.2 641 THR ALA 0 0.325544924
NP_000147.1 111 ILE LEU 0 0.220015869
NP_000147.1 169 CYS TYR 1 0.805305004
NP_000147.1 170 ASN SER 0 0.588361621
NP_000147.1 174 TRP LEU 0 0.539225459
NP_000147.1 235 LYS ASN 0 0.612029552
NP_000147.1 50 MET LEU 1 0.701818168
NP_000147.1 54 ALA PRO 1 0.774790943
NP_000161.2 107 MET VAL 0 0.152059108
NP_000161.2 149 ARG TRP 0 0.852369666
NP_000161.2 14 ARG SER 0 0.148707792
NP_000161.2 1 MET THR 1 0.112444758
NP_000161.2 207 LEU VAL 0 0.542013228
NP_000161.2 223 PRO ARG 0 0.221789911
NP_000161.2 291 CYS GLY 0 0.362335056
NP_000161.2 313 ALA PRO 1 0.737133384
NP_000161.2 366 GLN ARG 0 0.807379007
NP_000161.2 389 ALA VAL 1 0.677612066
NP_000161.2 444 CYS TYR 0 0.201849312
NP_000161.2 523 GLN GLU 0 0.404164732
NP_000161.2 569 ALA THR 0 0.08955805
NP_000161.2 59 ARG THR 1 0.12541686
NP_000161.2 611 VAL GLY 1 0.172819436
NP_000161.2 689 LYS ARG 0 0.0867666677
NP_000161.2 694 ALA PRO 1 0.767613471
NP_000161.2 700 PRO ALA 1 0.732201159
NP_000161.2 728 GLY ARG 1 0.857790649
NP_000161.2 739 ARG HIS 1 0.276006013
NP_000161.2 753 HIS PRO 1 0.706099808
NP_000161.2 762 GLY ARG 1 0.835765421
NP_000161.2 765 PRO SER 1 0.663340688
NP_000161.2 771 GLY ARG 1 0.695522487
NP_000161.2 790 ARG GLN 0 0.199369594
NP_000161.2 802 ALA VAL 1 0.417954713
NP_000161.2 82 LEU TRP 1 0.293797165
NP_000161.2 895 MET VAL 0 0.309566468
NP_000161.2 949 PRO LEU 1 0.532353997
NP_000161.2 950 HIS ARG 0 0.626445532
NP_000162.2 175 MET VAL 1 0.617499709
NP_000162.2 259 SER ARG 1 0.82423526
NP_000162.2 270 PHE LEU 0 0.705913723
NP_000162.2 295 SER ASN 1 0.435440451
NP_000162.2 298 SER THR 1 0.205272123
NP_000162.2 394 PRO LEU 0 0.185513124
NP_000162.2 420 ARG CYS 0 0.56926614
NP_000162.2 420 ARG HIS 1 0.650200486
NP_000162.2 432 MET ILE 0 0.422966182
NP_000166.2 114 ASP VAL 1 0.455696166
NP_000166.2 135 ARG CYS 0 0.327418357
NP_000166.2 195 THR ILE 1 0.395667344
NP_000166.2 208 ILE THR 0 0.384386212
NP_000166.2 273 ARG HIS 1 0.839213371
NP_000166.2 278 SER LEU 1 0.798637152
NP_000166.2 308 ARG HIS 0 0.259129792
NP_000166.2 309 THR MET 0 0.238047779
NP_000166.2 339 LEU PRO 1 0.9311198
NP_000166.2 343 GLN ARG 1 0.778804481
NP_000166.2 452 ALA VAL 0 0.147367924
NP_000166.2 472 ARG HIS 1 0.424394667
NP_000166.2 495 GLU LYS 1 0.867964447
NP_000167.1 23 ARG LYS 0 0.0928884968
NP_000167.1 242 ASN SER 0 -0.0549681783
NP_000167.1 286 LEU PHE 0 0.0204690173
NP_000167.1 29 PHE LEU 0 0.150477841
NP_000167.1 362 GLU LYS 0 0.0205199458
NP_000167.1 363 ASN SER 0 -0.00127958553
NP_000167.1 421 CYS TYR 1 0.838980675
NP_000167.1 477 ARG HIS 1 0.741952598
NP_000167.1 65 PHE VAL 0 0.0134278098
NP_000167.1 753 LEU PHE 1 0.403765857
NP_000167.1 766 ASN ASP 0 0.151277661
NP_000169.1 199 TYR CYS 0 0.453552395
NP_000169.1 254 LEU ARG 1 0.861488581
NP_000169.1 267 ARG TRP 1 0.829593718
NP_000169.1 270 TYR HIS 1 0.786012113
NP_000169.1 315 GLY VAL 0 0.115023978
NP_000169.1 330 ARG CYS 0 0.156731874
NP_000169.1 345 GLU ALA 1 0.110500284
NP_000169.1 345 GLU GLY 1 0.152402773
NP_000169.1 392 ARG MET 0 0.159588844
NP_000169.1 418 ARG GLN 0 0.114374489
NP_000169.1 437 LYS GLU 0 0.2535882
NP_000169.1 464 GLY VAL 1 0.755154014
NP_000170.1 1048 GLN GLU 0 0.312908024
NP_000170.1 1069 GLY GLU 1 0.269049019
NP_000170.1 1082 PRO LEU 0 0.412719041
NP_000170.1 1082 PRO SER 0 0.38050586
NP_000170.1 1087 PRO THR 1 0.494668782
NP_000170.1 1100 THR ARG 0 0.327280849
NP_000170.1 1163 GLU VAL 1 0.270350754
NP_000170.1 1196 GLU LYS 0 0.718369007
NP_000170.1 1213 ASP VAL 0 0.643816113
NP_000170.1 1232 VAL LEU 0 0.488249809
NP_000170.1 1253 VAL GLU 0 0.646727979
NP_000170.1 1253 VAL LEU 0 0.489420652
NP_000170.1 1260 VAL ILE 0 0.0344570614
NP_000170.1 1273 ASN SER 0 0.291441381
NP_000170.1 1284 THR MET 1 0.5263502
NP_000170.1 128 ARG LEU 1 0.128338948
NP_000170.1 144 SER ILE 0 0.158920825
NP_000170.1 196 CYS PHE 0 0.209680185
NP_000170.1 20 ALA VAL 1 0.109121762
NP_000170.1 227 SER ILE 1 0.200649589
NP_000170.1 25 ALA VAL 0 0.211083636
NP_000170.1 270 LYS MET 0 0.0595747344
NP_000170.1 285 SER ILE 1 0.118698254
NP_000170.1 319 THR MET 0 0.0426650643
NP_000170.1 340 PHE SER 1 0.112240016
NP_000170.1 396 LEU VAL 0 0.471414447
NP_000170.1 39 GLY GLU 0 0.56105572
NP_000170.1 42 PRO SER 0 0.336067408
NP_000170.1 449 LEU PRO 1 0.754999816
NP_000170.1 503 SER CYS 0 0.276224405
NP_000170.1 566 GLY ARG 1 0.771037817
NP_000170.1 580 SER LEU 0 0.57049334
NP_000170.1 635 ARG GLY 1 0.282270163
NP_000170.1 65 SER LEU 0 0.130855247
NP_000170.1 666 SER PRO 1 0.311389297
NP_000170.1 720 THR ILE 0 0.101664938
NP_000170.1 761 ARG GLY 0 0.314953059
NP_000170.1 764 THR ASN 1 0.157558307
NP_000170.1 795 ILE THR 0 0.298389226
NP_000170.1 850 TYR CYS 1 0.534801066
NP_000170.1 866 LYS THR 0 0.328314722
NP_000170.1 878 VAL ALA 0 0.0590973087
NP_000170.1 886 ILE VAL 0 0.0812936425
NP_000170.1 901 ARG HIS 1 0.202645391
NP_000187.3 144 ASP VAL 1 0.30742377
NP_000187.3 147 ARG HIS 0 0.053723149
NP_000187.3 165 VAL ILE 0 0.258746415
NP_000187.3 179 LEU ARG 1 0.763216197
NP_000187.3 180 SER PHE 1 0.210247993
NP_000187.3 185 PHE SER 1 0.44916001
NP_000187.3 186 ARG CYS 1 0.535994768
NP_000187.3 208 ARG HIS 1 0.587217033
NP_000187.3 213 ARG CYS 1 0.696279883
NP_000187.3 227 PRO LEU 1 0.258480459
NP_000187.3 250 LEU ARG 1 0.636828005
NP_000187.3 273 VAL MET 0 0.0499044359
NP_000187.3 317 ASP ASN 0 0.577965796
NP_000187.3 337 ARG CYS 1 0.276807994
NP_000187.3 359 ARG TRP 1 0.299102128
NP_000187.3 374 ARG GLN 0 0.234260961
NP_000194.2 116 GLY ARG 0 0.26598987
NP_000194.2 141 THR SER 1 0.287701786
NP_000194.2 154 ASP GLY 0 0.363722712
NP_000194.2 162 ARG ILE 1 0.677864611
NP_000194.2 178 GLU LYS 1 0.939708889
NP_000194.2 182 GLU LYS 1 0.823727071
NP_000194.2 183 PRO ARG 1 0.921787381
NP_000194.2 203 ASP ASN 1 0.956047297
NP_000194.2 205 CYS TYR 1 0.884528697
NP_000194.2 208 GLY ASP 1 0.952489734
NP_000194.2 218 LEU PRO 1 0.890289485
NP_000194.2 223 ASP ASN 0 0.5397861
NP_000194.2 237 LEU PHE 0 0.748980463
NP_000194.2 238 LEU GLN 1 0.611602247
NP_000194.2 260 SER PHE 1 0.567353606
NP_000194.2 265 GLY ARG 1 0.902805924
NP_000194.2 300 ALA THR 1 0.863069177
NP_000194.2 319 ALA VAL 1 0.853919983
NP_000194.2 327 ALA PRO 1 0.663654387
NP_000194.2 344 ALA GLY 0 0.320983827
NP_000194.2 349 ASP ASN 1 0.913338602
NP_000194.2 350 ASN ILE 1 0.877752066
NP_000194.2 361 ALA THR 0 0.293395549
NP_000194.2 363 ARG CYS 1 0.824498117
NP_000194.2 366 THR PRO 1 0.839937747
NP_000194.2 380 GLN ARG 1 0.542972505
NP_000194.2 383 ARG HIS 1 0.756765425
NP_000194.2 423 SER ARG 1 0.729294419
NP_000194.2 492 ARG PRO 1 0.871998847
NP_000194.2 51 GLY ASP 1 0.904829264
NP_000194.2 528 PRO ALA 0 0.180702418
NP_000194.2 586 SER PHE 0 0.391472965
NP_000194.2 79 ALA THR 0 0.669031382
NP_000194.2 82 HIS GLN 0 0.308083922
NP_000194.2 89 ARG TRP 1 0.937037706
NP_000200.1 140 ALA THR 0 0.195870966
NP_000200.1 178 GLU GLY 1 0.666878045
NP_000200.1 185 LEU TRP 0 0.883341908
NP_000200.1 76 ASP ASN 1 0.314201146
NP_000202.2 120 ARG TRP 0 0.233072236
NP_000202.2 128 ASP ASN 1 0.745887399
NP_000202.2 138 SER PRO 1 0.688339472
NP_000202.2 178 PRO LEU 1 0.691061556
NP_000202.2 196 LYS THR 1 0.0223737825
NP_000202.2 253 ARG HIS 0 0.567355096
NP_000202.2 26 THR ARG 0 0.147172436
NP_000202.2 273 GLY ARG 1 0.641225278
NP_000202.2 319 ILE VAL 0 0.244624168
NP_000202.2 324 SER ARG 0 0.149429768
NP_000202.2 351 ASN SER 1 0.679576993
NP_000202.2 354 GLN HIS 0 0.15544945
NP_000202.2 391 THR MET 0 0.0517790318
NP_000202.2 440 GLN HIS 0 0.0637201667
NP_000202.2 523 ASP ASN 0 0.14354825
NP_000202.2 544 TYR HIS 0 0.19122918
NP_000202.2 593 ARG CYS 1 0.565311968
NP_000202.2 630 GLU LYS 0 0.341069579
NP_000202.2 716 GLY ALA 1 0.519967377
NP_000202.2 728 HIS ARG 0 0.441005021
NP_000202.2 77 ASP ASN 0 0.0635770857
NP_000206.2 100 TYR CYS 1 0.567051232
NP_000206.2 132 PRO THR 0 0.0885668471
NP_000206.2 151 PRO ARG 0 0.177814364
NP_000206.2 169 ASP GLU 1 0.25501433
NP_000206.2 20 SER THR 0 0.33184731
NP_000206.2 218 ARG HIS 0 0.183008716
NP_000206.2 222 ARG HIS 0 0.190945312
NP_000206.2 331 GLU LYS 0 0.179335415
NP_000206.2 396 PRO LEU 0 0.0539892614
NP_000206.2 481 GLU GLY 1 0.495612174
NP_000206.2 541 HIS PRO 0 0.458177805
NP_000206.2 582 ARG TRP 1 0.236962318
NP_000206.2 707 ASP ALA 1 0.652443528
NP_000206.2 722 VAL ILE 0 0.116271898
NP_000206.2 759 CYS ARG 1 0.734436512
NP_000206.2 873 GLN LEU 0 0.104357421
NP_000214.1 104 SER ASN 0 0.0710607246
NP_000214.1 128 THR ALA 0 0.414292186
NP_000214.1 129 MET THR 1 0.696343958
NP_000214.1 135 ARG ILE 1 0.781597316
NP_000214.1 135 ARG SER 1 0.800542772
NP_000214.1 143 VAL LEU 1 0.455780476
NP_000214.1 19 ARG GLY 0 0.122374691
NP_000214.1 19 ARG TRP 1 0.0748241022
NP_000214.1 206 ASN SER 0 0.472323745
NP_000214.1 20 ARG TRP 0 0.0425899029
NP_000214.1 243 THR ILE 0 0.252667695
NP_000214.1 250 GLU GLN 0 0.294754624
NP_000214.1 263 MET VAL 0 0.300656289
NP_000214.1 376 ALA VAL 0 0.0409069173
NP_000214.1 386 GLN LYS 0 0.199657559
NP_000214.1 410 VAL GLY 0 0.0858295709
NP_000214.1 426 ILE SER 1 0.435483605
NP_000214.1 429 TYR ASP 1 0.417608649
NP_000214.1 429 TYR CYS 1 0.374704599
NP_000227.2 215 ASN SER 0 0.116280712
NP_000227.2 289 SER PHE 1 0.708105981
NP_000227.2 342 VAL ILE 0 0.0580204427
NP_000227.2 405 THR MET 1 0.171913564
NP_000227.2 95 VAL MET 0 0.072757259
NP_000236.2 1022 ARG GLN 0 0.254634678
NP_000236.2 1094 HIS LEU 1 0.597003222
NP_000236.2 1094 HIS TYR 1 0.601228774
NP_000236.2 1195 LEU VAL 1 0.767117739
NP_000236.2 1220 VAL ILE 1 0.617249548
NP_000236.2 1228 ASP HIS 1 0.680981696
NP_000236.2 1244 LYS ARG 1 0.383217126
NP_000236.2 136 VAL ILE 0 0.0685693026
NP_000236.2 143 ARG GLN 0 0.272485554
NP_000236.2 156 SER LEU 0 0.289859921
NP_000236.2 222 THR MET 0 0.24013485
NP_000236.2 301 THR ALA 0 0.0984835103
NP_000236.2 320 ALA VAL 0 0.384842634
NP_000236.2 362 MET THR 0 0.253469378
NP_000236.2 45 ASN SER 0 0.135709435
NP_000236.2 572 SER ASN 0 0.222422183
NP_000236.2 773 PRO LEU 1 0.0313509926
NP_000236.2 970 ARG CYS 0 0.260892957
NP_000236.2 991 PRO SER 1 0.207116142
NP_000255.2 1012 GLY SER 0 0.532723367
NP_000255.2 1069 GLY ARG 1 0.817771316
NP_000255.2 1089 SER PRO 1 0.825837433
NP_000255.2 1093 GLY ARG 1 0.641252398
NP_000255.2 110 GLY ARG 1 0.362573415
NP_000255.2 1113 ARG HIS 0 0.12335033
NP_000255.2 1114 ARG TRP 1 0.710058451
NP_000255.2 1126 VAL ILE 0 0.256514877
NP_000255.2 1141 ALA VAL 1 0.493998975
NP_000255.2 1195 THR SER 0 0.0724922344
NP_000255.2 1282 PRO LEU 0 0.0618806146
NP_000255.2 1303 ARG CYS 0 0.114153326
NP_000255.2 1307 PRO ARG 0 0.0779123828
NP_000255.2 1315 PRO LEU 0 0.084352091
NP_000255.2 1319 ARG HIS 1 0.159363627
NP_000255.2 1442 ARG GLN 0 0.0590687245
NP_000255.2 152 MET ILE 0 0.184443414
NP_000255.2 37 GLY ARG 0 0.62925452
NP_000255.2 388 ASN TYR 1 0.3278234
NP_000255.2 393 ALA THR 1 0.111342892
NP_000255.2 419 VAL MET 0 0.189218655
NP_000255.2 436 ASP ASN 0 0.108626939
NP_000255.2 472 ALA ASP 1 0.724389732
NP_000255.2 479 LEU ARG 1 0.576603889
NP_000255.2 484 GLY VAL 1 0.671777368
NP_000255.2 509 GLY ARG 1 0.970177352
NP_000255.2 513 ASP TYR 1 0.740750492
NP_000255.2 554 SER ARG 1 0.362624198
NP_000255.2 554 SER ASN 0 0.222414017
NP_000255.2 555 ASN SER 0 0.199367777
NP_000255.2 620 SER ASN 0 0.135641813
NP_000255.2 635 ASP GLY 0 0.370294154
NP_000255.2 638 ARG HIS 0 0.250807226
NP_000255.2 647 SER ARG 1 0.379737943
NP_000255.2 728 THR MET 0 -0.00511322217
NP_000255.2 822 LEU PRO 1 0.851265013
NP_000255.2 827 SER GLY 0 0.20537065
NP_000255.2 836 GLU LYS 0 0.190135404
NP_000255.2 894 ASP ASN 0 0.0978575647
NP_000273.2 164 ILE THR 1 0.6223979
NP_000273.2 261 GLU GLY 1 0.78309828
NP_000273.2 293 GLN GLU 1 0.83364588
NP_000273.2 297 GLN ARG 1 0.817059577
NP_000273.2 368 ASP GLY 1 0.790677309
NP_000273.2 368 ASP HIS 1 0.767030835
NP_000273.2 373 MET LYS 1 0.76731813
NP_000273.2 379 GLY VAL 1 0.875142574
NP_000273.2 398 CYS ARG 1 0.594041407
NP_000273.2 399 ARG GLN 1 0.74071455
NP_000273.2 405 PRO ARG 0 0.884931445
NP_000273.2 430 ARG GLN 0 0.733784735
NP_000273.2 475 ILE VAL 0 0.353257328
NP_000273.2 486 ARG GLN 0 0.257035255
NP_000273.2 490 ILE THR 0 0.161325783
NP_000273.2 49 ARG CYS 0 0.437525868
NP_000273.2 520 SER CYS 0 0.219554767
NP_000273.2 537 GLN HIS 0 0.155614913
NP_000273.2 551 VAL PHE 0 0.132180184
NP_000273.2 582 SER LEU 0 0.164431512
NP_000273.2 617 LEU PRO 1 0.64406389
NP_000273.2 637 ASN SER 0 0.195378169
NP_000273.2 666 MET LYS 1 0.808210194
NP_000273.2 668 GLY ARG 1 0.921261251
NP_000273.2 686 GLU ASP 0 0.185918301
NP_000273.2 701 ALA PRO 0 0.671733618
NP_000276.2 189 ASP GLY 0 0.168471143
NP_000276.2 202 SER PHE 1 0.595562816
NP_000276.2 305 VAL ILE 0 0.30352512
NP_000276.2 314 ARG HIS 0 0.105834231
NP_000276.2 35 ARG GLN 0 0.108744591
NP_000276.2 368 LEU ARG 1 0.784506798
NP_000276.2 432 ALA THR 0 0.0905218795
NP_000276.2 435 LEU PHE 0 0.206110001
NP_000276.2 448 GLY ARG 1 0.901200414
NP_000276.2 456 VAL MET 0 0.0497427545
NP_000276.2 78 THR SER 0 0.0705266967
NP_000277.1 151 ARG CYS 0 0.0856608897
NP_000277.1 15 ASP ASN 0 0.0850356817
NP_000277.1 212 GLU GLY 0 0.0840974227
NP_000277.1 246 SER TYR 0 0.477777779
NP_000277.1 317 LEU PHE 1 0.555168688
NP_000277.1 91 ARG SER 1 0.61720103
NP_000278.3 219 GLN PRO 1 0.619515359
NP_000278.3 229 ARG GLY 0 0.384588122
NP_000278.3 274 PRO LEU 1 0.443051934
NP_000278.3 318 ALA VAL 0 0.367424726
NP_000278.3 361 THR ALA 0 0.210645869
NP_000278.3 400 TYR ASN 1 0.319406539
NP_000278.3 435 PRO THR 0 0.11806462
NP_000278.3 470 GLY SER 0 0.184800461
NP_000278.3 536 ARG GLN 0 0.101186201
NP_000278.3 549 ALA VAL 1 0.13536635
NP_000278.3 559 ASP GLU 0 0.0982657075
NP_000278.3 573 THR ILE 0 0.238651007
NP_000278.3 57 LEU PRO 1 0.482654035
NP_000278.3 601 ARG TRP 1 0.435258925
NP_000278.3 714 LYS ARG 0 0.380864173
NP_000278.3 742 LEU PRO 1 0.720916748
NP_000278.3 786 ARG TRP 1 0.686692357
NP_000278.3 809 ALA VAL 0 0.622081339
NP_000278.3 812 ARG GLN 1 0.73255527
NP_000278.3 844 VAL ALA 0 0.217581943
NP_000278.3 849 ASN THR 1 0.716109633
NP_000278.3 860 ARG TRP 1 0.710016191
NP_000278.3 876 ARG TRP 1 0.134064481
NP_000278.3 882 VAL ILE 0 0.270864278
NP_000278.3 888 ARG PRO 1 0.701504648
NP_000278.3 896 VAL LEU 0 0.182791576
NP_000278.3 924 ALA SER 0 0.0510327965
NP_000279.1 110 HIS ARG 1 0.7974177
NP_000279.1 126 GLN PRO 0 0.500452101
NP_000279.1 153 GLY SER 0 0.20871973
NP_000279.1 217 GLY ARG 1 0.488557756
NP_000279.1 285 HIS ARG 1 0.709693491
NP_000279.1 320 THR ASN 0 0.587023914
NP_000279.1 41 GLY VAL 1 0.743196547
NP_000279.1 70 LEU TRP 1 0.665514648
NP_000279.1 95 TRP GLY 1 0.529431701
NP_000281.2 114 ILE SER 0 0.160841599
NP_000281.2 141 ARG GLN 0 0.515126944
NP_000281.2 154 GLU LYS 1 0.687174678
NP_000281.2 162 ARG TRP 0 0.618965209
NP_000281.2 89 GLU ALA 1 0.641462684
NP_000281.2 97 GLY ASP 0 0.715743721
NP_000282.1 119 LEU PRO 0 0.766061902
NP_000282.1 158 GLY VAL 1 0.466377944
NP_000282.1 163 ASN SER 0 0.629605114
NP_000282.1 206 ARG PRO 1 0.613905489
NP_000282.1 252 GLU ALA 1 0.229149461
NP_000282.1 266 VAL MET 1 0.353392541
NP_000282.1 285 ASP VAL 1 0.767964482
NP_000282.1 350 ARG TRP 0 0.230929002
NP_000282.1 352 THR ASN 0 0.591492057
NP_000283.1 1113 MET ILE 1 0.676219046
NP_000283.1 116 TYR ASP 1 0.731009424
NP_000283.1 1200 PHE LEU 0 0.3989124
NP_000283.1 1207 GLY TRP 1 0.633154213
NP_000283.1 1210 GLY GLU 1 0.70642364
NP_000283.1 132 HIS PRO 1 0.766555488
NP_000283.1 132 HIS TYR 1 0.771930814
NP_000283.1 13 GLY ARG 0 0.232974365
NP_000283.1 158 THR ALA 0 0.281664282
NP_000283.1 186 ARG HIS 1 0.793731511
NP_000283.1 290 ARG HIS 0 0.18665348
NP_000283.1 295 ARG HIS 1 0.761298716
NP_000283.1 299 ASP GLY 1 0.690217078
NP_000283.1 38 GLU GLN 0 0.0600873381
NP_000283.1 466 ALA VAL 0 0.128240928
NP_000283.1 498 PRO LEU 1 0.287408203
NP_000283.1 545 ILE MET 0 -0.0210241843
NP_000283.1 566 ILE ASN 1 0.173166052
NP_000283.1 62 ARG CYS 0 0.400460839
NP_000283.1 727 ARG CYS 0 0.184483245
NP_000283.1 853 VAL MET 0 0.352993995
NP_000283.1 889 VAL ILE 0 0.126115903
NP_000283.1 916 ARG TRP 1 0.73346889
NP_000283.1 91 CYS TYR 1 0.601327002
NP_000283.1 930 ARG GLN 0 0.308320284
NP_000283.1 986 GLU LYS 0 0.354098469
NP_000297.1 143 ARG GLN 1 0.65771544
NP_000297.1 174 GLU GLY 1 0.658648133
NP_000297.1 193 TRP ARG 1 0.833039701
NP_000297.1 227 ASP TYR 0 0.215991169
NP_000297.1 24 PRO LEU 1 0.305545241
NP_000297.1 265 ARG TRP 1 0.637945712
NP_000297.1 4 GLN ARG 0 0.330502391
NP_000299.2 150 VAL MET 1 0.301750362
NP_000299.2 254 LEU PRO 1 0.765609622
NP_000299.2 303 VAL ALA 0 0.0109200738
NP_000299.2 312 ASP ASN 0 0.0642831549
NP_000299.2 457 GLY SER 1 0.641558409
NP_000299.2 471 LYS GLU 1 0.525010049
NP_000299.2 479 THR ASN 0 0.0678490028
NP_000299.2 480 ASP ASN 0 0.110695787
NP_000300.1 117 ARG CYS 0 0.280131042
NP_000300.1 138 ARG PRO 1 0.392642349
NP_000300.1 143 ASP VAL 1 0.688960612
NP_000300.1 158 VAL LEU 1 0.200233966
NP_000300.1 169 GLY GLU 1 0.891333997
NP_000300.1 217 ARG CYS 1 0.190680921
NP_000300.1 224 TRP GLY 1 0.815310121
NP_000300.1 247 ARG SER 0 0.167238876
NP_000300.1 256 PRO ARG 0 0.263639152
NP_000300.1 282 VAL ASP 1 0.629842043
NP_000300.1 282 VAL ILE 0 0.247879505
NP_000300.1 283 ILE ASN 1 0.535419762
NP_000300.1 304 ARG HIS 0 0.104439937
NP_000300.1 332 GLY ALA 1 0.777126253
NP_000300.1 348 TYR CYS 1 0.598453164
NP_000300.1 349 ASP ALA 1 0.717707098
NP_000300.1 350 SER PRO 1 0.842665195
NP_000300.1 358 GLY ARG 1 0.203420043
NP_000300.1 38 ARG PRO 1 0.709750772
NP_000300.1 401 LEU PHE 1 0.688640833
NP_000300.1 408 SER ASN 0 0.120025754
NP_000300.1 40 GLY GLU 1 0.806423724
NP_000300.1 433 ALA PRO 1 0.441844106
NP_000300.1 448 GLY ARG 1 0.907981455
NP_000300.1 450 SER PRO 1 0.785440981
NP_000300.1 84 VAL GLY 1 0.215584427
NP_000301.1 108 GLY ARG 1 0.748179793
NP_000301.1 109 TYR ASP 1 0.484325469
NP_000301.1 134 ILE THR 0 0.0645951778
NP_000301.1 152 CYS TYR 1 0.789157808
NP_000301.1 181 VAL MET 1 0.642755747
NP_000301.1 184 GLU LYS 1 0.350550413
NP_000301.1 210 GLY ARG 0 0.106406927
NP_000301.1 219 LEU GLN 1 0.52911371
NP_000301.1 222 LEU PRO 1 0.721520901
NP_000301.1 247 TYR HIS 1 0.519854605
NP_000301.1 257 PRO THR 0 0.204416931
NP_000301.1 302 ILE VAL 0 0.124317296
NP_000301.1 42 GLY GLU 1 0.740205646
NP_000301.1 45 CYS TYR 1 0.809724033
NP_000301.1 75 THR PRO 1 0.563638091
NP_000301.1 79 ASP GLY 1 0.699764252
NP_000301.1 91 GLN PRO 1 0.795854092
NP_000302.1 102 PRO LEU 1 0.506331682
NP_000302.1 105 PRO LEU 1 0.64390558
NP_000302.1 129 MET VAL 0 0.337999076
NP_000302.1 132 SER ILE 1 0.633367956
NP_000302.1 133 ALA VAL 1 0.369866222
NP_000302.1 138 ILE MET 1 0.206535399
NP_000302.1 140 HIS LEU 0 0.426764935
NP_000302.1 171 ASN SER 0 0.256517857
NP_000302.1 180 VAL ILE 0 0.270559311
NP_000302.1 183 THR ALA 1 0.418549508
NP_000302.1 187 HIS ARG 1 0.519566536
NP_000302.1 193 THR ILE 1 0.460383475
NP_000302.1 198 PHE SER 1 0.482343137
NP_000302.1 200 GLU LYS 1 0.611043155
NP_000302.1 203 VAL ILE 1 0.25682345
NP_000302.1 211 GLU GLN 1 0.668840826
NP_000302.1 212 GLN PRO 1 0.726712823
NP_000302.1 219 GLU LYS 0 0.172586143
NP_000302.1 232 MET ARG 0 0.26591143
NP_000302.1 93 GLY SER 0 0.1663654
NP_000304.2 101 ARG CYS 1 0.477081209
NP_000304.2 129 ASP GLY 1 0.307742745
NP_000304.2 139 ALA VAL 1 0.359250426
NP_000304.2 144 THR ASN 1 0.210495949
NP_000304.2 149 TRP CYS 1 0.75120312
NP_000304.2 154 CYS PHE 1 0.948064029
NP_000304.2 168 ASN SER 0 0.387595713
NP_000304.2 175 CYS PHE 1 0.960291862
NP_000304.2 188 ASN SER 0 0.277880162
NP_000304.2 196 LYS GLU 0 0.233097255
NP_000304.2 265 CYS TRP 1 0.860384405
NP_000304.2 266 TYR CYS 1 0.318428785
NP_000304.2 275 LEU PRO 0 0.836765826
NP_000304.2 316 ARG CYS 1 0.36853528
NP_000304.2 324 SER PRO 1 0.541028738
NP_000304.2 327 PHE TYR 1 0.746014059
NP_000304.2 330 ARG TRP 1 0.785390675
NP_000304.2 333 ASP ASN 1 0.766211212
NP_000304.2 351 LEU PRO 1 0.838809371
NP_000304.2 355 ARG HIS 1 0.655567825
NP_000304.2 364 LYS GLU 1 0.629319906
NP_000304.2 381 GLY ASP 1 0.882558584
NP_000304.2 383 TRP ARG 1 0.917933464
NP_000304.2 385 MET VAL 0 0.336374491
NP_000304.2 390 GLU LYS 1 0.649611235
NP_000304.2 40 ARG LEU 1 0.708506823
NP_000304.2 41 ARG HIS 1 0.72562778
NP_000304.2 446 LEU PRO 1 0.898921609
NP_000304.2 475 CYS ARG 1 1.0128628
NP_000304.2 482 GLY CYS 1 0.761930525
NP_000304.2 501 SER PRO 0 0.499308586
NP_000304.2 505 GLY SER 0 0.187738359
NP_000304.2 515 ARG CYS 1 0.499722421
NP_000304.2 532 THR ALA 1 0.268774658
NP_000304.2 552 LEU SER 1 0.606725574
NP_000304.2 559 ILE MET 0 0.303950965
NP_000304.2 561 ARG GLY 1 0.208238646
NP_000304.2 562 ILE LEU 1 0.286012501
NP_000304.2 573 SER PRO 0 0.467348069
NP_000304.2 583 ASN HIS 0 0.19393456
NP_000304.2 584 LEU GLN 1 0.61873138
NP_000304.2 599 ASP HIS 0 0.238752589
NP_000304.2 611 MET LYS 1 0.646791875
NP_000304.2 616 ALA PRO 1 0.61931622
NP_000304.2 616 ALA VAL 0 0.140495986
NP_000304.2 622 LEU ARG 1 0.767335653
NP_000304.2 636 TYR CYS 1 0.793165982
NP_000304.2 639 CYS PHE 1 0.90919596
NP_000304.2 640 MET VAL 1 0.660429299
NP_000304.2 644 ILE SER 1 0.411051929
NP_000304.2 664 HIS PRO 1 0.697213709
NP_000304.2 664 HIS TYR 0 0.669185877
NP_000304.2 665 SER LEU 1 0.705881119
NP_000304.2 666 CYS ARG 1 0.981758833
NP_000304.2 76 PRO LEU 0 0.609829366
NP_000304.2 87 VAL LEU 1 0.262522399
NP_000304.2 94 THR ALA 0 0.254882216
NP_000312.2 127 SER ASN 1 0.464782834
NP_000312.2 137 GLU ASP 1 0.479583502
NP_000312.2 185 ILE THR 1 0.2844823
NP_000312.2 303 LEU HIS 1 0.320586234
NP_000312.2 307 THR ILE 0 0.271852851
NP_000312.2 310 GLY GLU 1 0.635362506
NP_000312.2 387 MET LEU 0 0.233242765
NP_000312.2 433 ALA VAL 1 0.440366805
NP_000312.2 436 GLN LYS 0 0.492886007
NP_000312.2 46 ARG LYS 1 0.550767839
NP_000312.2 500 ARG GLY 1 0.550564528
NP_000312.2 525 ALA GLY 0 0.66786617
NP_000312.2 530 LYS ARG 1 0.750606477
NP_000312.2 552 ARG GLN 0 0.381337821
NP_000312.2 563 TRP LEU 1 0.829492509
NP_000312.2 569 LEU PHE 0 0.699084103
NP_000312.2 58 THR ILE 0 0.303352356
NP_000312.2 616 LYS GLU 1 0.295164019
NP_000312.2 635 ALA PRO 1 0.549531877
NP_000312.2 656 ARG TRP 1 0.573312044
NP_000312.2 661 ARG TRP 1 0.855118632
NP_000312.2 662 LEU PRO 1 0.946773767
NP_000312.2 678 HIS LEU 0 0.498312652
NP_000312.2 688 LEU ARG 1 0.84056443
NP_000312.2 704 MET ARG 1 0.933758736
NP_000312.2 706 CYS PHE 1 0.74354881
NP_000312.2 706 CYS TYR 1 0.77103132
NP_000312.2 746 GLU GLY 0 0.546372473
NP_000312.2 758 SER PRO 1 0.715616643
NP_000312.2 787 ARG GLN 1 0.328137428
NP_000312.2 803 ASN LYS 1 0.309411556
NP_000312.2 845 PHE LEU 1 0.132585153
NP_000312.2 856 ASP ASN 0 0.0247325394
NP_000312.2 857 ARG HIS 0 0.0172407441
NP_000313.2 123 ARG TRP 1 0.305022746
NP_000313.2 125 SER LEU 1 0.25481239
NP_000313.2 141 TYR CYS 1 0.998885095
NP_000313.2 141 TYR HIS 1 0.944693983
NP_000313.2 197 LYS GLU 1 0.139463872
NP_000313.2 209 VAL ILE 1 0.366586298
NP_000313.2 246 TRP ARG 1 0.419712752
NP_000313.2 250 CYS PHE 1 0.860067606
NP_000313.2 27 SER PHE 1 0.323065162
NP_000313.2 289 SER LEU 1 0.136041522
NP_000313.2 304 GLN GLU 0 0.0770606846
NP_000313.2 310 ARG LYS 0 0.0584018268
NP_000313.2 316 TRP GLY 1 0.320847243
NP_000313.2 319 PHE LEU 0 0.161971882
NP_000313.2 32 ILE VAL 1 0.169209078
NP_000313.2 36 SER ASN 0 0.294235498
NP_000319.1 117 GLY GLU 1 0.71629256
NP_000319.1 165 GLY VAL 1 0.934544444
NP_000319.1 184 GLN HIS 0 0.321451277
NP_000319.1 195 ILE VAL 1 0.402439952
NP_000319.1 198 GLY GLU 1 0.918870151
NP_000319.1 235 PRO SER 1 0.549866378
NP_000319.1 250 CYS ARG 1 1.03458428
NP_000319.1 262 ALA GLY 0 0.326550305
NP_000319.1 275 GLY SER 1 0.831457853
NP_000319.1 289 ILE VAL 1 0.326757193
NP_000319.1 302 CYS SER 0 0.946490586
NP_000319.1 312 ASP TYR 1 0.664025664
NP_000319.1 320 GLY ARG 1 0.969899893
NP_000319.1 345 ASN ASP 0 0.552314579
NP_000319.1 428 LEU VAL 0 0.0620180145
NP_000319.1 432 GLU ASP 0 0.102334581
NP_000319.1 43 GLY ARG 1 0.950166523
NP_000319.1 65 GLY VAL 1 0.865067363
NP_000319.1 75 ILE VAL 0 0.233024225
NP_000319.1 768 PRO THR 0 0.108889475
NP_000319.1 775 ILE THR 0 0.138443515
NP_000320.1 104 GLY ASP 1 0.858743787
NP_000320.1 132 ALA THR 1 0.311363488
NP_000320.1 144 TYR ASP 1 0.805268109
NP_000320.1 182 HIS TYR 1 0.765951574
NP_000320.1 215 ASP GLY 1 0.0596708246
NP_000320.1 220 ILE VAL 0 0.148640066
NP_000320.1 225 ILE MET 0 0.482788026
NP_000320.1 22 LEU PRO 1 0.753417134
NP_000320.1 240 VAL PHE 0 0.392813832
NP_000320.1 244 GLY VAL 1 0.788568258
NP_000320.1 249 TYR CYS 1 0.705098987
NP_000320.1 282 ASN SER 0 0.171341211
NP_000320.1 357 ALA ASP 0 0.166141838
NP_000320.1 360 ALA PRO 1 0.504068911
NP_000320.1 363 PRO THR 1 0.320910335
NP_000320.1 368 TYR HIS 1 0.793806434
NP_000320.1 408 LEU PRO 1 0.797641218
NP_000320.1 40 GLY SER 1 0.770207286
NP_000320.1 431 TYR CYS 1 0.814332008
NP_000320.1 433 TYR CYS 0 0.782252491
NP_000320.1 452 VAL GLY 1 0.429541796
NP_000320.1 68 HIS TYR 1 0.877579868
NP_000320.1 70 PHE VAL 1 0.68010211
NP_000320.1 85 ARG HIS 1 0.277885288
NP_000320.1 91 ARG GLN 1 0.161134109
NP_000320.1 91 ARG TRP 1 0.241192982
NP_000320.1 99 VAL ILE 0 0.21051304
NP_000327.2 233 GLN HIS 0 0.175010815
NP_000327.2 267 PRO LEU 1 0.469772458
NP_000327.2 288 ASN SER 1 0.184784219
NP_000327.2 294 GLY SER 1 0.717212558
NP_000327.2 300 ASP TYR 0 0.349644452
NP_000327.2 369 PRO THR 1 0.113634154
NP_000327.2 379 THR MET 0 0.0996943489
NP_000327.2 429 ASP HIS 0 0.0308998283
NP_000327.2 434 VAL MET 0 0.15882872
NP_000327.2 442 GLY VAL 0 0.126903072
NP_000327.2 539 GLU LYS 1 0.649954319
NP_000327.2 563 ARG GLN 1 0.182954118
NP_000327.2 584 ALA THR 0 0.141073614
NP_000327.2 592 PRO SER 1 0.150071621
NP_000327.2 597 ARG HIS 0 0.201926604
NP_000327.2 616 PRO SER 1 0.784405112
NP_000327.2 632 GLU GLY 0 0.3249228
NP_000327.2 82 SER CYS 1 0.529846668
NP_000333.1 112 ARG SER 0 0.193285137
NP_000333.1 147 PRO SER 1 0.133772597
NP_000333.1 150 ARG GLY 0 0.186637014
NP_000333.1 245 VAL MET 0 0.360894233
NP_000333.1 275 HIS ASP 0 0.135221675
NP_000333.1 285 ALA ASP 1 0.427945167
NP_000333.1 346 ARG HIS 0 0.217036471
NP_000333.1 384 ARG HIS 0 0.323626548
NP_000333.1 387 ARG GLN 0 0.320169896
NP_000333.1 432 ARG LEU 0 0.207190976
NP_000333.1 455 GLY ARG 1 0.65395999
NP_000333.1 479 CYS TRP 1 0.762090683
NP_000333.1 481 THR SER 0 0.193981677
NP_000333.1 490 ARG CYS 1 0.885582805
NP_000333.1 490 ARG HIS 1 0.8260144
NP_000333.1 499 LEU PRO 0 0.796415329
NP_000333.1 508 GLU LYS 0 0.662688911
NP_000333.1 522 GLU LYS 1 0.753430009
NP_000333.1 56 LYS GLU 0 0.224835381
NP_000333.1 581 THR ASN 0 0.759621739
NP_000333.1 586 MET LEU 0 0.356382906
NP_000333.1 587 MET LEU 0 0.331685632
NP_000333.1 589 ARG SER 1 0.7773242
NP_000333.1 658 GLU LYS 0 0.52017957
NP_000333.1 670 PRO ALA 0 0.704387367
NP_000333.1 705 ASP TYR 1 0.690888524
NP_000333.1 707 LEU PRO 1 0.831575572
NP_000333.1 731 SER PRO 1 0.843723118
NP_000333.1 732 VAL ILE 0 0.348534465
NP_000333.1 734 HIS ARG 1 0.828678191
NP_000333.1 760 ARG GLN 1 0.825388372
NP_000333.1 78 ALA VAL 0 0.231137604
NP_000333.1 808 ARG CYS 1 0.517740369
NP_000333.1 808 ARG HIS 1 0.513554811
NP_000333.1 816 PRO SER 0 0.0683567971
NP_000333.1 834 HIS PRO 1 0.617703497
NP_000333.1 837 THR ARG 1 0.816657186
NP_000333.1 837 THR MET 1 0.753544748
NP_000333.1 854 PRO LEU 0 0.0767744705
NP_000333.1 858 ALA ASP 1 0.6118083
NP_000333.1 862 VAL ILE 0 0.0529022291
NP_000333.1 868 PRO LEU 1 0.527569711
NP_000333.1 870 ARG TRP 1 0.559197009
NP_000336.1 123 GLU LYS 0 0.321111143
NP_000336.1 30 ALA PRO 1 0.492181003
NP_000336.1 53 ALA THR 1 0.410414934
NP_000336.1 90 ALA PRO 0 0.363056481
NP_000344.1 138 VAL ILE 0 0.366209894
NP_000344.1 15 PRO SER 0 0.132650748
NP_000344.1 220 PRO SER 1 0.742016315
NP_000344.1 249 ILE THR 0 0.611412227
NP_000344.1 273 LEU PRO 1 0.841582775
NP_000344.1 279 ALA GLY 0 0.449346483
NP_000344.1 70 ASN ASP 0 0.0407024436
NP_000349.1 108 GLU LYS 0 0.252669752
NP_000349.1 123 ASP HIS 1 0.276448637
NP_000349.1 124 ARG CYS 1 0.484722644
NP_000349.1 124 ARG HIS 1 0.497720301
NP_000349.1 124 ARG SER 1 0.47240746
NP_000349.1 165 ILE THR 0 0.239393085
NP_000349.1 322 VAL ILE 0 0.0306486301
NP_000349.1 343 MET VAL 0 0.00800941419
NP_000349.1 359 ALA ASP 0 0.235460058
NP_000349.1 384 ALA VAL 0 0.162227601
NP_000349.1 501 PRO THR 0 0.463234603
NP_000349.1 505 VAL ASP 1 0.674466372
NP_000349.1 514 ARG HIS 0 0.727013052
NP_000349.1 514 ARG PRO 1 0.963180721
NP_000349.1 515 PHE LEU 1 0.805377901
NP_000349.1 518 LEU ARG 1 0.799520552
NP_000349.1 527 LEU ARG 1 0.898984194
NP_000349.1 540 PHE SER 1 0.830592036
NP_000349.1 544 ASN SER 1 0.552399874
NP_000349.1 546 ALA THR 1 0.726773977
NP_000349.1 548 ARG GLN 0 0.299785376
NP_000349.1 549 ALA THR 0 0.331898093
NP_000349.1 555 ARG GLN 1 0.389098734
NP_000349.1 572 HIS ARG 1 0.892982006
NP_000349.1 624 VAL MET 1 0.624350429
NP_000353.1 121 VAL MET 0 0.372332603
NP_000353.1 142 GLY ASP 0 0.679506183
NP_000353.1 162 GLU LYS 1 0.810808241
NP_000353.1 179 SER CYS 1 0.586389124
NP_000353.1 181 HIS ARG 1 0.475560814
NP_000353.1 186 ARG TRP 0 0.427125573
NP_000353.1 191 TYR CYS 1 0.479095757
NP_000353.1 195 TYR CYS 1 0.70056659
NP_000353.1 196 ARG GLN 0 0.576321006
NP_000353.1 204 SER CYS 1 0.393150508
NP_000359.1 1035 GLY SER 0 0.0867026076
NP_000359.1 1062 ARG TRP 1 0.10562624
NP_000359.1 158 PHE CYS 1 0.536701679
NP_000359.1 273 ASP GLU 0 0.0277707167
NP_000359.1 406 TYR CYS 0 0.138349921
NP_000359.1 417 THR ILE 0 0.0448655374
NP_000359.1 439 LEU VAL 0 0.0265727434
NP_000359.1 448 PRO SER 0 0.040934924
NP_000359.1 473 ILE THR 0 0.0414608307
NP_000359.1 500 ARG GLN 1 0.0858917534
NP_000359.1 51 GLU ASP 1 0.214816898
NP_000359.1 577 GLU ASP 0 0.0357066952
NP_000359.1 587 LYS ARG 0 0.0016940838
NP_000359.1 61 LEU PRO 1 0.652475715
NP_000359.1 689 ARG CYS 0 0.0990107656
NP_000359.1 68 HIS ARG 1 0.462986976
NP_000359.1 762 ASN SER 0 0.0375293233
NP_000359.1 809 GLU GLN 0 0.155089378
NP_000359.1 829 SER ARG 0 0.192578956
NP_000359.1 83 ALA PRO 0 0.438757926
NP_000359.1 875 LYS GLN 0 0.174785882
NP_000359.1 885 ARG TRP 0 0.0554929487
NP_000359.1 93 LEU ARG 1 0.635229349
NP_000361.1 101 HIS GLN 1 0.49168101
NP_000361.1 120 ALA THR 1 0.228461429
NP_000361.1 192 ARG HIS 1 0.304641545
NP_000361.1 19 ASP GLU 0 0.152463973
NP_000361.1 246 GLY ARG 1 0.62761873
NP_000361.1 59 ARG TRP 1 0.382734984
NP_000361.1 60 ASP ASN 0 0.298228651
NP_000361.1 64 ASP GLY 1 0.0719346255
NP_000361.1 91 SER THR 0 0.283727705
NP_000366.1 103 THR ALA 0 0.617608547
NP_000366.1 113 ASP VAL 0 0.171205252
NP_000366.1 165 ILE VAL 0 0.144216657
NP_000366.1 171 VAL GLY 0 0.141672522
NP_000366.1 173 HIS TYR 1 0.704421401
NP_000366.1 187 GLN PRO 1 0.754299521
NP_000366.1 188 GLY ARG 1 0.819268525
NP_000366.1 188 GLY TRP 1 0.758268416
NP_000366.1 19 TYR CYS 1 0.689236462
NP_000366.1 206 LYS GLU 0 0.196589798
NP_000366.1 212 SER PRO 1 0.650030732
NP_000366.1 228 THR MET 1 0.605701327
NP_000366.1 237 LEU PRO 1 0.498732895
NP_000366.1 247 THR MET 0 0.225415394
NP_000366.1 248 PRO GLN 1 0.288515359
NP_000366.1 264 CYS PHE 0 0.617922425
NP_000366.1 4 LEU PHE 1 0.703453422
NP_000366.1 62 THR ALA 1 0.73029691
NP_000366.1 66 ALA VAL 1 0.510254383
NP_000366.1 69 ALA THR 1 0.627609789
NP_000366.1 73 CYS ARG 1 0.901306212
NP_000367.1 18 ARG GLN 0 0.129926026
NP_000367.1 230 LEU VAL 0 0.19424656
NP_000367.1 240 LYS ASN 0 0.248062387
NP_000367.1 251 PHE CYS 1 0.782324731
NP_000367.1 274 ARG LEU 1 0.72389549
NP_000367.1 296 ARG HIS 0 0.15808095
NP_000367.1 319 GLY VAL 1 0.128848433
NP_000367.1 329 GLU LYS 1 0.681518435
NP_000367.1 339 VAL ALA 0 0.125519395
NP_000367.1 339 VAL ILE 0 0.0755674168
NP_000367.1 33 GLY ASP 1 0.835677147
NP_000367.1 350 ALA THR 0 0.0578483902
NP_000367.1 35 HIS GLN 1 0.797447085
NP_000367.1 370 ARG HIS 0 0.123830132
NP_000367.1 374 PRO ARG 0 0.5246768
NP_000367.1 47 PHE ILE 1 0.773997962
NP_000367.1 52 MET ILE 0 0.48400113
NP_000367.1 73 ARG GLN 1 0.783064902
NP_000367.1 80 ARG GLN 1 0.793956697
NP_000367.1 84 CYS ARG 1 0.914804816
NP_000373.1 106 LEU ARG 1 0.893416166
NP_000373.1 184 THR ARG 1 0.946558237
NP_000373.1 184 THR MET 1 0.861230493
NP_000373.1 214 CYS TYR 1 0.702229083
NP_000373.1 237 CYS TYR 1 0.686587453
NP_000373.1 249 CYS SER 0 0.498936117
NP_000373.1 266 LYS ASN 1 0.134725228
NP_000373.1 279 TYR ASN 1 0.430279851
NP_000373.1 328 MET ILE 1 0.619576573
NP_000373.1 350 ASN HIS 0 0.125784472
NP_000373.1 37 ARG LEU 0 0.204289973
NP_000373.1 419 PHE SER 1 0.778924108
NP_000373.1 423 ARG HIS 1 0.435179114
NP_000373.1 447 LYS GLU 1 0.523132503
NP_000373.1 45 ILE PHE 1 0.60722208
NP_000373.1 64 VAL ASP 1 0.442036897
NP_000373.1 77 GLU VAL 0 0.0738809705
NP_000374.1 15 ARG CYS 1 0.63914156
NP_000374.1 15 ARG LEU 1 0.631862581
NP_000374.1 166 PRO LEU 0 0.0535744056
NP_000374.1 183 THR ASN 0 0.0756006241
NP_000374.1 19 ALA THR 1 0.661102355
NP_000374.1 21 ALA VAL 1 0.513933957
NP_000374.1 228 GLY TRP 1 0.273454607
NP_000374.1 247 ARG CYS 0 0.104152098
NP_000374.1 252 PRO LEU 0 0.0504429825
NP_000374.1 28 LEU PRO 1 0.879988074
NP_000374.1 29 LEU PRO 1 0.79257524
NP_000374.1 301 VAL MET 1 0.272119552
NP_000374.1 311 CYS TYR 1 0.545614958
NP_000374.1 326 PRO LEU 1 0.532078385
NP_000374.1 372 SER LEU 0 0.182785004
NP_000374.1 373 ALA VAL 0 0.120745286
NP_000374.1 390 THR MET 0 0.157446414
NP_000374.1 441 THR MET 0 0.35601756
NP_000374.1 503 ASP ASN 0 0.526874959
NP_000374.1 57 GLN GLU 0 0.523351192
NP_000374.1 77 PHE SER 1 0.672627985
NP_000374.1 92 ARG TRP 1 0.723930597
NP_000374.1 93 LEU ARG 1 0.933035731
NP_000374.1 97 LEU PRO 1 0.832134664
NP_000381.1 104 ALA GLY 0 0.292651117
NP_000381.1 180 ASN LYS 0 0.0497434326
NP_000381.1 1 MET ILE 1 0.478069514
NP_000381.1 326 THR ILE 0 0.114632405
NP_000381.1 550 LEU PRO 1 0.836482763
NP_000381.1 550 LEU VAL 0 0.264765173
NP_000381.1 80 LEU PHE 0 0.124975294
NP_000381.1 89 SER CYS 0 0.106900483
NP_000391.1 112 ARG HIS 1 0.575265944
NP_000391.1 156 ARG GLN 0 0.0602869838
NP_000391.1 231 VAL MET 0 0.546747267
NP_000391.1 234 ASP ASN 1 0.810294151
NP_000391.1 259 CYS TYR 1 0.651024818
NP_000391.1 47 GLY ARG 1 0.75282675
NP_000391.1 485 LEU PRO 1 0.781558633
NP_000391.1 487 ARG GLY 1 0.615129471
NP_000391.1 511 ARG GLN 1 0.677275479
NP_000391.1 576 GLU LYS 0 0.444736689
NP_000391.1 592 ARG PRO 1 0.662864208
NP_000391.1 594 ALA PRO 1 0.754685163
NP_000391.1 601 ARG LEU 1 0.759311974
NP_000391.1 601 ARG TRP 1 0.791152656
NP_000391.1 616 ARG PRO 1 0.832850218
NP_000391.1 622 GLY VAL 0 0.897406518
NP_000391.1 626 VAL ILE 0 0.195865825
NP_000391.1 631 ARG CYS 0 0.469335139
NP_000391.1 658 ARG GLY 1 0.805942953
NP_000391.1 658 ARG HIS 1 0.782665014
NP_000391.1 663 CYS ARG 1 0.887807608
NP_000391.1 681 ASP ASN 1 0.794345438
NP_000391.1 683 ARG GLN 1 0.70375824
NP_000391.1 695 ARG CYS 0 0.185177445
NP_000391.1 710 VAL MET 0 0.298978031
NP_000391.1 725 ALA PRO 1 0.695041597
NP_000402.3 142 VAL ILE 0 -0.0406405926
NP_000402.3 158 THR MET 0 0.00552840251
NP_000402.3 193 ASP ASN 0 0.326758951
NP_000402.3 42 GLU ASP 0 0.0451433994
NP_000402.3 508 ARG TRP 1 0.773778558
NP_000402.3 518 GLY GLU 1 0.743145823
NP_000402.3 547 VAL GLY 1 0.479592562
NP_000402.3 558 GLU LYS 0 0.224048346
NP_000402.3 582 GLY ARG 1 1.00607705
NP_000402.3 631 LEU VAL 0 0.59213227
NP_000402.3 634 ASP TYR 1 0.490302652
NP_000402.3 663 TYR CYS 0 0.82512176
NP_000402.3 665 ARG PRO 1 0.697303116
NP_000402.3 699 GLN ARG 0 0.236395255
NP_000407.1 148 PRO ARG 0 0.734216154
NP_000407.1 156 GLU LYS 0 0.115926743
NP_000407.1 180 GLY ARG 0 0.254959077
NP_000407.1 407 HIS PRO 0 0.101988591
NP_000407.1 61 VAL GLU 1 0.516356051
NP_000407.1 63 VAL GLY 1 0.541308999
NP_000407.1 77 CYS TYR 1 0.781015635
NP_000407.1 84 TYR CYS 0 0.181145176
NP_000407.1 85 CYS TYR 1 0.867670834
NP_000423.2 120 ARG GLN 0 0.270512581
NP_000423.2 134 GLU ALA 1 0.317596465
NP_000423.2 13 ALA THR 0 0.285037905
NP_000423.2 166 ASP VAL 1 0.462064058
NP_000423.2 18 PHE LEU 1 0.610464871
NP_000423.2 20 MET LEU 1 0.359796762
NP_000423.2 22 GLU LYS 0 0.30403477
NP_000423.2 57 GLY ARG 0 0.811543524
NP_000423.2 95 PRO ALA 1 0.348880172
NP_000427.1 133 VAL GLU 1 0.522580862
NP_000427.1 217 ARG LEU 0 0.172649816
NP_000427.1 219 GLY GLU 1 0.795443296
NP_000427.1 226 SER ASN 1 0.427809924
NP_000427.1 258 ASP HIS 0 0.178663135
NP_000427.1 324 GLY GLU 1 0.782111287
NP_000427.1 37 HIS ARG 0 0.248556688
NP_000427.1 405 SER PRO 1 0.802170873
NP_000427.1 456 CYS PHE 1 0.752957761
NP_000427.1 468 ARG CYS 1 0.4175888
NP_000427.1 58 THR MET 0 0.290949345
NP_000430.3 483 GLY ARG 1 0.217674986
NP_000430.3 80 ARG GLN 0 0.121306531
NP_000431.2 102 ARG HIS 1 0.737085402
NP_000431.2 216 ASN SER 0 0.173343405
NP_000431.2 277 VAL ALA 0 0.448151737
NP_000431.2 293 PRO LEU 0 0.64223361
NP_000431.2 391 VAL MET 0 0.564465046
NP_000431.2 569 GLN LYS 1 0.50455898
NP_000468.1 106 GLU LYS 1 0.416238993
NP_000468.1 121 GLU GLY 0 0.455172688
NP_000468.1 138 ARG GLY 1 0.354694992
NP_000468.1 143 GLU LYS 1 0.606484056
NP_000468.1 152 HIS ARG 1 0.329719931
NP_000468.1 177 GLU ASP 0 0.408651501
NP_000468.1 180 PHE LEU 0 0.274632841
NP_000468.1 201 CYS PHE 1 0.798502088
NP_000468.1 242 ARG PRO 1 0.980683982
NP_000468.1 249 LYS GLN 0 0.452056795
NP_000468.1 24 ARG GLN 1 0.523268402
NP_000468.1 25 ASP VAL 1 0.421308815
NP_000468.1 27 HIS GLN 1 0.366672933
NP_000468.1 293 ASP GLY 1 0.38718009
NP_000468.1 300 LYS ASN 1 0.503908932
NP_000468.1 324 ALA PRO 0 0.51167351
NP_000468.1 338 ASP GLY 1 0.512920737
NP_000468.1 338 ASP VAL 1 0.454452097
NP_000468.1 344 ALA THR 1 0.269193321
NP_000468.1 378 GLU LYS 1 0.586420238
NP_000468.1 382 GLU LYS 1 0.743864059
NP_000468.1 389 ASP HIS 1 0.508967698
NP_000468.1 389 ASP VAL 1 0.53007102
NP_000468.1 396 LYS GLU 1 0.514726758
NP_000468.1 399 ASP ASN 0 0.41826278
NP_000468.1 406 GLU LYS 1 0.248189867
NP_000468.1 502 THR ILE 0 0.452895999
NP_000468.1 503 GLU LYS 1 0.420199543
NP_000468.1 529 GLU LYS 1 0.495306104
NP_000468.1 557 VAL MET 0 0.457138062
NP_000468.1 574 ASP GLY 1 0.411990166
NP_000468.1 597 LYS GLU 1 0.598821342
NP_000468.1 598 LYS ASN 1 0.409704149
NP_000468.1 84 GLU LYS 1 0.564590037
NP_000475.1 429 LYS ARG 0 0.0825732052
NP_000475.1 614 SER GLY 0 0.252213866
NP_000475.1 677 HIS ARG 1 0.463297546
NP_000475.1 693 GLU GLY 1 0.948907256
NP_000475.1 713 ALA THR 0 0.481206417
NP_000475.1 714 THR ALA 1 0.581286252
NP_000475.1 714 THR ILE 1 0.524133265
NP_000475.1 715 VAL MET 1 0.575771689
NP_000475.1 717 VAL GLY 1 0.628577054
NP_000475.1 717 VAL ILE 1 0.427509487
NP_000475.1 717 VAL LEU 1 0.59022367
NP_000475.1 717 VAL PHE 1 0.648157418
NP_000484.2 128 ASP ASN 0 0.0231621806
NP_000484.2 198 ARG HIS 0 0.0498158373
NP_000484.2 367 ALA PRO 0 -0.0031405068
NP_000484.2 591 CYS ARG 1 0.667487979
NP_000484.2 595 GLY ARG 1 0.893312931
NP_000484.2 598 TYR ASP 1 0.610044479
NP_000484.2 612 VAL ALA 0 0.34494403
NP_000484.2 614 LEU PRO 1 0.815248549
NP_000484.2 618 GLY VAL 1 0.573054075
NP_000484.2 648 ASP GLY 1 0.746261835
NP_000484.2 653 GLN PRO 1 0.694312513
NP_000484.2 671 SER PRO 1 0.764182806
NP_000484.2 680 MET ILE 0 0.496744156
NP_000489.3 198 GLU ASP 1 0.740425348
NP_000489.3 222 ASN THR 0 0.133871362
NP_000489.3 30 ARG GLN 0 0.0780436769
NP_000489.3 320 ALA VAL 0 0.188086495
NP_000489.3 383 GLU VAL 0 0.190792918
NP_000489.3 386 VAL ALA 1 0.124585696
NP_000489.3 461 LEU PRO 1 0.743384361
NP_000489.3 498 THR ALA 1 0.468761325
NP_000489.3 501 ALA GLY 0 0.197550356
NP_000489.3 86 PRO ALA 0 0.0729941353
NP_000497.1 165 THR MET 0 0.212210298
NP_000497.1 217 ARG TRP 0 0.151689813
NP_000497.1 263 ARG CYS 1 0.845897436
NP_000497.1 352 GLU LYS 1 0.691083014
NP_000497.1 362 GLY ARG 1 0.438059211
NP_000497.1 373 GLY SER 1 0.561793208
NP_000497.1 383 ARG TRP 1 0.260961771
NP_000497.1 40 ARG GLN 1 0.487090707
NP_000497.1 456 ARG GLN 0 0.355107993
NP_000497.1 461 ARG TRP 1 0.968975067
NP_000497.1 500 ARG GLN 1 0.915832579
NP_000497.1 509 GLU ALA 1 0.440347403
NP_000497.1 543 ARG LEU 0 0.346199274
NP_000497.1 560 ARG GLN 1 0.584580302
NP_000497.1 563 ALA VAL 1 0.586907506
NP_000497.1 581 ARG CYS 1 0.781971931
NP_000497.1 591 GLY ALA 1 0.811321914
NP_000497.1 601 GLY VAL 1 0.962334335
NP_000497.1 605 HIS ARG 1 0.940934896
NP_000497.1 97 ARG GLN 0 0.425724149
NP_000500.2 132 SER ARG 0 0.0858857334
NP_000500.2 140 TYR HIS 0 0.0567333326
NP_000500.2 191 GLY ARG 0 0.591424048
NP_000500.2 210 ILE SER 0 0.591884732
NP_000500.2 226 GLY VAL 1 0.707486212
NP_000500.2 253 TRP GLY 1 0.759826124
NP_000500.2 256 ASN ASP 1 0.687094688
NP_000500.2 256 ASN HIS 1 0.636037111
NP_000500.2 265 GLN HIS 1 0.42628026
NP_000500.2 288 TYR CYS 1 0.736224473
NP_000500.2 310 GLY ARG 1 0.571659327
NP_000500.2 315 ALA VAL 1 0.643196464
NP_000500.2 334 ASN ILE 0 0.514214575
NP_000500.2 339 SER ASN 1 0.757378995
NP_000500.2 340 THR ILE 1 0.686425388
NP_000500.2 344 ASP VAL 1 0.746857882
NP_000500.2 346 ASP GLY 1 0.796146154
NP_000500.2 352 CYS TYR 1 0.948773861
NP_000500.2 367 ALA ASP 1 0.77305454
NP_000500.2 367 ALA THR 0 0.633114159
NP_000500.2 374 TYR CYS 1 0.826277912
NP_000500.2 377 GLY CYS 0 0.821375787
NP_000500.2 377 GLY SER 1 0.695757329
NP_000500.2 390 ASP HIS 1 0.722188592
NP_000500.2 390 ASP VAL 1 0.754342675
NP_000500.2 393 ILE MET 0 0.618186414
NP_000500.2 397 THR ILE 1 0.654385924
NP_000500.2 401 ARG TRP 1 0.814879119
NP_000500.2 404 SER PRO 1 0.735002995
NP_000500.2 411 LYS THR 0 0.630710065
NP_000500.2 413 ILE THR 0 0.504027724
NP_000500.2 42 GLY SER 0 0.356790185
NP_000500.2 431 ALA THR 0 0.226322889
NP_000500.2 92 LEU PHE 0 0.0425244793
NP_000505.1 150 ASP ASN 0 0.14148581
NP_000505.1 154 THR SER 1 0.241631076
NP_000505.1 166 ASN ILE 0 0.104352519
NP_000510.1 122 GLU VAL 1 0.385347664
NP_000510.1 137 GLY ASP 0 0.897344589
NP_000510.1 146 TYR PHE 0 0.834048867
NP_000510.1 5 THR SER 1 0.323063403
NP_000510.1 84 GLY ASP 1 0.555064023
NP_000510.1 99 VAL MET 1 0.713549316
NP_000520.1 118 ILE VAL 0 0.19028011
NP_000520.1 120 SER ARG 1 0.632715106
NP_000520.1 128 ARG CYS 1 0.677232206
NP_000520.1 137 ARG TRP 1 0.514476299
NP_000520.1 142 VAL MET 0 0.333920896
NP_000520.1 161 THR SER 0 0.402767181
NP_000520.1 251 CYS PHE 1 0.51945889
NP_000520.1 254 TYR CYS 1 0.245751426
NP_000520.1 294 SER ASN 0 0.316319197
NP_000520.1 44 ILE MET 1 0.30893591
NP_000520.1 74 SER ILE 1 0.618918359
NP_000527.2 160 SER LEU 1 0.604299605
NP_000527.2 206 PHE CYS 1 0.688311398
NP_000527.2 300 ARG HIS 0 0.300994843
NP_000527.2 35 GLY VAL 1 0.417029053
NP_000527.2 386 PHE LEU 0 0.28750807
NP_000527.2 392 SER GLY 0 0.0785076842
NP_000527.2 399 PHE LEU 0 0.118102014
NP_000527.2 39 ARG GLY 1 0.516627967
NP_000527.2 400 ASP HIS 0 0.379133195
NP_000527.2 444 ILE MET 1 0.674813151
NP_000527.2 446 CYS TRP 1 0.642769516
NP_000527.2 451 GLY ALA 1 0.412552416
NP_000527.2 453 TRP ARG 1 0.779327869
NP_000527.2 464 ARG CYS 0 0.115374826
NP_000527.2 474 ASN SER 1 0.0855246484
NP_000527.2 478 CYS TYR 1 0.709490955
NP_000527.2 481 HIS PRO 1 0.515137672
NP_000527.2 77 THR ASN 1 0.132308781
NP_000527.2 8 VAL ILE 0 0.0947098285
NP_000528.1 104 ASP ASN 1 0.718386948
NP_000528.1 160 GLN LYS 0 0.107509501
NP_000528.1 217 GLY ARG 0 0.24021408
NP_000538.3 168 ALA THR 0 0.327333182
NP_000538.3 175 ARG GLN 1 0.60947448
NP_000538.3 240 ASP ASN 1 0.738936901
NP_000538.3 257 ALA SER 0 0.138223037
NP_000538.3 285 ALA VAL 0 0.0541039929
NP_000538.3 292 SER PHE 1 0.587847054
NP_000538.3 314 ARG TRP 1 0.777184069
NP_000538.3 319 GLY ARG 1 0.292104363
NP_000538.3 326 ALA THR 1 0.558703721
NP_000538.3 345 SER THR 0 0.147896394
NP_000538.3 361 ARG LEU 0 0.237006947
NP_000538.3 373 ALA SER 0 0.122556292
NP_000538.3 378 GLU LYS 1 0.236056179
NP_000538.3 426 ALA GLY 0 0.267778188
NP_000538.3 433 VAL MET 1 0.192675993
NP_000538.3 446 GLN HIS 1 0.72333914
NP_000538.3 447 ILE PHE 1 0.206363171
NP_000538.3 453 TYR ASP 1 0.502685964
NP_000538.3 491 ARG HIS 0 0.718187153
NP_000538.3 493 GLY SER 1 0.592508435
NP_000538.3 495 ALA THR 0 0.162713751
NP_000538.3 499 PRO LEU 1 0.456845999
NP_000538.3 502 ARG LYS 0 0.115455009
NP_000538.3 527 TRP CYS 1 0.606902361
NP_000538.3 531 ARG GLY 0 0.209921345
NP_000538.3 533 GLY CYS 1 0.701593995
NP_000538.3 606 PRO SER 0 0.110882923
NP_000538.3 648 ARG GLN 1 0.473488182
NP_000538.3 665 ARG TRP 1 0.786744833
NP_000538.3 673 GLU LYS 0 0.673339128
NP_000538.3 684 ARG HIS 0 0.109222956
NP_000538.3 693 ARG TRP 1 0.695069611
NP_000538.3 706 MET VAL 0 0.0755768195
NP_000538.3 719 GLU GLN 0 0.120096624
NP_000538.3 735 THR ILE 0 0.210287392
NP_000538.3 771 GLY ARG 1 0.659737706
NP_000538.3 800 CYS ARG 1 0.731152177
NP_000538.3 808 CYS ARG 1 0.822223306
NP_000538.3 838 CYS SER 1 0.826512694
NP_000538.3 846 ARG TRP 0 0.571411133
NP_000538.3 847 VAL ALA 0 0.346140623
NP_000538.3 860 GLY ARG 1 0.489284933
NP_000538.3 878 THR ILE 0 0.307262868
NP_000538.3 892 PRO HIS 0 0.389597505
NP_000538.3 906 PRO LEU 0 0.389674157
NP_000538.3 924 ARG GLN 0 0.339887321
NP_000539.2 1027 LEU PRO 1 0.404275507
NP_000539.2 1036 SER PRO 1 0.463482916
NP_000539.2 1049 GLU LYS 1 0.262147844
NP_000539.2 1060 TRP ARG 1 0.714050949
NP_000539.2 1071 THR ARG 1 0.701843917
NP_000539.2 1084 ASP GLU 1 0.239303261
NP_000539.2 1141 ALA VAL 0 0.28418085
NP_000539.2 1144 VAL MET 1 0.14477621
NP_000539.2 1159 ARG TRP 0 0.274055004
NP_000539.2 1199 VAL GLY 1 0.225765347
NP_000539.2 1200 ARG TRP 1 0.290750057
NP_000539.2 1202 PRO ARG 1 0.629828691
NP_000539.2 1240 ARG TRP 1 0.191979051
NP_000539.2 1268 ARG HIS 0 0.396793574
NP_000539.2 1291 VAL ILE 0 0.118233427
NP_000539.2 1312 VAL LEU 0 0.145536572
NP_000539.2 1315 PRO SER 1 0.182080165
NP_000539.2 1329 ARG HIS 0 0.1877051
NP_000539.2 1341 SER ARG 0 0.218462005
NP_000539.2 137 HIS ARG 1 0.233237639
NP_000539.2 1399 GLY ARG 0 0.176501781
NP_000539.2 1483 ARG GLY 0 0.289494932
NP_000539.2 1497 PRO ARG 1 0.503746331
NP_000539.2 1504 LEU HIS 1 0.436132103
NP_000539.2 1534 LEU HIS 1 0.715022862
NP_000539.2 1535 ASP TYR 1 0.811072946
NP_000539.2 1558 GLU LYS 1 0.744058728
NP_000539.2 1567 GLY VAL 1 0.809094489
NP_000539.2 1579 GLY SER 1 0.7701267
NP_000539.2 1597 LEU PRO 1 0.855466783
NP_000539.2 1620 HIS TYR 1 0.6985991
NP_000539.2 1648 ILE THR 1 0.57091856
NP_000539.2 1675 PRO LEU 1 0.734109819
NP_000539.2 1698 SER ARG 0 0.463491857
NP_000539.2 1706 ARG CYS 0 0.327800035
NP_000539.2 1709 PRO LEU 1 0.421128601
NP_000539.2 1712 ALA GLU 1 0.568307638
NP_000539.2 1717 LEU PRO 1 0.917199731
NP_000539.2 1719 ALA THR 0 0.393307179
NP_000539.2 1743 ARG PRO 1 0.850897431
NP_000539.2 1744 LEU PRO 1 0.74969703
NP_000539.2 1750 LEU PHE 1 0.355203837
NP_000539.2 244 CYS TYR 1 0.850867987
NP_000539.2 261 ARG PRO 1 0.709464908
NP_000539.2 294 GLY GLU 1 0.792977512
NP_000539.2 309 LEU GLN 0 0.209305078
NP_000539.2 320 LEU PHE 0 0.724915743
NP_000539.2 373 GLN PRO 1 0.57701695
NP_000539.2 378 PRO LEU 0 0.129151776
NP_000539.2 39 ILE THR 0 0.12396013
NP_000539.2 407 TYR ASP 1 0.280720592
NP_000539.2 408 PHE ILE 0 0.328043461
NP_000539.2 416 ASP GLY 0 0.236280441
NP_000539.2 419 PRO SER 1 0.397662699
NP_000539.2 42 ALA VAL 0 0.0607464053
NP_000539.2 440 GLY SER 0 0.263722748
NP_000539.2 460 ALA THR 1 0.147870719
NP_000539.2 463 ILE VAL 0 0.114246398
NP_000539.2 483 GLU LYS 0 0.504061878
NP_000539.2 486 ASN ILE 1 0.212823927
NP_000539.2 490 ILE VAL 0 0.205621019
NP_000539.2 537 ARG CYS 0 0.19920966
NP_000539.2 538 SER CYS 0 0.190844193
NP_000539.2 551 ALA THR 0 0.00999433547
NP_000539.2 56 ASN SER 1 0.100582711
NP_000539.2 583 ALA THR 0 0.42999205
NP_000539.2 593 HIS ARG 0 0.43617025
NP_000539.2 611 ARG GLN 1 0.466039747
NP_000539.2 614 ALA ASP 1 0.396253884
NP_000539.2 696 CYS TYR 1 0.466448337
NP_000539.2 718 ARG CYS 0 0.274536848
NP_000539.2 733 LEU PRO 1 0.695958436
NP_000539.2 802 SER GLY 0 0.173384264
NP_000539.2 826 LEU MET 1 0.425201058
NP_000539.2 828 VAL MET 0 0.356160879
NP_000539.2 847 LEU PRO 1 0.826248229
NP_000539.2 895 MET VAL 1 0.348529577
NP_000539.2 897 PHE SER 1 0.82341677
NP_000539.2 916 LEU ARG 1 0.786129534
NP_000539.2 921 LEU VAL 0 0.232342049
NP_000539.2 94 PRO LEU 0 0.163997561
NP_000539.2 957 LEU TRP 0 0.254181236
NP_000609.1 115 ALA THR 0 0.0801902935
NP_000609.1 84 ARG GLN 1 0.293375373
NP_000609.1 92 VAL MET 1 0.430372149
NP_000624.2 43 ALA THR 0 0.269583851
NP_000624.2 93 VAL ILE 1 0.186934337
NP_000630.1 156 ARG GLY 1 0.0744980201
NP_000630.1 189 TYR SER 0 0.240885407
NP_000775.1 169 ALA VAL 0 0.02279393
NP_000775.1 193 ARG GLN 0 0.194284841
NP_000775.1 216 ALA PRO 1 0.575532556
NP_000775.1 238 VAL MET 0 0.0981106982
NP_000775.1 259 LYS ARG 1 0.00460780924
NP_000775.1 354 ASP GLY 1 0.144531608
NP_000775.1 377 HIS ARG 0 0.131605133
NP_000775.1 401 PRO ARG 1 0.802442729
NP_000775.1 403 ASN LYS 1 0.723748147
NP_000775.1 405 ARG GLN 1 0.774602115
NP_000775.1 441 PRO SER 1 0.450431526
NP_000775.1 472 GLY ALA 0 0.671098471
NP_000775.1 474 ARG GLN 1 0.861812115
NP_000775.1 479 ARG HIS 0 0.672111809
NP_000775.1 487 GLN ARG 0 0.260694683
NP_000775.1 491 ALA SER 0 0.283640444
NP_000805.1 32 GLY ARG 1 0.354403883
NP_000805.1 402 TYR HIS 0 0.153841302
NP_000807.2 177 ARG GLY 1 0.326673716
NP_000807.2 18 VAL LEU 0 0.0858593956
NP_000807.2 8 SER ARG 0 0.149035692
NP_000815.1 126 ASP VAL 0 0.243746161
NP_000815.1 234 LYS ARG 0 0.121161461
NP_000815.1 251 GLY ASP 1 0.574561477
NP_000815.1 462 ALA GLY 0 0.0829023719
NP_000874.2 190 ARG TRP 0 0.298733473
NP_000874.2 201 THR MET 1 0.0980712399
NP_000874.2 316 ARG PRO 1 0.357522607
NP_000874.2 344 ARG HIS 1 0.608041763
NP_000874.2 370 ALA THR 0 0.133425102
NP_000874.2 474 LEU ARG 0 0.433286518
NP_000874.2 479 THR MET 0 0.0843679011
NP_000874.2 497 ARG TRP 0 0.57345593
NP_000874.2 533 GLN ARG 0 0.128045186
NP_000874.2 73 GLY ASP 0 0.391645551
NP_000882.1 302 VAL MET 1 0.617325962
NP_000882.1 325 ARG CYS 0 0.831062734
NP_000882.1 71 ASP VAL 1 0.649430156
NP_000932.3 106 HIS ARG 0 0.192267969
NP_000932.3 115 ALA VAL 1 0.276665717
NP_000932.3 204 PHE SER 0 0.253389388
NP_000932.3 263 MET VAL 1 0.098291494
NP_000932.3 301 ARG CYS 0 0.769316614
NP_000932.3 338 GLY ALA 0 0.172635898
NP_000932.3 397 SER LEU 0 0.147170052
NP_000932.3 459 TYR HIS 1 0.763823986
NP_000932.3 503 ALA VAL 0 0.0756800994
NP_000932.3 517 ARG CYS 0 0.740690887
NP_000932.3 577 LEU ARG 1 0.774530828
NP_000932.3 580 GLU GLN 1 0.218206853
NP_000932.3 604 HIS PRO 1 0.50338304
NP_000932.3 650 VAL MET 0 0.147127777
NP_000932.3 9 VAL MET 0 0.189381376
NP_000987.2 33 VAL ILE 1 0.194069892
NP_000987.2 89 ARG GLN 0 0.21741879
NP_001001924.1 1063 LYS THR 0 0.190308362
NP_001001924.1 563 ALA SER 1 0.0261978973
NP_001005360.1 219 VAL ILE 0 0.0578726269
NP_001005360.1 247 ASP HIS 0 0.481422991
NP_001005360.1 278 GLN HIS 0 0.371448964
NP_001005360.1 280 THR MET 0 0.12988393
NP_001005360.1 358 GLY ARG 1 0.368205786
NP_001005360.1 369 ARG GLN 1 0.547736108
NP_001005360.1 429 ASP VAL 0 0.447644085
NP_001005360.1 522 ARG HIS 1 0.583889723
NP_001005360.1 562 LYS GLU 1 0.430808544
NP_001005360.1 570 LEU HIS 1 0.223480925
NP_001005360.1 618 ALA THR 1 0.459338158
NP_001005360.1 619 SER TRP 1 0.71858412
NP_001005360.1 621 LEU PRO 1 0.767177045
NP_001005360.1 64 VAL ILE 0 0.211585596
NP_001005360.1 680 MET THR 0 0.468505919
NP_001005360.1 771 PRO LEU 0 0.0523130186
NP_001005360.1 98 ARG TRP 0 0.465972096
NP_001008216.1 53 ALA PRO 1 0.301718056
NP_001008216.1 67 ARG GLY 0 0.627399683
NP_001008216.1 71 ARG LYS 0 0.209488317
NP_001019801.3 118 SER ARG 1 0.505989492
NP_001019801.3 123 CYS ARG 1 0.649333358
NP_001019801.3 175 MET ARG 1 0.392890185
NP_001019801.3 177 ASN LYS 0 0.400928766
NP_001019801.3 179 VAL LEU 0 0.518118203
NP_001019801.3 190 ARG GLN 1 0.660758972
NP_001019801.3 191 SER ASN 1 0.660875559
NP_001019801.3 193 ARG CYS 1 0.580701888
NP_001019801.3 197 PHE SER 1 0.67876935
NP_001019801.3 201 ILE LYS 1 0.563590407
NP_001019801.3 218 LYS ASN 1 0.676933467
NP_001019801.3 218 LYS GLU 1 0.708280087
NP_001019801.3 220 THR ILE 1 0.56185317
NP_001019801.3 225 ARG TRP 1 0.628490031
NP_001019801.3 236 ASP VAL 0 0.28878516
NP_001019801.3 239 PRO LEU 0 0.270685971
NP_001019801.3 258 ARG TRP 1 0.443761587
NP_001019801.3 331 ALA GLY 0 0.174018338
NP_001019801.3 362 ALA VAL 1 0.119489916
NP_001019801.3 420 THR ASN 1 0.158168733
NP_001019801.3 420 THR ILE 1 0.153321788
NP_001019801.3 471 PRO LEU 0 0.114434712
NP_001025042.2 106 ARG TRP 0 0.193202883
NP_001025042.2 118 CYS TYR 1 0.931401491
NP_001025042.2 126 THR ILE 0 0.131484047
NP_001025042.2 152 HIS PRO 0 0.0439893939
NP_001025042.2 67 GLY ARG 1 0.844189823
NP_001026880.2 153 ALA THR 1 0.253328502
NP_001026880.2 153 ALA VAL 1 0.232627362
NP_001026880.2 255 ASP ASN 1 0.324977517
NP_001026880.2 309 PHE SER 0 0.662566245
NP_001026974.1 297 LYS ARG 1 0.171597674
NP_001026974.1 343 ALA VAL 0 0.383495867
NP_001033.1 358 ALA VAL 0 0.177330449
NP_001033.1 383 VAL ILE 1 0.179199457
NP_001033.1 78 THR SER 0 0.340718836
NP_001034612.1 11 SER ASN 0 0.289324015
NP_001034612.1 177 VAL LEU 1 0.609360039
NP_001034612.1 201 VAL MET 1 0.435399503
NP_001034612.1 219 GLY ARG 0 0.448105007
NP_001034612.1 240 ASP ASN 0 0.484416217
NP_001034612.1 254 ARG LEU 1 0.722614288
NP_001034612.1 278 PHE VAL 1 0.739606023
NP_001034612.1 294 VAL PHE 1 0.463533193
NP_001034612.1 314 SER ILE 1 0.686019123
NP_001034612.1 323 MET VAL 0 0.673619986
NP_001034612.1 405 MET THR 0 0.0446974561
NP_001034612.1 406 GLY SER 0 0.0688781142
NP_001034612.1 436 GLU ASP 0 0.13885437
NP_001070.2 155 THR MET 0 0.366363078
NP_001070.2 342 ILE THR 0 0.0994526744
NP_001070.2 465 ARG HIS 1 0.512358248
NP_001070.2 507 ALA VAL 1 0.497843325
NP_001070.2 519 ARG HIS 0 0.459334254
NP_001070.2 564 CYS ARG 1 0.657376349
NP_001070.2 572 MET LEU 1 0.515551209
NP_001071158.1 232 ALA PRO 0 0.384800434
NP_001071158.1 265 PRO SER 0 0.27923432
NP_001071158.1 272 TYR CYS 0 0.13284944
NP_001071158.1 287 TYR CYS 1 0.520417631
NP_001071158.1 523 GLU LYS 1 0.0945269242
NP_001071158.1 528 ILE SER 0 0.140204459
NP_001071158.1 591 TYR HIS 0 0.266617566
NP_001071158.1 76 SER ARG 0 0.313883543
NP_001073270.1 101 CYS PHE 1 0.809533656
NP_001073270.1 125 GLY SER 0 0.200785547
NP_001073270.1 179 ARG THR 1 0.707919896
NP_001073270.1 203 ARG GLN 0 0.528959155
NP_001073270.1 246 ARG GLY 1 0.575293183
NP_001073270.1 281 LEU VAL 0 0.265533119
NP_001073270.1 358 GLN PRO 1 0.380586058
NP_001073270.1 371 TYR CYS 1 0.477455378
NP_001073270.1 433 THR ALA 0 0.0261598378
NP_001073270.1 446 ASN ASP 0 0.130483285
NP_001073270.1 56 ARG CYS 0 0.141476467
NP_001073889.1 1361 PRO LEU 0 0.123806804
NP_001073889.1 321 GLN ARG 1 0.394112855
NP_001073889.1 671 ASN THR 0 0.501155555
NP_001091954.1 174 ARG TRP 0 0.306197375
NP_001091954.1 358 TYR PHE 0 0.512580097
NP_001091954.1 471 SER LEU 1 0.393019706
NP_001091954.1 529 THR SER 1 0.610669076
NP_001091954.1 554 ARG HIS 1 0.594267964
NP_001091954.1 602 LYS ARG 0 0.243438601
NP_001091954.1 648 GLU LYS 0 0.118168466
NP_001091954.1 680 ASN LYS 0 0.168337211
NP_001091954.1 771 PRO SER 0 0.105361946
NP_001091954.1 843 ALA VAL 1 0.435077578
NP_001091954.1 925 ARG CYS 1 0.563236892
NP_001094832.1 390 LYS ASN 1 0.721916258
NP_001094832.1 81 ALA VAL 0 0.352779835
NP_001097.2 345 ARG PRO 0 0.452810138
NP_001097.2 40 ARG HIS 1 0.247346476
NP_001097.2 494 VAL ILE 1 0.141976193
NP_001101.1 107 ILE VAL 0 0.227053523
NP_001101.1 170 GLN HIS 1 0.136066139
NP_001102.2 1026 ARG TRP 1 0.439647615
NP_001102.2 1042 ARG HIS 1 0.800500214
NP_001102.2 1047 GLY ARG 1 0.95770067
NP_001102.2 1068 GLY ARG 1 0.962244332
NP_001102.2 1075 HIS ARG 1 0.799707592
NP_001102.2 1078 ARG CYS 1 0.844881356
NP_001102.2 1091 PHE SER 1 0.293765396
NP_001102.2 1113 ASP TYR 1 0.473860562
NP_001102.2 1129 CYS ARG 1 0.588329315
NP_001102.2 1169 CYS PHE 1 0.362186968
NP_001102.2 1206 MET THR 1 0.271795839
NP_001102.2 173 ASN SER 0 0.336521924
NP_001102.2 189 ALA VAL 0 0.0307369363
NP_001102.2 217 SER ASN 0 0.245216042
NP_001102.2 266 SER ASN 0 0.10982316
NP_001102.2 354 HIS TYR 0 0.030854078
NP_001102.2 542 ASN SER 0 0.126224205
NP_001102.2 587 TYR CYS 0 0.0950323567
NP_001102.2 706 GLU LYS 1 0.132292345
NP_001102.2 793 ILE THR 0 0.210001349
NP_001102.2 879 GLU GLN 0 0.215410754
NP_001102.2 886 SER ARG 1 0.74415797
NP_001102.2 892 ARG LEU 1 0.565544128
NP_001102.2 958 HIS ARG 1 0.883845508
NP_001102.2 960 TYR CYS 1 0.845450282
NP_001108225.1 107 LEU ARG 1 0.698410392
NP_001108225.1 149 TRP CYS 1 0.824755073
NP_001108225.1 160 ALA ASP 1 0.415987462
NP_001108225.1 191 GLY ASP 0 0.608571708
NP_001108225.1 221 LEU PRO 1 0.899333656
NP_001108225.1 327 ALA ASP 0 0.280006558
NP_001108225.1 366 ASP HIS 0 0.280684382
NP_001108225.1 367 ALA GLY 0 0.115845188
NP_001108225.1 385 THR MET 0 0.0891560316
NP_001108225.1 413 GLY VAL 1 0.690297067
NP_001108225.1 41 GLU LYS 0 0.284434617
NP_001108225.1 420 MET VAL 0 0.103632167
NP_001108225.1 483 VAL ILE 0 0.000673105533
NP_001108225.1 49 VAL PHE 1 0.604165971
NP_001108225.1 504 VAL MET 0 0.0878837481
NP_001108225.1 511 ALA VAL 0 0.0645120442
NP_001108225.1 52 GLY VAL 1 0.709076226
NP_001108225.1 53 CYS TYR 0 0.842046618
NP_001108225.1 615 SER LEU 1 0.1670544
NP_001108225.1 617 THR MET 0 0.215539098
NP_001120680.1 1396 CYS TRP 1 0.48997888
NP_001120680.1 1534 GLN HIS 0 0.124278657
NP_001120680.1 1595 MET VAL 0 0.0551608019
NP_001120680.1 1701 MET ILE 0 0.0977507308
NP_001120680.1 1721 LEU TRP 0 0.140646547
NP_001120680.1 1723 PRO SER 0 0.0993242562
NP_001120680.1 1762 ILE VAL 0 0.00835275091
NP_001120680.1 1778 HIS ARG 0 0.112376608
NP_001120680.1 1872 LEU PRO 1 0.389869899
NP_001120680.1 1873 ILE THR 1 0.276459545
NP_001120680.1 1962 PRO LEU 1 0.191090703
NP_001121093.1 150 THR MET 1 0.107053272
NP_001121093.1 167 MET VAL 0 0.182514846
NP_001121093.1 169 ARG TRP 1 0.219341412
NP_001121093.1 183 LEU PRO 1 0.915948868
NP_001121093.1 219 ARG GLN 0 0.248641551
NP_001121093.1 25 ALA VAL 1 0.0363157354
NP_001121093.1 313 LEU MET 1 0.162705585
NP_001121093.1 40 ARG CYS 0 0.362436324
NP_001121093.1 57 GLY SER 0 0.382942349
NP_001121093.1 94 VAL MET 1 0.474628389
NP_001121167.1 294 ASP ASN 0 0.0642831549
NP_001121167.1 395 TYR CYS 1 0.736065328
NP_001121167.1 440 PHE VAL 1 0.463075012
NP_001121167.1 456 GLY SER 0 0.38371399
NP_001121167.1 49 GLN ARG 1 0.527677715
NP_001121645.1 347 TYR CYS 0 0.541516781
NP_001121645.1 380 ALA GLU 1 0.703854084
NP_001121645.1 67 ARG CYS 1 0.0997812971
NP_001121645.1 86 ALA GLU 0 0.104882248
NP_001123914.1 12 GLY ALA 1 0.625077009
NP_001123914.1 12 GLY CYS 1 0.809484243
NP_001123914.1 12 GLY SER 1 0.698750317
NP_001123914.1 13 GLY ASP 1 0.84166795
NP_001123914.1 61 GLN LEU 1 0.562004864
NP_001123914.1 79 LEU VAL 0 0.288736612
NP_001123914.1 99 GLN HIS 0 0.448526561
NP_001124497.1 151 PRO ARG 0 0.160542175
NP_001124497.1 202 VAL LEU 0 0.0956985727
NP_001124497.1 220 ARG TRP 0 0.124099359
NP_001124497.1 272 MET THR 0 0.047555875
NP_001124497.1 320 TYR CYS 0 0.152557671
NP_001124497.1 415 ASN SER 1 0.649245322
NP_001124497.1 457 ARG CYS 0 0.168989241
NP_001124497.1 518 ARG CYS 0 0.203790158
NP_001124497.1 518 ARG HIS 0 0.149318025
NP_001124497.1 526 ASN LYS 1 0.882650554
NP_001124497.1 557 ARG TRP 1 0.726996124
NP_001124497.1 600 SER TRP 1 0.652523637
NP_001124497.1 605 SER ASN 0 0.201037884
NP_001124497.1 624 ASP ASN 0 0.250965565
NP_001136045.1 224 ARG PRO 1 0.66063267
NP_001136045.1 226 ASP ASN 1 0.595070601
NP_001136045.1 268 VAL ILE 1 0.235390171
NP_001136045.1 285 ALA THR 0 0.13366504
NP_001136045.1 412 ARG TRP 0 0.643491268
NP_001138724.1 100 ARG TRP 1 0.290267289
NP_001138724.1 246 ARG GLN 0 0.00668984372
NP_001138724.1 250 GLY SER 0 0.035233587
NP_001138724.1 298 GLY VAL 1 0.563712955
NP_001165883.1 103 VAL MET 0 0.0770121664
NP_001165883.1 161 LEU HIS 0 0.201696441
NP_001165883.1 175 ARG TRP 0 0.07542409
NP_001165883.1 179 MET ILE 0 0.172668681
NP_001165883.1 181 ARG GLN 1 0.509531379
NP_001165883.1 239 VAL ILE 1 -0.0267123021
NP_001165883.1 295 LEU GLN 0 0.00959304068
NP_001165883.1 328 MET THR 1 0.162861302
NP_001165883.1 342 GLU LYS 0 0.237875998
NP_001165883.1 347 GLU ALA 0 0.347180903
NP_001165883.1 468 ASP GLU 0 0.219217494
NP_001165883.1 92 ILE VAL 0 -0.0301982425
NP_001165901.1 158 ALA THR 0 0.286827713
NP_001165901.1 183 HIS PRO 0 0.399138689
NP_001165901.1 279 ASN SER 0 -0.0394407623
NP_001165901.1 310 ASN LYS 1 0.410249323
NP_001165901.1 324 MET THR 1 0.396213263
NP_001165901.1 325 ASN SER 0 0.350683242
NP_001165901.1 349 ARG GLN 0 -0.0483756773
NP_001165901.1 353 ILE LEU 0 0.00586721348
NP_001165901.1 356 ARG GLN 0 0.0161443185
NP_001165901.1 361 GLY SER 0 0.0532099865
NP_001165901.1 402 ARG CYS 1 0.599473476
NP_001165901.1 523 PHE LEU 0 0.38585183
NP_001165901.1 585 PRO LEU 1 0.571466148
NP_001165901.1 712 GLN PRO 1 0.292049259
NP_001167597.1 416 ARG CYS 1 0.702510715
NP_001167597.1 435 LEU ILE 0 0.316273391
NP_001167597.1 451 PRO SER 0 0.579966426
NP_001167597.1 466 VAL ILE 0 0.0972415879
NP_001171478.1 159 PRO LEU 1 0.173617229
NP_001171478.1 170 ILE VAL 0 0.0156400278
NP_001171478.1 195 LYS ARG 0 0.0167533755
NP_001171478.1 218 ASN THR 0 0.134105936
NP_001171478.1 262 THR SER 0 0.0698692426
NP_001171478.1 275 LEU VAL 0 0.282539755
NP_001171478.1 39 ILE THR 0 0.131063119
NP_001171478.1 484 ARG LYS 0 0.0327198096
NP_001171478.1 500 VAL ALA 0 0.0805553868
NP_001171478.1 501 THR MET 1 0.41520521
NP_001171478.1 524 TYR CYS 1 0.271726817
NP_001171478.1 530 LEU PRO 1 0.594650507
NP_001171478.1 608 ASN SER 0 -0.025241062
NP_001171478.1 615 ALA ASP 0 0.310671359
NP_001171478.1 88 LEU VAL 0 0.316197783
NP_001193.2 102 THR ALA 0 0.0374532416
NP_001193.2 116 THR SER 1 0.717589259
NP_001193.2 132 THR ALA 0 0.100803599
NP_001193.2 152 VAL ALA 0 0.116858289
NP_001193.2 162 ARG GLN 1 0.380873233
NP_001193.2 207 HIS ASP 1 0.399808168
NP_001193.2 223 ARG HIS 1 0.294392139
NP_001193.2 225 THR ALA 0 0.0881571323
NP_001193.2 251 HIS TYR 1 0.689543843
NP_001193.2 300 ARG TRP 0 0.063173227
NP_001193.2 346 ALA GLY 1 0.509568095
NP_001193.2 348 HIS GLN 0 0.467836171
NP_001193.2 367 SER THR 0 0.144369632
NP_001193.2 76 SER ARG 0 0.173041373
NP_001193.2 91 SER CYS 1 0.274104267
NP_001193.2 93 GLU GLY 1 0.124032043
NP_001241.1 124 SER LEU 0 0.333833784
NP_001241.1 208 ILE VAL 0 0.0673883855
NP_001241.1 39 SER THR 1 0.476774424
NP_001241.1 65 SER ARG 0 0.364854664
NP_001241.1 83 CYS ARG 1 0.932004571
NP_001253.1 117 ARG GLN 0 0.0278318953
NP_001253.1 14 ALA SER 0 0.228492871
NP_001253.1 161 ALA GLY 0 0.369572937
NP_001253.1 31 VAL LEU 1 0.121874265
NP_001253.1 72 ALA PRO 1 0.623737037
NP_001373.2 170 TYR CYS 1 0.36925903
NP_001373.2 207 VAL ASP 0 0.317547679
NP_001373.2 297 ILE PHE 1 0.233746275
NP_001373.2 37 ILE LEU 0 0.096926108
NP_001373.2 393 ILE VAL 0 0.0158577319
NP_001373.2 70 LEU PHE 0 0.205079496
NP_001376.1 10 ARG HIS 0 0.384663224
NP_001376.1 181 ARG TRP 0 0.153421357
NP_001376.1 337 LEU PRO 1 0.402345955
NP_001376.1 360 TRP ARG 0 0.919582725
NP_001376.1 361 GLU GLY 0 0.422048122
NP_001376.1 364 VAL MET 1 0.611054957
NP_001376.1 379 SER ARG 1 0.776704192
NP_001376.1 412 ARG MET 1 0.389330834
NP_001376.1 490 ARG CYS 0 0.588123918
NP_001376.1 490 ARG HIS 0 0.557038426
NP_001376.1 490 ARG THR 1 0.569481254
NP_001376.1 70 MET THR 1 0.440003067
NP_001405.1 142 VAL MET 0 0.174359471
NP_001405.1 183 VAL PHE 1 0.542560101
NP_001405.1 208 ASN TYR 1 0.66164887
NP_001405.1 3 ASP TYR 0 0.466904104
NP_001529.2 114 LEU PRO 1 0.726885855
NP_001529.2 116 ARG HIS 0 0.224047914
NP_001529.2 261 GLY GLU 0 0.168626696
NP_001529.2 348 PRO SER 0 0.0720522702
NP_001529.2 462 PRO ARG 0 0.0821801722
NP_001529.2 48 VAL GLY 0 0.346713096
NP_001529.2 73 ARG HIS 1 0.623123407
NP_001544.1 194 ASN SER 0 0.243917942
NP_001544.1 95 LYS ARG 1 0.148846298
NP_001605.1 118 LYS MET 1 0.428465605
NP_001605.1 120 THR ALA 0 0.46566239
NP_001605.1 268 GLY ARG 0 0.784987807
NP_001605.1 31 PHE LEU 0 0.522126496
NP_001605.1 332 PRO ALA 1 0.55072087
NP_001701.2 166 SER PRO 1 0.809368968
NP_001701.2 203 ARG GLN 1 0.695633054
NP_001701.2 279 ASP GLY 1 0.364999473
NP_001701.2 28 TRP GLN 0 0.299887866
NP_001701.2 32 ARG GLN 0 0.10650932
NP_001701.2 350 LYS ASN 1 0.325824469
NP_001701.2 533 LYS ARG 1 0.167981476
NP_001701.2 736 ALA SER 0 0.144416317
NP_001744.2 132 PRO LEU 1 0.567985833
NP_001744.2 155 VAL ILE 0 0.250297487
NP_001744.2 86 LYS ARG 0 0.274188817
NP_001813.1 143 TYR HIS 1 0.629914403
NP_001813.1 144 GLU GLY 0 0.329502583
NP_001813.1 205 ILE THR 0 0.121662199
NP_001813.1 228 GLY SER 1 0.804029763
NP_001813.1 252 PRO GLN 1 0.547906578
NP_001813.1 313 GLU LYS 1 0.477038175
NP_001844.3 296 PRO LEU 0 0.0907892808
NP_001844.3 617 ASP GLU 1 0.141085431
NP_001876.1 120 ARG GLY 1 0.653655112
NP_001876.1 41 SER TYR 0 0.395038247
NP_001876.1 51 PRO LEU 0 0.390608311
NP_001877.1 103 ARG CYS 0 0.0981817767
NP_001877.1 26 ARG GLN 0 0.113456488
NP_001877.1 69 LEU PRO 1 0.652379036
NP_001878.1 128 SER LEU 0 0.347544223
NP_001878.1 182 ARG CYS 0 0.225825191
NP_001878.1 228 SER PRO 1 0.635073066
NP_001878.1 72 ARG CYS 0 0.202192768
NP_001934.2 100 GLY ARG 1 0.800829113
NP_001934.2 1028 GLY SER 0 0.115106657
NP_001934.2 1039 ALA VAL 0 0.139624774
NP_001934.2 1046 VAL MET 0 0.168254688
NP_001934.2 1070 THR MET 0 0.106026933
NP_001934.2 1082 PRO ALA 0 0.0673831701
NP_001934.2 1094 GLY VAL 0 0.182782233
NP_001934.2 1095 HIS ASN 0 0.168439448
NP_001934.2 201 VAL ILE 0 0.119238578
NP_001934.2 205 PRO LEU 1 0.392515272
NP_001934.2 266 ASN SER 1 0.751663923
NP_001934.2 294 LYS GLU 1 0.255142629
NP_001934.2 326 ASP VAL 1 0.563358903
NP_001934.2 331 GLU LYS 1 0.444882601
NP_001934.2 335 THR ALA 0 0.240679413
NP_001934.2 392 VAL ILE 1 0.223911569
NP_001934.2 41 HIS ASN 0 0.234125882
NP_001934.2 475 ASP HIS 0 0.174782202
NP_001934.2 494 ASP ALA 0 0.293819815
NP_001934.2 49 ARG HIS 1 0.64539516
NP_001934.2 507 CYS TYR 1 0.765937626
NP_001934.2 515 VAL ILE 0 0.199278921
NP_001934.2 56 VAL MET 1 0.202399477
NP_001934.2 704 ILE VAL 0 0.0703860968
NP_001934.2 73 ILE VAL 1 0.308139503
NP_001934.2 812 GLY CYS 1 0.616850376
NP_001934.2 863 MET LEU 0 0.0687966347
NP_001934.2 87 TYR CYS 1 0.791066825
NP_001934.2 883 SER PRO 0 0.102192774
NP_001934.2 895 GLN LYS 0 0.120422721
NP_001934.2 89 TYR CYS 0 0.69001478
NP_001934.2 903 THR ILE 0 0.100971475
NP_001934.2 920 VAL GLY 0 0.142078981
NP_001934.2 962 ILE MET 0 0.130431756
NP_001934.2 987 VAL PHE 0 0.256003708
NP_002011.2 1020 GLN LEU 1 0.778082907
NP_002011.2 1031 ARG GLN 0 0.715875983
NP_002011.2 1037 ASP HIS 1 0.795134246
NP_002011.2 1042 ASN SER 1 0.763902724
NP_002011.2 1044 LEU PRO 1 0.857255816
NP_002011.2 1049 ASP ASN 0 0.389460504
NP_002011.2 1055 ASP ALA 1 0.724926889
NP_002011.2 1055 ASP VAL 1 0.792750895
NP_002011.2 1086 ILE THR 1 0.432814807
NP_002011.2 1218 PRO LEU 0 0.073782213
NP_002011.2 1220 SER ARG 0 0.0762126818
NP_002011.2 1251 ARG SER 0 0.153006315
NP_002011.2 149 ASN ASP 0 0.22739473
NP_002011.2 159 LEU VAL 0 0.418358713
NP_002011.2 204 LEU VAL 0 0.194512129
NP_002011.2 300 VAL ILE 0 0.25143975
NP_002011.2 350 GLU VAL 0 0.0519278012
NP_002011.2 472 ARG HIS 0 0.0308776554
NP_002011.2 609 ASP HIS 0 0.125679389
NP_002011.2 687 LEU VAL 0 0.0601145998
NP_002011.2 745 ARG CYS 0 0.284380376
NP_002011.2 745 ARG HIS 0 0.227856308
NP_002011.2 834 ASP ASN 0 0.592438161
NP_002011.2 844 ARG PRO 1 0.763792872
NP_002011.2 852 GLY ARG 1 0.879757226
NP_002011.2 852 GLY SER 1 0.80817765
NP_002011.2 854 GLY SER 1 0.816592157
NP_002011.2 857 GLY ARG 1 0.876108468
NP_002011.2 868 HIS TYR 0 0.169003487
NP_002011.2 877 ALA THR 1 0.788585007
NP_002011.2 878 VAL MET 1 0.776504815
NP_002011.2 890 HIS GLN 0 0.386446089
NP_002011.2 915 ALA PRO 1 0.76212579
NP_002011.2 919 PRO SER 0 0.123119891
NP_002011.2 943 ARG PRO 1 0.756520689
NP_002011.2 954 PRO SER 0 0.292928368
NP_002040.1 101 THR MET 0 0.494185269
NP_002040.1 208 GLY SER 1 0.38946116
NP_002040.1 218 ASP TYR 1 0.719484866
NP_002040.1 356 GLY VAL 0 0.319996029
NP_002040.1 400 PRO ARG 0 0.55274421
NP_002040.1 50 PRO LEU 0 0.400181592
NP_002040.1 99 GLY SER 0 0.492770851
NP_002046.1 105 ARG TRP 0 0.270448327
NP_002046.1 115 VAL ILE 1 0.228649274
NP_002046.1 115 VAL PHE 1 0.29891324
NP_002046.1 145 ALA THR 0 0.386674345
NP_002046.1 183 ARG GLY 0 0.342774212
NP_002046.1 209 ARG TRP 0 0.380346119
NP_002046.1 295 ASP ASN 0 0.285706878
NP_002046.1 314 GLU GLN 0 0.4657754
NP_002046.1 316 ARG GLN 0 0.455632716
NP_002046.1 364 ALA VAL 1 0.628641307
NP_002046.1 381 VAL MET 0 0.339212507
NP_002046.1 5 ARG CYS 0 0.100861393
NP_002046.1 77 ASN TYR 1 0.947811484
NP_002046.1 79 ARG CYS 1 0.981217504
NP_002046.1 88 ARG SER 1 0.703633666
NP_002046.1 9 ALA VAL 0 0.105199203
NP_002171.2 121 SER PHE 0 0.185562551
NP_002171.2 17 LEU PRO 1 0.810028851
NP_002171.2 192 LEU PRO 1 0.673132122
NP_002171.2 196 GLN ARG 1 0.433238
NP_002171.2 216 PRO LEU 1 0.492659718
NP_002171.2 221 THR ALA 1 0.365702033
NP_002171.2 248 VAL MET 0 0.418123454
NP_002171.2 256 ALA GLY 0 0.224061221
NP_002171.2 264 ARG CYS 0 0.506448627
NP_002171.2 309 LYS GLU 0 0.158057034
NP_002171.2 334 GLU LYS 1 0.43805027
NP_002171.2 339 LEU PHE 0 0.0468779653
NP_002171.2 355 ALA VAL 0 0.44129166
NP_002171.2 369 PHE LEU 1 0.580520988
NP_002171.2 382 GLU LYS 1 0.564410746
NP_002171.2 426 LEU PRO 1 0.798694134
NP_002171.2 48 LEU GLN 0 0.236019239
NP_002171.2 495 GLY SER 0 0.559947133
NP_002171.2 514 GLU LYS 1 0.657225907
NP_002171.2 535 ILE VAL 0 0.208959594
NP_002171.2 557 PRO ALA 0 0.2089912
NP_002171.2 577 LEU PRO 1 0.883403659
NP_002171.2 580 VAL ILE 1 0.305547804
NP_002171.2 581 ARG SER 1 0.535640776
NP_002171.2 583 ASN ILE 1 0.523478568
NP_002171.2 586 GLY CYS 1 0.283937573
NP_002171.2 603 ARG HIS 1 0.601385295
NP_002171.2 637 ARG CYS 0 0.565392792
NP_002171.2 697 PRO LEU 0 0.0508404225
NP_002171.2 787 PRO LEU 0 0.0353293382
NP_002171.2 823 ARG CYS 0 0.100567795
NP_002171.2 849 ALA THR 0 0.0019641656
NP_002171.2 879 THR LYS 0 0.1488868
NP_002171.2 890 ALA THR 0 0.0818892047
NP_002171.2 93 ASP ASN 0 0.18387033
NP_002182.1 163 VAL MET 0 0.0324248075
NP_002182.1 174 PRO HIS 0 0.217354804
NP_002182.1 182 ALA ASP 1 0.340407372
NP_002182.1 195 VAL MET 0 0.161455035
NP_002182.1 232 ARG CYS 0 0.46610108
NP_002182.1 245 ALA VAL 0 0.243046984
NP_002182.1 278 ARG TRP 0 0.142800033
NP_002182.1 92 SER ASN 1 0.115949035
NP_002247.3 20 GLU LYS 0 0.242793217
NP_002247.3 81 PRO ARG 0 0.133889273
NP_002247.3 90 HIS ASP 1 0.24172695
NP_002275.1 114 ASN HIS 1 0.682602167
NP_002275.1 139 GLN PRO 1 0.52351135
NP_002275.1 235 GLU ASP 0 0.344660521
NP_002275.1 243 TYR CYS 0 0.235932723
NP_002275.1 357 GLY ARG 0 0.283929765
NP_002275.1 402 GLU GLN 1 0.438463748
NP_002275.1 402 GLU LYS 1 0.578590095
NP_002275.1 413 GLU ASP 1 0.346812814
NP_002275.1 413 GLU LYS 1 0.411762744
NP_002275.1 448 VAL ILE 0 0.0373508297
NP_002275.1 6 TYR HIS 0 0.131912902
NP_002300.1 36 ILE VAL 0 0.145992711
NP_002300.1 86 VAL MET 1 0.0941506475
NP_002300.1 94 ALA THR 1 0.0246230122
NP_002344.2 114 PHE CYS 1 0.857896447
NP_002344.2 119 CYS TYR 1 0.999739051
NP_002344.2 146 ASP GLU 0 0.261035442
NP_002344.2 147 GLU ASP 0 0.531388998
NP_002344.2 173 ASP ALA 0 0.20572485
NP_002344.2 186 LEU PRO 1 0.908115685
NP_002344.2 216 ASP ASN 0 0.357066214
NP_002344.2 245 ARG CYS 0 0.222796664
NP_002344.2 297 ILE VAL 0 0.539491057
NP_002344.2 300 ARG GLN 0 0.387039453
NP_002461.2 1067 ILE MET 0 0.052832339
NP_002461.2 1130 ARG CYS 0 0.173516095
NP_002461.2 1157 VAL ILE 0 0.0924380943
NP_002461.2 1192 ALA THR 0 0.0524788611
NP_002461.2 1289 SER ILE 0 0.103549287
NP_002461.2 1313 THR ILE 0 0.107982174
NP_002461.2 1345 ARG GLN 0 0.140338436
NP_002461.2 1361 ALA VAL 0 0.0640433133
NP_002461.2 138 GLU LYS 0 0.309101552
NP_002461.2 1439 LEU PHE 0 0.135490268
NP_002461.2 1442 ALA THR 0 0.0604473464
NP_002461.2 148 ARG HIS 0 0.377877027
NP_002461.2 1595 VAL MET 0 0.0931386948
NP_002461.2 1612 ALA ASP 0 0.211429238
NP_002461.2 1622 ASP ALA 1 0.173300251
NP_002461.2 1642 LYS ARG 0 0.224493787
NP_002461.2 1654 THR MET 0 0.197792292
NP_002461.2 1749 ALA GLY 0 0.211152658
NP_002461.2 1752 ALA THR 0 0.17378971
NP_002461.2 1797 ARG HIS 0 0.232649267
NP_002461.2 261 SER PHE 1 0.398512185
NP_002461.2 375 GLU LYS 1 0.311291367
NP_002461.2 398 LYS GLU 0 0.432272553
NP_002461.2 498 GLU GLY 1 0.502697647
NP_002461.2 517 ASP TYR 1 0.454710484
NP_002461.2 571 LYS ARG 0 0.270008117
NP_002461.2 624 THR MET 0 0.444369555
NP_002461.2 672 ARG CYS 1 0.537159681
NP_002461.2 735 GLN PRO 0 0.521523416
NP_002461.2 769 GLY VAL 1 0.378970861
NP_002461.2 825 VAL ASP 1 0.533895075
NP_002461.2 955 ILE THR 0 0.187243611
NP_002464.1 1165 ARG CYS 1 0.205815524
NP_002464.1 1165 ARG LEU 1 0.195192337
NP_002464.1 1185 ALA GLY 0 0.160571724
NP_002464.1 1373 MET ILE 0 0.165570229
NP_002464.1 1420 GLN GLU 0 0.442354977
NP_002464.1 1424 ASP ASN 1 0.765679955
NP_002464.1 1424 ASP HIS 1 0.757959664
NP_002464.1 1447 ASP GLY 1 0.451371729
NP_002464.1 1447 ASP HIS 1 0.430597126
NP_002464.1 1466 ARG TRP 0 0.165361241
NP_002464.1 1516 VAL LEU 1 0.221368417
NP_002464.1 1516 VAL MET 1 0.212356821
NP_002464.1 1626 ILE VAL 0 0.163395315
NP_002464.1 1695 ALA VAL 0 0.262130529
NP_002464.1 1773 ALA THR 0 0.277934939
NP_002464.1 1775 LYS GLU 0 0.390123039
NP_002464.1 1787 ASN LYS 0 0.464421898
NP_002464.1 1816 ILE VAL 1 0.319775909
NP_002464.1 631 ALA THR 0 0.204050258
NP_002464.1 706 GLN GLU 1 0.558041096
NP_002464.1 718 ARG TRP 1 0.438274533
NP_002464.1 93 ASN LYS 1 0.511015713
NP_002464.1 967 VAL GLU 0 0.202268645
NP_002464.1 96 SER LEU 1 0.428008944
NP_002464.1 971 ALA GLY 0 0.169355094
NP_002464.1 986 GLN HIS 0 0.256213516
NP_002491.2 12 GLY ARG 1 0.266685396
NP_002491.2 197 PRO HIS 0 0.068545118
NP_002491.2 217 HIS GLN 0 0.230305508
NP_002491.2 99 PHE LEU 0 0.192491889
NP_002520.2 204 SER LEU 0 0.171631858
NP_002520.2 214 ARG GLN 0 0.0164494496
NP_002520.2 220 ARG TRP 0 0.0611049458
NP_002520.2 275 GLU ALA 0 0.0655973777
NP_002520.2 354 VAL ILE 0 0.0178415012
NP_002520.2 438 VAL GLU 0 0.293694615
NP_002520.2 522 GLY ARG 1 0.750837326
NP_002520.2 559 ARG HIS 0 0.495985836
NP_002520.2 566 MET THR 0 0.205660298
NP_002520.2 577 GLY ARG 1 0.855907977
NP_002520.2 714 GLY SER 1 0.690999031
NP_002520.2 85 ARG HIS 0 0.0357402563
NP_002533.1 12 GLY GLU 1 0.343005925
NP_002533.1 226 GLN PRO 0 0.213661298
NP_002533.1 229 ARG GLN 0 0.21740678
NP_002533.1 230 GLU GLN 0 0.017946694
NP_002533.1 232 SER THR 1 0.0576591678
NP_002533.1 308 GLY GLU 0 0.492628932
NP_002533.1 309 PRO ARG 0 0.116652019
NP_002533.1 326 SER CYS 0 0.217499584
NP_002533.1 46 ARG GLN 0 0.389698297
NP_002533.1 53 ALA THR 1 0.0250783153
NP_002560.1 547 TRP ARG 1 0.845816433
NP_002560.1 745 ARG GLN 0 0.365668297
NP_002632.1 297 ASN ASP 1 0.354161233
NP_002632.1 405 ALA VAL 0 0.1182587
NP_002632.1 40 ASP HIS 1 0.826566815
NP_002632.1 474 GLY ARG 0 0.399794728
NP_002632.1 48 GLY ASP 1 0.916175365
NP_002691.1 141 PRO THR 0 0.0946359932
NP_002691.1 223 LEU PRO 1 0.591818154
NP_002691.1 289 LEU PHE 1 0.632701278
NP_002691.1 77 ASP GLY 0 0.106741577
NP_002725.1 146 ARG SER 1 0.517722189
NP_002725.1 147 SER ASN 1 0.39058122
NP_002725.1 182 THR MET 0 0.348943233
NP_002725.1 213 ALA ASP 1 0.563153207
NP_002725.1 289 GLY TRP 1 0.697027504
NP_002725.1 369 ASN ASP 0 0.492186368
NP_002725.1 9 SER ASN 1 0.0297790132
NP_002854.3 204 TYR CYS 0 0.432913452
NP_002854.3 222 VAL ILE 0 0.31019035
NP_002854.3 339 ASN SER 1 0.732460022
NP_002854.3 377 ASN LYS 1 0.835174263
NP_002854.3 634 ASP HIS 0 0.695976794
NP_002854.3 715 ARG SER 0 0.236584157
NP_002871.1 257 SER LEU 1 0.764435768
NP_002871.1 308 PRO LEU 0 0.103240937
NP_002871.1 415 ASP ASN 0 0.204558507
NP_002871.1 486 ASP ASN 1 0.62646687
NP_002871.1 486 ASP GLY 1 0.635286987
NP_002871.1 491 THR ILE 1 0.763143182
NP_002871.1 612 SER THR 1 0.0665642247
NP_002891.1 1080 ASP ASN 1 0.644511461
NP_002891.1 884 VAL MET 0 0.193556637
NP_002896.2 100 VAL ILE 0 0.332691491
NP_002896.2 107 GLY ARG 1 0.6903404
NP_002896.2 155 ARG GLN 0 0.226246119
NP_002896.2 157 ARG TRP 1 0.90004468
NP_002896.2 177 VAL GLY 1 0.285819143
NP_002896.2 18 LEU ILE 0 0.215396479
NP_002896.2 199 ARG GLN 0 0.290043235
NP_002896.2 21 ARG GLN 0 0.267222106
NP_002896.2 238 GLY TRP 0 0.841477275
NP_002896.2 264 VAL GLY 1 0.659744263
NP_002896.2 280 ARG HIS 1 0.796504557
NP_002896.2 33 ILE VAL 0 0.345280707
NP_002914.1 18 LYS ASN 0 0.203381881
NP_002914.1 2 GLN ARG 1 0.267096728
NP_002914.1 2 GLN LEU 1 0.256352365
NP_002914.1 40 ASP TYR 0 0.125593409
NP_002914.1 44 ARG HIS 1 0.186569348
NP_002914.1 5 MET VAL 1 0.241088927
NP_002914.1 78 GLN HIS 1 0.0874220952
NP_003014.3 107 THR MET 1 0.479992837
NP_003014.3 155 ALA VAL 0 0.0747137293
NP_003014.3 215 PRO ARG 0 0.125431225
NP_003014.3 215 PRO THR 0 0.112307981
NP_003014.3 27 VAL MET 0 0.357848525
NP_003014.3 418 PRO ARG 1 0.682663441
NP_003014.3 419 ASP ASN 1 0.453576446
NP_003014.3 419 ASP GLY 1 0.457007557
NP_003014.3 420 GLY ARG 1 0.508544981
NP_003014.3 420 GLY GLU 1 0.540169775
NP_003014.3 472 LYS ASN 0 0.250925004
NP_003014.3 505 SER CYS 0 0.0695457682
NP_003014.3 525 GLU LYS 0 0.132691473
NP_003110.1 1 MET LEU 1 0.267142445
NP_003110.1 233 LEU PRO 1 0.680470407
NP_003110.1 349 GLY SER 1 0.42710638
NP_003110.1 486 ARG GLN 0 0.215572312
NP_003110.1 503 THR ALA 0 0.178070262
NP_003110.1 546 GLU LYS 1 0.317719251
NP_003110.1 577 GLY SER 1 0.541100502
NP_003110.1 583 TRP CYS 1 0.674191296
NP_003110.1 645 SER THR 0 0.196720436
NP_003110.1 676 PHE LEU 1 0.458635002
NP_003113.2 12 LEU PHE 0 0.44320184
NP_003113.2 55 PRO SER 0 0.269328326
NP_003113.2 66 LYS ASN 1 0.523678839
NP_003113.2 67 ARG HIS 0 0.395083487
NP_003115.1 110 GLY ARG 0 0.121435329
NP_003115.1 150 ARG GLY 1 0.419596612
NP_003115.1 163 PRO LEU 1 0.584238291
NP_003115.1 38 VAL ILE 0 0.112784028
NP_003203.1 111 ARG GLY 0 0.372488946
NP_003203.1 125 PRO LEU 1 0.136320144
NP_003203.1 19 ILE PHE 0 0.275336623
NP_003203.1 22 VAL ALA 0 0.171708241
NP_003212.2 224 VAL ILE 0 0.0544355288
NP_003212.2 236 ARG CYS 1 0.776221395
NP_003212.2 275 ALA ASP 1 0.614427209
NP_003212.2 285 ARG GLN 1 0.655408919
NP_003212.2 336 VAL ILE 0 0.0437519066
NP_003212.2 435 ASN THR 0 0.0904316008
NP_003212.2 73 PRO ARG 1 0.255807668
NP_003216.1 11 ALA THR 0 0.363889575
NP_003216.1 25 GLU LYS 0 0.461095691
NP_003216.1 34 ALA ASP 1 0.441964149
NP_003216.1 37 GLU LYS 1 0.450636744
NP_003216.1 48 PRO SER 0 0.406500369
NP_003216.1 55 GLY VAL 1 0.615030169
NP_003218.2 172 MET LYS 1 0.265122712
NP_003218.2 752 ARG HIS 0 0.160312876
NP_003277.1 190 ASN ASP 0 0.153095454
NP_003277.1 190 ASN LYS 0 0.158161253
NP_003277.1 214 GLY SER 0 0.300597072
NP_003277.1 296 ASN SER 0 0.247758418
NP_003277.1 326 LYS ARG 1 0.164532423
NP_003277.1 370 MET THR 1 0.381415665
NP_003277.1 722 ASN SER 1 0.464521438
NP_003280.2 117 GLU ALA 1 0.489430904
NP_003280.2 147 GLN PRO 1 0.487562746
NP_003280.2 268 LYS GLU 0 0.233385131
NP_003313.3 122 GLU ASP 0 0.141076729
NP_003313.3 133 GLU GLN 0 0.131120309
NP_003313.3 13 ALA ASP 0 0.192113772
NP_003313.3 153 ALA THR 0 0.0217301715
NP_003313.3 180 ARG HIS 0 0.220161736
NP_003313.3 192 THR ILE 0 0.0892746523
NP_003313.3 245 ALA VAL 1 0.0769517645
NP_003313.3 259 ILE LEU 0 0.0779203251
NP_003313.3 261 LYS ASN 0 0.12582849
NP_003313.3 261 LYS THR 1 0.132376358
NP_003313.3 266 GLY VAL 0 0.0659957007
NP_003313.3 285 PRO ALA 0 0.0831201822
NP_003313.3 308 ARG GLN 0 0.32067126
NP_003313.3 368 GLY TRP 1 0.762375772
NP_003313.3 378 ARG HIS 1 0.228831366
NP_003313.3 380 THR ALA 1 0.379897922
NP_003313.3 382 PHE SER 1 0.302149296
NP_003313.3 416 ARG CYS 0 0.38200748
NP_003313.3 420 ARG PRO 1 0.799109757
NP_003313.3 433 GLU LYS 0 0.173151225
NP_003313.3 482 ARG GLN 0 0.796947956
NP_003313.3 489 LYS ARG 1 0.6059165
NP_003313.3 499 PRO SER 0 0.119312935
NP_003313.3 509 VAL LEU 0 0.263533294
NP_003313.3 67 THR ARG 0 0.0817094818
NP_003313.3 74 PRO ALA 0 0.0947196409
NP_003346.2 160 VAL LEU 0 0.0651190802
NP_003346.2 174 GLY ASP 1 0.400170088
NP_003346.2 175 LEU VAL 1 0.554085553
NP_003346.2 187 ALA ASP 1 0.295523852
NP_003346.2 243 MET ILE 0 0.341017693
NP_003346.2 282 SER CYS 0 0.590832412
NP_003346.2 288 PHE LEU 0 0.48520112
NP_003346.2 39 VAL ILE 0 0.00120551686
NP_003346.2 46 GLU GLY 0 0.207811132
NP_003346.2 55 ALA VAL 0 0.0283080507
NP_003346.2 57 ALA THR 0 0.00459048245
NP_003346.2 76 ARG GLN 0 0.0975506827
NP_003404.1 17 GLY CYS 0 0.438362271
NP_003404.1 217 PRO ALA 0 0.18464385
NP_003404.1 253 CYS SER 1 0.689137638
NP_003404.1 323 THR MET 1 0.601782501
NP_003404.1 33 ALA VAL 0 0.219799668
NP_003404.1 405 LYS GLU 1 0.676016748
NP_003493.1 106 LEU ARG 1 0.589302957
NP_003493.1 132 SER LEU 0 0.00743964454
NP_003493.1 145 TYR CYS 0 0.527348161
NP_003493.1 263 PRO THR 1 0.144797772
NP_003493.1 306 VAL ILE 0 0.116540946
NP_003493.1 37 PRO LEU 0 0.121156305
NP_003493.1 396 LEU MET 1 0.465035975
NP_003493.1 454 MET VAL 0 0.0961404294
NP_003493.1 495 ASP GLU 0 0.0613517016
NP_003493.1 558 ALA THR 0 0.09240219
NP_003493.1 841 ARG GLN 0 0.260449439
NP_003493.1 94 ASP ALA 0 0.119243123
NP_003650.1 165 LEU PRO 0 0.61858505
NP_003650.1 419 ARG HIS 1 0.750862479
NP_003715.2 456 THR MET 1 0.0758962482
NP_003715.2 476 GLY ARG 0 0.20379056
NP_003891.1 117 ALA VAL 0 0.127924725
NP_003891.1 161 ARG GLN 0 0.074592568
NP_003891.1 225 ALA VAL 0 0.00959207769
NP_003891.1 269 THR ILE 0 0.0453081913
NP_003891.1 274 GLU ASP 0 0.0168156344
NP_003891.1 275 SER ASN 0 -0.00696109002
NP_003891.1 321 ARG CYS 0 0.0718298927
NP_003891.1 364 PRO SER 1 0.0145399785
NP_003891.1 381 ALA VAL 1 0.353428125
NP_003891.1 387 PRO LEU 1 0.379349589
NP_003891.1 392 PRO LEU 0 0.377141207
NP_003891.1 393 ARG GLN 0 0.394295841
NP_003891.1 401 MET LEU 0 0.486509472
NP_003891.1 404 MET THR 1 0.43185097
NP_003891.1 404 MET VAL 1 0.384317815
NP_003891.1 411 GLY SER 1 0.377317697
NP_003891.1 425 GLY ARG 1 0.619882584
NP_003891.1 426 ALA VAL 0 0.283611208
NP_003891.1 90 VAL MET 0 0.306367338
NP_003912.1 101 ASP GLU 1 0.328875452
NP_003912.1 153 MET VAL 1 0.199357972
NP_003912.1 218 SER PHE 1 0.181673095
NP_003912.1 2 GLU ASP 0 0.37107861
NP_003912.1 45 LYS GLN 1 0.317709446
NP_003912.1 5 ALA SER 1 0.367830068
NP_003912.1 87 ARG GLN 0 0.393017262
NP_003912.1 97 GLN GLU 0 0.295289844
NP_003914.1 322 GLY GLU 0 0.313030541
NP_003914.1 328 ASP GLU 1 0.290822059
NP_003914.1 329 ALA PRO 0 0.120052561
NP_003914.1 352 ALA GLU 1 0.614428699
NP_003914.1 352 ALA VAL 1 0.554530442
NP_003914.1 364 SER ILE 1 0.539935827
NP_003914.1 365 LEU MET 1 0.382013381
NP_003914.1 44 LEU VAL 0 0.225393504
NP_003928.1 15 ARG HIS 0 0.520466745
NP_003928.1 198 THR ALA 1 0.068066135
NP_003928.1 412 LYS GLU 0 0.158221155
NP_003946.3 136 PHE LEU 1 0.148891315
NP_003946.3 156 LEU PHE 0 0.0958412737
NP_004073.2 109 PRO THR 0 0.362117916
NP_004073.2 12 THR MET 0 0.309720725
NP_004073.2 59 GLY SER 1 0.607161105
NP_004073.2 74 GLN PRO 1 0.659255266
NP_004202.2 102 GLY SER 0 0.292163074
NP_004202.2 132 ALA GLY 0 0.273032367
NP_004202.2 140 THR ASN 0 0.255932361
NP_004202.2 167 THR LYS 0 0.130044922
NP_004202.2 184 GLN ARG 0 0.153928861
NP_004202.2 306 LEU VAL 1 0.540038466
NP_004202.2 463 ASP ASN 0 0.103363268
NP_004202.2 491 TYR CYS 1 0.778598726
NP_004202.2 499 TYR PHE 0 0.328226477
NP_004202.2 509 ASN SER 1 0.627751529
NP_004202.2 510 SER ARG 1 0.596366584
NP_004202.2 566 ILE VAL 0 0.338399798
NP_004202.2 620 MET THR 0 0.202879116
NP_004202.2 724 CYS SER 0 0.518353224
NP_004202.2 89 ALA GLU 1 0.172530785
NP_004290.2 314 ARG GLN 0 0.182412297
NP_004290.2 401 ILE MET 1 0.445530593
NP_004290.2 412 VAL LEU 1 0.547704399
NP_004290.2 499 GLY ARG 0 0.768739641
NP_004290.2 66 THR SER 0 0.224778563
NP_004295.2 1012 THR MET 0 0.200847253
NP_004295.2 1087 THR ILE 1 0.0515620001
NP_004295.2 1091 ASP ASN 1 0.05120923
NP_004295.2 1151 THR MET 1 0.715525568
NP_004295.2 1174 PHE VAL 1 0.883134067
NP_004295.2 1245 PHE CYS 1 0.859248579
NP_004295.2 1245 PHE VAL 1 0.821335554
NP_004295.2 1250 ILE THR 1 0.714605689
NP_004295.2 1274 ALA THR 0 0.606565952
NP_004295.2 1278 TYR SER 1 0.736901879
NP_004295.2 1328 MET LEU 0 0.723244309
NP_004295.2 1376 PHE SER 0 0.826800406
NP_004295.2 1461 ILE VAL 0 0.102498055
NP_004295.2 296 GLU GLN 0 0.0922036693
NP_004295.2 476 VAL ALA 0 -0.00832028408
NP_004295.2 704 ALA THR 0 0.262609333
NP_004295.2 868 LEU GLN 0 0.192363054
NP_004320.2 119 ARG CYS 1 0.277916878
NP_004320.2 130 CYS ARG 1 0.931495547
NP_004320.2 238 ARG GLN 0 0.122492537
NP_004320.2 254 ARG HIS 1 0.228478163
NP_004320.2 323 CYS TYR 0 0.243052095
NP_004320.2 415 GLU LYS 0 0.277019292
NP_004320.2 450 VAL MET 0 0.0734538734
NP_004320.2 480 ARG TRP 1 0.749362886
NP_004320.2 82 CYS TYR 1 1.00652444
NP_004416.2 10 VAL GLY 1 0.116483264
NP_004416.2 130 THR MET 0 -0.0186605603
NP_004416.2 167 PHE ILE 1 0.220457867
NP_004416.2 220 CYS GLY 1 0.457863629
NP_004416.2 266 ARG GLN 0 0.258708805
NP_004416.2 266 ARG TRP 0 0.282040089
NP_004416.2 365 THR ASN 0 0.245553032
NP_004416.2 369 TYR CYS 1 0.57932204
NP_004416.2 44 ALA THR 0 0.158375144
NP_004420.1 109 ARG CYS 1 0.432026625
NP_004420.1 111 THR ILE 1 0.623782098
NP_004420.1 113 LYS ASN 1 0.729070008
NP_004420.1 119 PRO SER 1 0.645081699
NP_004420.1 119 PRO THR 1 0.654893279
NP_004420.1 123 GLY ASP 1 0.87116468
NP_004420.1 136 SER LEU 1 0.610603631
NP_004420.1 151 GLY SER 1 0.76782006
NP_004420.1 153 CYS SER 1 0.863925457
NP_004420.1 154 ARG HIS 0 0.105447784
NP_004420.1 158 MET ILE 1 0.656238437
NP_004420.1 170 ALA VAL 0 0.166655183
NP_004420.1 172 THR MET 0 0.0926300585
NP_004420.1 189 VAL ALA 0 0.162099689
NP_004420.1 27 PRO ARG 1 0.168550804
NP_004420.1 37 TRP GLY 1 0.781929553
NP_004420.1 98 LEU SER 1 0.716965914
NP_004454.2 147 ARG HIS 0 0.0422594696
NP_004454.2 226 ALA THR 0 0.0303268302
NP_004454.2 379 ASN SER 0 0.114135131
NP_004454.2 408 ARG GLN 1 0.242318034
NP_004454.2 466 MET VAL 1 0.594160557
NP_004454.2 522 ARG HIS 1 0.573957264
NP_004454.2 610 ARG GLN 1 0.533925951
NP_004454.2 748 LYS GLU 1 0.268145472
NP_004454.2 844 VAL MET 0 0.124152042
NP_004454.2 94 HIS ARG 0 0.0993873626
NP_004542.1 199 ARG TRP 1 0.426019162
NP_004542.1 223 PRO LEU 1 0.192738786
NP_004542.1 236 ASN THR 0 0.00563846482
NP_004542.1 249 PRO GLN 0 0.105484009
NP_004544.1 115 CYS TYR 1 0.897346675
NP_004544.1 71 LEU PHE 0 0.478736013
NP_004568.2 217 VAL ALA 0 0.111804694
NP_004568.2 52 MET THR 1 0.657547951
NP_004568.2 79 LEU PHE 0 0.215253189
NP_004580.1 174 PRO LEU 1 0.576994002
NP_004580.1 58 PRO SER 0 0.367961764
NP_004586.2 132 VAL GLY 1 0.203459769
NP_004586.2 190 THR ILE 0 0.133714512
NP_004586.2 250 GLN ARG 0 0.31697908
NP_004586.2 56 GLY SER 1 0.199271724
NP_004603.1 291 TYR CYS 0 0.593230426
NP_004603.1 291 TYR HIS 0 0.508332253
NP_004603.1 318 MET ARG 1 0.430840462
NP_004603.1 400 ASP GLY 1 0.874185622
NP_004603.1 487 ARG GLN 1 0.715120852
NP_004603.1 487 ARG PRO 1 0.790813029
NP_004637.1 1077 ASN SER 0 0.455880731
NP_004637.1 1140 ARG CYS 1 0.234701499
NP_004637.1 1140 ARG SER 0 0.177219555
NP_004637.1 1174 HIS TYR 0 0.378819227
NP_004637.1 117 GLU LYS 0 0.662151694
NP_004637.1 129 LEU PHE 1 0.251191378
NP_004637.1 160 CYS SER 1 0.856315076
NP_004637.1 165 ALA THR 0 0.275434077
NP_004637.1 167 PRO THR 1 0.64835608
NP_004637.1 173 ILE ASN 1 0.363667756
NP_004637.1 187 VAL MET 0 0.176061168
NP_004637.1 200 ALA VAL 0 0.413789332
NP_004637.1 206 PRO THR 0 0.391470075
NP_004637.1 216 VAL LEU 0 0.234434724
NP_004637.1 233 THR ALA 0 0.547559381
NP_004637.1 254 HIS GLN 0 0.124559559
NP_004637.1 256 ARG TRP 1 0.288401961
NP_004637.1 268 ARG GLN 0 0.213010803
NP_004637.1 270 GLY CYS 1 0.784564793
NP_004637.1 294 THR ILE 0 0.153594062
NP_004637.1 340 PRO HIS 1 0.695611715
NP_004637.1 347 GLY GLU 1 0.746980309
NP_004637.1 368 PRO SER 1 0.674606085
NP_004637.1 376 LEU VAL 1 0.438362747
NP_004637.1 379 ARG TRP 1 0.235634804
NP_004637.1 406 ALA VAL 0 0.182091236
NP_004637.1 407 ARG TRP 1 0.172019526
NP_004637.1 412 GLY CYS 1 0.779640675
NP_004637.1 446 ILE ASN 1 0.501005709
NP_004637.1 447 GLU LYS 0 0.565233946
NP_004637.1 453 GLN ARG 1 0.439952165
NP_004637.1 456 ARG GLN 0 0.487464815
NP_004637.1 460 ARG GLN 1 0.277503937
NP_004637.1 502 VAL MET 0 0.313349038
NP_004637.1 513 LEU PRO 1 0.855253994
NP_004637.1 519 PRO SER 1 0.526305437
NP_004637.1 528 CYS PHE 1 0.914010942
NP_004637.1 558 ARG CYS 1 0.719120383
NP_004637.1 572 SER ASN 1 0.775885642
NP_004637.1 575 PRO GLN 1 0.39414537
NP_004637.1 586 ARG GLY 1 0.352533609
NP_004637.1 587 LEU ARG 1 0.725383282
NP_004637.1 601 GLY ARG 1 0.535607278
NP_004637.1 709 VAL GLY 1 0.520379305
NP_004637.1 711 ARG CYS 1 0.607438982
NP_004637.1 715 GLY ARG 1 0.706305504
NP_004637.1 724 SER CYS 1 0.36560455
NP_004637.1 725 GLU ASP 1 0.698437154
NP_004637.1 743 ARG CYS 1 0.417864174
NP_004637.1 770 PRO LEU 0 0.440639913
NP_004637.1 800 ARG HIS 0 0.451009691
NP_004637.1 802 ARG PRO 1 0.871676922
NP_004637.1 802 ARG TRP 1 0.388467699
NP_004637.1 806 ALA ASP 1 0.733115256
NP_004637.1 831 ARG CYS 1 0.471040517
NP_004637.1 832 LEU PRO 1 0.964240909
NP_004637.1 910 SER PRO 1 0.578436375
NP_004637.1 916 ALA SER 0 0.504215896
NP_004637.1 96 LEU VAL 1 0.533485591
NP_004637.1 976 ARG SER 1 0.507084668
NP_004741.1 154 ARG HIS 0 0.268977433
NP_004741.1 176 ARG LYS 0 0.309114456
NP_004741.1 221 ARG CYS 0 0.254331023
NP_004741.1 374 LEU ARG 1 0.257909596
NP_004741.1 76 TRP GLY 1 0.744306445
NP_004741.1 81 ARG HIS 1 0.127875611
NP_004741.1 85 PRO SER 0 0.112260915
NP_004741.1 90 VAL ALA 0 0.0501172878
NP_004888.2 215 GLU ASP 0 0.387113124
NP_004888.2 254 THR SER 0 0.136411577
NP_004888.2 270 GLN ARG 1 0.155442759
NP_004927.2 108 VAL MET 0 0.27033034
NP_004927.2 50 ALA VAL 1 0.37530601
NP_004951.1 114 GLY CYS 0 0.703422308
NP_004951.1 162 ASN HIS 0 0.262194216
NP_004951.1 163 SER ASN 0 0.402017534
NP_004951.1 16 ALA VAL 0 0.0781406239
NP_004951.1 216 ARG CYS 1 0.476912856
NP_004951.1 225 GLY VAL 1 0.596091092
NP_004951.1 230 GLY CYS 1 0.833843231
NP_004951.1 234 ARG CYS 1 0.619173467
NP_004951.1 234 ARG LEU 1 0.478880256
NP_004951.1 254 MET VAL 1 0.421359092
NP_004951.1 271 GLN HIS 0 0.11108394
NP_004951.1 384 GLY GLU 0 0.432559013
NP_004951.1 40 GLY ALA 0 0.550264418
NP_004951.1 462 SER PRO 0 0.78300637
NP_004951.1 517 HIS PRO 1 1.00679767
NP_004951.1 521 ARG GLY 1 0.86138618
NP_004951.1 521 ARG HIS 1 0.792093754
NP_004951.1 522 ARG GLY 1 0.80360353
NP_004951.1 524 ARG SER 1 0.814212918
NP_004951.1 524 ARG THR 1 0.862497389
NP_004951.1 525 PRO LEU 1 0.66841495
NP_004961.1 244 LEU PHE 1 0.322322309
NP_004961.1 276 ASN SER 1 0.615815103
NP_004961.1 498 PRO SER 0 0.00891349372
NP_004961.1 548 ARG TRP 0 0.408123016
NP_004961.1 562 VAL LEU 0 0.436319262
NP_004975.2 204 ARG GLN 1 0.554149985
NP_004975.2 256 ASN SER 1 0.510681808
NP_004975.2 257 LYS ASN 1 0.612129748
NP_004975.2 276 TYR CYS 1 0.414394885
NP_004975.2 280 ARG CYS 1 0.620674908
NP_004975.2 280 ARG LEU 1 0.597689271
NP_004975.2 361 ALA VAL 0 0.054197412
NP_004975.2 63 TYR CYS 1 0.646981299
NP_004975.2 947 THR ALA 0 0.00278273574
NP_004975.2 978 SER THR 0 0.0547657609
NP_005129.2 126 MET ILE 0 0.245818108
NP_005129.2 151 LEU PRO 1 0.397140324
NP_005129.2 154 GLU LYS 0 0.118320227
NP_005129.2 193 GLY SER 1 0.749655128
NP_005129.2 242 GLY SER 0 0.339046836
NP_005129.2 259 ALA VAL 0 0.0426339582
NP_005129.2 262 ARG CYS 0 0.197388098
NP_005129.2 94 LEU PRO 0 0.265818298
NP_005150.1 101 GLU LYS 1 0.599103928
NP_005150.1 179 ARG LEU 0 0.69198674
NP_005150.1 297 ALA SER 1 0.290606141
NP_005150.1 314 ARG HIS 1 0.644118488
NP_005183.2 144 LEU PHE 0 0.601702273
NP_005183.2 169 ASP VAL 0 0.425531805
NP_005183.2 187 ASN SER 1 0.727620244
NP_005183.2 31 TRP ARG 1 0.778254271
NP_005183.2 95 LEU PHE 1 0.390131891
NP_005193.1 234 ALA SER 0 0.083192721
NP_005193.1 304 ARG GLN 1 0.0589897744
NP_005193.1 455 GLN LYS 1 0.0707912818
NP_005193.1 567 GLY SER 0 0.200420037
NP_005193.1 578 THR ILE 0 0.296941817
NP_005193.1 628 VAL ILE 0 0.201649025
NP_005193.1 668 ARG GLN 0 0.155693412
NP_005193.1 668 ARG TRP 0 0.167560235
NP_005238.1 101 LYS ASN 0 0.164939106
NP_005238.1 135 ARG GLN 0 0.0675616637
NP_005238.1 66 GLY CYS 1 0.475127757
NP_005238.1 95 ARG TRP 1 0.0704763904
NP_005251.1 146 ARG CYS 0 0.0657299012
NP_005251.1 186 SER TYR 1 0.0151272491
NP_005251.1 216 VAL MET 1 0.0153279826
NP_005251.1 283 TYR CYS 0 0.143953472
NP_005251.1 417 PRO LEU 0 0.590413392
NP_005251.1 425 SER ARG 0 0.403995335
NP_005251.1 428 SER THR 0 0.684331
NP_005251.1 454 ARG CYS 0 0.539456904
NP_005251.1 454 ARG HIS 0 0.50559175
NP_005251.1 57 ASP TYR 0 0.135739341
NP_005251.1 67 LYS GLU 1 0.422316194
NP_005439.2 138 ARG HIS 1 0.27574417
NP_005439.2 148 LEU PRO 0 0.784423828
NP_005439.2 180 ALA THR 0 0.256380945
NP_005439.2 194 PHE SER 0 0.168675244
NP_005439.2 196 ASN LYS 1 0.198107988
NP_005439.2 221 TRP ARG 1 0.547371566
NP_005439.2 235 TYR CYS 1 0.617510617
NP_005439.2 243 ILE VAL 1 0.0115565751
NP_005439.2 288 ASN ASP 0 0.0159086306
NP_005439.2 329 ARG CYS 1 0.10875275
NP_005439.2 61 ARG GLN 1 0.0632317662
NP_005439.2 61 ARG TRP 1 0.0641361326
NP_005439.2 76 ARG HIS 1 0.525288045
NP_005463.1 17 VAL MET 1 0.228974283
NP_005463.1 39 PRO ARG 0 0.14246662
NP_005463.1 53 ARG HIS 1 0.526278138
NP_005463.1 83 ARG HIS 1 0.356819957
NP_005463.1 99 ARG HIS 0 0.592901289
NP_005526.1 186 CYS SER 1 0.271368295
NP_005526.1 213 ARG TRP 1 0.426902562
NP_005526.1 365 MET THR 0 0.129305243
NP_005526.1 47 PRO SER 0 0.467416108
NP_005528.3 125 LEU ARG 0 0.0424269661
NP_005528.3 29 GLY ALA 0 0.0397813134
NP_005528.3 358 CYS SER 1 0.706536949
NP_005582.1 104 SER CYS 1 0.137625694
NP_005582.1 117 ASN SER 1 0.599202275
NP_005582.1 305 ARG TRP 1 0.676030874
NP_005582.1 468 ASP GLY 0 0.0996624753
NP_005582.1 492 ALA ASP 0 0.0875488892
NP_005582.1 494 GLU LYS 0 0.0691074505
NP_005582.1 502 ARG CYS 0 0.0938778743
NP_005582.1 503 ARG HIS 1 0.0504405499
NP_005582.1 563 SER PRO 0 0.0177279375
NP_005582.1 568 LYS ARG 0 0.111294538
NP_005582.1 600 GLU GLN 0 -0.00733533688
NP_005582.1 604 ARG PRO 0 0.0627839491
NP_005582.1 698 MET VAL 0 0.157404795
NP_005624.2 1011 ASN SER 0 0.13252674
NP_005624.2 102 PRO ARG 1 0.290543377
NP_005624.2 108 GLU LYS 1 0.184183851
NP_005624.2 1108 ASP ASN 0 0.062934123
NP_005624.2 1149 VAL ILE 0 0.0219928995
NP_005624.2 1320 HIS ARG 0 0.282565325
NP_005624.2 170 LYS GLU 1 0.263106912
NP_005624.2 196 SER LEU 0 0.139544114
NP_005624.2 266 THR LYS 1 0.231768414
NP_005624.2 279 VAL ILE 0 0.214881375
NP_005624.2 309 ASP TYR 1 0.21438773
NP_005624.2 337 TYR CYS 1 0.500068247
NP_005624.2 441 CYS TYR 1 0.836304784
NP_005624.2 477 GLN ARG 1 0.133641601
NP_005624.2 478 PRO ARG 1 0.156826183
NP_005624.2 497 ARG GLN 1 0.627525985
NP_005624.2 552 ARG SER 1 0.716289699
NP_005624.2 558 MET THR 0 0.332401335
NP_005624.2 561 GLU GLY 0 0.1477395
NP_005624.2 623 PHE ILE 1 0.550137997
NP_005624.2 708 ALA THR 0 0.0616657957
NP_005624.2 729 TRP LEU 1 0.52050221
NP_005624.2 733 ILE PHE 1 0.243007272
NP_005624.2 791 LEU ILE 0 0.421382189
NP_005624.2 977 GLN ARG 0 0.501117527
NP_005661.1 108 ARG LEU 0 0.825992286
NP_005661.1 114 GLU ASP 0 0.500727057
NP_005661.1 171 ARG HIS 1 0.654868782
NP_005661.1 188 ALA GLY 1 0.570123911
NP_005661.1 207 ARG CYS 0 0.38220191
NP_005661.1 215 ASP VAL 0 0.321756184
NP_005661.1 227 ALA VAL 0 0.210159466
NP_005661.1 25 SER PRO 1 0.867273927
NP_005661.1 293 GLN LEU 1 0.624517024
NP_005661.1 294 TYR ASN 1 0.642617047
NP_005661.1 310 LEU TRP 1 0.39576906
NP_005661.1 55 GLN LYS 0 0.374972641
NP_005661.1 88 PHE LEU 1 0.834101021
NP_005661.1 91 ARG PRO 1 0.644578516
NP_005704.1 210 THR MET 0 0.0558006428
NP_005704.1 401 VAL LEU 0 0.250491619
NP_005704.1 67 GLY GLU 1 0.627353191
NP_005758.2 111 SER THR 0 0.366526216
NP_005758.2 146 GLY ARG 1 0.362059742
NP_005758.2 189 GLU LYS 1 0.667472184
NP_005758.2 195 ILE MET 0 0.329191983
NP_005758.2 196 PRO LEU 0 0.42150569
NP_005758.2 246 ASN ASP 1 0.703590631
NP_005758.2 248 ASN TYR 1 0.122370556
NP_005758.2 33 ILE VAL 0 0.0714659318
NP_005758.2 44 CYS TYR 0 0.142299592
NP_005948.3 181 HIS ASP 1 0.545148432
NP_005948.3 225 ILE VAL 0 0.267234534
NP_005948.3 239 PHE LEU 0 0.663178742
NP_005948.3 251 PRO LEU 1 0.604672194
NP_005948.3 253 VAL ILE 0 0.23947601
NP_005948.3 323 LEU PRO 1 0.843657315
NP_005948.3 333 LEU PRO 1 0.856610239
NP_005948.3 338 MET THR 1 0.362180918
NP_005948.3 357 ARG CYS 1 0.434410214
NP_005948.3 421 TRP SER 1 0.202985972
NP_005948.3 422 GLY ARG 0 0.562603533
NP_005948.3 428 GLU ALA 0 0.0701811612
NP_005948.3 440 SER LEU 1 0.138019204
NP_005948.3 46 ARG TRP 0 0.178154394
NP_005948.3 470 GLU ALA 0 -0.0711641088
NP_005948.3 470 GLU VAL 0 -0.0356477015
NP_005948.3 500 TRP CYS 0 0.548722625
NP_005948.3 519 ARG LEU 0 0.0347928964
NP_005948.3 51 ARG GLN 0 0.173434377
NP_005948.3 51 ARG PRO 1 0.287039101
NP_005948.3 52 ARG GLN 1 0.361052573
NP_005948.3 572 PRO LEU 1 0.550145745
NP_005948.3 574 VAL ILE 0 0.20843862
NP_005948.3 594 ARG GLN 0 0.0839316025
NP_005948.3 635 VAL LEU 0 0.376385123
NP_005948.3 644 ASN LYS 0 0.219610125
NP_005948.3 68 ARG GLN 0 0.631074071
NP_006109.2 144 VAL GLY 1 0.319276214
NP_006109.2 49 PRO SER 0 0.228883371
NP_006170.1 114 ARG GLY 0 0.445243835
NP_006170.1 206 ARG GLN 1 0.541402161
NP_006170.1 207 THR ILE 0 0.26094836
NP_006170.1 209 ARG GLY 1 0.683584571
NP_006170.1 89 SER ASN 0 0.483987123
NP_006205.1 119 THR MET 0 0.283382803
NP_006205.1 176 GLN LYS 1 0.80002135
NP_006205.1 193 TRP ARG 1 0.925084651
NP_006205.1 201 ARG GLY 0 0.348024964
NP_006205.1 204 GLY SER 1 0.814398587
NP_006205.1 220 HIS TYR 1 0.692378521
NP_006205.1 257 PHE SER 1 0.641655862
NP_006205.1 275 ARG TRP 1 0.765054941
NP_006205.1 77 ASP ASN 0 0.222262233
NP_006205.1 82 ARG GLY 0 0.236050725
NP_006205.1 83 ASN TYR 1 0.167442963
NP_006403.2 136 GLY ARG 1 0.60858953
NP_006403.2 141 ILE MET 0 0.473220319
NP_006403.2 228 LEU PRO 1 0.836069584
NP_006403.2 238 ALA VAL 0 0.28275463
NP_006403.2 239 ALA VAL 0 0.198277101
NP_006403.2 263 PRO LEU 0 0.264172912
NP_006403.2 270 ALA VAL 0 0.0933133736
NP_006484.1 133 PRO LEU 0 0.631072998
NP_006484.1 148 ALA VAL 0 0.114210613
NP_006484.1 192 ASN SER 1 0.294934571
NP_006484.1 242 ASN LYS 0 0.388816029
NP_006484.1 280 CYS TYR 0 0.725034237
NP_006484.1 2 ARG CYS 0 0.071187906
NP_006484.1 374 TYR CYS 1 0.431194752
NP_006493.1 117 ALA PRO 1 0.69239372
NP_006493.1 122 THR PRO 1 0.568680048
NP_006493.1 124 ALA VAL 0 0.0563376695
NP_006493.1 156 THR MET 0 0.0119904103
NP_006493.1 174 TRP CYS 1 0.385853797
NP_006493.1 209 GLY VAL 0 0.146892071
NP_006493.1 218 HIS ASN 0 0.43893677
NP_006493.1 220 LYS GLU 1 0.578034461
NP_006493.1 233 ASN SER 0 0.108918115
NP_006493.1 263 GLY VAL 1 0.574228883
NP_006493.1 334 ARG GLY 0 0.0739021376
NP_006493.1 334 ARG TRP 0 0.13087748
NP_006493.1 361 ARG SER 1 0.416786253
NP_006493.1 394 LYS ARG 0 0.0876369178
NP_006493.1 456 VAL ILE 0 0.00458734483
NP_006493.1 540 LYS ARG 0 0.0241005924
NP_006493.1 584 LEU PRO 0 0.105155751
NP_006493.1 675 SER TYR 0 0.0768375918
NP_006648.1 299 ARG PRO 1 0.729078233
NP_006648.1 438 ALA GLU 0 0.262742728
NP_006774.2 120 ASP ASN 0 0.0682127103
NP_006774.2 199 SER THR 0 0.590046167
NP_006774.2 22 LYS GLU 0 0.593214095
NP_006774.2 37 VAL GLU 1 0.490621775
NP_006774.2 88 ALA VAL 1 0.411520869
NP_008838.2 110 ALA VAL 0 0.207886606
NP_008838.2 119 ARG CYS 0 0.787608325
NP_008838.2 119 ARG GLY 1 0.753428519
NP_008838.2 189 ALA VAL 0 0.590645432
NP_008838.2 206 GLY ARG 1 0.622447014
NP_008838.2 206 GLY TRP 1 0.64534086
NP_008838.2 257 ALA THR 1 0.611192703
NP_008838.2 266 ARG GLN 1 0.164672256
NP_008838.2 85 ASP ASN 0 0.19529748
NP_008880.2 405 ARG GLN 1 0.638122439
NP_008880.2 477 PRO LEU 1 0.73564887
NP_008880.2 526 ILE VAL 0 0.0405632257
NP_008927.1 138 GLU LYS 1 0.589237273
NP_008927.1 143 SER PHE 1 0.469653934
NP_008927.1 158 THR ARG 1 0.607518971
NP_008927.1 172 GLY ASP 1 0.443472147
NP_008927.1 201 ALA VAL 1 0.481639296
NP_008927.1 265 PRO SER 0 0.0936094075
NP_008927.1 275 ARG LEU 0 0.135375753
NP_008927.1 365 THR SER 0 0.198140278
NP_008927.1 441 ILE THR 0 0.290774107
NP_008927.1 51 PRO LEU 1 0.564697027
NP_008927.1 93 ASP HIS 1 0.481981218
NP_008966.1 118 SER ASN 0 -0.0561537035
NP_008966.1 142 ARG GLY 0 -0.0234147497
NP_008966.1 215 THR LYS 1 0.10783609
NP_008966.1 235 VAL GLY 0 -0.0478692055
NP_008966.1 247 ASN SER 1 0.369836211
NP_009163.2 185 GLU LYS 0 0.159298569
NP_009163.2 254 PRO SER 0 -0.0294863228
NP_009163.2 280 ALA VAL 1 0.0617551841
NP_009163.2 317 PRO LEU 0 0.12843205
NP_009193.2 100 GLY SER 0 0.158482045
NP_009193.2 104 ALA THR 1 0.406192929
NP_009193.2 134 MET VAL 0 0.0980022103
NP_009193.2 135 ASN ASP 0 0.261199385
NP_009193.2 149 ASP ALA 0 0.31973955
NP_009193.2 166 LEU PRO 1 0.780188918
NP_009193.2 179 ALA THR 0 0.0722929314
NP_009193.2 26 MET ILE 1 0.339212686
NP_009193.2 39 ALA SER 1 0.0612416193
NP_009193.2 64 GLU ASP 1 0.103521183
NP_009193.2 68 ASP VAL 1 0.682109654
NP_009193.2 98 ARG TRP 0 0.112609856
NP_031399.2 112 ILE THR 0 0.0784090012
NP_031399.2 2 SER GLY 1 0.12223956
NP_031399.2 532 SER GLY 0 0.023375731
NP_031400.2 141 HIS ASN 0 0.183022365
NP_031400.2 165 THR ALA 1 0.386663198
NP_031400.2 6 ILE THR 0 0.0908745155
NP_031400.2 72 HIS GLN 0 0.106309339
NP_036262.1 101 GLY ARG 1 0.436134815
NP_036262.1 106 ARG CYS 0 0.0152404029
NP_036262.1 142 ASP ASN 0 0.0913645923
NP_036262.1 163 ALA VAL 0 0.259868413
NP_036262.1 239 VAL MET 0 0.240388617
NP_036262.1 4 THR MET 0 0.000169410996
NP_036262.1 85 VAL ASP 1 0.431326628
NP_036311.3 115 MET ILE 0 0.141319484
NP_036311.3 378 ARG GLY 1 0.662490666
NP_036311.3 516 ASP HIS 0 0.403853267
NP_036320.2 258 GLY ARG 1 0.405543089
NP_036320.2 267 ARG GLN 1 0.154374212
NP_036320.2 335 GLY VAL 1 0.330550671
NP_036320.2 362 ASN SER 0 0.14823401
NP_036345.2 161 LEU PRO 1 0.667977393
NP_036345.2 198 GLU LYS 0 0.288672954
NP_036345.2 259 GLY ALA 0 0.0411257446
NP_036345.2 277 THR ALA 0 -0.0373502411
NP_036345.2 284 THR ALA 0 -0.0057178475
NP_036345.2 292 SER ASN 0 0.293257535
NP_036345.2 294 THR ALA 0 0.193609536
NP_036345.2 300 GLY VAL 1 0.794902205
NP_036345.2 310 ARG GLN 0 0.198767766
NP_036345.2 336 LYS ARG 0 0.0033026326
NP_036345.2 348 GLU ASP 0 0.163458303
NP_036345.2 348 GLU VAL 0 0.0831049159
NP_036345.2 470 GLY SER 0 0.0310282558
NP_036345.2 477 SER PHE 1 0.644485772
NP_036345.2 69 ALA VAL 1 0.180435508
NP_036547.1 30 LEU VAL 0 0.254478097
NP_036547.1 593 ASN SER 1 0.508090019
NP_036547.1 97 ASP HIS 0 0.211999163
NP_036584.1 100 CYS TYR 0 0.726128817
NP_036584.1 104 CYS ARG 0 0.777142704
NP_036584.1 140 GLU LYS 0 0.31820792
NP_036584.1 152 GLY GLU 1 0.375593811
NP_036584.1 171 LEU ARG 1 0.559581399
NP_036584.1 181 ALA GLU 0 0.323365569
NP_036584.1 181 ALA GLY 1 0.241887212
NP_036584.1 190 GLY ARG 0 0.358631253
NP_036584.1 205 PRO LEU 0 0.140976891
NP_036584.1 246 VAL PHE 1 0.137836471
NP_036584.1 251 PRO LEU 0 0.213443592
NP_036584.1 253 PRO ARG 0 0.172857359
NP_036584.1 281 ILE VAL 0 0.240823537
NP_036584.1 3 GLY ASP 0 0.328667849
NP_036584.1 40 TRP ARG 1 0.59568572
NP_036584.1 41 ASP HIS 1 0.465664268
NP_036584.1 42 PRO THR 1 0.273648947
NP_036584.1 72 ARG HIS 1 0.31910038
NP_036584.1 76 GLY CYS 0 0.537687778
NP_036584.1 79 TYR CYS 1 0.59178251
NP_036584.1 94 GLY ARG 0 0.400390953
NP_037383.1 90 MET THR 1 0.224290445
NP_037383.1 99 SER PRO 0 0.137329474
NP_037523.2 109 HIS ARG 1 0.649575114
NP_037523.2 646 SER PRO 0 0.538104057
NP_038202.2 105 ARG GLN 1 0.450373739
NP_038202.2 202 ARG GLN 0 0.206759974
NP_038202.2 272 LEU PRO 0 0.301743984
NP_054884.1 14 LEU ILE 0 0.205964133
NP_054884.1 65 LEU PRO 1 0.618715465
NP_055051.1 131 LYS THR 0 0.419272631
NP_055051.1 211 ARG CYS 1 0.540078998
NP_055051.1 211 ARG HIS 1 0.518915653
NP_055051.1 519 ASP GLY 0 0.185010672
NP_055051.1 544 CYS TYR 0 0.264773518
NP_055051.1 586 TYR HIS 0 0.439439118
NP_055051.1 650 CYS TYR 0 0.13639459
NP_055051.1 9 SER PHE 0 0.291852146
NP_055067.1 126 PRO ARG 1 0.919562995
NP_055067.1 190 GLY ASP 1 0.537910938
NP_055067.1 220 GLY ARG 1 1.00973165
NP_055067.1 221 ILE THR 0 0.19084385
NP_055067.1 273 MET LYS 1 0.320836604
NP_055067.1 275 ARG GLN 1 0.811904192
NP_055067.1 283 LEU PHE 1 0.660025477
NP_055067.1 289 TYR CYS 0 0.308841497
NP_055067.1 37 MET ARG 1 0.67478013
NP_055067.1 61 ARG HIS 0 0.274329275
NP_055067.1 83 MET THR 0 0.261137277
NP_055197.2 143 ARG CYS 0 0.394462466
NP_055197.2 201 PRO LEU 1 0.18098253
NP_055197.2 212 SER LEU 0 0.337856144
NP_055197.2 231 VAL ILE 0 0.152352855
NP_055197.2 304 ALA THR 1 0.61218679
NP_055197.2 318 LEU PRO 1 0.832356989
NP_055197.2 341 LEU PRO 1 0.831384122
NP_055197.2 61 ASN ASP 0 0.507309616
NP_055197.2 683 GLN ARG 0 0.430599838
NP_055197.2 742 ASP TYR 1 0.565948665
NP_055197.2 789 GLY ARG 1 0.594176173
NP_055206.2 107 VAL LEU 1 0.182334438
NP_055206.2 256 LEU MET 0 0.309840381
NP_055206.2 273 MET THR 0 0.253641486
NP_055206.2 50 ALA PRO 0 0.398610204
NP_055206.2 52 PRO ALA 1 0.172400534
NP_055206.2 57 GLU GLN 1 0.0489532351
NP_055310.1 127 LEU PHE 0 0.0208900627
NP_055310.1 131 LYS THR 1 0.053009592
NP_055310.1 176 LYS ASN 0 0.09893886
NP_055310.1 196 ILE THR 0 0.186175585
NP_055310.1 256 THR ALA 0 0.123705037
NP_055310.1 259 MET THR 0 0.11250513
NP_055310.1 288 ARG GLN 1 0.509736955
NP_055310.1 292 SER PRO 0 0.530724049
NP_055310.1 296 ASN LYS 0 0.210802302
NP_055310.1 332 ARG GLN 0 0.29288125
NP_055310.1 418 ASN TYR 0 0.217678577
NP_055310.1 41 ASP ASN 1 0.366025954
NP_055310.1 63 LYS THR 1 0.405271709
NP_055310.1 76 ASN LYS 0 0.114874654
NP_055509.2 113 ARG HIS 1 0.41979444
NP_055509.2 114 GLU LYS 1 0.464214027
NP_055509.2 177 ARG GLN 0 0.251489043
NP_055509.2 210 GLY SER 0 0.588068247
NP_055521.1 23 ASP GLU 0 0.240715042
NP_055521.1 591 VAL MET 1 0.0684054568
NP_055521.1 621 GLU ASP 0 0.105767332
NP_055954.1 65 THR PRO 1 0.419493437
NP_055954.1 82 ALA THR 0 0.486369699
NP_055956.1 124 ILE MET 0 0.31203261
NP_055956.1 124 ILE VAL 1 0.217846274
NP_055956.1 178 LEU PHE 0 0.21632956
NP_055956.1 237 MET ILE 0 0.394712478
NP_055956.1 273 ARG CYS 1 0.529793978
NP_055956.1 333 GLU LYS 0 0.258348644
NP_055956.1 4 ALA VAL 0 0.191468433
NP_055956.1 83 GLU LYS 1 0.226184666
NP_056000.1 306 ASP GLU 0 0.0648048818
NP_056000.1 55 GLY ALA 1 0.254322886
NP_056281.1 1099 PRO SER 1 0.026222432
NP_056281.1 401 MET VAL 0 0.115836188
NP_056281.1 944 ALA THR 0 0.0644385964
NP_056328.2 107 ARG HIS 0 0.0741658136
NP_056328.2 128 PRO ARG 0 0.134962544
NP_056328.2 153 LEU PHE 0 0.202055559
NP_056328.2 263 VAL MET 0 0.242920369
NP_056328.2 329 ARG CYS 1 0.549569666
NP_056328.2 391 ALA THR 0 0.384579122
NP_056328.2 394 ILE THR 0 0.533811867
NP_056328.2 414 GLU LYS 1 0.472072214
NP_056444.3 138 THR LYS 1 0.303471714
NP_056444.3 216 ALA PRO 1 0.743125081
NP_056444.3 224 GLY ARG 1 0.890460074
NP_056444.3 328 PHE LEU 0 0.193490997
NP_056444.3 406 ARG GLY 0 0.301150203
NP_056444.3 433 VAL ILE 0 0.0219189357
NP_056444.3 70 TYR CYS 0 0.214942798
NP_056480.1 119 ARG GLN 0 0.112498045
NP_056480.1 155 ARG HIS 1 0.738352358
NP_056480.1 15 GLN LYS 1 0.197864786
NP_056480.1 160 HIS ARG 1 0.453858644
NP_056480.1 258 ARG TRP 0 0.113798663
NP_056480.1 25 LEU PRO 1 0.540015996
NP_056480.1 313 VAL ALA 1 0.363957882
NP_056480.1 361 ARG HIS 0 0.0920076892
NP_056480.1 41 GLN ARG 1 0.296961427
NP_056480.1 430 LEU PHE 1 0.25654
NP_056480.1 434 ARG GLN 0 0.351405948
NP_056480.1 469 LEU PRO 1 0.688018382
NP_056480.1 90 PHE LEU 0 0.0734952763
NP_056512.5 109 SER ASN 1 0.267006129
NP_056512.5 192 THR ALA 0 0.087660417
NP_056512.5 196 ASN SER 0 0.110453911
NP_056512.5 25 LEU VAL 0 0.450954169
NP_056517.1 138 GLU ASP 0 0.571964562
NP_056517.1 158 ARG GLN 0 0.167268276
NP_056517.1 182 THR ASN 1 0.377516896
NP_056517.1 206 ASN SER 0 0.0414407477
NP_056517.1 216 ARG GLY 0 0.14785032
NP_056517.1 249 TYR CYS 1 0.450579792
NP_056517.1 259 LEU PRO 1 0.75378269
NP_057090.2 114 ARG LEU 0 0.708281696
NP_057090.2 115 SER GLY 1 0.752771795
NP_057090.2 130 GLN PRO 1 0.655211389
NP_057090.2 147 MET THR 0 0.506801784
NP_057090.2 184 ARG GLN 0 0.224583313
NP_057090.2 210 PRO ALA 0 0.348702282
NP_057264.3 100 GLY SER 1 0.809731781
NP_057264.3 110 GLY ARG 1 0.585205734
NP_057264.3 131 ILE PHE 0 0.192911997
NP_057264.3 142 ILE LEU 0 0.671090305
NP_057264.3 151 LEU PRO 1 0.83907187
NP_057264.3 158 PHE VAL 0 0.404426932
NP_057264.3 29 LYS ARG 0 0.14993076
NP_057264.3 302 THR SER 1 0.41776526
NP_057264.3 318 ARG CYS 0 0.560013413
NP_057264.3 329 THR ILE 0 0.53527844
NP_057264.3 348 ARG CYS 1 0.484014928
NP_057264.3 349 GLY ARG 1 0.892033517
NP_057264.3 368 GLU LYS 1 0.739711404
NP_057264.3 38 HIS ARG 1 0.690323472
NP_057264.3 419 PRO LEU 1 0.701345444
NP_057264.3 437 THR ALA 1 0.738723874
NP_057264.3 44 GLY ARG 1 0.954057932
NP_057264.3 473 GLY ASP 1 0.827273428
NP_057264.3 49 TYR CYS 1 0.902933955
NP_057264.3 501 ALA ASP 1 0.736041367
NP_057270.1 130 LEU TRP 0 0.382556468
NP_057270.1 143 SER TYR 1 0.167591557
NP_057270.1 145 PHE LEU 1 0.392712444
NP_057270.1 384 GLN PRO 0 0.656154394
NP_057270.1 410 MET ARG 0 0.240338907
NP_057270.1 418 ARG GLN 0 0.443040699
NP_057270.1 430 GLY ALA 0 0.0225730669
NP_057270.1 434 PHE TYR 0 0.428798616
NP_057457.1 120 ARG TRP 1 0.268101245
NP_057457.1 183 ASP ASN 0 0.668072283
NP_057457.1 252 PRO ALA 0 0.15210335
NP_057457.1 272 LEU PHE 0 0.132718921
NP_057457.1 282 PRO ALA 0 0.210553288
NP_057457.1 291 LEU PRO 1 0.508378386
NP_057573.2 168 GLY ARG 1 0.687502265
NP_057573.2 18 LYS ARG 0 0.193641633
NP_057573.2 258 ILE THR 1 0.379901528
NP_057573.2 75 LYS GLN 0 0.111682326
NP_057683.1 101 SER LEU 0 0.122539811
NP_057683.1 246 ILE MET 1 0.171246558
NP_058519.3 17 THR MET 0 0.35902828
NP_058519.3 222 ARG SER 0 0.260421067
NP_058519.3 244 ARG GLN 0 0.111133456
NP_058519.3 285 ASP ASN 0 0.155568585
NP_058519.3 289 VAL ALA 0 0.101416215
NP_058519.3 28 GLY SER 0 0.219926551
NP_058519.3 318 SER LEU 0 0.114600696
NP_058519.3 41 ALA THR 0 0.226892173
NP_058519.3 441 TYR HIS 0 0.197777823
NP_058519.3 448 ARG GLN 0 0.196351379
NP_058519.3 468 ILE THR 0 0.202256665
NP_058519.3 495 ALA THR 0 0.112006001
NP_058519.3 583 LEU VAL 1 0.314534217
NP_058519.3 589 GLY VAL 1 0.476374239
NP_058519.3 597 LYS ASN 0 0.39925158
NP_058519.3 5 ARG HIS 0 0.462020755
NP_058519.3 613 ASN HIS 1 0.42292273
NP_058519.3 617 VAL ILE 0 0.326863289
NP_058519.3 618 PRO LEU 1 0.568953276
NP_058519.3 620 GLY VAL 1 0.383152753
NP_058519.3 622 SER ASN 1 0.409292102
NP_058519.3 659 GLU VAL 1 0.439277858
NP_058519.3 669 SER LEU 1 0.363478184
NP_060307.2 256 GLN LYS 1 0.480190277
NP_060307.2 291 ASN SER 0 0.0257052239
NP_060307.2 315 GLY ASP 0 0.423633307
NP_060307.2 325 VAL MET 0 0.0274193007
NP_060307.2 32 ILE VAL 0 -0.000607106602
NP_060307.2 341 ALA VAL 1 0.298870474
NP_060307.2 426 PRO LEU 0 0.420573354
NP_060319.1 191 THR MET 0 0.0894435868
NP_060319.1 70 ASP ASN 0 0.333308131
NP_060319.1 90 VAL MET 1 0.084196344
NP_060525.3 165 HIS ARG 0 0.142571852
NP_060525.3 183 ARG TRP 0 0.0792732611
NP_060525.3 203 GLU LYS 1 0.221490338
NP_060525.3 260 GLY ARG 1 0.641090751
NP_060525.3 279 GLU ALA 0 0.298659325
NP_060525.3 284 VAL PHE 1 0.469149679
NP_060525.3 302 ARG CYS 0 0.235122487
NP_060525.3 86 GLU LYS 0 0.322426349
NP_060592.2 152 CYS PHE 1 0.375682622
NP_060592.2 184 GLN LYS 1 0.244120672
NP_060592.2 196 LYS ARG 0 0.0919259489
NP_060592.2 45 SER GLY 1 0.583565891
NP_060592.2 474 THR ILE 0 0.106254809
NP_060592.2 548 LEU MET 0 0.149227947
NP_060592.2 613 LEU PHE 1 0.315863222
NP_060592.2 626 LEU GLN 1 0.497169405
NP_060592.2 629 TYR CYS 1 0.333972543
NP_060592.2 63 GLY ASP 0 0.631449282
NP_060592.2 87 ASP GLY 0 0.139113888
NP_060859.4 240 ILE VAL 0 0.0332107767
NP_060859.4 337 TYR CYS 1 0.422391236
NP_060859.4 49 TRP SER 0 0.490529925
NP_061944.2 154 HIS ASN 0 0.0129306857
NP_061944.2 20 ASP GLY 1 0.341617793
NP_061944.2 215 SER LEU 0 -0.00409827195
NP_061944.2 25 MET VAL 0 0.41853705
NP_061971.3 156 SER PHE 1 0.280269712
NP_061971.3 234 CYS TRP 0 0.592959642
NP_061971.3 254 LEU PHE 0 0.272986591
NP_061971.3 25 ARG HIS 0 0.262965322
NP_061971.3 307 ILE VAL 0 0.153484106
NP_061971.3 403 ARG GLN 0 0.286220104
NP_061971.3 435 SER PHE 1 0.47218594
NP_061971.3 457 ALA THR 0 0.137730077
NP_061971.3 469 TYR ASP 0 0.291887105
NP_061971.3 525 PHE ASN 1 0.697738171
NP_061971.3 558 GLY CYS 1 0.805865943
NP_061971.3 566 HIS GLN 0 0.139089167
NP_061971.3 578 THR SER 0 0.105783254
NP_061971.3 633 ASP GLY 1 0.273529112
NP_061971.3 749 LYS GLU 0 0.0617282502
NP_061971.3 755 GLU GLY 0 0.0559548996
NP_061971.3 805 GLU ASP 0 0.160546914
NP_064608.2 216 GLY ARG 0 0.243111953
NP_064608.2 258 ILE ASN 1 0.206594944
NP_064608.2 365 GLY ARG 1 0.602500618
NP_064608.2 365 GLY GLU 1 0.547388196
NP_064608.2 379 GLY ARG 1 0.77182287
NP_064608.2 551 ARG HIS 0 0.252309382
NP_064608.2 558 ARG TRP 0 0.297332853
NP_064608.2 561 VAL MET 0 0.150902465
NP_064608.2 564 ASN ASP 0 0.264938027
NP_064632.2 213 ARG TRP 1 0.58961004
NP_064632.2 272 GLY ASP 1 0.824605107
NP_064632.2 549 GLY SER 1 0.557894588
NP_064632.2 551 GLU LYS 1 0.679283917
NP_064632.2 80 HIS TYR 0 0.156673178
NP_064632.2 85 HIS GLN 0 0.1609433
NP_065394.1 100 ALA THR 0 0.358225733
NP_065394.1 106 LEU PRO 1 0.641340792
NP_065394.1 110 SER LEU 0 0.158895984
NP_065394.1 138 ALA VAL 0 0.091827102
NP_065394.1 232 THR PRO 1 0.721003413
NP_065394.1 247 ASN SER 0 0.230385855
NP_065394.1 257 SER ARG 0 0.47681725
NP_065394.1 272 PRO ARG 0 0.317615926
NP_065394.1 303 VAL MET 0 0.339119196
NP_065394.1 340 ARG GLN 0 0.178647295
NP_065394.1 349 GLU GLY 0 0.549247622
NP_065394.1 362 ASP TYR 1 0.515461564
NP_065394.1 446 VAL LEU 1 0.462243557
NP_065394.1 456 SER LEU 1 0.327650815
NP_065394.1 465 PHE LEU 1 0.40229854
NP_065434.1 141 PRO LEU 0 0.106622823
NP_065434.1 142 GLY VAL 1 0.147440389
NP_065434.1 17 ALA GLU 0 0.242785439
NP_065434.1 23 THR ILE 0 0.225301936
NP_065434.1 282 HIS GLN 1 0.237455204
NP_065434.1 458 VAL ALA 1 0.0804483891
NP_065434.1 491 ASP HIS 1 0.36621359
NP_065434.1 504 ARG CYS 1 0.346037328
NP_065434.1 509 ALA VAL 0 0.118253484
NP_065434.1 538 ALA THR 0 0.11042238
NP_065434.1 548 ARG GLN 0 0.0891386643
NP_065434.1 549 SER ARG 0 0.123564273
NP_065434.1 54 ARG CYS 1 0.31077683
NP_065434.1 551 CYS TYR 0 0.310583442
NP_065712.1 106 LEU PRO 1 0.678724647
NP_065712.1 111 ALA GLU 1 0.676199377
NP_065712.1 118 ASP ASN 0 0.0384559147
NP_065712.1 11 PHE LEU 1 0.512424946
NP_065712.1 11 PHE VAL 1 0.485342473
NP_065712.1 139 MET VAL 1 0.558948576
NP_065712.1 151 PHE SER 1 0.558528304
NP_065712.1 172 LEU PHE 0 0.576494634
NP_065712.1 24 ARG TRP 1 0.554897964
NP_065712.1 25 ARG CYS 0 0.149142474
NP_065712.1 36 ARG CYS 0 0.0867007971
NP_065712.1 6 MET THR 1 0.35632351
NP_065712.1 83 SER PRO 1 0.680276513
NP_065712.1 85 SER ASN 1 0.611501634
NP_066269.1 169 ARG TRP 1 0.545326531
NP_066269.1 5 THR PRO 1 0.49682188
NP_066269.1 6 PHE LEU 0 0.535244405
NP_066279.2 107 ARG SER 1 0.675126255
NP_066279.2 167 GLY ARG 0 0.0978530273
NP_066279.2 199 PHE SER 0 0.130945101
NP_067641.2 104 TRP CYS 0 0.706688643
NP_067641.2 172 ALA THR 0 0.339791656
NP_067641.2 396 ARG SER 1 0.579980195
NP_067641.2 500 VAL PHE 1 0.41434136
NP_067641.2 515 ILE VAL 0 0.147416249
NP_068602.2 176 ALA THR 0 0.104242556
NP_068602.2 319 LYS GLU 1 0.629770935
NP_068602.2 359 ALA THR 1 0.330504715
NP_068602.2 360 LEU GLY 1 0.286298424
NP_068602.2 367 ILE THR 1 0.558344543
NP_068602.2 369 SER PRO 1 0.736010492
NP_068602.2 369 SER TYR 1 0.597833574
NP_068602.2 371 ARG GLN 0 0.253728241
NP_068602.2 426 SER ASN 1 0.555405676
NP_068602.2 427 GLU GLY 0 0.644778192
NP_068602.2 458 GLN HIS 1 0.637050152
NP_068602.2 460 ALA PRO 1 0.517265856
NP_068602.2 475 ALA PRO 1 0.546965897
NP_068602.2 478 PHE ILE 1 0.555323184
NP_068602.2 539 ILE PHE 0 0.334031999
NP_068602.2 566 LYS ARG 0 0.0638268963
NP_068602.2 634 ASN LYS 0 0.186402395
NP_068656.2 132 SER ARG 0 0.100772098
NP_068656.2 210 ILE SER 0 0.318752021
NP_068656.2 336 MET THR 1 0.514019728
NP_068656.2 355 GLN ARG 1 0.459750295
NP_068656.2 356 ASP TYR 1 0.453329474
NP_068656.2 356 ASP VAL 1 0.392370641
NP_068656.2 377 GLY CYS 0 0.506424069
NP_068656.2 384 SER CYS 1 0.32163015
NP_068656.2 63 ASP GLU 0 0.0801806524
NP_068657.1 272 GLY GLU 0 0.357337236
NP_068657.1 276 SER PHE 0 0.25886485
NP_068657.1 337 GLY GLU 0 0.323331594
NP_068657.1 362 PRO SER 0 0.273532212
NP_068657.1 495 MET VAL 0 0.345016897
NP_068657.1 515 ASP ASN 1 0.296943843
NP_068657.1 557 THR LYS 1 0.265169829
NP_068657.1 559 GLU VAL 1 0.285541058
NP_068657.1 635 SER PHE 0 0.298433602
NP_068657.1 640 PRO ALA 0 0.226958573
NP_068657.1 64 CYS PHE 1 0.650635004
NP_068657.1 70 MET ARG 1 0.351271957
NP_068838.3 139 GLY GLU 1 0.131035849
NP_068838.3 274 HIS ARG 1 0.319662035
NP_068838.3 277 ALA THR 0 0.161592782
NP_068838.3 630 ARG HIS 0 0.636369884
NP_068838.3 654 PHE LEU 0 0.429131985
NP_071764.3 123 ALA PRO 0 0.190289021
NP_071764.3 174 LEU VAL 0 0.242827162
NP_071764.3 293 PRO LEU 1 0.474661767
NP_071764.3 301 THR ILE 0 0.446254939
NP_071764.3 316 VAL MET 0 0.231307715
NP_071764.3 31 GLY SER 0 0.0322583541
NP_071764.3 321 THR PRO 0 0.452651173
NP_071764.3 325 VAL LEU 0 0.165591225
NP_071764.3 339 GLY SER 0 0.238081813
NP_071764.3 438 GLN ARG 1 0.589958251
NP_071764.3 458 LEU PHE 0 0.188076451
NP_071764.3 517 LEU PHE 0 0.427828968
NP_071764.3 571 LYS ASN 0 0.379740596
NP_071764.3 58 SER LEU 0 0.121357143
NP_071764.3 635 GLY SER 0 0.0293805338
NP_071764.3 638 ARG PRO 1 0.561802387
NP_071764.3 644 THR MET 1 0.456759512
NP_071764.3 73 ARG CYS 0 0.252707243
NP_071764.3 90 PRO LEU 1 0.218817353
NP_071765.2 1062 ALA THR 0 0.0380162187
NP_071765.2 1091 SER PRO 0 0.0308730267
NP_071765.2 1240 PRO ALA 0 -0.0359619223
NP_071765.2 1342 SER PRO 0 0.0615075044
NP_071765.2 1367 ARG GLN 0 0.0744273141
NP_071765.2 198 VAL MET 0 0.316634387
NP_071765.2 245 ARG TRP 1 0.400341332
NP_071765.2 284 ASP ASN 0 0.374128759
NP_071765.2 323 THR MET 0 0.326148421
NP_071765.2 361 GLY GLU 1 0.385528892
NP_071765.2 397 PRO THR 0 0.337799251
NP_071765.2 416 ARG HIS 0 0.18603678
NP_071765.2 460 GLN ARG 1 0.372422159
NP_071765.2 495 ASP GLU 0 0.245486245
NP_071765.2 522 VAL MET 0 0.116596103
NP_071765.2 5 LEU PRO 1 0.444469094
NP_071765.2 618 GLY SER 0 0.123206913
NP_071765.2 648 ARG HIS 0 0.132430196
NP_071765.2 703 ARG PRO 1 0.388709098
NP_071765.2 705 SER PRO 1 0.386411458
NP_071765.2 728 SER ASN 0 0.12887381
NP_071765.2 770 GLY CYS 0 0.220507726
NP_071765.2 771 PRO LEU 1 0.143841162
NP_071765.2 95 ILE THR 1 0.48899889
NP_071765.2 976 GLN ARG 0 0.0305657927
NP_071882.1 195 LEU GLN 1 0.444489181
NP_071882.1 231 PRO THR 1 0.544044673
NP_071882.1 238 GLU LYS 0 0.470030993
NP_071882.1 400 THR LYS 0 0.308026105
NP_071882.1 405 ARG HIS 1 0.619161129
NP_071882.1 423 GLU ASP 1 0.65914017
NP_071882.1 54 TYR CYS 0 0.294798613
NP_071882.1 575 GLY ARG 0 0.920265079
NP_071882.1 641 TYR PHE 0 0.430157185
NP_071882.1 655 MET VAL 0 0.235106796
NP_073625.1 174 LYS GLU 1 0.554280341
NP_073625.1 323 SER PHE 0 0.191858128
NP_073625.1 39 GLY ALA 0 0.324813575
NP_075063.1 172 PRO LEU 0 0.188786283
NP_075063.1 177 ARG TRP 0 0.195758834
NP_075063.1 20 ALA GLU 1 0.703956783
NP_077010.1 107 VAL MET 0 0.283483207
NP_077010.1 120 ARG GLN 0 0.280380517
NP_077010.1 142 PHE VAL 1 0.525909185
NP_077010.1 146 ARG GLN 1 0.549264014
NP_077010.1 158 LEU PRO 1 0.636451185
NP_077010.1 211 ARG CYS 0 0.211827889
NP_077010.1 213 ALA THR 0 0.134970412
NP_077010.1 230 TYR ASP 1 0.286273479
NP_077010.1 56 ASP ASN 0 0.450821608
NP_077734.1 224 VAL ILE 0 0.079931207
NP_077734.1 485 ARG HIS 1 0.5527367
NP_077734.1 637 ILE VAL 0 0.102196001
NP_077734.1 651 LYS ARG 0 0.176112041
NP_077740.1 132 ARG CYS 1 0.69042635
NP_077740.1 340 THR ALA 1 0.392735392
NP_077740.1 345 ILE THR 1 0.352792263
NP_077740.1 358 THR ILE 0 0.243457139
NP_077740.1 596 ALA VAL 0 0.224179044
NP_077740.1 732 LEU VAL 1 0.0737330988
NP_077740.1 798 ARG GLN 0 0.158376738
NP_078805.3 1 MET ILE 1 0.518588424
NP_078805.3 379 ASP ASN 1 0.156233907
NP_078805.3 384 LEU PRO 0 0.390809149
NP_078805.3 49 GLY CYS 0 0.534944534
NP_078805.3 64 LEU PRO 1 0.844172657
NP_078925.3 148 ASP ASN 0 0.434209079
NP_078925.3 257 PHE TYR 0 0.426898807
NP_078925.3 269 ASN ASP 0 0.458203763
NP_078925.3 288 LEU ARG 1 0.754221797
NP_078925.3 305 GLY SER 1 0.350158364
NP_078925.3 35 HIS ARG 1 0.253030628
NP_078925.3 434 TYR SER 1 0.3016873
NP_078925.3 450 ARG GLN 0 0.283258736
NP_078925.3 503 LEU HIS 1 0.258586526
NP_078925.3 518 LEU GLN 1 0.335520744
NP_078925.3 53 LYS GLU 1 0.425838083
NP_078925.3 544 LEU HIS 1 0.373853832
NP_078925.3 554 SER CYS 0 0.328184009
NP_078925.3 55 VAL MET 0 0.178824693
NP_078925.3 79 GLU LYS 0 0.53013581
NP_078961.3 115 THR ALA 0 0.270059586
NP_078961.3 11 VAL GLY 1 0.359846652
NP_078961.3 177 TYR CYS 1 0.80860275
NP_078961.3 240 VAL GLY 1 0.671594143
NP_078961.3 251 ALA VAL 0 0.475510716
NP_078961.3 311 SER ALA 1 0.412809491
NP_078961.3 426 LYS GLU 0 0.432180405
NP_078961.3 471 ASP VAL 0 0.321916163
NP_078961.3 479 ALA GLU 0 0.14334166
NP_078961.3 557 ILE VAL 0 0.27731964
NP_078961.3 579 LYS ARG 0 0.552635729
NP_078961.3 613 TYR CYS 1 0.619685113
NP_078961.3 711 PRO LEU 0 0.484103084
NP_078961.3 91 CYS TRP 1 0.76782006
NP_079023.2 272 THR ILE 1 0.212294906
NP_079023.2 357 GLU ASP 0 0.130531386
NP_085915.2 107 ARG TRP 0 0.469432324
NP_085915.2 147 PHE VAL 1 0.190560609
NP_085915.2 196 GLY GLU 1 0.34516269
NP_085915.2 209 ARG GLN 0 0.204280958
NP_085915.2 210 ARG CYS 0 0.227120221
NP_109587.1 128 PRO ARG 1 0.397261262
NP_109587.1 128 PRO GLN 1 0.277093887
NP_109587.1 132 GLY VAL 1 0.380933166
NP_109587.1 273 LYS ARG 1 0.0858588815
NP_109587.1 285 ASP ASN 0 0.158984214
NP_109587.1 57 PHE CYS 1 0.183166459
NP_109587.1 61 LYS THR 1 0.584572732
NP_109587.1 73 GLU GLN 0 0.121177189
NP_110388.2 114 ALA VAL 1 0.632642925
NP_110388.2 148 GLN ARG 0 0.112256065
NP_110388.2 216 GLU GLY 1 0.291162401
NP_110404.1 106 ALA SER 0 0.0894523114
NP_110404.1 130 ARG TRP 0 0.220576227
NP_110404.1 227 ASN LYS 0 0.7231673
NP_110404.1 231 ARG GLN 1 0.645378351
NP_110404.1 233 THR ALA 0 0.196424574
NP_110404.1 246 GLY GLU 1 0.883960783
NP_110404.1 337 GLY ALA 0 -0.0196434911
NP_110404.1 360 ASN SER 0 -0.0136125283
NP_110404.1 437 GLU LYS 1 0.738910198
NP_110404.1 445 GLY GLU 1 0.706150651
NP_110404.1 514 LYS ARG 0 0.0672647655
NP_110404.1 518 THR ALA 0 0.00166929862
NP_110404.1 81 SER ARG 1 0.68273145
NP_112503.1 159 ARG CYS 0 0.268703789
NP_112503.1 195 MET THR 0 0.387885779
NP_112503.1 201 THR MET 0 0.203082994
NP_112503.1 244 TYR HIS 0 0.451698244
NP_112503.1 365 ARG GLN 1 0.651819468
NP_112503.1 365 ARG TRP 0 0.627456963
NP_112503.1 370 VAL MET 1 0.61816144
NP_112503.1 375 ARG CYS 1 0.733516395
NP_112503.1 81 TYR CYS 1 0.701402843
NP_114091.3 139 GLY VAL 1 0.676422536
NP_114091.3 174 ASP GLU 1 0.511805356
NP_114091.3 189 ARG LEU 0 0.653293431
NP_114091.3 221 LEU PRO 1 0.823215008
NP_114091.3 289 ILE VAL 0 0.161471948
NP_114091.3 300 ASP GLY 0 0.298029661
NP_114091.3 307 CYS TYR 1 0.814827025
NP_114091.3 315 ARG GLN 1 0.597824275
NP_114091.3 330 ASP ASN 0 0.300299644
NP_114091.3 349 LEU TRP 1 0.453906178
NP_114091.3 413 ARG GLN 0 0.45030126
NP_114091.3 42 ILE MET 0 0.390473634
NP_114091.3 508 GLN PRO 0 0.560162604
NP_114091.3 629 GLU LYS 1 0.641774952
NP_114091.3 632 ARG CYS 0 0.618440807
NP_114091.3 632 ARG PRO 1 0.670345128
NP_114091.3 643 ARG HIS 1 0.237459555
NP_114091.3 709 THR SER 0 0.0970943421
NP_114423.1 100 ALA VAL 0 0.0637528077
NP_114423.1 125 ARG HIS 1 0.505393326
NP_114423.1 12 THR ALA 0 0.0676867068
NP_114423.1 143 GLU LYS 1 0.290644467
NP_114423.1 150 ASN SER 0 0.117167994
NP_114423.1 167 GLU ASP 1 0.215815023
NP_114423.1 178 MET VAL 0 0.024267938
NP_114423.1 188 ARG GLN 0 0.146988958
NP_114423.1 269 ALA VAL 1 0.335379124
NP_114423.1 312 PRO LEU 0 0.28981784
NP_114423.1 327 ALA VAL 0 0.0735462457
NP_114423.1 386 CYS ARG 1 0.808095455
NP_114423.1 394 GLY ARG 1 0.839679837
NP_114423.1 397 ASN SER 0 0.424341023
NP_114423.1 401 THR LYS 1 0.596597433
NP_114423.1 408 GLN HIS 0 0.288787544
NP_114423.1 409 LYS ASN 0 0.518146038
NP_114423.1 464 GLY ASP 1 0.688415289
NP_114423.1 526 TYR CYS 1 0.234024182
NP_114423.1 565 SER LEU 0 0.300050199
NP_114423.1 575 VAL MET 1 0.287881434
NP_114423.1 652 SER LEU 0 0.151183799
NP_114423.1 708 THR ALA 0 0.110276587
NP_114423.1 729 VAL MET 0 0.424038529
NP_114423.1 745 TYR CYS 0 0.323628992
NP_114423.1 754 THR MET 1 0.699807286
NP_114423.1 755 ARG GLN 1 0.761015356
NP_114423.1 804 ARG HIS 1 0.763031781
NP_114423.1 824 VAL MET 1 0.736407876
NP_114423.1 834 GLY SER 1 0.282910675
NP_114423.1 843 LEU PRO 1 0.655539453
NP_114423.1 848 MET ILE 0 0.158046663
NP_114423.1 856 MET VAL 1 0.635149956
NP_114423.1 869 ARG CYS 1 0.835396588
NP_114423.1 873 LEU PRO 1 0.505164564
NP_115909.1 150 HIS GLN 0 0.00993015897
NP_115909.1 186 ARG GLN 0 0.0918623656
NP_115909.1 222 PRO ARG 0 0.101394258
NP_115909.1 230 LEU VAL 1 0.0779465511
NP_115909.1 238 GLY GLU 0 0.138383031
NP_115909.1 25 ALA GLU 1 0.315253764
NP_115909.1 272 ARG GLY 0 0.146305636
NP_115909.1 286 THR MET 1 0.0829666704
NP_115934.1 112 ARG CYS 1 0.561633527
NP_115934.1 145 ALA THR 0 0.0421903282
NP_115934.1 162 PHE LEU 1 0.172901779
NP_115990.3 143 ARG CYS 1 0.363565207
NP_115990.3 143 ARG HIS 0 0.367906809
NP_115990.3 60 LYS GLN 1 0.199223235
NP_115998.2 136 THR MET 0 0.0439200811
NP_115998.2 138 GLU LYS 1 0.174239203
NP_115998.2 161 ARG HIS 0 0.166052744
NP_115998.2 30 GLY ARG 0 0.229367852
NP_149017.2 250 GLY ARG 0 0.349473327
NP_149017.2 268 GLU LYS 0 0.207470655
NP_149017.2 295 ARG PRO 1 0.422206342
NP_149017.2 309 ASN LYS 1 0.543236256
NP_149017.2 329 ALA VAL 0 0.323898107
NP_149017.2 33 GLU GLY 0 0.274738133
NP_149017.2 350 ASN SER 0 0.0469097123
NP_149017.2 351 LEU ARG 1 0.42047292
NP_149017.2 364 ALA GLU 1 0.382763326
NP_149017.2 393 ALA VAL 0 0.0599683672
NP_149017.2 457 SER ILE 1 0.0566706024
NP_149017.2 503 PRO LEU 1 0.0348810852
NP_149017.2 518 GLU LYS 0 0.112487376
NP_149017.2 70 ILE VAL 0 0.0902194753
NP_149017.2 71 TYR CYS 0 0.373228133
NP_149017.2 78 ARG LEU 0 0.252398849
NP_149078.1 131 LYS ASN 1 0.168867022
NP_149078.1 367 VAL ALA 0 0.0218200311
NP_212134.3 104 HIS ARG 0 0.320466161
NP_212134.3 174 ASP GLY 0 0.106757842
NP_212134.3 224 PHE LEU 1 0.284641474
NP_212134.3 254 ASP GLU 0 0.106891051
NP_212134.3 36 GLU LYS 1 0.558585286
NP_212134.3 413 VAL ALA 1 0.172140643
NP_212134.3 422 ARG PRO 0 0.529185176
NP_212134.3 457 PHE LEU 1 0.32825762
NP_338599.1 164 ARG GLN 0 -4.69498009E-05
NP_338599.1 197 ALA VAL 0 0.460855395
NP_338599.1 198 GLU LYS 1 0.414586574
NP_338599.1 217 ARG TRP 0 0.049733799
NP_338599.1 226 PHE LEU 0 0.231317028
NP_338599.1 240 ARG SER 1 0.145501867
NP_338599.1 247 ALA VAL 0 0.477291405
NP_338599.1 290 PRO LEU 1 0.466297895
NP_338599.1 303 THR PRO 1 0.71400708
NP_338599.1 306 GLY ALA 1 0.551298738
NP_338599.1 97 ARG HIS 0 0.18467854
NP_443077.1 129 ALA VAL 0 0.421147764
NP_443077.1 174 SER LEU 1 0.222826302
NP_443077.1 180 SER TRP 1 0.184366077
NP_443077.1 190 ARG CYS 1 0.803360999
NP_443077.1 191 ARG TRP 1 0.661129177
NP_443077.1 207 ALA VAL 0 0.113859907
NP_443077.1 239 MET LYS 0 0.149908677
NP_443077.1 62 THR MET 0 0.390486836
NP_476517.1 10 GLY SER 1 0.630399823
NP_476517.1 225 GLN HIS 0 0.0193207487
NP_476517.1 298 GLY GLU 0 0.122172803
NP_476517.1 30 ARG GLN 0 0.327128142
NP_476517.1 53 MET LYS 0 0.559461594
NP_476517.1 6 THR ALA 0 0.222392499
NP_476517.1 8 ARG TRP 1 0.839128077
NP_477520.2 111 ARG CYS 0 0.0397652574
NP_477520.2 118 THR LYS 1 0.561536551
NP_477520.2 392 MET VAL 0 0.447361171
NP_477520.2 394 VAL ALA 1 0.149701118
NP_477520.2 422 THR ARG 0 0.0720926151
NP_510870.1 191 VAL ILE 0 0.103746891
NP_510870.1 281 VAL MET 0 0.400402755
NP_510870.1 344 SER PRO 1 0.443648696
NP_542400.2 171 VAL ASP 0 0.430036098
NP_542400.2 376 ARG TRP 1 0.423954666
NP_542400.2 419 ASN SER 0 0.322992146
NP_542400.2 425 PRO ARG 1 0.683098018
NP_542411.2 276 GLU LYS 0 0.174684331
NP_542411.2 334 GLU ASP 0 0.181238919
NP_542411.2 455 ARG TRP 1 0.384052336
NP_542411.2 894 PRO LEU 0 0.0788215697
NP_570901.2 114 ALA THR 0 0.16050455
NP_570901.2 201 SER ARG 0 0.25101155
NP_570901.2 22 ALA GLU 0 0.20835495
NP_570901.2 244 ARG TRP 0 0.118362956
NP_570901.2 251 ARG TRP 1 0.128078133
NP_570901.2 268 THR MET 0 0.418835104
NP_570901.2 284 GLU LYS 0 0.396814078
NP_570901.2 317 VAL ILE 0 0.0184487794
NP_570901.2 330 GLY ASP 1 0.567314625
NP_570901.2 372 LEU PRO 1 0.642819464
NP_570901.2 378 LEU VAL 0 0.33335939
NP_570901.2 381 THR ALA 0 0.112630732
NP_570901.2 402 ARG HIS 0 0.248161748
NP_570901.2 410 LEU PRO 1 0.59013927
NP_570901.2 414 PHE LEU 0 0.472250462
NP_570901.2 512 GLY TRP 1 0.715919375
NP_570901.2 54 ARG CYS 0 0.445954889
NP_570901.2 566 ALA THR 0 0.186704606
NP_570901.2 595 GLY VAL 1 0.614773512
NP_570901.2 630 GLY ARG 1 0.607687652
NP_570901.2 84 PRO LEU 0 0.0501352586
NP_570901.2 99 ALA THR 0 0.397610575
NP_612396.1 116 MET LYS 1 0.690235138
NP_612396.1 14 ALA THR 0 0.127219886
NP_612396.1 185 LEU PRO 1 0.477580816
NP_612396.1 216 THR ILE 0 0.233004928
NP_612396.1 253 ARG HIS 1 0.494879156
NP_612396.1 260 GLY ARG 1 0.667677701
NP_612396.1 272 GLN ARG 0 0.301683247
NP_612396.1 275 ARG TRP 0 0.323347837
NP_612396.1 63 ILE LEU 0 0.296566248
NP_612422.2 185 THR MET 0 0.0885302722
NP_612422.2 257 CYS GLY 1 0.389232159
NP_612422.2 287 GLY VAL 1 0.602079332
NP_612422.2 292 MET ILE 0 0.596712947
NP_612422.2 311 PRO SER 0 0.0341667458
NP_612422.2 315 GLU GLY 0 0.0930272937
NP_612422.2 318 ARG HIS 0 0.247170046
NP_619636.2 259 TYR CYS 1 0.790346682
NP_619636.2 274 PRO LEU 1 0.794463933
NP_619636.2 298 LYS ARG 0 0.337231338
NP_619636.2 340 MET THR 0 0.314827383
NP_619636.2 389 ARG GLN 1 0.755067587
NP_619636.2 397 ASP ASN 0 0.258143067
NP_619636.2 444 GLY ARG 1 0.762439668
NP_619636.2 445 ARG CYS 1 0.865337789
NP_619636.2 541 ILE THR 0 0.485836357
NP_619636.2 668 SER ARG 1 0.837907553
NP_619636.2 679 GLU LYS 1 0.600165248
NP_619636.2 734 MET THR 0 0.241363823
NP_619636.2 752 ARG GLN 0 0.34857133
NP_620116.1 11 GLY GLU 1 0.315338403
NP_620116.1 147 ARG GLN 0 0.14794983
NP_620116.1 15 SER GLY 0 0.24560903
NP_620116.1 39 GLY VAL 0 0.0757751167
NP_620116.1 54 ALA PRO 0 0.0284484942
NP_620116.1 67 GLY ARG 1 0.436736584
NP_644808.1 100 VAL ASP 1 0.368810773
NP_644808.1 129 ASP GLU 1 0.718199015
NP_644808.1 136 ILE THR 1 0.5514974
NP_644808.1 139 ALA VAL 0 0.224290207
NP_644808.1 42 ASP GLY 0 0.266020507
NP_644808.1 59 VAL ALA 0 0.116213121
NP_644808.1 81 ASP HIS 1 0.629288852
NP_644808.1 81 ASP TYR 1 0.658533335
NP_653186.2 190 ALA GLY 0 0.295857817
NP_653186.2 226 ALA VAL 0 0.113314502
NP_653186.2 227 ALA THR 0 0.136709422
NP_653186.2 284 ARG GLY 1 0.704170287
NP_653186.2 294 TRP GLY 0 0.366654247
NP_653186.2 298 GLU ASP 1 0.526002765
NP_653186.2 312 GLN LEU 0 0.250335813
NP_653186.2 342 ARG HIS 0 0.184658572
NP_653186.2 418 LEU ARG 1 0.441989273
NP_653186.2 430 MET THR 1 0.232101396
NP_653186.2 74 ALA SER 0 0.110518485
NP_653186.2 89 ARG HIS 0 0.168066248
NP_653186.2 92 ARG CYS 0 0.22973524
NP_658986.1 126 VAL MET 0 0.17537114
NP_658986.1 164 ARG GLN 1 0.674715221
NP_658986.1 173 LEU ARG 0 0.83462429
NP_658986.1 251 TRP LEU 1 0.602069676
NP_658986.1 270 ARG HIS 0 0.325990409
NP_658986.1 272 LYS THR 0 0.412685275
NP_658986.1 290 PRO SER 1 0.724416137
NP_658986.1 315 PHE LEU 0 0.507500768
NP_658986.1 51 ALA THR 0 0.198259369
NP_658986.1 57 GLY CYS 0 0.6777215
NP_658986.1 80 ARG CYS 1 0.25896728
NP_658986.1 85 ARG GLY 0 0.537604213
NP_658986.1 85 ARG LEU 0 0.504848957
NP_689629.2 280 VAL ILE 0 0.0693890825
NP_689629.2 99 GLN ARG 1 0.157263756
NP_689632.2 237 PRO GLN 1 0.274662048
NP_689632.2 318 SER ASN 0 0.465000004
NP_689632.2 403 TRP CYS 1 0.548425794
NP_689632.2 413 PRO SER 0 0.399859905
NP_689632.2 481 VAL LEU 1 0.303148448
NP_689632.2 523 LYS GLN 0 0.505506337
NP_689632.2 539 SER CYS 1 0.662356615
NP_689632.2 565 GLY ARG 0 0.298997015
NP_689632.2 59 HIS TYR 0 0.134811386
NP_689632.2 614 VAL ILE 0 0.162496895
NP_689632.2 69 VAL ILE 0 0.0841708705
NP_694972.3 111 SER TYR 0 0.243379846
NP_694972.3 1141 LEU PRO 1 0.557386279
NP_694972.3 1165 ARG GLN 1 0.397352695
NP_694972.3 1167 ARG CYS 0 0.0918493047
NP_694972.3 1184 ALA THR 0 0.199884236
NP_694972.3 121 THR ARG 1 0.550457358
NP_694972.3 1221 ALA VAL 1 0.203138277
NP_694972.3 1234 LYS ASN 0 0.208713889
NP_694972.3 1272 TYR CYS 0 0.299943537
NP_694972.3 1299 GLY ASP 0 0.108479857
NP_694972.3 343 ILE THR 0 0.00819982495
NP_694972.3 361 SER CYS 0 0.408818215
NP_694972.3 391 PRO ARG 0 0.422573537
NP_694972.3 397 ARG HIS 1 0.147582263
NP_694972.3 437 VAL ILE 0 0.121230341
NP_694972.3 471 ILE VAL 0 0.0081721181
NP_694972.3 52 ALA THR 1 0.275500476
NP_694972.3 605 ARG CYS 0 0.100660622
NP_694972.3 618 ILE THR 0 0.225667939
NP_694972.3 711 ASN SER 0 0.137471601
NP_694972.3 756 ARG TRP 0 0.229309976
NP_694972.3 80 SER LEU 0 0.168320075
NP_714915.3 13 VAL GLY 0 0.539719641
NP_714915.3 172 ARG GLN 1 0.629920483
NP_714915.3 235 ALA SER 0 0.341495663
NP_714915.3 242 ASN THR 1 0.55672729
NP_714915.3 245 SER PHE 1 0.368630707
NP_714915.3 257 MET VAL 1 0.487983525
NP_714915.3 290 TRP LEU 1 0.656922162
NP_714915.3 296 TRP CYS 1 0.734784603
NP_714915.3 320 SER CYS 0 0.500063121
NP_714915.3 349 LEU SER 1 0.465193838
NP_714915.3 358 PRO LEU 1 0.449148268
NP_714915.3 36 ALA VAL 0 0.364804864
NP_714915.3 372 THR LYS 1 0.748328924
NP_714915.3 376 GLN PRO 1 0.831387699
NP_714915.3 437 LEU VAL 0 0.261013627
NP_714915.3 485 PRO SER 1 0.564288974
NP_714915.3 501 ASN THR 0 0.137050375
NP_714915.3 504 SER TYR 0 0.537363887
NP_714915.3 545 GLY GLU 1 0.524673045
NP_714915.3 54 TYR CYS 1 0.702224493
NP_714915.3 615 CYS ARG 1 0.804124534
NP_714915.3 637 PHE LEU 1 0.652348816
NP_714915.3 728 SER GLY 1 0.719650626
NP_714915.3 775 ILE VAL 0 0.32967335
NP_714915.3 820 ARG SER 1 0.546448827
NP_714915.3 82 PRO SER 1 0.554426074
NP_714915.3 857 ALA VAL 0 0.219178274
NP_714915.3 906 LEU ILE 0 0.450811923
NP_714915.3 930 VAL ALA 0 0.422815263
NP_714915.3 942 PHE CYS 1 0.498713255
NP_714915.3 975 ARG HIS 0 0.597641647
NP_733746.1 230 ARG TRP 1 0.21537672
NP_733746.1 312 THR MET 0 0.69431591
NP_733746.1 323 LEU PHE 0 0.530735016
NP_733746.1 393 ARG HIS 1 0.568199158
NP_733746.1 404 PHE SER 1 0.29158932
NP_733746.1 419 GLY GLU 0 0.155757338
NP_733746.1 467 ALA VAL 0 0.0866829604
NP_733746.1 49 GLY VAL 0 0.423183411
NP_733746.1 64 GLY SER 0 0.161892176
NP_733929.1 127 ARG LEU 0 0.337308973
NP_733929.1 2 THR ILE 1 0.224866465
NP_733929.1 66 VAL MET 0 0.249537975
NP_733929.1 75 GLN HIS 0 0.116175584
NP_742055.1 12 ARG HIS 0 0.149556533
NP_742055.1 182 TYR HIS 0 0.271263838
NP_742055.1 202 LEU PRO 1 0.298956186
NP_742055.1 213 GLN HIS 1 0.659620523
NP_742055.1 216 PRO LEU 1 0.131970927
NP_742055.1 224 GLY VAL 0 0.226732314
NP_742055.1 227 ALA THR 0 0.0711351633
NP_742055.1 242 SER GLY 0 0.102105685
NP_742055.1 248 THR MET 0 0.0823907554
NP_742055.1 289 ASP TYR 0 0.209434897
NP_742055.1 295 LEU SER 0 0.13128826
NP_742055.1 296 ARG HIS 0 0.0932674631
NP_742055.1 326 ILE ASN 1 0.467929125
NP_742055.1 361 ARG GLN 0 0.158229753
NP_742055.1 405 GLY ARG 1 0.272006065
NP_742055.1 429 ASP GLY 1 0.655777037
NP_742055.1 514 LEU PRO 1 0.867067218
NP_742055.1 527 TYR ASN 1 0.787733316
NP_742055.1 527 TYR CYS 1 0.811081648
NP_742055.1 52 THR ILE 0 0.206158668
NP_742055.1 547 ARG GLY 1 0.418472439
NP_742055.1 550 VAL GLU 1 0.600275636
NP_742055.1 569 MET THR 1 0.320042372
NP_742055.1 583 LEU PRO 1 0.765241444
NP_751951.1 106 SER LEU 0 0.14858906
NP_751951.1 10 THR MET 1 0.274487793
NP_751951.1 14 VAL ILE 0 0.153688848
NP_751951.1 27 ARG CYS 1 0.533744097
NP_751951.1 57 ILE THR 1 0.485344529
NP_751951.1 60 PHE LEU 1 0.413039863
NP_751951.1 65 VAL MET 1 0.357474804
NP_751951.1 66 ALA VAL 0 0.320739478
NP_751951.1 8 THR ILE 0 0.433820605
NP_758454.1 145 ARG GLN 0 0.698077738
NP_758454.1 147 GLY GLU 1 0.76883918
NP_758454.1 165 LYS ARG 0 0.323311418
NP_758454.1 166 MET ILE 0 0.163320974
NP_758454.1 188 GLY ARG 1 0.668468356
NP_758454.1 326 ARG HIS 0 0.298097968
NP_758454.1 363 GLN HIS 0 0.11898227
NP_758454.1 386 ARG PRO 0 0.42544806
NP_758454.1 89 LEU PRO 1 0.812189281
NP_777367.1 120 MET LYS 1 0.333229393
NP_777367.1 150 LEU PRO 1 0.649356723
NP_777367.1 3 SER ARG 0 0.109536834
NP_777367.1 3 SER ASN 0 0.0833040476
NP_777367.1 48 ASN LYS 1 0.579603076
NP_777367.1 7 LYS ILE 0 0.311814636
NP_789776.1 1 MET ILE 1 0.405519664
NP_789776.1 41 ILE MET 0 0.308288932
NP_789776.1 60 ARG CYS 0 0.267973781
NP_789776.1 7 VAL PHE 1 0.46870923
NP_789794.1 170 ARG GLY 0 0.337134212
NP_789794.1 190 PRO LEU 0 0.555727005
NP_789794.1 230 TRP ARG 1 0.653063416
NP_789794.1 323 HIS ARG 1 0.127009556
NP_789794.1 366 SER PHE 0 0.0521627776
NP_789794.1 412 ASP GLY 0 0.216551647
NP_789794.1 504 ARG LYS 1 0.117671028
NP_789794.1 596 GLU LYS 1 0.11406941
NP_789794.1 63 GLY ARG 1 0.466192722
NP_789794.1 66 ILE PHE 1 0.481077641
NP_789794.1 75 ILE VAL 0 0.071732223
NP_816931.1 137 ALA SER 0 0.29086718
NP_816931.1 31 THR ARG 1 0.552251399
NP_848932.1 1 MET ILE 1 0.240175858
NP_848932.1 78 CYS TRP 0 0.362083435
NP_852259.1 111 ASP TYR 1 0.446462512
NP_852259.1 121 TRP GLY 1 0.880482256
NP_852259.1 125 GLY ARG 1 0.83548224
NP_852259.1 205 VAL PHE 0 0.303735346
NP_852259.1 237 ARG TRP 1 0.807524323
NP_852259.1 243 GLU ASP 0 0.252381235
NP_852259.1 252 SER ILE 1 0.104036577
NP_852259.1 257 VAL MET 0 0.246305734
NP_852259.1 264 ARG LYS 0 0.362486988
NP_852259.1 412 VAL ILE 0 0.0823114961
NP_852259.1 451 GLY ARG 0 0.284728587
NP_852259.1 49 GLN LYS 1 0.460713089
NP_852259.1 516 ASP ASN 0 0.20302026
NP_852259.1 74 MET VAL 1 0.788853109
NP_852259.1 89 VAL GLU 1 0.654821455
NP_861453.1 108 LEU PRO 1 0.377335995
NP_861453.1 136 ARG SER 1 0.26666525
NP_861453.1 163 LYS GLU 0 0.052244097
NP_861453.1 174 ARG GLN 0 0.131958365
NP_861453.1 209 GLY GLU 0 0.073569417
NP_861453.1 42 ALA GLU 0 0.151768193
NP_861453.1 95 GLY SER 0 0.0473812446
NP_872621.1 160 VAL LEU 0 0.108540095
NP_872621.1 51 THR ILE 1 0.591523945
NP_872621.1 52 PRO ARG 1 0.644449472
NP_872621.1 77 HIS LEU 1 0.477475524
NP_878314.1 100 PRO GLN 0 0.110660195
NP_878314.1 161 GLU ASP 0 0.510019779
NP_878314.1 200 ARG GLN 1 0.844608843
NP_878314.1 227 ARG TRP 1 0.503404617
NP_878314.1 291 ASP GLU 0 0.0259361546
NP_878314.1 307 ALA VAL 0 0.170030639
NP_878314.1 90 GLN LEU 0 0.155249596
NP_878899.1 200 ARG CYS 1 0.337635726
NP_878899.1 257 PHE SER 0 0.126275524
NP_878899.1 418 ARG GLN 0 0.0472093038
NP_878899.1 79 ARG GLN 1 0.535527647
NP_878899.1 95 VAL PHE 0 0.478888124
NP_899057.1 134 LYS GLU 1 0.784418285
NP_899057.1 187 ARG GLN 0 0.0785562545
NP_899057.1 187 ARG TRP 0 0.188716173
NP_899057.1 44 ILE THR 1 0.493604839
NP_899057.1 58 PRO LEU 0 0.304215997
NP_899057.1 58 PRO SER 0 0.288375914
NP_899057.1 62 THR SER 0 0.108693317
NP_899057.1 80 ARG THR 1 0.605606973
NP_899057.1 82 ARG LEU 0 0.510047197
NP_899057.1 84 LEU PHE 0 0.306069195
NP_899057.1 85 THR PRO 0 0.656287551
NP_899057.1 87 ALA VAL 0 0.484914869
NP_919225.1 327 ARG TRP 0 0.455146968
NP_919225.1 86 GLU ALA 1 0.0541869104
NP_919253.1 146 ARG TRP 1 0.297934443
NP_919253.1 16 PHE SER 1 0.536650658
NP_919253.1 219 LYS ASN 1 0.723886847
NP_919253.1 225 TRP GLY 1 0.894997239
NP_919253.1 231 LEU VAL 1 0.636693478
NP_919253.1 24 GLY GLU 1 0.687082648
NP_919253.1 261 ARG GLN 1 0.759816289
NP_919253.1 266 ALA PRO 1 0.73896867
NP_919253.1 275 HIS PRO 1 0.850495338
NP_919253.1 296 GLY ARG 1 0.170847252
NP_919253.1 300 ARG CYS 0 0.403615713
NP_919253.1 340 SER LEU 1 0.141989127
NP_919253.1 388 THR ARG 0 0.143042609
NP_919253.1 498 TYR PHE 0 0.0808913335
NP_919253.1 638 ASP GLU 0 0.019406084
NP_919253.1 664 ALA PRO 0 0.0218904689
NP_919299.3 369 GLY SER 0 0.0052863569
NP_919299.3 370 GLU LYS 0 0.163516834
NP_919299.3 393 GLY GLU 1 0.764006317
NP_932346.1 182 ALA THR 0 0.206157967
NP_932346.1 89 CYS GLY 1 0.557630122
NP_982301.1 101 VAL ILE 0 0.159745142
NP_982301.1 136 SER PHE 1 0.660896242
NP_982301.1 168 GLY ARG 1 0.818277836
NP_982301.1 225 ARG CYS 0 0.130090415
NP_982301.1 258 VAL GLU 1 0.709997058
NP_982301.1 297 SER LEU 1 0.673234284
NP_982301.1 331 LEU ARG 1 0.639188051
NP_982301.1 335 ALA VAL 0 0.320547134
NP_982301.1 341 HIS LEU 1 0.698771238
NP_982301.1 361 GLU VAL 1 0.640347242
NP_982301.1 385 CYS TYR 1 0.764724731
NP_982301.1 432 MET LEU 0 0.507670641
NP_996611.2 100 ILE VAL 0 0.0350627489
NP_996611.2 126 SER ALA 0 -0.0114065167
NP_996611.2 156 ARG GLN 1 0.147875175
NP_996611.2 250 PHE CYS 0 0.344460756
NP_996611.2 251 VAL MET 0 0.121997759
NP_996611.2 310 GLN HIS 0 0.0662029758
NP_996611.2 379 LYS ASN 1 0.0657069013
NP_996611.2 398 LEU ARG 1 0.378675401
NP_996611.2 399 CYS TYR 1 0.352711856
NP_996611.2 511 LYS ARG 1 0.223216012
NP_996611.2 538 PHE LEU 0 0.367711157
NP_996611.2 627 GLY ARG 0 0.138182849
NP_996611.2 657 ASP VAL 1 0.245177358
NP_996611.2 699 VAL ILE 0 0.087781623
NP_996611.2 701 ARG CYS 1 0.208273977
NP_996611.2 722 ASP GLY 1 0.259734809
NP_996611.2 740 GLY GLU 0 0.261417419
NP_996611.2 750 LEU VAL 1 0.105497308
NP_996611.2 761 CYS TYR 1 0.479962945
NP_996611.2 767 ARG SER 0 0.0409696512
NP_996611.2 91 MET VAL 0 0.176115423
NP_996611.2 971 THR ALA 0 0.215481237
NP_997235.3 213 SER ASN 0 0.176374704
NP_997235.3 214 ASN LYS 0 0.299748689
NP_997235.3 219 TYR HIS 1 0.832998216
NP_997235.3 275 GLU LYS 0 0.161232769
NP_997235.3 317 GLU ASP 0 0.232847735
NP_997235.3 325 THR ILE 1 0.501937151
NP_997235.3 331 HIS PRO 1 0.764100552
NP_997235.3 360 ASP GLY 0 0.247653648
NP_997235.3 368 ARG HIS 0 0.257784933
NP_997235.3 370 ALA THR 0 0.225118741
NP_997235.3 39 SER THR 0 0.565773487
NP_997235.3 400 ARG CYS 1 0.927159846
NP_997235.3 406 CYS TYR 0 0.405212134
NP_997235.3 447 GLU LYS 0 0.608038783
NP_997235.3 44 TRP ARG 1 0.708340228
NP_997235.3 458 VAL MET 0 0.448717713
NP_997235.3 508 ARG HIS 1 0.779269218
NP_997235.3 523 ASP ASN 0 0.684950233
NP_998760.1 50 GLY GLU 1 0.428603649
NP_998760.1 50 GLY TRP 0 0.457499862
NP_998818.1 101 LEU PRO 1 0.427797437
NP_998818.1 119 CYS PHE 1 0.419259638
NP_998818.1 135 LEU ARG 1 0.168758452
NP_998818.1 168 ALA ASP 1 0.699310839
NP_998818.1 186 ARG LEU 0 0.390236825
NP_998818.1 196 ASN LYS 1 0.799393177
NP_998818.1 246 ALA THR 0 0.694908381
NP_998818.1 250 GLY VAL 1 0.842157483
NP_998818.1 320 GLY VAL 1 0.577238619
NP_998818.1 321 CYS TRP 1 0.696677983
NP_998818.1 3 GLU ASP 0 0.218881711
NP_998818.1 70 ARG LEU 0 0.19864732
NP_998818.1 80 CYS ARG 1 0.520067275
XP_003118588.1 151 ALA VAL 0 0.31606856
XP_003118588.1 219 PHE SER 1 0.220178276
YP_003024028.1 125 GLY ASP 1 0.545494854
YP_003024028.1 142 SER PHE 1 0.37269485
YP_003024028.1 235 PHE SER 0 0.456609547
YP_003024028.1 415 THR ALA 0 0.108310923
YP_003024033.1 114 THR ALA 0 0.156954214
YP_003024033.1 47 ALA THR 1 0.579656899
YP_003024033.1 53 MET VAL 0 0.642070353
YP_003024034.1 32 CYS ARG 1 0.252194673
YP_003024034.1 36 MET ILE 0 0.119251721
YP_003024034.1 65 VAL ALA 1 0.100375101
YP_003024035.1 109 THR ALA 1 0.0194635708
YP_003024035.1 132 ILE THR 0 0.353410393
YP_003024035.1 294 MET THR 0 0.44683665
YP_003024035.1 340 ARG HIS 1 0.25660038
YP_003024037.1 165 TYR CYS 0 0.771161556
YP_003024037.1 31 VAL ALA 0 0.51697731
YP_003024037.1 33 ILE VAL 0 0.577215374
YP_003024037.1 59 TYR CYS 1 0.826547146
YP_003024037.1 60 LEU SER 1 0.79793781
YP_003024037.1 74 ALA VAL 1 0.756912291
NP_000009.1 152 GLY ASP 1 0.828061044
NP_000009.1 158 THR ASN 1 0.449326336
NP_000009.1 159 GLN ARG 1 0.370838135
NP_000009.1 161 ALA THR 1 0.401333719
NP_000009.1 174 VAL MET 1 0.434538394
NP_000009.1 179 GLY TRP 1 0.689896822
NP_000009.1 17 LEU PHE 0 0.138803393
NP_000009.1 185 GLY SER 1 0.918875933
NP_000009.1 196 ALA VAL 0 0.251010716
NP_000009.1 201 TYR CYS 1 0.963120461
NP_000009.1 213 ALA PRO 1 0.87885052
NP_000009.1 243 LEU ARG 1 0.878087282
NP_000009.1 247 LYS THR 1 0.92345655
NP_000009.1 260 THR MET 1 0.773271203
NP_000009.1 264 LYS GLU 1 0.428657025
NP_000009.1 273 GLY ALA 0 0.246520117
NP_000009.1 283 VAL ALA 1 0.620607436
NP_000009.1 285 GLU GLN 0 0.744709849
NP_000009.1 289 GLY ARG 0 0.591768444
NP_000009.1 290 GLY ASP 1 0.92128545
NP_000009.1 299 LYS ASN 1 0.723268211
NP_000009.1 301 GLY SER 0 0.837011755
NP_000009.1 318 PRO LEU 0 0.765325129
NP_000009.1 356 ILE VAL 0 0.389298856
NP_000009.1 373 ILE PHE 1 0.596276283
NP_000009.1 382 LYS GLN 1 0.806590557
NP_000009.1 413 ILE VAL 0 0.311018735
NP_000009.1 439 GLY ASP 1 0.849075913
NP_000009.1 441 GLY ASP 1 0.852883995
NP_000009.1 453 ARG GLN 1 0.795052171
NP_000009.1 456 ARG HIS 1 0.799710631
NP_000009.1 458 PHE LEU 1 0.463897169
NP_000009.1 473 ALA VAL 0 0.644245684
NP_000009.1 523 GLY ARG 0 0.24430345
NP_000009.1 531 ARG TRP 0 0.255020171
NP_000009.1 538 ARG TRP 0 0.364571691
NP_000009.1 602 LEU ILE 1 0.575266778
NP_000009.1 607 CYS SER 0 0.55631876
NP_000009.1 613 ARG TRP 1 0.676419437
NP_000009.1 615 ARG GLN 0 0.179084569
NP_000009.1 65 PRO LEU 0 0.39983812
NP_000009.1 97 GLU GLY 0 0.382494569
NP_000017.1 147 LYS MET 0 0.0736235902
NP_000017.1 190 ARG GLN 1 0.107525192
NP_000017.1 206 ALA SER 0 0.344824195
NP_000017.1 215 ASP HIS 1 0.442919165
NP_000017.1 217 HIS ASP 0 0.16188252
NP_000017.1 23 SER ARG 1 0.610063612
NP_000017.1 242 THR ILE 1 0.685814857
NP_000017.1 246 LYS GLU 1 0.596767664
NP_000017.1 258 LEU PHE 0 0.243830666
NP_000017.1 270 ARG CYS 0 0.693388283
NP_000017.1 294 TYR HIS 0 0.580941558
NP_000017.1 299 MET VAL 0 0.501488984
NP_000017.1 2 ALA VAL 0 0.559518635
NP_000017.1 303 ARG CYS 1 0.702954233
NP_000017.1 311 LEU VAL 1 0.146847814
NP_000017.1 318 PRO LEU 1 0.157795608
NP_000017.1 351 ILE THR 1 0.194862351
NP_000017.1 371 ARG GLN 0 0.0861122981
NP_000017.1 374 ARG TRP 1 0.242636293
NP_000017.1 395 SER ARG 1 0.354695231
NP_000017.1 396 ARG CYS 1 0.738563836
NP_000017.1 396 ARG HIS 1 0.701556861
NP_000017.1 3 ALA VAL 1 0.521843851
NP_000017.1 422 ASP TYR 1 0.311423004
NP_000017.1 423 LEU VAL 1 0.449513614
NP_000017.1 430 ASP ASN 1 0.321649522
NP_000017.1 438 SER PRO 1 0.510301828
NP_000017.1 447 SER PRO 1 0.374988943
NP_000017.1 448 SER PRO 1 0.314348549
NP_000017.1 452 ARG PRO 1 0.445004016
NP_000017.1 467 PRO ARG 1 0.298885614
NP_000017.1 72 ILE VAL 1 0.227039412
NP_000022.3 10 GLY ALA 0 0.532256484
NP_000022.3 153 VAL MET 1 0.336288989
NP_000022.3 231 ARG GLN 0 0.211853042
NP_000022.3 275 VAL MET 1 0.386546016
NP_000022.3 292 GLY ARG 0 0.688987315
NP_000022.3 59 LYS ASN 0 0.375693828
NP_000026.2 114 ALA VAL 0 0.216826424
NP_000026.2 12 GLN GLU 0 0.1675594
NP_000026.2 135 CYS ARG 1 0.809408665
NP_000026.2 149 ARG CYS 0 0.620523751
NP_000026.2 185 PRO ARG 1 0.70668745
NP_000026.2 187 VAL ALA 0 0.425052017
NP_000026.2 229 LEU PRO 1 0.729693353
NP_000026.2 250 ALA SER 0 0.369419962
NP_000026.2 256 ALA SER 0 0.323498696
NP_000026.2 268 ILE ASN 0 0.369750947
NP_000026.2 304 ARG GLN 0 0.515430987
NP_000026.2 327 ALA VAL 0 0.148500055
NP_000026.2 338 ALA VAL 1 0.451729894
NP_000026.2 34 ASP GLU 0 0.553802371
NP_000026.2 74 ILE THR 1 0.305306762
NP_000032.1 124 ALA VAL 0 0.192448363
NP_000032.1 130 CYS ARG 0 0.419130534
NP_000032.1 154 ARG CYS 1 0.676449358
NP_000032.1 154 ARG SER 1 0.667576551
NP_000032.1 163 ARG CYS 1 0.788149834
NP_000032.1 164 LYS GLU 1 0.89182955
NP_000032.1 165 ARG PRO 1 0.87630105
NP_000032.1 168 ARG CYS 1 0.614015281
NP_000032.1 168 ARG HIS 1 0.625216246
NP_000032.1 168 ARG PRO 1 0.746852398
NP_000032.1 170 ALA PRO 0 0.596575499
NP_000032.1 205 GLN GLU 1 0.351367503
NP_000032.1 230 GLU LYS 1 0.327778757
NP_000032.1 262 GLU LYS 0 0.443147808
NP_000032.1 263 GLU LYS 0 0.525142491
NP_000032.1 31 GLU LYS 1 0.317483693
NP_000032.1 43 ARG CYS 1 0.262863576
NP_000032.1 46 LEU PRO 0 0.516679943
NP_000032.1 60 THR ALA 0 0.281714082
NP_000038.2 111 ARG PRO 1 0.757937074
NP_000038.2 117 GLY ARG 1 0.433979303
NP_000038.2 137 GLY VAL 1 0.744678497
NP_000038.2 222 VAL ILE 0 0.1171638
NP_000038.2 259 HIS ASP 0 0.2843647
NP_000038.2 317 GLY ARG 1 0.820284605
NP_000038.2 481 THR MET 1 0.636660159
NP_000038.2 492 CYS TYR 1 0.715931475
NP_000038.2 53 ILE VAL 0 0.252383232
NP_000038.2 578 PRO SER 1 0.428686231
NP_000038.2 80 ILE ASN 1 0.546204746
NP_000046.1 153 LEU PHE 1 0.719660401
NP_000046.1 156 TYR CYS 1 1.00968564
NP_000046.1 170 VAL MET 1 0.543745816
NP_000046.1 212 ALA VAL 0 0.175383359
NP_000046.1 227 ALA VAL 1 0.779957354
NP_000046.1 229 ALA THR 1 0.669259369
NP_000046.1 23 ILE VAL 0 0.215051249
NP_000046.1 312 THR SER 0 0.282070041
NP_000046.1 314 LEU TRP 0 0.421536893
NP_000046.1 356 ALA ASP 1 0.48725307
NP_000046.1 414 ARG CYS 1 0.687634885
NP_000046.1 418 GLY VAL 1 0.663903594
NP_000046.1 444 ALA THR 0 0.475625247
NP_000046.1 446 PHE SER 1 0.215456545
NP_000046.1 488 GLU LYS 1 0.792833865
NP_000046.1 498 ARG TRP 0 0.443181038
NP_000046.1 525 GLU VAL 1 0.148915425
NP_000046.1 52 THR MET 0 0.121301293
NP_000046.1 543 ARG CYS 1 0.730025947
NP_000046.1 555 PRO GLN 0 0.812388062
NP_000046.1 55 ALA ASP 0 0.5967381
NP_000046.1 567 ALA THR 0 0.215946525
NP_000046.1 56 PHE ILE 1 0.523799241
NP_000058.1 226 ARG HIS 0 0.677008808
NP_000058.1 29 SER PRO 1 0.689759672
NP_000058.1 92 GLN PRO 1 0.77774626
NP_000058.1 94 HIS TYR 1 0.76216501
NP_000080.2 1012 GLY SER 1 0.837183475
NP_000080.2 1022 LEU PHE 0 0.148769602
NP_000080.2 1027 GLY ARG 1 0.736065269
NP_000080.2 1027 GLY GLU 1 0.744636416
NP_000080.2 1035 ALA THR 0 0.0669630766
NP_000080.2 1036 GLY ARG 1 0.795228004
NP_000080.2 1066 GLY ASP 1 0.947384357
NP_000080.2 1084 GLY VAL 1 0.879511237
NP_000080.2 1090 GLY ASP 1 0.705237091
NP_000080.2 1090 GLY CYS 1 0.708270967
NP_000080.2 1099 GLY ARG 1 0.528732896
NP_000080.2 1105 GLY SER 0 0.339320809
NP_000080.2 1189 ASP GLU 0 0.537681818
NP_000080.2 1198 SER PRO 0 0.463389158
NP_000080.2 1206 ALA THR 0 0.214517355
NP_000080.2 1211 ILE THR 0 0.405082941
NP_000080.2 1219 SER ARG 0 0.226475179
NP_000080.2 211 GLY ASP 1 0.932278931
NP_000080.2 217 GLY VAL 1 0.923510671
NP_000080.2 247 GLY ASP 1 1.03802955
NP_000080.2 253 GLY ASP 1 0.976971686
NP_000080.2 256 GLY ASP 1 1.01779151
NP_000080.2 256 GLY VAL 1 0.945653141
NP_000080.2 270 VAL ILE 0 0.0828973502
NP_000080.2 286 GLY ALA 1 0.873670876
NP_000080.2 289 GLY VAL 1 0.91839081
NP_000080.2 294 VAL PHE 0 0.170978636
NP_000080.2 295 GLY VAL 1 0.934263885
NP_000080.2 298 GLY ARG 1 0.978069007
NP_000080.2 310 GLY ARG 1 0.881270468
NP_000080.2 316 GLY ARG 1 0.863799334
NP_000080.2 331 GLY ASP 1 0.979436219
NP_000080.2 344 LEU VAL 0 0.122451335
NP_000080.2 346 GLY CYS 1 0.977836251
NP_000080.2 346 GLY SER 1 0.897532463
NP_000080.2 349 GLY CYS 1 1.03033078
NP_000080.2 350 PRO SER 0 0.148466453
NP_000080.2 367 GLY TRP 1 0.895817816
NP_000080.2 376 GLY ASP 1 0.969570577
NP_000080.2 385 GLY GLU 1 0.947627783
NP_000080.2 391 GLY SER 1 0.905742586
NP_000080.2 41 ARG HIS 0 0.167103842
NP_000080.2 493 GLY GLU 1 0.835993409
NP_000080.2 499 GLY VAL 1 0.817929864
NP_000080.2 508 GLY ASP 1 0.891491294
NP_000080.2 511 GLY ASP 1 0.879508078
NP_000080.2 512 HIS GLN 0 0.0622013696
NP_000080.2 526 GLY ARG 1 0.867890239
NP_000080.2 526 GLY GLU 1 0.858312726
NP_000080.2 528 ASN SER 0 0.0786295235
NP_000080.2 529 GLY CYS 1 0.8976717
NP_000080.2 532 GLY GLU 1 0.801892519
NP_000080.2 53 ASP GLU 0 0.187181041
NP_000080.2 541 GLY CYS 1 0.824795485
NP_000080.2 544 GLY SER 1 0.818335891
NP_000080.2 544 GLY VAL 1 0.838058412
NP_000080.2 549 PRO ALA 0 0.113020554
NP_000080.2 550 GLY SER 1 0.785398066
NP_000080.2 571 GLY ARG 1 0.76926434
NP_000080.2 586 GLY ARG 1 0.892389715
NP_000080.2 601 GLY SER 1 0.883854449
NP_000080.2 634 GLY VAL 1 0.886168957
NP_000080.2 637 GLY ASP 1 0.924702585
NP_000080.2 646 GLY CYS 1 0.957552433
NP_000080.2 646 GLY VAL 1 0.897296607
NP_000080.2 661 GLY SER 1 0.840876281
NP_000080.2 676 GLY VAL 1 0.878936827
NP_000080.2 678 PRO HIS 0 0.273389846
NP_000080.2 693 ARG GLN 0 0.268417925
NP_000080.2 700 GLY CYS 1 1.02367628
NP_000080.2 715 GLY ASP 1 0.987413108
NP_000080.2 721 GLY SER 1 0.957391322
NP_000080.2 723 ASN SER 0 0.217480347
NP_000080.2 730 GLY CYS 1 0.99456346
NP_000080.2 736 GLY CYS 1 0.9994452
NP_000080.2 743 ALA GLY 0 0.161630124
NP_000080.2 751 GLY SER 1 0.944824576
NP_000080.2 763 GLY ASP 1 1.08478367
NP_000080.2 766 GLY VAL 1 0.990442455
NP_000080.2 880 GLY SER 1 0.86125499
NP_000080.2 895 GLY ASP 1 0.954845667
NP_000080.2 904 GLY ARG 1 0.916778088
NP_000080.2 906 ARG HIS 0 0.425042778
NP_000080.2 916 GLY ARG 1 0.921061039
NP_000080.2 925 GLY CYS 1 0.98654604
NP_000080.2 946 GLY ARG 1 0.820621312
NP_000080.2 955 GLY SER 1 0.693277836
NP_000092.2 118 SER ARG 1 0.558074832
NP_000092.2 60 LYS THR 0 0.164816737
NP_000092.2 76 VAL MET 0 0.32372272
NP_000092.2 92 VAL ILE 0 0.142095566
NP_000102.1 120 GLY SER 1 0.568377554
NP_000102.1 124 HIS LEU 1 0.56666708
NP_000102.1 127 VAL MET 0 0.430994123
NP_000102.1 206 SER PRO 1 0.686218143
NP_000102.1 468 ASP VAL 1 0.619946241
NP_000102.1 549 ILE VAL 0 0.164304227
NP_000102.1 601 ILE THR 0 0.0288390871
NP_000102.1 601 ILE VAL 0 -0.00630060304
NP_000102.1 688 ASP HIS 0 0.185752988
NP_000102.1 68 ARG GLN 0 0.220324948
NP_000102.1 698 GLU GLN 0 0.0627368391
NP_000102.1 81 ILE VAL 0 0.228408784
NP_000105.1 112 HIS ARG 1 0.826223314
NP_000105.1 166 ASP GLU 1 0.301635802
NP_000105.1 17 ALA THR 0 0.204990372
NP_000105.1 222 ALA THR 0 0.191815123
NP_000105.1 224 ALA THR 0 0.13172023
NP_000108.1 143 SER PHE 0 0.114168249
NP_000108.1 149 ASP HIS 0 0.286043614
NP_000108.1 156 GLY SER 0 0.242205903
NP_000108.1 183 PRO HIS 1 0.546385586
NP_000108.1 216 GLY ARG 0 0.185906604
NP_000108.1 72 ASP VAL 1 0.218244627
NP_000109.1 105 VAL ASP 1 0.613672912
NP_000109.1 131 PRO LEU 1 0.221602336
NP_000109.1 191 GLY ASP 0 0.732130766
NP_000109.1 194 LEU PRO 1 0.718490601
NP_000109.1 197 ARG PRO 1 0.654889047
NP_000109.1 216 LYS GLU 1 0.55977416
NP_000109.1 261 TRP ARG 1 0.871827245
NP_000109.1 264 ASP ASN 1 0.484386474
NP_000109.1 300 LEU PRO 1 0.909085214
NP_000109.1 308 ALA ASP 1 0.687099993
NP_000109.1 311 VAL GLY 1 0.291597426
NP_000109.1 327 ALA ASP 0 0.309540838
NP_000109.1 32 LEU ARG 1 0.760374904
NP_000109.1 356 MET LYS 0 0.0141622014
NP_000109.1 367 ALA GLY 0 0.114696681
NP_000109.1 368 MET THR 1 0.648275435
NP_000109.1 382 CYS TRP 1 0.842811942
NP_000109.1 385 THR MET 0 0.0774116218
NP_000109.1 407 SER ASN 1 0.289924115
NP_000109.1 41 GLU LYS 0 0.352114439
NP_000109.1 420 MET VAL 0 0.247449026
NP_000109.1 437 ARG TRP 1 0.167454392
NP_000109.1 490 LEU SER 1 0.585674167
NP_000109.1 510 ARG GLN 0 0.0695580319
NP_000109.1 511 ALA VAL 0 0.0730524957
NP_000109.1 513 LYS ARG 1 0.565814435
NP_000109.1 53 CYS TYR 0 0.845284879
NP_000109.1 545 GLY ASP 1 0.282751828
NP_000109.1 5 THR MET 0 0.211567789
NP_000117.1 116 GLY ARG 1 0.754254639
NP_000117.1 122 ARG LYS 1 0.602233827
NP_000117.1 144 PHE SER 1 0.693853378
NP_000117.1 157 VAL GLY 1 0.505417526
NP_000117.1 171 THR ILE 0 0.514415324
NP_000117.1 212 LEU PRO 1 0.864605606
NP_000117.1 249 ARG CYS 1 0.86837858
NP_000117.1 267 GLY ARG 1 0.825881004
NP_000117.1 276 ILE LEU 0 0.422627628
NP_000117.1 48 GLY GLU 0 0.551995277
NP_000117.1 95 LEU VAL 1 0.347923905
NP_000133.1 128 ALA THR 0 0.0851976797
NP_000133.1 248 ARG CYS 1 0.550252974
NP_000133.1 249 SER CYS 1 0.565635204
NP_000133.1 250 PRO ARG 1 0.398851901
NP_000133.1 338 THR MET 0 0.355525434
NP_000133.1 368 GLU LYS 0 0.149666533
NP_000133.1 370 GLY CYS 1 0.178428441
NP_000133.1 371 SER CYS 1 0.313651413
NP_000133.1 373 TYR CYS 1 0.297763377
NP_000133.1 380 GLY ARG 1 0.35702613
NP_000133.1 384 PHE LEU 0 0.167248249
NP_000133.1 405 GLY ASP 0 0.115607955
NP_000133.1 406 LEU VAL 0 -0.0256383959
NP_000133.1 429 ALA THR 0 0.179023191
NP_000133.1 441 ALA THR 0 0.0284099821
NP_000133.1 449 PRO SER 0 0.0759149864
NP_000133.1 52 GLY SER 0 0.0425865874
NP_000133.1 538 ILE VAL 1 0.398240328
NP_000133.1 540 ASN LYS 1 0.827984691
NP_000133.1 540 ASN THR 1 0.732252777
NP_000133.1 553 VAL MET 0 0.558175087
NP_000133.1 621 ARG HIS 1 0.671462417
NP_000133.1 650 LYS ASN 1 0.722525477
NP_000133.1 650 LYS MET 1 0.729023397
NP_000133.1 650 LYS THR 1 0.714017391
NP_000133.1 65 GLY ARG 0 0.136123836
NP_000133.1 717 ALA THR 0 0.15179792
NP_000133.1 734 ALA THR 0 0.117263965
NP_000133.1 93 ARG TRP 0 0.104720101
NP_000137.2 30 THR ILE 1 0.202769116
NP_000137.2 51 PHE LEU 0 0.294295281
NP_000137.2 96 ALA THR 1 0.462624192
NP_000138.2 134 LEU PHE 0 0.615993083
NP_000138.2 146 PRO LEU 0 0.155339718
NP_000138.2 188 TRP CYS 0 0.561257541
NP_000138.2 269 CYS SER 0 0.215643212
NP_000138.2 286 GLN ARG 0 0.170904785
NP_000138.2 290 ASP ASN 0 -0.00393892871
NP_000138.2 345 GLY GLU 1 0.72787565
NP_000138.2 376 ARG GLN 0 0.105316259
NP_000138.2 383 THR ILE 0 0.0315895937
NP_000138.2 410 LEU ARG 1 0.601173639
NP_000138.2 65 GLY ASP 1 0.670086443
NP_000139.1 117 HIS TYR 1 0.440554082
NP_000139.1 12 ALA VAL 0 0.0502105989
NP_000139.1 164 LEU HIS 1 0.488562465
NP_000139.1 174 PHE LEU 1 0.455207616
NP_000139.1 209 ASP ASN 0 0.194873333
NP_000139.1 230 GLN PRO 1 0.772386312
NP_000139.1 259 VAL GLU 1 0.808243394
NP_000139.1 266 GLU GLN 0 0.17859751
NP_000139.1 267 TRP ARG 0 0.975787044
NP_000139.1 267 TRP CYS 1 0.940042496
NP_000139.1 278 ASP ASN 1 0.741264522
NP_000154.1 112 CYS SER 1 0.777054131
NP_000154.1 114 PHE SER 1 0.524582863
NP_000154.1 122 TRP GLY 0 0.561838388
NP_000154.1 137 ASP GLU 0 0.318572551
NP_000154.1 149 PRO GLN 1 0.428185523
NP_000154.1 162 VAL ILE 1 0.182810292
NP_000154.1 166 GLY GLU 1 0.39748928
NP_000154.1 173 VAL GLY 1 0.626972854
NP_000154.1 199 VAL ILE 0 0.339637578
NP_000154.1 211 LEU PHE 0 0.390007019
NP_000154.1 220 LEU PHE 0 0.524985969
NP_000154.1 229 ARG GLY 1 0.667459726
NP_000154.1 262 ASP ASN 1 0.368901581
NP_000154.1 323 ASN SER 0 0.222193375
NP_000154.1 328 ILE THR 0 0.225771368
NP_000154.1 366 LEU ARG 0 0.261779338
NP_000154.1 386 ARG CYS 0 0.298433423
NP_000154.1 386 ARG HIS 0 0.286612362
NP_000154.1 40 ASN ILE 0 0.269015044
NP_000154.1 440 CYS PHE 0 0.134948716
NP_000154.1 465 GLU LYS 0 0.0451774187
NP_000154.1 488 ALA VAL 0 0.0935539231
NP_000154.1 495 PRO THR 0 0.338098496
NP_000154.1 514 CYS TRP 0 0.0735858306
NP_000154.1 546 VAL GLU 0 0.129860759
NP_000154.1 62 GLU LYS 1 0.54093343
NP_000154.1 69 THR ILE 0 0.43391189
NP_000154.1 74 HIS ARG 1 0.277028233
NP_000154.1 89 ARG LYS 1 0.404427141
NP_000163.2 170 VAL MET 0 0.367199212
NP_000163.2 251 ASN LYS 0 0.666406751
NP_000163.2 279 LEU PHE 0 0.49634698
NP_000163.2 38 GLY ASP 1 0.647722781
NP_000165.1 110 GLN ARG 0 0.277239144
NP_000165.1 112 ARG CYS 0 0.322481155
NP_000165.1 27 ARG HIS 0 0.1539547
NP_000165.1 37 ASP GLY 1 0.207929268
NP_000165.1 61 ASN SER 1 0.481059432
NP_000165.1 79 THR ILE 0 0.238475755
NP_000171.1 103 GLU LYS 1 0.659185648
NP_000171.1 1040 ARG GLY 1 0.774652362
NP_000171.1 1044 GLU LYS 0 0.305036902
NP_000171.1 150 TRP ARG 1 0.688981652
NP_000171.1 163 PRO LEU 0 0.392027199
NP_000171.1 255 GLU LYS 1 0.353854716
NP_000171.1 312 THR MET 1 0.55014652
NP_000171.1 312 THR PRO 1 0.753462791
NP_000171.1 313 ARG CYS 1 0.390072405
NP_000171.1 325 LEU PRO 1 0.719997823
NP_000171.1 331 ARG SER 0 0.13809523
NP_000171.1 360 GLY SER 0 0.459784091
NP_000171.1 361 VAL MET 0 0.494255602
NP_000171.1 513 LEU PHE 0 0.198557884
NP_000171.1 52 ALA SER 0 0.362169951
NP_000171.1 558 ASP ASN 0 0.591841936
NP_000171.1 55 THR MET 0 0.330212265
NP_000171.1 565 PHE SER 1 0.323147178
NP_000171.1 573 ILE VAL 1 0.156496719
NP_000171.1 653 GLY ARG 1 0.745885789
NP_000171.1 660 ARG GLN 1 0.309058309
NP_000171.1 698 PRO ARG 0 0.13063392
NP_000171.1 708 TRP ARG 1 0.970017195
NP_000171.1 722 ARG TRP 0 0.167177379
NP_000171.1 734 ILE THR 1 0.614981353
NP_000171.1 734 ILE VAL 0 0.401413679
NP_000171.1 768 ARG TRP 1 0.767203569
NP_000171.1 795 ARG GLN 1 0.636291742
NP_000171.1 866 LYS ASN 0 0.419432163
NP_000171.1 929 ASP TYR 1 0.776742995
NP_000171.1 946 ALA VAL 1 0.675263762
NP_000171.1 950 ALA VAL 1 0.685392082
NP_000171.1 976 ARG LEU 1 0.858041346
NP_000171.1 97 GLU GLN 1 0.282127172
NP_000171.1 984 CYS TYR 1 0.726305485
NP_000171.1 999 PHE SER 1 0.799430132
NP_000173.2 104 ILE VAL 0 0.143817365
NP_000173.2 131 GLU VAL 0 0.212300733
NP_000173.2 197 ALA SER 0 0.421779633
NP_000173.2 213 LYS ARG 0 0.210762516
NP_000173.2 235 ARG TRP 1 0.229935378
NP_000173.2 270 ALA VAL 0 0.0929820985
NP_000173.2 358 GLN LYS 0 0.131145209
NP_000173.2 489 LYS GLU 0 0.167416468
NP_000173.2 510 GLU GLN 1 0.672370553
NP_000173.2 575 THR ASN 0 0.290650666
NP_000173.2 676 ARG CYS 1 0.644576013
NP_000173.2 676 ARG HIS 1 0.600471914
NP_000173.2 687 MET THR 0 0.254876137
NP_000173.2 703 GLY ARG 0 0.887932301
NP_000173.2 705 VAL ILE 0 0.265549958
NP_000173.2 732 ARG GLN 0 0.106009081
NP_000173.2 733 LEU PRO 1 0.717400491
NP_000173.2 742 LYS GLU 0 0.138366506
NP_000174.1 117 ARG GLY 1 0.826547146
NP_000174.1 121 LEU PRO 1 0.849439561
NP_000174.1 133 THR PRO 1 0.653089881
NP_000174.1 187 ASN SER 0 0.095136486
NP_000174.1 242 ASP GLY 1 0.801263094
NP_000174.1 247 ARG HIS 1 0.639795959
NP_000174.1 263 ASP GLY 1 0.305895627
NP_000174.1 277 LYS ARG 0 0.138018832
NP_000174.1 280 GLY ASP 1 0.356248498
NP_000174.1 294 PRO ARG 1 0.818553209
NP_000174.1 301 GLY SER 1 0.799546123
NP_000174.1 326 ALA PRO 1 0.848129213
NP_000174.1 341 MET ILE 0 0.19257234
NP_000174.1 383 SER LEU 0 0.715378463
NP_000174.1 430 PHE SER 1 0.79175514
NP_000174.1 444 ARG LYS 1 0.425100684
NP_000174.1 59 GLY ASP 1 0.869161546
NP_000174.1 61 ARG HIS 1 0.820838988
NP_000174.1 75 MET VAL 0 0.164137676
NP_000177.2 1017 THR ILE 0 0.25883773
NP_000177.2 1040 ARG GLY 0 0.299587458
NP_000177.2 1050 ASN TYR 0 0.321036249
NP_000177.2 1056 ASN LYS 0 0.701596797
NP_000177.2 1059 ILE THR 0 0.634870052
NP_000177.2 1077 CYS TRP 1 0.679292142
NP_000177.2 1110 GLY ALA 0 0.487773418
NP_000177.2 1186 LYS THR 1 0.316891372
NP_000177.2 1203 ARG TRP 1 0.247510955
NP_000177.2 1206 ARG CYS 1 0.283521682
NP_000177.2 161 ALA SER 1 0.208521858
NP_000177.2 177 VAL ALA 0 0.0724897608
NP_000177.2 216 ILE THR 0 0.19604297
NP_000177.2 257 ARG HIS 0 0.0530331358
NP_000177.2 258 PRO LEU 1 0.278200477
NP_000177.2 303 ARG GLN 1 0.182450876
NP_000177.2 402 HIS TYR 0 0.170615196
NP_000177.2 42 TYR PHE 0 0.606597483
NP_000177.2 437 SER TYR 0 0.271282971
NP_000177.2 485 ASP GLY 0 0.231989324
NP_000177.2 532 LEU SER 0 0.510342062
NP_000177.2 567 ARG GLY 1 0.267553538
NP_000177.2 58 SER ALA 0 0.192917988
NP_000177.2 693 ASP ASN 0 0.341882855
NP_000177.2 823 MET ILE 0 0.306779712
NP_000177.2 881 ILE LEU 1 0.588546634
NP_000177.2 884 SER TYR 0 0.321945697
NP_000177.2 936 GLU ASP 0 0.279131085
NP_000177.2 956 THR MET 0 0.277011484
NP_000177.2 970 ILE VAL 1 0.189543411
NP_000177.2 973 CYS TYR 1 0.81731236
NP_000177.2 987 THR ALA 1 0.516447246
NP_000182.2 142 SER PHE 1 0.471470386
NP_000182.2 148 GLN ARG 0 0.228889093
NP_000182.2 165 ARG GLN 0 0.718767405
NP_000182.2 170 CYS PHE 0 0.760311961
NP_000182.2 192 PHE SER 1 0.429734111
NP_000182.2 203 GLY GLU 1 0.735116243
NP_000182.2 233 HIS ARG 1 0.836624205
NP_000182.2 266 CYS ARG 1 0.891855478
NP_000182.2 310 LEU VAL 0 0.472135425
NP_000182.2 41 ARG GLN 1 0.723234832
NP_000182.2 42 ASP GLY 1 0.805465341
NP_000182.2 70 VAL LEU 1 0.134278625
NP_000182.2 75 SER ARG 1 0.736237645
NP_000188.1 130 ASN SER 1 0.841965854
NP_000188.1 161 VAL ILE 0 0.378752857
NP_000188.1 176 GLN PRO 1 0.535113156
NP_000188.1 188 ALA VAL 1 0.508862555
NP_000188.1 197 MET LYS 1 0.342723131
NP_000188.1 232 SER LEU 1 0.488437116
NP_000188.1 268 CYS TYR 1 0.590961814
NP_000188.1 47 MET VAL 0 0.302863479
NP_000190.1 106 SER ARG 1 0.924122512
NP_000190.1 118 THR PRO 1 0.88539499
NP_000190.1 128 PRO LEU 1 0.501073122
NP_000190.1 131 VAL MET 1 0.265148669
NP_000190.1 133 PRO THR 0 0.329299957
NP_000190.1 139 THR MET 1 0.620623887
NP_000190.1 146 LEU PRO 1 0.859663963
NP_000190.1 179 ASP ASN 1 0.890218675
NP_000190.1 182 ARG CYS 1 0.892590463
NP_000190.1 193 PHE LEU 1 0.719261289
NP_000190.1 213 GLN LYS 0 0.297275543
NP_000190.1 288 PRO SER 1 0.255736202
NP_000190.1 298 SER PRO 0 0.868236125
NP_000190.1 300 GLU VAL 1 0.163457319
NP_000190.1 304 ARG LEU 0 0.683415174
NP_000190.1 321 THR ALA 1 0.379658669
NP_000190.1 322 ILE SER 1 0.347672969
NP_000190.1 347 SER PHE 1 0.831562221
NP_000190.1 355 GLU LYS 1 0.496040672
NP_000190.1 359 ALA VAL 0 0.15051645
NP_000190.1 361 VAL ILE 0 0.202039614
NP_000190.1 364 SER ARG 1 0.961911023
NP_000190.1 369 GLU LYS 1 0.974402368
NP_000190.1 372 MET ILE 0 0.593857944
NP_000190.1 377 ARG HIS 1 0.93298173
NP_000190.1 380 GLN ARG 1 0.412973553
NP_000190.1 394 MET ILE 0 0.278809667
NP_000190.1 404 VAL ILE 0 0.0680695623
NP_000190.1 428 ARG HIS 0 0.097129412
NP_000190.1 433 ARG GLN 1 0.899496555
NP_000190.1 444 ASP GLY 1 0.795333922
NP_000190.1 44 ALA THR 1 0.122214414
NP_000190.1 456 ARG HIS 0 0.148196086
NP_000190.1 61 ARG CYS 0 0.241777122
NP_000190.1 66 SER TRP 1 0.81753087
NP_000190.1 79 THR PRO 1 0.869408906
NP_000190.1 84 HIS TYR 1 0.893789947
NP_000190.1 85 GLN ARG 1 0.454285502
NP_000190.1 88 MET THR 1 0.737127006
NP_000195.2 104 GLY ARG 0 0.537173688
NP_000195.2 107 THR ALA 0 0.115519963
NP_000195.2 111 LYS ASN 0 0.245578334
NP_000195.2 138 MET ILE 1 0.413166165
NP_000195.2 162 GLY ASP 1 0.682647228
NP_000195.2 168 ARG GLY 0 0.213448986
NP_000195.2 183 HIS ARG 1 0.239678308
NP_000195.2 188 GLY VAL 1 0.861927569
NP_000195.2 190 GLU ASP 0 0.775522709
NP_000195.2 244 ILE VAL 0 0.224578232
NP_000195.2 255 CYS TYR 1 0.77446568
NP_000195.2 261 GLY ASP 1 0.322034329
NP_000195.2 268 SER LEU 1 0.470160395
NP_000195.2 300 ALA THR 0 0.156277582
NP_000195.2 306 ILE VAL 1 0.311668217
NP_000195.2 333 MET VAL 0 0.210923404
NP_000195.2 345 ARG GLN 1 0.270807058
NP_000195.2 406 ARG CYS 0 0.177492455
NP_000195.2 416 ILE LEU 1 0.686496556
NP_000195.2 431 ALA THR 1 0.799493551
NP_000195.2 433 ILE VAL 1 0.425185651
NP_000195.2 456 TRP LEU 1 0.727190733
NP_000195.2 50 PRO ALA 1 0.768533587
NP_000195.2 519 ASP ASN 1 0.654294252
NP_000195.2 524 ASP VAL 1 0.592267752
NP_000195.2 54 CYS PHE 0 0.913725674
NP_000199.2 1020 ARG GLN 1 0.765479445
NP_000199.2 1033 SER PHE 0 0.709683001
NP_000199.2 1035 GLY VAL 1 0.878250182
NP_000199.2 1048 GLY ASP 0 0.191661894
NP_000199.2 1055 ALA VAL 1 0.787934184
NP_000199.2 1065 LEU VAL 0 0.0873848125
NP_000199.2 1075 ALA ASP 1 0.885043919
NP_000199.2 1086 VAL GLU 1 0.916257203
NP_000199.2 1095 LYS GLU 1 0.1458143
NP_000199.2 1119 ARG TRP 1 0.687278688
NP_000199.2 1146 GLY ARG 1 0.985206425
NP_000199.2 1158 ARG GLN 1 0.927979112
NP_000199.2 1161 ALA THR 1 0.82257849
NP_000199.2 1180 MET ILE 1 0.716265917
NP_000199.2 119 ALA VAL 1 0.734292328
NP_000199.2 1201 ARG GLN 1 0.831595302
NP_000199.2 1201 ARG TRP 1 0.867454231
NP_000199.2 1206 GLU LYS 1 0.915926456
NP_000199.2 120 LEU GLN 1 0.810735345
NP_000199.2 1220 TRP LEU 1 0.773639798
NP_000199.2 1282 THR ALA 0 0.289763898
NP_000199.2 1319 MET ILE 0 0.00201730873
NP_000199.2 1378 ARG GLN 1 0.0687075704
NP_000199.2 146 ILE MET 1 0.586914003
NP_000199.2 171 TYR HIS 0 0.508860767
NP_000199.2 172 ILE SER 1 0.67135042
NP_000199.2 196 CYS SER 1 0.830940604
NP_000199.2 219 CYS ARG 0 1.00384092
NP_000199.2 227 GLY SER 1 0.581258237
NP_000199.2 236 HIS ARG 1 0.642277777
NP_000199.2 256 ARG CYS 1 0.637760222
NP_000199.2 271 PRO LEU 0 0.601119816
NP_000199.2 279 ARG HIS 1 0.874617755
NP_000199.2 280 CYS TYR 1 1.04946399
NP_000199.2 294 LYS ARG 0 0.212282121
NP_000199.2 320 THR MET 0 0.326407999
NP_000199.2 393 GLY ARG 1 0.753510058
NP_000199.2 411 LYS GLN 0 0.437961876
NP_000199.2 448 ILE THR 0 0.746957004
NP_000199.2 492 GLN LYS 0 0.484298468
NP_000199.2 695 GLN ARG 0 0.222173989
NP_000199.2 811 GLY SER 0 0.400434881
NP_000199.2 830 PRO LEU 0 0.240812302
NP_000199.2 859 HIS TYR 0 0.348516554
NP_000199.2 86 ASP GLY 1 0.766344011
NP_000199.2 889 ARG GLN 0 0.271446228
NP_000199.2 89 LEU PRO 1 1.01156998
NP_000199.2 906 ALA GLY 1 0.274451256
NP_000203.2 112 GLN ARG 0 0.813621521
NP_000203.2 131 ARG PRO 0 0.50243485
NP_000203.2 131 ARG TRP 0 0.293806732
NP_000203.2 139 ASP HIS 1 0.862585723
NP_000203.2 144 MET ARG 1 0.977678835
NP_000203.2 145 ASP ASN 1 0.88813293
NP_000203.2 150 MET VAL 1 0.793479025
NP_000203.2 166 THR ILE 1 0.156557187
NP_000203.2 169 ARG GLN 0 0.155079231
NP_000203.2 186 PRO LEU 0 0.273854554
NP_000203.2 188 SER LEU 1 0.262126625
NP_000203.2 20 LEU PRO 1 0.632093847
NP_000203.2 218 HIS TYR 1 0.688691914
NP_000203.2 222 LEU PRO 1 0.894608557
NP_000203.2 240 ARG GLN 1 0.543662012
NP_000203.2 240 ARG TRP 1 0.564088285
NP_000203.2 242 ARG GLN 1 0.410229236
NP_000203.2 243 ASP VAL 1 0.789836109
NP_000203.2 252 ILE VAL 0 0.372603655
NP_000203.2 261 LYS ARG 0 0.140563384
NP_000203.2 279 LYS MET 1 0.237612084
NP_000203.2 288 LEU PRO 1 0.86368072
NP_000203.2 318 LEU SER 1 0.398098528
NP_000203.2 31 CYS TYR 1 0.913979352
NP_000203.2 321 MET LEU 1 0.422820598
NP_000203.2 361 MET VAL 0 0.158674166
NP_000203.2 39 CYS GLY 1 0.93936038
NP_000203.2 417 ILE ASN 0 0.387876332
NP_000203.2 421 VAL MET 1 0.536896586
NP_000203.2 483 CYS TYR 1 0.919660985
NP_000203.2 515 ARG GLN 0 0.0829297677
NP_000203.2 532 CYS TYR 1 0.930029333
NP_000203.2 553 SER PHE 1 0.350495756
NP_000203.2 598 GLY SER 1 0.433779091
NP_000203.2 601 CYS ARG 1 0.958592117
NP_000203.2 64 CYS TYR 1 0.98275584
NP_000203.2 652 HIS LEU 1 0.143283397
NP_000203.2 654 GLU LYS 0 0.142467275
NP_000203.2 778 SER PRO 1 0.612102568
NP_000207.2 134 CYS GLY 1 0.796542048
NP_000207.2 155 ASN ASP 0 0.285461456
NP_000207.2 163 CYS TYR 1 0.831375957
NP_000207.2 262 ARG PRO 1 0.7043643
NP_000207.2 263 VAL GLY 1 0.483300567
NP_000207.2 323 ILE MET 0 0.10734418
NP_000207.2 396 SER LEU 0 0.341159493
NP_000207.2 404 GLU LYS 0 0.134836048
NP_000207.2 428 PRO LEU 0 0.190980658
NP_000207.2 511 SER TYR 0 0.209243372
NP_000207.2 514 GLU LYS 1 0.384269416
NP_000207.2 534 VAL ILE 0 0.156577483
NP_000207.2 539 GLU LYS 1 0.269994438
NP_000207.2 571 TRP ARG 1 0.77032721
NP_000207.2 587 VAL LEU 0 0.230294123
NP_000207.2 660 ALA THR 1 0.171012029
NP_000211.1 119 THR ALA 0 0.0705612004
NP_000211.1 167 GLY GLU 1 0.627641439
NP_000211.1 188 ARG CYS 0 0.423824668
NP_000211.1 193 THR MET 0 0.109217212
NP_000211.1 209 LEU PHE 0 0.580218732
NP_000211.1 219 SER ARG 1 0.690468073
NP_000211.1 315 VAL GLY 1 0.288181275
NP_000211.1 357 MET THR 1 0.192600995
NP_000211.1 72 VAL GLU 1 0.295600176
NP_000211.1 85 ILE ASN 0 0.497319192
NP_000211.1 86 THR ALA 0 0.414264798
NP_000211.1 99 TRP CYS 1 0.844690919
NP_000212.1 159 ARG GLY 0 0.0390564315
NP_000212.1 40 GLY ARG 1 0.849423051
NP_000213.1 274 THR MET 0 0.317757547
NP_000213.1 304 THR ALA 0 0.211259678
NP_000213.1 374 VAL ILE 0 0.12369816
NP_000213.1 400 ASN SER 0 0.178222895
NP_000213.1 500 THR ILE 0 0.195913047
NP_000213.1 530 VAL ILE 0 0.137673259
NP_000213.1 533 ALA ASP 1 0.371932149
NP_000213.1 559 VAL ALA 1 0.651498616
NP_000213.1 584 PHE CYS 1 0.895842254
NP_000213.1 584 PHE LEU 1 0.8710199
NP_000213.1 604 VAL ILE 1 0.468805313
NP_000213.1 610 GLY ASP 1 0.979442477
NP_000213.1 621 ALA ASP 1 0.948500514
NP_000213.1 621 ALA THR 1 0.817797124
NP_000213.1 656 LEU PRO 1 0.973469913
NP_000213.1 691 CYS SER 0 0.211736456
NP_000213.1 715 SER ASN 0 0.220083103
NP_000213.1 788 CYS ARG 1 1.0081017
NP_000213.1 791 ARG GLY 1 0.914051712
NP_000213.1 796 ARG GLY 1 0.913782597
NP_000213.1 812 GLY VAL 1 0.907772243
NP_000213.1 816 ASP TYR 1 0.906093001
NP_000213.1 847 THR PRO 1 0.91075784
NP_000213.1 84 THR MET 0 0.303881496
NP_000213.1 850 SER ASN 1 0.913115084
NP_000213.1 869 PRO SER 1 0.857782125
NP_000213.1 870 TYR CYS 1 0.787311018
NP_000213.1 910 ASP TYR 0 0.456140935
NP_000222.1 210 HIS ARG 1 0.150721073
NP_000222.1 230 SER ARG 1 0.514502823
NP_000222.1 251 THR ALA 0 -0.000280367763
NP_000222.1 32 ARG GLY 0 0.733359814
NP_000222.1 53 LEU PRO 1 0.764158785
NP_000224.2 137 LYS ASN 0 0.0966956839
NP_000224.2 144 VAL PHE 1 0.127607211
NP_000224.2 152 ILE THR 1 0.123288512
NP_000224.2 161 ILE LYS 0 0.150602698
NP_000224.2 208 VAL ILE 0 -0.0399136245
NP_000224.2 219 ARG HIS 0 0.0776665136
NP_000224.2 229 ILE LEU 0 0.131265298
NP_000224.2 277 SER THR 0 0.266695142
NP_000224.2 284 ASN SER 0 -0.0202053711
NP_000224.2 306 SER ASN 0 0.0262268744
NP_000224.2 337 LEU SER 0 0.0589427873
NP_000224.2 421 GLN HIS 0 0.106374033
NP_000224.2 543 CYS ARG 1 0.781172752
NP_000224.2 564 ASP GLY 1 0.676842153
NP_000224.2 571 MET ILE 1 0.802877784
NP_000224.2 578 ASP GLY 1 0.82505101
NP_000224.2 578 ASP HIS 1 0.817424357
NP_000224.2 593 ALA PRO 1 0.547283769
NP_000224.2 616 SER TYR 1 0.816496432
NP_000224.2 621 PHE SER 0 0.557665646
NP_000224.2 646 ARG HIS 0 0.0240859613
NP_000234.1 108 SER ARG 1 0.336783707
NP_000234.1 141 SER ILE 1 0.264358908
NP_000234.1 143 ARG PRO 1 0.203279614
NP_000234.1 179 SER ILE 1 0.508306563
NP_000234.1 180 PRO ARG 1 0.257061124
NP_000234.1 196 GLY TRP 0 0.234962538
NP_000234.1 202 ARG GLN 0 0.217310399
NP_000234.1 230 GLU LYS 0 0.323822826
NP_000234.1 259 ILE VAL 1 0.224310353
NP_000234.1 267 THR ILE 1 0.370931745
NP_000234.1 283 PRO ARG 1 0.252792478
NP_000234.1 283 PRO LEU 1 0.271457911
NP_000234.1 289 ALA VAL 1 0.225844532
NP_000234.1 309 THR MET 1 0.233924821
NP_000234.1 319 GLU LYS 1 0.402399063
NP_000234.1 329 ARG HIS 0 0.268061399
NP_000234.1 339 SER PHE 0 0.274811864
NP_000234.1 33 VAL LEU 0 0.108439431
NP_000234.1 345 SER LEU 0 0.30093348
NP_000234.1 361 ARG THR 0 0.302322537
NP_000234.1 408 ARG GLN 0 0.0198933408
NP_000234.1 423 ILE VAL 1 0.0598957203
NP_000234.1 427 LEU MET 0 0.100339845
NP_000234.1 42 ARG TRP 0 0.221160844
NP_000234.1 440 GLN GLU 0 0.0362872891
NP_000234.1 461 ARG GLN 0 0.206421673
NP_000234.1 474 GLU LYS 1 0.398062527
NP_000234.1 478 HIS TYR 1 0.364686459
NP_000234.1 479 PHE LEU 1 0.331600159
NP_000234.1 487 VAL LEU 0 0.329050571
NP_000234.1 487 VAL MET 1 0.296796352
NP_000234.1 501 ARG GLY 1 0.259191602
NP_000234.1 514 GLY GLU 1 0.328052878
NP_000234.1 595 ALA VAL 1 0.652749777
NP_000234.1 599 ASN ASP 0 0.50491482
NP_000234.1 632 GLY SER 1 0.296454728
NP_000234.1 646 PRO LEU 1 0.46663183
NP_000234.1 656 GLU ALA 1 0.481794626
NP_000234.1 661 ASP ASN 1 0.22966975
NP_000234.1 675 SER ASN 1 0.634305418
NP_000234.1 680 MET LEU 1 0.712459445
NP_000234.1 681 THR ILE 1 0.637191296
NP_000234.1 694 MET ILE 1 0.649426103
NP_000234.1 695 LYS MET 1 0.683049381
NP_000234.1 702 SER CYS 1 0.71848774
NP_000234.1 704 VAL ILE 1 0.169293568
NP_000234.1 709 LEU ARG 1 0.722786844
NP_000234.1 717 ARG LEU 1 0.655219853
NP_000234.1 717 ARG SER 1 0.647340894
NP_000234.1 726 VAL ALA 1 0.311160415
NP_000234.1 743 PHE LEU 1 0.682666183
NP_000234.1 744 ALA SER 1 0.408186227
NP_000234.1 758 PRO SER 1 0.695664704
NP_000234.1 761 ARG HIS 1 0.40495652
NP_000234.1 772 ILE VAL 1 0.358291656
NP_000234.1 780 PRO THR 1 0.383810818
NP_000234.1 84 GLU LYS 0 0.494941503
NP_000239.1 101 GLU GLY 0 0.227010459
NP_000239.1 111 ALA VAL 0 0.285957962
NP_000239.1 216 ARG LYS 1 0.700235903
NP_000239.1 224 ILE SER 1 0.524712384
NP_000239.1 298 SER PRO 1 0.185471773
NP_000239.1 354 LEU ILE 0 0.0308707263
NP_000239.1 364 TYR PHE 0 0.0887325481
NP_000249.1 149 MET THR 0 0.383816153
NP_000249.1 154 ARG HIS 1 0.56259197
NP_000249.1 173 MET VAL 1 0.23220323
NP_000249.1 56 GLU GLY 1 0.469833553
NP_000252.1 126 ARG TRP 0 0.192535043
NP_000252.1 12 GLY ARG 0 0.313542455
NP_000252.1 13 PRO LEU 1 0.280996203
NP_000252.1 158 ARG GLN 0 0.251454949
NP_000252.1 16 PRO LEU 0 0.250562757
NP_000252.1 17 ALA SER 0 0.132588387
NP_000252.1 189 ARG GLN 0 0.154194638
NP_000252.1 19 GLN HIS 0 0.320100367
NP_000252.1 203 SER PHE 0 0.177933589
NP_000252.1 208 ASP GLU 1 0.217748702
NP_000252.1 218 GLU LYS 0 0.140626207
NP_000252.1 223 PRO SER 0 0.247219697
NP_000252.1 230 GLU LYS 1 0.250194639
NP_000252.1 251 VAL ALA 1 0.18799758
NP_000252.1 256 THR MET 0 0.339303881
NP_000252.1 25 CYS ARG 1 0.408501714
NP_000252.1 261 GLU LYS 1 0.377847224
NP_000252.1 274 PRO ARG 1 0.661211669
NP_000252.1 297 GLN HIS 1 0.745334506
NP_000252.1 329 VAL MET 0 0.537332058
NP_000252.1 337 GLN ARG 1 0.775292873
NP_000252.1 342 ARG LYS 1 0.690003216
NP_000252.1 345 ILE MET 1 0.603263855
NP_000252.1 360 ILE ASN 1 0.717112005
NP_000252.1 370 PRO LEU 1 0.726044774
NP_000252.1 377 THR MET 1 0.734107077
NP_000252.1 380 ASP GLY 1 0.872873545
NP_000252.1 399 GLY ASP 1 0.862523794
NP_000252.1 399 GLY VAL 1 0.809788883
NP_000252.1 422 ARG CYS 0 0.773442447
NP_000252.1 423 LYS GLU 1 0.729228556
NP_000252.1 425 SER PRO 0 0.842700124
NP_000252.1 427 ALA THR 1 0.570720315
NP_000252.1 433 CYS ARG 1 1.00861275
NP_000252.1 434 GLY SER 1 0.720980406
NP_000252.1 437 TYR HIS 1 0.789998949
NP_000252.1 438 THR ILE 1 0.61648047
NP_000252.1 445 ALA VAL 0 0.6317541
NP_000252.1 448 THR PRO 1 0.501960814
NP_000252.1 450 ASN ASP 1 0.764083266
NP_000252.1 455 THR LYS 1 0.850773275
NP_000252.1 458 GLY ASP 1 0.782782018
NP_000252.1 465 ILE MET 1 0.598847032
NP_000252.1 477 ILE ASN 1 0.843004823
NP_000252.1 479 TYR HIS 1 0.820951581
NP_000252.1 500 LYS ARG 0 0.547170341
NP_000252.1 502 SER PRO 1 0.472275615
NP_000252.1 57 ASN ASP 0 0.102344826
NP_000252.1 77 ASP GLU 0 0.119833179
NP_000252.1 82 ARG HIS 0 0.381832659
NP_000252.1 9 CYS SER 0 0.401730657
NP_000256.3 135 LYS GLU 1 0.24908717
NP_000256.3 192 GLY SER 1 0.47525394
NP_000256.3 244 GLU LYS 1 0.628470898
NP_000256.3 263 TRP CYS 1 0.648744404
NP_000256.3 308 ALA VAL 0 0.165442124
NP_000256.3 42 ARG GLN 1 0.643084168
NP_000256.3 53 THR ALA 1 0.0759219006
NP_000256.3 90 ARG HIS 0 0.567976117
NP_000260.1 120 SER GLY 1 0.683308184
NP_000260.1 152 GLU GLN 0 0.507041752
NP_000260.1 86 THR MET 0 0.292210519
NP_000261.2 117 ALA THR 1 0.674526691
NP_000261.2 146 PRO LEU 1 0.829412878
NP_000261.2 156 GLY ALA 1 0.720737219
NP_000261.2 163 SER PRO 1 0.617695749
NP_000261.2 181 MET ILE 0 0.15615049
NP_000261.2 192 TYR CYS 1 0.929273903
NP_000261.2 207 ARG HIS 0 0.385376692
NP_000261.2 217 VAL ILE 0 0.28801176
NP_000261.2 234 ARG PRO 1 0.805009782
NP_000261.2 257 HIS ASP 1 0.740120709
NP_000261.2 51 GLY SER 0 0.156562716
NP_000261.2 89 GLU LYS 1 0.784650803
NP_000266.2 112 CYS PHE 1 0.671493292
NP_000266.2 122 THR ILE 0 0.218631953
NP_000266.2 241 PRO ARG 0 0.316470325
NP_000266.2 249 HIS ASP 1 0.313765317
NP_000266.2 266 ARG TRP 0 0.322580338
NP_000266.2 283 SER ARG 0 0.520961821
NP_000266.2 284 GLU GLY 0 0.363961875
NP_000266.2 315 PRO SER 0 0.27416274
NP_000266.2 334 ALA VAL 1 0.607011378
NP_000266.2 336 ALA VAL 0 0.582928658
NP_000266.2 350 VAL MET 1 0.543106973
NP_000266.2 368 ALA VAL 0 0.464318126
NP_000266.2 385 PHE ILE 0 0.155558527
NP_000266.2 394 MET ILE 1 0.632786632
NP_000266.2 404 THR MET 0 0.613668919
NP_000266.2 415 TYR HIS 1 0.493028849
NP_000266.2 419 ARG GLN 0 0.220295757
NP_000266.2 419 ARG TRP 0 0.318769395
NP_000266.2 440 LEU HIS 0 0.3640275
NP_000266.2 443 VAL ILE 0 0.253629297
NP_000266.2 446 MET VAL 1 0.082567282
NP_000266.2 450 THR LYS 1 0.66366297
NP_000266.2 450 THR MET 1 0.572718859
NP_000266.2 455 ARG GLY 1 0.456772625
NP_000266.2 481 ALA THR 0 0.1690685
NP_000266.2 485 GLY VAL 1 0.809365153
NP_000266.2 52 PRO ARG 0 0.360536039
NP_000266.2 549 HIS GLN 1 0.453765273
NP_000266.2 614 LYS GLU 1 0.674488366
NP_000266.2 655 ILE ASN 0 0.491377532
NP_000266.2 678 GLU LYS 1 0.752802432
NP_000266.2 679 TRP ARG 1 1.00832462
NP_000266.2 688 LEU PHE 1 0.437007487
NP_000266.2 705 GLY GLU 0 0.576334238
NP_000266.2 720 ARG CYS 1 0.560041666
NP_000266.2 727 LEU PRO 1 0.898322046
NP_000266.2 736 SER LEU 1 0.766387165
NP_000266.2 743 PRO LEU 1 0.699499786
NP_000266.2 765 ALA THR 0 0.234051362
NP_000266.2 782 GLY ARG 1 0.825088441
NP_000266.2 787 ALA VAL 1 0.611080289
NP_000266.2 791 VAL ILE 0 0.403958887
NP_000266.2 795 GLY ARG 1 0.913359702
NP_000266.2 811 ARG SER 1 0.376103461
NP_000266.2 831 ALA PRO 0 0.756204426
NP_000266.2 834 VAL MET 0 0.301256567
NP_000266.2 96 GLU ALA 1 0.380856991
NP_000280.1 14 ILE THR 0 0.202006966
NP_000280.1 209 GLY ASP 1 0.822728157
NP_000280.1 396 SER ALA 0 0.0868213549
NP_000280.1 447 GLN LYS 0 0.170952141
NP_000280.1 464 GLY SER 0 0.58903116
NP_000280.1 61 GLY SER 0 0.696844161
NP_000280.1 640 ILE VAL 0 0.235250384
NP_000280.1 686 TRP CYS 1 0.609500289
NP_000286.3 112 PRO THR 1 0.264328212
NP_000286.3 172 GLY ARG 1 0.484250575
NP_000286.3 175 GLU LYS 0 0.231617808
NP_000286.3 240 VAL MET 0 0.165270418
NP_000286.3 247 ARG CYS 0 0.31963557
NP_000286.3 27 PRO LEU 0 0.127116084
NP_000286.3 283 LYS ILE 1 0.404799819
NP_000286.3 288 GLU VAL 0 0.676925659
NP_000286.3 322 ASP GLU 0 0.20385544
NP_000286.3 326 VAL ILE 0 0.199840203
NP_000286.3 335 VAL ILE 0 0.234233096
NP_000286.3 339 GLY GLU 0 0.267558068
NP_000286.3 354 SER PHE 1 0.697271228
NP_000286.3 359 LYS GLU 1 0.67253238
NP_000286.3 365 ASP GLU 0 0.234922111
NP_000286.3 366 GLU LYS 1 0.71734345
NP_000286.3 382 MET ARG 1 0.340296596
NP_000286.3 387 GLU LYS 0 0.228352994
NP_000286.3 393 PRO SER 0 0.616747379
NP_000286.3 40 HIS ARG 0 0.142115712
NP_000286.3 415 PRO HIS 1 0.651313484
NP_000286.3 58 ALA THR 1 0.545176387
NP_000286.3 63 ARG CYS 1 0.429356098
NP_000286.3 69 SER PHE 1 0.349358141
NP_000286.3 92 THR ILE 1 0.424805075
NP_000292.1 133 HIS GLN 0 0.630129158
NP_000292.1 147 LEU PRO 1 0.781102419
NP_000292.1 158 ASP ASN 0 0.243910268
NP_000292.1 159 PRO LEU 0 0.215308443
NP_000292.1 161 GLY ARG 1 0.389257371
NP_000292.1 195 GLY ASP 1 0.701032579
NP_000292.1 200 THR ALA 0 0.656030595
NP_000292.1 208 ALA SER 0 0.181789771
NP_000292.1 235 ARG HIS 1 0.707787097
NP_000292.1 253 ARG HIS 0 0.578021049
NP_000292.1 28 THR ASN 1 0.744230211
NP_000292.1 304 PRO ALA 1 0.712522089
NP_000292.1 321 GLU LYS 0 0.237249553
NP_000292.1 325 ARG HIS 1 0.770308197
NP_000292.1 326 ASN ILE 1 0.744381726
NP_000292.1 359 THR ALA 0 0.195051476
NP_000292.1 374 VAL PHE 0 0.351311624
NP_000292.1 38 LYS GLU 0 0.482581735
NP_000292.1 420 GLY ASP 0 0.335237056
NP_000292.1 453 LYS ILE 0 0.291443259
NP_000292.1 46 ILE ARG 0 0.372093976
NP_000292.1 472 ASP ASN 0 0.243552878
NP_000292.1 494 ALA VAL 0 0.318061054
NP_000292.1 500 THR MET 0 0.176098585
NP_000292.1 510 PRO ARG 1 0.734049916
NP_000292.1 523 ARG TRP 0 0.264582545
NP_000292.1 524 ALA VAL 1 0.279167891
NP_000292.1 553 ASP ASN 0 0.447638035
NP_000292.1 57 GLU LYS 0 0.414396882
NP_000292.1 591 SER PRO 1 0.635624707
NP_000292.1 619 THR ILE 1 0.751048803
NP_000292.1 620 ALA THR 0 0.716017008
NP_000292.1 647 PRO LEU 0 0.263289332
NP_000292.1 682 ILE ASN 0 0.465284646
NP_000292.1 694 ALA THR 1 0.302826196
NP_000292.1 763 PRO SER 1 0.685277402
NP_000292.1 768 GLU LYS 0 0.374266148
NP_000292.1 795 ARG HIS 1 0.654212832
NP_000292.1 89 ARG LYS 0 0.34661147
NP_000311.2 108 TRP GLY 1 0.661105812
NP_000311.2 125 HIS ARG 0 0.449657649
NP_000311.2 145 PRO LEU 1 0.327188522
NP_000311.2 14 LEU PRO 1 0.809589028
NP_000311.2 151 GLY SER 1 0.835786164
NP_000311.2 170 GLY SER 1 0.636077344
NP_000311.2 212 PHE CYS 1 0.634881377
NP_000311.2 23 GLY ASP 1 0.939144373
NP_000311.2 74 LEU PRO 1 0.694384456
NP_000311.2 86 VAL ILE 0 0.333813369
NP_000311.2 91 ALA SER 0 0.58307451
NP_000315.2 270 VAL ILE 1 0.118346393
NP_000315.2 279 GLY GLU 1 0.828040123
NP_000315.2 298 ILE MET 0 0.208335713
NP_000315.2 353 ALA THR 0 0.0679917261
NP_000315.2 363 ALA ASP 0 0.313967049
NP_000315.2 369 ILE VAL 0 0.203355312
NP_000315.2 380 GLY VAL 1 0.631380975
NP_000315.2 67 PHE LEU 0 0.60475564
NP_000315.2 86 VAL ILE 0 0.20835495
NP_000325.4 1080 MET VAL 0 0.744167745
NP_000325.4 1152 ALA ASP 1 0.786801994
NP_000325.4 1158 PRO SER 1 0.662266016
NP_000325.4 1160 ILE VAL 1 0.529883921
NP_000325.4 1202 GLU LYS 0 0.153513655
NP_000325.4 1296 ASP GLU 0 0.610492051
NP_000325.4 1306 GLY GLU 1 0.866775513
NP_000325.4 135 MET LEU 0 0.24376677
NP_000325.4 135 MET THR 0 0.245797023
NP_000325.4 1376 ASN ASP 0 0.177526578
NP_000325.4 1408 ARG CYS 0 0.688115895
NP_000325.4 141 ILE VAL 1 0.149049103
NP_000325.4 1433 LEU ARG 1 0.831629813
NP_000325.4 1448 ARG CYS 1 0.774891198
NP_000325.4 1456 GLY GLU 1 0.752638578
NP_000325.4 1464 GLY ARG 0 0.825992882
NP_000325.4 1473 PHE SER 1 0.633579254
NP_000325.4 1476 MET ILE 1 0.489183962
NP_000325.4 1507 VAL ILE 0 0.319143832
NP_000325.4 1589 VAL MET 1 0.55920279
NP_000325.4 1686 GLU ASP 0 0.114384301
NP_000325.4 1705 PHE ILE 1 0.33132112
NP_000325.4 1828 ARG HIS 0 0.0707835406
NP_000325.4 204 ALA VAL 0 0.297659278
NP_000325.4 282 ARG HIS 0 0.146796167
NP_000325.4 477 LYS ARG 0 0.164571434
NP_000325.4 488 ALA THR 0 0.0828147307
NP_000325.4 524 SER GLY 0 0.0790392756
NP_000325.4 526 GLY ARG 0 0.0826002732
NP_000325.4 529 GLY SER 0 0.0396039672
NP_000325.4 559 ASN ASP 0 0.144579366
NP_000325.4 586 ILE MET 0 0.708223224
NP_000325.4 587 CYS TYR 0 0.704541445
NP_000325.4 599 HIS ARG 0 0.737955987
NP_000325.4 59 GLU ASP 0 0.392946303
NP_000325.4 669 ARG HIS 1 0.747320652
NP_000325.4 672 ARG GLY 1 0.812730491
NP_000325.4 672 ARG HIS 1 0.803725362
NP_000325.4 675 ARG GLN 1 0.799993634
NP_000325.4 675 ARG GLY 1 0.814958453
NP_000325.4 67 ILE VAL 0 0.134370536
NP_000325.4 685 THR MET 0 0.756724238
NP_000325.4 704 THR MET 1 0.48108542
NP_000325.4 71 PRO SER 0 0.202705517
NP_000325.4 734 ALA THR 0 0.28336367
NP_000325.4 81 GLU GLN 0 0.248972163
NP_000325.4 875 PRO SER 0 0.0581617095
NP_000325.4 908 GLU LYS 0 0.176466018
NP_000325.4 916 ASN LYS 0 0.272123992
NP_000331.1 101 VAL ILE 0 0.290443212
NP_000331.1 154 ILE LYS 0 0.227817789
NP_000331.1 187 ALA THR 0 0.583754539
NP_000331.1 198 THR LYS 0 0.318004966
NP_000331.1 242 SER ARG 1 0.603078544
NP_000331.1 318 GLY ARG 1 0.935179234
NP_000331.1 389 LEU PRO 1 0.725613892
NP_000331.1 404 ILE THR 0 0.428823918
NP_000331.1 417 PRO LEU 1 0.650980592
NP_000331.1 423 VAL GLU 1 0.660468519
NP_000331.1 432 ARG HIS 0 0.553646743
NP_000331.1 468 LEU VAL 0 0.57707566
NP_000331.1 478 LEU VAL 0 0.532893002
NP_000331.1 480 THR ARG 1 0.73857969
NP_000331.1 68 PRO LEU 0 0.257269502
NP_000331.1 83 GLU LYS 0 0.336038738
NP_000334.1 254 LYS GLU 0 0.299278527
NP_000334.1 288 LEU VAL 0 0.119177744
NP_000334.1 318 GLY ARG 1 0.842351139
NP_000334.1 411 ALA THR 0 0.0468312167
NP_000334.1 468 ALA VAL 1 0.250750303
NP_000334.1 575 ALA VAL 0 0.0770042613
NP_000334.1 588 ILE THR 0 0.126110047
NP_000337.1 108 PRO LEU 1 0.759734213
NP_000337.1 112 PHE LEU 1 0.90730679
NP_000337.1 113 MET VAL 1 0.785030007
NP_000337.1 143 TRP ARG 1 0.939395428
NP_000337.1 158 ALA THR 1 0.7250337
NP_000337.1 165 HIS GLN 1 0.867284298
NP_000337.1 170 PRO ARG 1 0.754609764
NP_000337.1 173 LYS GLU 1 0.759721637
NP_000337.1 210 ASP ASN 0 0.129390001
NP_000337.1 307 PRO ARG 0 0.180665478
NP_000337.1 427 HIS ARG 0 0.220623568
NP_000337.1 435 ILE VAL 0 0.132697463
NP_000337.1 76 ALA GLU 1 0.760215819
NP_000345.2 141 LYS ASN 0 0.278286308
NP_000345.2 153 LEU PHE 0 0.316508651
NP_000345.2 191 ASP ASN 0 0.0944610834
NP_000345.2 211 ALA THR 0 0.220664069
NP_000345.2 329 TYR PHE 0 0.544697762
NP_000345.2 351 HIS TYR 1 0.592677295
NP_000345.2 383 PRO LEU 1 0.266777694
NP_000350.1 102 ASP VAL 1 0.612194836
NP_000350.1 121 ARG CYS 0 0.317613542
NP_000350.1 122 SER LEU 0 0.17387569
NP_000350.1 125 ASN THR 1 0.800945222
NP_000350.1 126 ARG CYS 1 0.388432026
NP_000350.1 126 ARG HIS 1 0.286508203
NP_000350.1 128 GLU GLY 0 0.310208946
NP_000350.1 132 ASP ASN 0 0.263711542
NP_000350.1 143 ARG CYS 1 0.919358909
NP_000350.1 143 ARG HIS 1 0.861609459
NP_000350.1 144 GLY ARG 1 0.973923922
NP_000350.1 144 GLY GLU 1 0.911652803
NP_000350.1 155 ARG TRP 1 0.668699265
NP_000350.1 160 SER CYS 1 0.392915785
NP_000350.1 209 VAL PHE 1 0.506619811
NP_000350.1 218 GLY SER 1 0.909290254
NP_000350.1 245 ILE VAL 0 0.313215941
NP_000350.1 249 PRO LEU 1 0.839715242
NP_000350.1 254 ASP ASN 1 0.812716544
NP_000350.1 264 ARG GLN 1 0.671662629
NP_000350.1 264 ARG TRP 1 0.754135966
NP_000350.1 278 GLY ARG 1 0.872663736
NP_000350.1 285 GLU LYS 1 0.296545088
NP_000350.1 286 ARG GLN 1 0.473416984
NP_000350.1 289 ASN THR 1 0.552089036
NP_000350.1 291 GLY SER 1 0.964473665
NP_000350.1 307 ARG GLY 1 0.428808153
NP_000350.1 308 ARG GLN 0 0.337238252
NP_000350.1 315 ARG CYS 1 0.815173745
NP_000350.1 323 ARG GLN 1 0.814469934
NP_000350.1 330 ASN HIS 1 0.834619343
NP_000350.1 331 SER PRO 1 0.834523439
NP_000350.1 358 SER ARG 1 0.901345849
NP_000350.1 359 VAL MET 1 0.495118022
NP_000350.1 365 TYR ASP 1 0.78782475
NP_000350.1 366 LEU PRO 1 0.878684461
NP_000350.1 368 THR MET 0 0.231691062
NP_000350.1 382 GLY ARG 1 0.773598254
NP_000350.1 383 VAL MET 1 0.564281821
NP_000350.1 405 HIS ASN 1 0.754174888
NP_000350.1 42 SER TYR 0 0.53287524
NP_000350.1 430 ASP VAL 1 0.788103521
NP_000350.1 451 GLY VAL 1 0.821324229
NP_000350.1 507 ARG TRP 0 0.319754392
NP_000350.1 560 ALA GLY 1 0.703690767
NP_000350.1 56 ALA VAL 0 0.380595326
NP_000350.1 607 ARG CYS 0 0.276312858
NP_000350.1 687 ARG HIS 1 0.436066538
NP_000350.1 689 ARG CYS 1 0.346723288
NP_000350.1 689 ARG HIS 1 0.208418831
NP_000350.1 726 PHE LEU 0 0.530139685
NP_000350.1 793 GLY ARG 0 0.815307677
NP_000350.1 82 SER PHE 0 0.714704037
NP_000350.1 94 GLY ASP 1 0.601719081
NP_000356.1 155 VAL MET 1 0.28557238
NP_000356.1 171 ILE VAL 1 0.387935281
NP_000356.1 63 ALA ASP 1 0.647791266
NP_000356.1 89 ALA PRO 0 0.493407965
NP_000371.1 108 CYS PHE 1 0.858372509
NP_000371.1 166 VAL ALA 0 0.124258392
NP_000371.1 228 ARG GLN 0 0.147082731
NP_000371.1 234 VAL LEU 0 0.0339393243
NP_000371.1 244 HIS ARG 1 0.303067952
NP_000371.1 94 PRO LEU 1 0.170086324
NP_000371.1 97 VAL ILE 0 0.102572314
NP_000378.1 133 ARG TRP 1 0.655612051
NP_000378.1 205 SER ASN 0 0.0938072205
NP_000378.1 211 ARG GLN 0 0.169070765
NP_000378.1 231 ASP HIS 1 0.80014962
NP_000378.1 258 ARG GLN 0 0.107669927
NP_000378.1 32 ASP ASN 1 0.763881624
NP_000378.1 76 ALA PRO 0 0.575850606
NP_000378.1 81 GLY ARG 1 0.760903358
NP_000382.3 100 GLN ARG 0 0.179434538
NP_000382.3 112 HIS GLN 0 0.125010476
NP_000382.3 127 ARG GLN 1 0.0621845052
NP_000382.3 153 SER PRO 1 0.766242802
NP_000382.3 181 SER PHE 0 0.157896146
NP_000382.3 185 ARG CYS 0 0.157862872
NP_000382.3 206 ARG CYS 1 0.812831342
NP_000382.3 216 VAL MET 1 0.412231207
NP_000382.3 266 ARG GLN 1 0.120799489
NP_000382.3 266 ARG TRP 0 0.164743811
NP_000382.3 276 ASP VAL 1 0.774384081
NP_000382.3 278 GLN PRO 1 0.666944921
NP_000382.3 286 ASN SER 1 0.683360696
NP_000382.3 287 ILE ASN 1 0.588542879
NP_000382.3 343 GLU LYS 1 0.838738859
NP_000382.3 34 GLY ASP 0 0.423183471
NP_000382.3 355 LEU PRO 1 0.678385675
NP_000382.3 365 CYS TYR 1 0.92428714
NP_000382.3 373 GLN GLU 0 0.23440668
NP_000382.3 380 ALA THR 0 0.481304795
NP_000382.3 385 VAL ASP 1 0.793180823
NP_000382.3 398 LEU PHE 0 0.150099516
NP_000382.3 422 GLN HIS 1 0.5545156
NP_000382.3 428 LYS ASN 1 0.121099576
NP_000382.3 447 ARG HIS 1 0.546798646
NP_000382.3 454 ALA GLU 1 0.616742611
NP_000382.3 473 GLY ARG 1 0.69907558
NP_000382.3 480 VAL GLY 1 0.40005815
NP_000382.3 481 PHE CYS 1 0.379509449
NP_000382.3 499 PRO ALA 0 0.115805097
NP_000382.3 62 SER LEU 0 0.174898162
NP_000382.3 77 GLY ARG 1 0.798068583
NP_000390.2 119 GLY ASP 0 0.337774843
NP_000390.2 255 THR SER 0 0.0918899477
NP_000390.2 268 ILE ASN 1 0.258211166
NP_000390.2 359 ARG TRP 1 0.706100702
NP_000390.2 381 ARG CYS 1 0.923270345
NP_000390.2 46 GLY VAL 0 0.130276278
NP_000395.2 109 ARG TRP 0 0.216812536
NP_000395.2 121 ARG SER 1 0.802538037
NP_000395.2 132 MET THR 1 0.474723667
NP_000395.2 134 GLY VAL 1 0.901977241
NP_000395.2 149 SER PHE 1 0.509875298
NP_000395.2 162 LEU SER 1 0.321922004
NP_000395.2 173 LEU PRO 1 0.894124329
NP_000395.2 184 GLN ARG 1 0.861303806
NP_000395.2 199 TYR CYS 1 0.875500262
NP_000395.2 201 ARG HIS 1 0.385865033
NP_000395.2 208 ARG CYS 0 0.311671287
NP_000395.2 214 ASP TYR 1 0.307630152
NP_000395.2 239 THR MET 1 0.750773013
NP_000395.2 240 VAL MET 1 0.386321634
NP_000395.2 249 THR ALA 0 0.235886768
NP_000395.2 255 GLN HIS 1 0.335042804
NP_000395.2 263 PRO SER 1 0.836868346
NP_000395.2 266 ASN SER 1 0.665389955
NP_000395.2 273 TRP LEU 1 0.84240073
NP_000395.2 295 ASP GLY 0 0.202986524
NP_000395.2 316 TYR CYS 1 0.757321358
NP_000395.2 324 TYR CYS 1 0.418732733
NP_000395.2 329 THR ALA 1 0.832138777
NP_000395.2 332 ASP GLU 1 0.876643777
NP_000395.2 346 LYS ASN 1 0.70502311
NP_000395.2 347 TYR CYS 1 0.690180004
NP_000395.2 397 PRO ALA 1 0.283599615
NP_000395.2 420 THR PRO 0 0.660598457
NP_000395.2 422 LEU ARG 1 0.592130065
NP_000395.2 429 PRO LEU 0 0.413766026
NP_000395.2 429 PRO SER 0 0.392717093
NP_000395.2 434 SER LEU 1 0.238149777
NP_000395.2 436 LEU PHE 0 0.163255215
NP_000395.2 437 ASN SER 0 0.264012784
NP_000395.2 439 VAL GLY 1 0.491985291
NP_000395.2 441 ASP ASN 1 0.866725445
NP_000395.2 442 ARG GLN 1 0.752510071
NP_000395.2 444 TYR CYS 1 0.79975158
NP_000395.2 457 ARG GLN 1 0.660374939
NP_000395.2 482 ARG HIS 1 0.770984173
NP_000395.2 494 GLY CYS 1 0.921656489
NP_000395.2 494 GLY VAL 0 0.899951994
NP_000395.2 526 GLY ASP 0 0.227180943
NP_000395.2 532 SER GLY 0 0.217764661
NP_000395.2 549 PRO LEU 1 0.847197235
NP_000395.2 554 GLY GLU 1 0.718067944
NP_000395.2 572 GLN ARG 0 0.28138423
NP_000395.2 578 LYS ARG 1 0.779398859
NP_000395.2 579 GLY ASP 1 0.794723749
NP_000395.2 591 TYR ASN 1 0.862209737
NP_000395.2 591 TYR HIS 0 0.84524405
NP_000395.2 59 ARG HIS 1 0.854658306
NP_000395.2 68 ARG GLN 1 0.725848258
NP_000395.2 68 ARG TRP 1 0.806718826
NP_000395.2 83 TYR HIS 1 0.793991208
NP_000396.2 138 CYS ARG 1 0.546853721
NP_000396.2 174 LEU ARG 1 0.241807789
NP_000396.2 59 ILE VAL 0 0.0978248715
NP_000396.2 69 MET VAL 0 0.112630315
NP_000397.1 134 VAL GLY 0 0.503617406
NP_000397.1 139 ARG HIS 1 0.629734993
NP_000397.1 146 PRO SER 1 0.492985845
NP_000397.1 156 GLY GLU 0 0.202657938
NP_000397.1 161 GLY ALA 0 0.162980378
NP_000397.1 171 ALA THR 1 0.571694076
NP_000397.1 217 SER ARG 1 0.391349763
NP_000397.1 218 CYS PHE 0 0.616302848
NP_000397.1 262 ARG GLN 1 0.449946344
NP_000397.1 279 CYS TYR 1 0.699868262
NP_000397.1 320 PRO LEU 1 0.612419188
NP_000397.1 96 PRO SER 1 0.544427395
NP_000401.1 176 ALA VAL 1 0.46217382
NP_000401.1 217 THR ILE 0 0.227427706
NP_000401.1 23 ARG HIS 0 0.227567211
NP_000401.1 272 VAL LEU 1 0.464423269
NP_000401.1 277 GLU LYS 0 0.327038199
NP_000401.1 282 CYS TYR 1 0.537676156
NP_000401.1 283 GLN PRO 1 0.552337646
NP_000401.1 53 VAL MET 0 0.550517321
NP_000401.1 63 HIS ASP 0 0.424033582
NP_000401.1 66 ARG CYS 1 0.187113315
NP_000401.1 93 GLY ARG 1 0.268456191
NP_000405.1 104 ARG MET 1 0.657015443
NP_000405.1 140 LYS ASN 0 0.34485206
NP_000405.1 153 SER LEU 1 0.400267899
NP_000405.1 16 GLY SER 1 0.871209681
NP_000405.1 232 GLU LYS 1 0.225888774
NP_000405.1 242 GLY GLU 1 0.849651933
NP_000405.1 248 ARG CYS 1 0.51091361
NP_000405.1 249 TRP GLY 1 0.450575858
NP_000405.1 26 ALA PRO 1 0.833970785
NP_000405.1 292 THR SER 0 0.0643866658
NP_000405.1 311 ASN SER 0 0.288961798
NP_000405.1 317 THR MET 0 0.258535236
NP_000405.1 32 ARG GLY 0 0.433165938
NP_000405.1 353 ALA VAL 0 0.443976909
NP_000405.1 427 ALA VAL 0 0.341953367
NP_000405.1 443 MET LEU 0 0.362508088
NP_000405.1 457 ASN TYR 1 0.735895395
NP_000405.1 506 ARG HIS 1 0.754306972
NP_000405.1 511 TRP ARG 0 0.649711788
NP_000405.1 515 HIS TYR 0 0.717607975
NP_000405.1 516 ILE THR 1 0.605055273
NP_000405.1 522 SER ARG 0 0.307214499
NP_000405.1 559 ILE VAL 0 0.268362761
NP_000405.1 561 ALA SER 0 0.454451799
NP_000405.1 728 MET VAL 0 0.187612668
NP_000405.1 72 ASN LYS 1 0.459422976
NP_000405.1 90 PHE LEU 0 0.625215411
NP_000410.2 139 ALA VAL 1 0.739340603
NP_000410.2 159 GLY SER 1 0.888185441
NP_000410.2 161 CYS TRP 1 0.914514482
NP_000410.2 174 TYR HIS 1 0.669190884
NP_000410.2 176 PRO ALA 1 0.770696163
NP_000410.2 176 PRO LEU 1 0.864421487
NP_000410.2 207 THR ILE 1 0.263599038
NP_000410.2 214 LEU PRO 1 0.602083027
NP_000410.2 293 TRP ARG 0 0.304603875
NP_000410.2 313 GLY ALA 0 0.605496228
NP_000410.2 369 HIS GLN 0 0.141268179
NP_000410.2 380 GLY ASP 1 0.95355159
NP_000410.2 388 GLY SER 1 0.905864716
NP_000410.2 412 GLY ARG 1 0.758969069
NP_000410.2 458 ILE MET 1 0.351443321
NP_000410.2 460 ASP HIS 0 0.0950209498
NP_000410.2 477 ALA PRO 1 0.813877761
NP_000410.2 551 ARG GLN 1 0.799358726
NP_000410.2 570 GLY ARG 0 0.184267506
NP_000410.2 605 PRO LEU 0 0.157262608
NP_000410.2 650 THR MET 1 0.0909591168
NP_000410.2 685 PRO THR 0 0.82457298
NP_000410.2 752 LEU VAL 1 0.420402437
NP_000410.2 772 PRO ARG 1 0.313872635
NP_000410.2 813 HIS ASN 1 0.721659839
NP_000410.2 830 LEU ARG 1 0.877375901
NP_000410.2 847 LEU PRO 1 0.764489293
NP_000410.2 934 VAL PHE 1 0.641176343
NP_000410.2 943 PRO LEU 1 0.118142992
NP_000410.2 968 TYR ASN 0 0.569678664
NP_000410.2 982 VAL MET 1 0.203583449
NP_000410.2 989 ALA THR 0 0.26466319
NP_000413.1 102 VAL MET 1 0.530713081
NP_000413.1 107 GLU LYS 0 0.764927506
NP_000413.1 159 ILE THR 0 0.555219114
NP_000413.1 349 VAL MET 0 0.0483123809
NP_000413.1 376 ARG GLN 0 0.397730201
NP_000413.1 376 ARG TRP 0 0.428488106
NP_000413.1 4 SER THR 0 0.320178062
NP_000413.1 51 THR SER 0 0.114304051
NP_000413.1 92 ASN ASP 1 0.895769298
NP_000413.1 92 ASN HIS 1 0.850112915
NP_000413.1 94 ARG CYS 1 0.82510525
NP_000413.1 95 LEU GLN 1 0.774638295
NP_000413.1 98 TYR ASP 1 0.819771767
NP_000416.1 1194 SER LEU 1 0.254843414
NP_000416.1 1229 TYR HIS 1 0.257459968
NP_000416.1 184 ARG GLN 1 0.80801481
NP_000416.1 184 ARG TRP 1 0.883201301
NP_000416.1 202 ASP TYR 1 0.835503876
NP_000416.1 246 THR ILE 0 0.263965219
NP_000416.1 25 GLU VAL 1 0.188295469
NP_000416.1 268 GLY ASP 1 0.858035028
NP_000416.1 276 TRP ARG 1 0.953896403
NP_000416.1 309 GLU LYS 1 0.322059602
NP_000416.1 30 HIS ASN 0 0.194592908
NP_000416.1 312 CYS TYR 1 0.928993702
NP_000416.1 386 ARG CYS 1 0.167454526
NP_000416.1 408 ASN ILE 1 0.679495573
NP_000416.1 426 ALA ASP 1 0.344089985
NP_000416.1 452 GLY ARG 1 0.494564563
NP_000416.1 473 ARG CYS 1 0.25390923
NP_000416.1 544 ASP ASN 1 0.767284036
NP_000416.1 587 GLY ARG 0 0.739395022
NP_000416.1 589 TYR HIS 1 0.848552465
NP_000416.1 592 VAL MET 0 0.161109686
NP_000416.1 598 ASP ASN 1 0.761465907
NP_000416.1 645 ILE PHE 1 0.446917027
NP_000416.1 674 SER CYS 1 0.255033225
NP_000416.1 689 VAL PHE 1 0.654446006
NP_000416.1 691 ALA THR 1 0.499102324
NP_000416.1 714 PRO SER 1 0.738556743
NP_000416.1 733 ILE ASN 1 0.645108998
NP_000416.1 739 ARG TRP 0 0.184718132
NP_000416.1 741 MET THR 1 0.18745093
NP_000416.1 751 ARG PRO 1 0.505220771
NP_000416.1 768 VAL ILE 0 0.134257644
NP_000416.1 782 VAL MET 0 0.187152028
NP_000416.1 804 ILE VAL 0 0.168006063
NP_000416.1 861 HIS GLN 0 0.134641647
NP_000416.1 941 PRO LEU 1 0.721291661
NP_000416.1 953 LEU ARG 1 0.757265568
NP_000416.1 995 ALA VAL 0 0.586285532
NP_000420.1 119 GLN HIS 0 0.224266529
NP_000420.1 199 ARG CYS 1 0.761188149
NP_000420.1 264 ARG HIS 1 0.692391694
NP_000420.1 305 LEU PRO 1 0.898814023
NP_000420.1 336 GLY ARG 1 0.770238698
NP_000420.1 356 ARG GLN 0 0.644102573
NP_000420.1 356 ARG TRP 0 0.75093931
NP_000420.1 378 GLY SER 1 0.737057805
NP_000420.1 38 SER ASN 1 0.657735467
NP_000420.1 55 ALA ASP 1 0.666471541
NP_000420.1 61 LYS GLN 0 0.611631513
NP_000424.2 128 ALA VAL 1 0.583233833
NP_000424.2 140 ALA ASP 1 0.830551744
NP_000424.2 161 LYS GLU 1 0.306752652
NP_000424.2 169 GLN GLU 1 0.501809835
NP_000424.2 17 ALA VAL 0 0.323313802
NP_000424.2 181 LYS ARG 0 0.0740139931
NP_000424.2 297 VAL ALA 0 0.0744956061
NP_000424.2 313 PRO LEU 0 -0.0247075632
NP_000424.2 328 ARG LYS 0 -0.0176949371
NP_000424.2 369 GLY ARG 0 0.166277692
NP_000424.2 386 ARG GLN 0 0.00215894589
NP_000424.2 395 ARG GLN 0 0.00162678515
NP_000424.2 419 ASN ILE 0 0.0909880772
NP_000424.2 42 ASN SER 1 0.630512893
NP_000424.2 93 ASP GLU 1 0.491616875
NP_000438.2 122 THR PRO 1 0.603223562
NP_000438.2 130 SER LEU 0 0.107856691
NP_000438.2 141 ASN ILE 1 0.212998003
NP_000438.2 239 MET VAL 1 0.694430053
NP_000438.2 252 ALA THR 0 0.427976161
NP_000438.2 34 GLY SER 0 0.158359021
NP_000438.2 444 HIS TYR 0 0.118248791
NP_000438.2 62 ARG HIS 0 0.207012221
NP_000438.2 71 ARG TRP 1 0.0987394154
NP_000439.1 1006 MET VAL 0 0.229432747
NP_000439.1 136 LYS GLN 1 0.119793631
NP_000439.1 192 CYS TYR 1 0.301819712
NP_000439.1 242 GLN ARG 0 0.0653450638
NP_000439.1 249 ARG HIS 0 0.0736603364
NP_000439.1 302 ASP GLU 0 0.0180999599
NP_000439.1 329 PRO SER 0 0.0600530803
NP_000439.1 392 GLY GLU 1 0.451391667
NP_000439.1 394 ARG TRP 1 0.534016907
NP_000439.1 404 ARG GLN 1 0.635155201
NP_000439.1 449 ARG LYS 0 0.207852677
NP_000439.1 507 ARG TRP 1 0.269651532
NP_000439.1 517 TYR SER 0 0.281204343
NP_000439.1 525 PRO SER 0 0.246472552
NP_000439.1 622 ALA THR 0 0.575065136
NP_000439.1 650 ASN LYS 1 0.178292245
NP_000439.1 679 ILE VAL 0 0.161875606
NP_000439.1 709 GLY ASP 1 0.53216213
NP_000439.1 729 ILE LEU 0 0.779759765
NP_000439.1 820 LYS ARG 0 0.206805393
NP_000439.1 841 ARG TRP 1 0.428139478
NP_000439.1 84 HIS ARG 0 0.125497416
NP_000439.1 880 GLU LYS 0 0.265260071
NP_000439.1 887 ASP ASN 0 0.37707296
NP_000439.1 896 TRP ARG 1 0.727464914
NP_000439.1 992 LYS ARG 1 0.511833251
NP_000444.1 124 ARG HIS 1 0.730221033
NP_000444.1 241 ARG HIS 0 0.589547813
NP_000444.1 267 GLN GLU 1 0.783186138
NP_000444.1 273 ARG CYS 0 0.230019644
NP_000444.1 298 CYS GLY 0 0.322127759
NP_000444.1 313 LEU PHE 0 0.1123285
NP_000444.1 503 ASP ASN 0 0.0684423298
NP_000444.1 59 VAL GLU 1 0.474324197
NP_000444.1 600 LYS ASN 0 0.214909285
NP_000450.2 148 ILE THR 0 0.190034226
NP_000450.2 724 ALA THR 0 0.148075745
NP_000450.2 915 ARG HIS 1 0.62872839
NP_000450.2 918 ARG CYS 1 0.614717603
NP_000466.2 125 PRO LEU 0 0.279669464
NP_000466.2 126 VAL MET 0 0.211033002
NP_000466.2 178 ALA THR 0 0.342347503
NP_000466.2 200 CYS TRP 1 0.563579142
NP_000466.2 262 LEU PRO 1 0.640070856
NP_000466.2 279 PRO SER 0 0.274999112
NP_000466.2 287 VAL GLY 1 0.182180166
NP_000466.2 295 LEU PRO 1 0.729123592
NP_000466.2 297 LEU PRO 1 0.553666353
NP_000466.2 300 ALA VAL 1 0.40267244
NP_000466.2 361 ILE THR 1 0.116240166
NP_000466.2 368 CYS TRP 1 0.305638015
NP_000466.2 382 LYS ASN 1 0.51597172
NP_000466.2 385 VAL GLY 1 0.242538899
NP_000466.2 440 ASN ILE 1 0.0849867463
NP_000466.2 470 ILE MET 0 0.168446407
NP_000466.2 51 ARG GLY 0 0.447357357
NP_000466.2 6 HIS ASN 0 0.466010034
NP_000467.1 123 GLU GLN 0 0.202735916
NP_000467.1 128 ARG TRP 1 0.608851612
NP_000467.1 162 ALA THR 0 0.165607467
NP_000467.1 179 VAL LEU 0 0.217810094
NP_000467.1 64 GLY ARG 1 0.790266752
NP_000467.1 83 LYS ARG 0 0.190295681
NP_000472.2 14 ARG CYS 0 0.703017831
NP_000472.2 168 ARG THR 0 0.0737378746
NP_000472.2 212 VAL ALA 1 0.167349964
NP_000472.2 269 GLY ASP 1 0.861073732
NP_000472.2 276 ASP HIS 1 0.769010544
NP_000472.2 300 MET VAL 0 0.141364694
NP_000472.2 366 PRO LEU 0 0.125994295
NP_000472.2 382 ARG GLN 0 0.189024284
NP_000472.2 42 HIS ARG 1 0.85516876
NP_000472.2 59 VAL MET 0 0.546717584
NP_000472.2 71 HIS PRO 1 0.479523718
NP_000472.2 77 SER LEU 1 0.500020146
NP_000476.1 104 GLU GLY 1 0.402508736
NP_000476.1 110 LEU PRO 1 0.580780864
NP_000476.1 114 LYS THR 0 0.0434873775
NP_000476.1 124 VAL GLY 1 0.422222137
NP_000476.1 126 VAL MET 0 0.283169955
NP_000476.1 143 LEU PRO 1 0.838931143
NP_000476.1 175 SER PHE 1 0.315092236
NP_000476.1 176 LEU PHE 1 0.422234625
NP_000476.1 40 ARG PRO 1 0.548417807
NP_000476.1 63 GLY ASP 1 0.812345624
NP_000476.1 65 ASP VAL 1 0.515152276
NP_000476.1 67 ARG GLN 1 0.445345163
NP_000476.1 84 VAL MET 0 0.442688495
NP_000476.1 89 ARG GLN 0 0.114418305
NP_000488.3 116 TRP GLY 1 0.932135642
NP_000488.3 129 VAL MET 1 0.442198485
NP_000488.3 147 GLU ASP 0 0.315789104
NP_000488.3 160 MET ILE 0 0.274069816
NP_000488.3 204 LEU VAL 0 0.6659742
NP_000488.3 26 THR MET 0 0.481093109
NP_000488.3 281 SER ASN 0 0.272301108
NP_000488.3 293 LEU VAL 0 0.607627511
NP_000488.3 29 ALA THR 0 0.133338913
NP_000488.3 300 SER TRP 0 0.33376053
NP_000488.3 306 ALA VAL 1 0.60104841
NP_000488.3 30 ARG GLN 0 0.136030689
NP_000488.3 314 GLY ARG 1 0.973664403
NP_000488.3 331 ALA VAL 1 0.53422606
NP_000488.3 348 ALA THR 0 0.180324867
NP_000488.3 35 VAL ALA 0 0.181094587
NP_000488.3 384 ARG GLN 1 0.77570194
NP_000488.3 389 ASP HIS 0 0.72706902
NP_000488.3 401 THR ALA 0 0.510395527
NP_000488.3 421 GLU LYS 0 0.63578254
NP_000488.3 439 TYR HIS 0 0.265793651
NP_000488.3 444 GLY ASP 1 0.979353786
NP_000488.3 494 PHE CYS 0 0.173480406
NP_000496.2 140 LEU VAL 0 0.0768392757
NP_000496.2 142 ARG PRO 1 0.141612232
NP_000496.2 328 THR ARG 1 0.0508732907
NP_000496.2 328 THR LYS 1 0.0380406231
NP_000496.2 342 PRO GLN 0 0.00651539862
NP_000496.2 342 PRO LEU 0 0.0145384781
NP_000496.2 343 ALA PRO 0 0.0289513897
NP_000496.2 372 ARG PRO 1 0.775252759
NP_000496.2 39 VAL ILE 0 0.188179255
NP_000496.2 411 ALA THR 1 0.475795776
NP_000496.2 414 LEU MET 1 0.177847907
NP_000496.2 417 ARG GLN 1 0.086191982
NP_000496.2 440 GLN LYS 1 0.208752766
NP_000496.2 448 ARG CYS 0 0.206593245
NP_000496.2 524 VAL LEU 0 0.198382869
NP_000496.2 53 TYR CYS 1 0.586799979
NP_000496.2 589 GLY ARG 1 0.799801052
NP_000496.2 605 TYR HIS 0 0.51774615
NP_000498.2 194 PHE SER 1 0.785356879
NP_000498.2 235 PRO ARG 0 0.0721874461
NP_000498.2 255 ARG LEU 0 0.813461959
NP_000498.2 284 PRO ARG 1 0.896253943
NP_000498.2 294 GLY VAL 1 0.811312854
NP_000498.2 323 ASP ASN 0 0.119538814
NP_000498.2 66 VAL MET 0 0.20022358
NP_000506.2 105 SER CYS 0 0.770811558
NP_000506.2 121 SER ARG 0 0.487792879
NP_000506.2 130 GLY SER 0 0.295618206
NP_000506.2 133 ASP VAL 0 0.469031066
NP_000506.2 136 VAL ILE 0 0.347334802
NP_000506.2 157 GLY ASP 0 0.428128302
NP_000506.2 16 LEU PRO 1 0.547156513
NP_000506.2 183 LEU PHE 0 0.415560871
NP_000506.2 187 GLY ARG 0 0.478159547
NP_000506.2 201 THR ALA 1 0.640479267
NP_000506.2 205 ILE MET 1 0.231639668
NP_000506.2 3 THR ALA 0 0.254637212
NP_000506.2 51 PHE TYR 0 0.273373008
NP_000506.2 67 LYS ARG 1 0.313987881
NP_000506.2 79 CYS SER 1 0.72567457
NP_000506.2 97 SER PHE 1 0.685436189
NP_000523.2 106 SER ARG 1 0.802283525
NP_000523.2 112 GLY ASP 1 0.865641952
NP_000523.2 113 ARG GLN 0 0.279142946
NP_000523.2 131 GLY ARG 1 0.911494911
NP_000523.2 165 ARG GLN 1 0.748636127
NP_000523.2 197 MET LEU 0 0.514641404
NP_000523.2 205 VAL ASP 1 0.78200537
NP_000523.2 218 LYS ARG 1 0.263617784
NP_000523.2 228 PRO LEU 1 0.660297811
NP_000523.2 258 HIS ARG 1 0.468896002
NP_000523.2 258 HIS GLN 0 0.369136125
NP_000523.2 272 ARG GLN 0 0.48620224
NP_000523.2 288 VAL ILE 0 0.0743282884
NP_000523.2 376 ARG CYS 1 0.841373503
NP_000523.2 385 ASN SER 0 0.272078693
NP_000523.2 39 ILE THR 0 0.358541131
NP_000523.2 410 ARG TRP 1 0.25329715
NP_000523.2 411 HIS ASN 0 0.675539911
NP_000523.2 439 TYR CYS 1 0.87164551
NP_000523.2 468 ALA THR 1 0.520957053
NP_000523.2 497 ALA VAL 0 0.550134778
NP_000523.2 505 ILE ASN 1 0.480543107
NP_000523.2 512 ARG CYS 0 0.767736495
NP_000545.1 115 ARG GLN 1 0.156748697
NP_000545.1 122 GLY ASP 0 0.203610435
NP_000545.1 123 THR MET 0 0.227683038
NP_000545.1 242 VAL MET 0 0.150712371
NP_000545.1 65 ASP HIS 1 0.55409044
NP_000545.1 66 VAL ILE 1 0.177211776
NP_000545.1 80 GLU ALA 1 0.384805351
NP_000550.2 135 VAL MET 1 0.528321803
NP_000550.2 137 ALA GLY 0 0.477234125
NP_000550.2 37 PRO ARG 1 0.877347708
NP_000550.2 38 TRP GLY 1 0.886737049
NP_000550.2 76 THR ILE 0 0.386299819
NP_000563.1 15 GLY ARG 1 0.201164633
NP_000563.1 71 LEU MET 0 0.20889309
NP_000677.2 100 TRP ARG 0 0.580719054
NP_000677.2 248 ARG LYS 0 0.103807114
NP_000677.2 324 ARG GLN 1 0.121886306
NP_000677.2 53 ILE PHE 1 0.472644746
NP_000678.1 123 GLY ARG 0 0.512143195
NP_000678.1 334 ARG CYS 0 0.162426665
NP_000678.1 56 MET VAL 0 0.575183868
NP_000678.1 89 ALA VAL 1 0.459304422
NP_000717.2 104 CYS PHE 1 0.107657678
NP_000717.2 191 THR LYS 0 0.119437322
NP_000717.2 2 SER PHE 0 0.336813658
NP_000735.1 280 SER LEU 1 0.589278102
NP_000735.1 280 SER PHE 1 0.600221574
NP_000735.1 387 GLU GLY 0 0.0652251616
NP_000735.1 517 SER LEU 0 0.103063121
NP_000739.1 287 VAL LEU 1 0.38323465
NP_000739.1 287 VAL MET 1 0.39490208
NP_000739.1 397 GLN HIS 0 0.0822655261
NP_000739.1 478 PHE LEU 0 0.410492867
NP_000776.1 107 ARG HIS 1 0.809911072
NP_000776.1 125 GLY GLU 1 0.776105821
NP_000776.1 153 ARG LEU 0 0.130043134
NP_000776.1 166 VAL LEU 0 0.233200297
NP_000776.1 189 GLU GLY 1 0.302350074
NP_000776.1 189 GLU LYS 1 0.34982565
NP_000776.1 209 CYS SER 0 0.875891209
NP_000776.1 335 ARG PRO 1 0.762113631
NP_000776.1 343 LEU PHE 1 0.437640876
NP_000808.2 12 SER CYS 1 0.31725198
NP_000808.2 565 PHE LEU 0 0.777943552
NP_000812.2 157 TRP ARG 1 0.848452806
NP_000812.2 235 HIS PRO 0 0.634391427
NP_000812.2 277 SER CYS 0 0.24973309
NP_000812.2 287 HIS ARG 0 0.753029764
NP_000812.2 300 SER PHE 1 0.322925627
NP_000812.2 31 ASP ASN 0 0.14012289
NP_000812.2 325 ARG GLN 0 0.0625025854
NP_000812.2 433 GLN HIS 0 0.0437324308
NP_000812.2 436 ARG GLN 0 0.672761917
NP_000812.2 452 SER THR 0 0.159846365
NP_000812.2 460 VAL ILE 0 0.166544124
NP_000812.2 476 ARG CYS 1 0.728580534
NP_000812.2 493 TRP SER 1 0.782753885
NP_000812.2 501 TRP SER 1 0.692932963
NP_000812.2 558 GLY ARG 1 0.400665432
NP_000812.2 591 THR LYS 1 0.338099718
NP_000812.2 591 THR MET 0 0.259387642
NP_000812.2 634 LEU PRO 0 0.326481253
NP_000812.2 636 PRO THR 0 0.0533590987
NP_000812.2 672 ARG TRP 0 0.0932200402
NP_000812.2 727 PRO HIS 0 0.110711403
NP_000890.1 209 GLY ARG 0 0.102172397
NP_000890.1 232 PHE TYR 0 0.29647994
NP_000890.1 36 ASN SER 1 0.0638032183
NP_000890.1 54 THR ALA 0 0.0278681275
NP_000892.2 150 ARG HIS 0 0.0844065174
NP_000892.2 159 THR MET 0 0.0815709457
NP_000892.2 256 ASN SER 0 0.0618178286
NP_000892.2 274 SER ARG 0 0.245007291
NP_000892.2 278 HIS TYR 0 0.12059664
NP_000892.2 444 ASN THR 0 0.0809186324
NP_000892.2 554 ASN SER 0 0.102656692
NP_000892.2 569 ARG GLY 0 0.130676001
NP_000892.2 659 ARG SER 1 0.632594287
NP_000892.2 776 GLN ARG 1 0.578279197
NP_000892.2 95 LYS ARG 0 0.19584088
NP_000892.2 972 GLU GLY 1 0.1258533
NP_000916.2 132 TYR CYS 1 0.84131074
NP_000916.2 319 ASP VAL 1 0.63658905
NP_000916.2 31 LEU VAL 0 0.080521442
NP_000916.2 344 PRO SER 1 0.633698702
NP_000916.2 68 LYS ARG 0 0.663932025
NP_001001548.1 112 VAL PHE 0 0.141169131
NP_001001548.1 123 GLU LYS 0 0.40660432
NP_001001548.1 180 TRP ARG 0 0.313222289
NP_001001548.1 191 PRO LEU 0 0.107641779
NP_001001548.1 214 VAL ILE 0 -0.066931881
NP_001001548.1 219 ASP TYR 0 0.159274638
NP_001001548.1 254 PHE LEU 1 0.440552831
NP_001001548.1 271 ILE THR 1 0.119960248
NP_001001548.1 348 TYR PHE 0 0.0666791722
NP_001001548.1 380 THR PRO 0 0.232219175
NP_001001548.1 386 ARG TRP 0 0.284035563
NP_001001548.1 413 ILE LEU 1 0.279756576
NP_001001548.1 436 GLY GLU 0 0.305555731
NP_001001548.1 452 GLY SER 0 0.385246873
NP_001001548.1 470 THR ILE 0 0.0673584342
NP_001001548.1 90 PRO SER 1 0.420671731
NP_001001557.1 110 LYS GLU 0 0.281987041
NP_001001557.1 119 GLN ARG 0 0.228849724
NP_001001557.1 199 ALA THR 1 0.175359532
NP_001001557.1 216 ASP GLY 1 0.320136815
NP_001001557.1 253 GLN LEU 1 0.240133747
NP_001002294.1 132 ASP HIS 0 0.0300509986
NP_001002294.1 138 ALA ASP 0 0.0568485446
NP_001002294.1 139 VAL GLY 0 0.203350604
NP_001002294.1 141 ASP TYR 0 0.555840909
NP_001002294.1 153 PRO LEU 1 0.396180779
NP_001002294.1 158 GLU LYS 0 0.0502791889
NP_001002294.1 170 CYS TYR 0 0.389558941
NP_001002294.1 180 GLY VAL 0 0.0804240331
NP_001002294.1 187 VAL ALA 1 0.279909819
NP_001002294.1 198 ASP GLU 0 0.613700688
NP_001002294.1 199 ILE THR 1 0.316346705
NP_001002294.1 205 ARG CYS 0 0.262180507
NP_001002294.1 236 VAL ILE 0 0.0128452303
NP_001002294.1 237 THR PRO 0 0.424386859
NP_001002294.1 271 LEU PHE 0 0.550229132
NP_001002294.1 277 VAL ALA 0 -0.00161954155
NP_001002294.1 301 PRO THR 0 0.160172641
NP_001002294.1 387 ARG LEU 1 0.548380971
NP_001002294.1 434 MET ILE 1 0.238673702
NP_001002294.1 483 ARG THR 1 0.458109975
NP_001002294.1 492 ARG TRP 1 0.570896268
NP_001002294.1 493 SER LEU 0 0.149280056
NP_001002294.1 61 ASN SER 1 0.548242986
NP_001002294.1 66 MET ILE 1 0.399273962
NP_001002294.1 79 PRO SER 0 0.435838312
NP_001002294.1 82 MET THR 1 0.336909324
NP_001020114.1 131 THR MET 1 0.191139221
NP_001020114.1 146 ARG TRP 0 0.398800075
NP_001020114.1 154 LEU PRO 1 0.884597123
NP_001020114.1 166 PRO SER 1 0.86928308
NP_001020114.1 182 ARG GLN 1 0.356344521
NP_001020114.1 186 ARG TRP 1 0.847381532
NP_001020114.1 230 MET VAL 0 0.41899538
NP_001020114.1 236 ARG TRP 1 0.927237451
NP_001020114.1 309 GLY ARG 1 0.478035122
NP_001020114.1 31 ASP ASN 1 0.876027644
NP_001020114.1 379 ARG CYS 1 0.400731295
NP_001020114.1 385 ARG CYS 1 0.919186234
NP_001020114.1 431 GLY ARG 0 0.324324101
NP_001020114.1 444 ALA VAL 1 0.465222239
NP_001020114.1 453 ARG CYS 0 0.290508449
NP_001020114.1 456 ARG TRP 1 0.393638998
NP_001020114.1 59 GLU LYS 1 0.695319712
NP_001020114.1 7 LYS MET 0 0.380387485
NP_001020114.1 86 GLU ALA 1 0.831349194
NP_001020114.1 95 ARG CYS 1 0.421680599
NP_001028.1 184 LYS ARG 0 0.293132782
NP_001028.1 213 GLY ASP 0 0.268335849
NP_001028.1 25 ASP ASN 1 0.519968212
NP_001028.1 45 ARG HIS 0 0.395112336
NP_001028.1 85 ARG CYS 1 0.52697742
NP_001028.1 85 ARG HIS 1 0.477368414
NP_001030333.1 106 ASP ASN 0 0.0948846042
NP_001030333.1 132 PRO ALA 0 -0.00662897294
NP_001030333.1 144 PHE LEU 1 0.620059609
NP_001030333.1 214 GLU GLY 0 0.032522507
NP_001030333.1 236 ARG GLN 0 0.474341273
NP_001030333.1 236 ARG GLY 0 0.485309899
NP_001030333.1 237 TYR ASN 0 0.550520658
NP_001030333.1 28 CYS PHE 1 0.681580961
NP_001030333.1 37 LEU PHE 1 0.331544846
NP_001030333.1 62 PRO LEU 0 0.444878191
NP_001030333.1 7 SER THR 0 0.364172637
NP_001030333.1 85 ASP GLU 0 0.171229988
NP_001035897.1 101 LEU PRO 1 0.653590024
NP_001035897.1 158 ALA PRO 1 0.32740134
NP_001035897.1 170 LEU PRO 1 0.696758509
NP_001035897.1 209 PRO LEU 0 0.146075219
NP_001035897.1 261 SER LEU 0 -0.0292126052
NP_001035897.1 341 ARG HIS 0 0.0396618061
NP_001035897.1 352 GLN HIS 1 0.748846054
NP_001035897.1 404 HIS ARG 0 0.133491993
NP_001035897.1 404 HIS ASN 0 0.0387590826
NP_001035897.1 416 ASP GLY 1 0.552113116
NP_001035897.1 81 PRO LEU 0 0.100639671
NP_001035897.1 84 HIS ASN 0 0.0465765782
NP_001035982.1 237 LYS ASN 0 0.153178811
NP_001035982.1 363 ASN SER 0 0.121916831
NP_001035982.1 614 PRO THR 1 0.155890226
NP_001035982.1 773 PHE LEU 0 0.0934148654
NP_001041636.1 117 TRP ARG 1 0.765023828
NP_001041636.1 151 ALA THR 0 0.345005929
NP_001041636.1 15 MET THR 0 0.0737404302
NP_001041636.1 168 ARG CYS 1 0.907301486
NP_001041636.1 168 ARG HIS 1 0.827844322
NP_001041636.1 170 ARG GLN 1 0.329554349
NP_001041636.1 171 ARG GLN 1 0.17151764
NP_001041636.1 171 ARG TRP 1 0.25234279
NP_001041636.1 201 VAL MET 1 0.322135091
NP_001041636.1 220 VAL MET 1 0.271914214
NP_001041636.1 227 ARG TRP 1 0.815163553
NP_001041636.1 231 ARG LEU 1 0.780403972
NP_001041636.1 25 GLY ASP 0 0.0480826497
NP_001041636.1 269 MET VAL 1 0.640388668
NP_001041636.1 324 GLN HIS 0 0.128516242
NP_001041636.1 359 ALA VAL 0 0.120517626
NP_001041636.1 366 PRO THR 1 0.126639858
NP_001041636.1 374 LEU PRO 1 0.65390265
NP_001041636.1 382 GLY ASP 0 0.469325095
NP_001041636.1 440 GLN PRO 1 0.717999756
NP_001041636.1 459 ALA THR 0 0.143443048
NP_001041636.1 489 GLY GLU 0 0.299028903
NP_001041636.1 95 ARG TRP 1 0.688937604
NP_001070246.1 141 GLU GLN 0 0.101764582
NP_001070246.1 15 LEU MET 1 0.130524904
NP_001071.1 130 LEU SER 0 0.431000233
NP_001071.1 182 PRO LEU 0 0.00792455021
NP_001071.1 196 GLY ASP 1 0.825744212
NP_001071.1 217 ALA ASP 0 0.677309811
NP_001071.1 223 CYS TYR 1 0.827586174
NP_001071.1 233 THR MET 1 0.61019057
NP_001071.1 237 ALA SER 0 0.53213501
NP_001071.1 268 GLY GLU 1 0.635075688
NP_001071.1 296 ALA THR 0 0.139227673
NP_001071.1 369 ARG HIS 0 0.027836062
NP_001071.1 382 PRO LEU 1 0.629992068
NP_001071.1 396 VAL MET 0 0.141491637
NP_001071.1 400 VAL ILE 0 -0.021645572
NP_001071.1 409 GLY ASP 1 0.694466949
NP_001071.1 44 LEU VAL 0 0.370427668
NP_001071.1 450 ASP ASN 0 0.0807223618
NP_001071.1 474 ASP ALA 0 0.367275119
NP_001071.1 533 GLY ARG 1 0.61431843
NP_001071.1 93 CYS PHE 1 0.251435637
NP_001071088.1 19 PHE SER 0 0.117060199
NP_001071088.1 2 CYS TYR 1 0.16901134
NP_001071088.1 30 VAL MET 1 0.0870784745
NP_001071121.1 152 ILE MET 1 0.339091599
NP_001071121.1 25 SER TRP 0 0.0133537995
NP_001071121.1 4 THR SER 0 0.0616821162
NP_001073335.1 155 ARG PRO 1 0.790507078
NP_001073335.1 183 ARG HIS 1 0.674413025
NP_001073335.1 210 ASP ASN 0 0.127446294
NP_001073335.1 277 SER ASN 1 0.525566697
NP_001073335.1 306 ARG HIS 1 0.123344548
NP_001073335.1 353 VAL MET 1 0.216573715
NP_001073335.1 35 GLY ARG 1 0.746038377
NP_001073335.1 67 LEU PRO 0 0.856167018
NP_001073335.1 78 SER GLY 0 0.749098241
NP_001073335.1 99 PRO LEU 1 0.78383708
NP_001073585.1 117 ASP ASN 1 0.117310412
NP_001073585.1 136 LYS MET 1 0.150784329
NP_001073585.1 147 ALA THR 1 0.0898981467
NP_001073585.1 210 GLU GLN 0 0.0353260785
NP_001073585.1 226 ARG CYS 0 0.178147167
NP_001073585.1 99 PRO SER 0 0.0623701029
NP_001073936.1 10 CYS GLY 0 0.281981081
NP_001073936.1 219 ARG HIS 1 0.651039481
NP_001073936.1 660 PRO LEU 1 0.521588087
NP_001073936.1 918 ARG HIS 0 0.0813324153
NP_001073945.1 138 ARG CYS 1 0.516213775
NP_001073945.1 153 PHE VAL 1 0.455368459
NP_001073945.1 47 ALA VAL 0 0.0802132562
NP_001073945.1 64 GLY SER 1 0.099374868
NP_001076440.1 25 GLU LYS 1 0.322563946
NP_001076440.1 347 ARG GLN 1 0.626356483
NP_001076440.1 447 ARG HIS 1 0.708430231
NP_001076440.1 460 VAL GLY 1 0.405766904
NP_001076440.1 462 ARG GLN 0 0.105850309
NP_001076440.1 61 GLU ASP 0 0.608634949
NP_001077431.1 315 ALA VAL 0 0.159533218
NP_001077431.1 428 GLY VAL 0 0.240073144
NP_001077431.1 452 GLY ARG 0 0.216438144
NP_001077431.1 578 ARG HIS 1 0.957197845
NP_001077431.1 578 ARG PRO 1 1.00070918
NP_001077431.1 580 ARG GLN 1 0.932831228
NP_001077431.1 614 ALA VAL 1 0.435108751
NP_001077431.1 70 ASN SER 0 0.0942854881
NP_001080.2 101 LEU PRO 1 0.834876657
NP_001080.2 123 ASP ASN 1 0.376476973
NP_001080.2 129 VAL MET 0 0.375195771
NP_001080.2 133 VAL MET 0 0.382202715
NP_001080.2 140 ASN HIS 0 0.276510209
NP_001080.2 1701 GLU LYS 0 0.184472919
NP_001080.2 193 PRO ARG 1 0.717037141
NP_001080.2 20 ARG LEU 1 0.650085151
NP_001080.2 280 ARG CYS 1 0.304475784
NP_001080.2 292 GLU VAL 1 0.715326846
NP_001080.2 295 ARG CYS 1 0.342327148
NP_001080.2 326 LEU ARG 1 0.923948824
NP_001080.2 328 CYS ARG 0 0.810846984
NP_001080.2 39 LEU VAL 0 0.49408403
NP_001080.2 43 ARG HIS 1 0.689203858
NP_001080.2 43 ARG LEU 1 0.699627757
NP_001080.2 98 ARG HIS 0 0.393015355
NP_001092.1 183 ARG TRP 1 0.680406034
NP_001092.1 311 ASP ASN 0 0.317284822
NP_001092094.1 102 ARG GLN 0 0.0764765516
NP_001092094.1 130 ALA THR 1 0.379844844
NP_001092094.1 130 ALA VAL 1 0.364575237
NP_001092094.1 145 CYS TYR 1 0.676552773
NP_001092094.1 195 CYS PHE 1 0.527088284
NP_001092094.1 229 ASN SER 0 0.0351060182
NP_001092094.1 295 LEU PRO 1 0.360255569
NP_001092094.1 34 ALA THR 0 0.0682412684
NP_001092094.1 441 PRO LEU 1 0.253147542
NP_001092094.1 449 THR MET 0 0.201497734
NP_001092094.1 452 GLY SER 1 0.146737531
NP_001092094.1 463 VAL PHE 1 0.311881334
NP_001092094.1 521 ARG CYS 0 0.345814705
NP_001092094.1 555 ILE VAL 1 0.159817949
NP_001092094.1 626 LEU PRO 1 0.820618749
NP_001092757.1 101 SER ARG 0 0.116419464
NP_001092757.1 142 GLY VAL 1 0.13025634
NP_001092757.1 149 THR MET 0 0.0429203622
NP_001092757.1 208 SER PHE 1 0.46982494
NP_001092757.1 213 ARG GLY 0 0.220896453
NP_001092757.1 230 GLY ARG 1 0.665694296
NP_001092757.1 237 HIS ASP 1 0.839458644
NP_001092757.1 297 GLY ARG 1 0.43773815
NP_001092757.1 369 VAL ILE 0 -0.0153079089
NP_001092757.1 81 TYR ASP 0 0.209407404
NP_001092757.1 93 ASN SER 0 0.138959125
NP_001092757.1 99 VAL ALA 0 0.0303859822
NP_001093638.1 107 LEU PHE 0 0.208813146
NP_001093638.1 113 PHE SER 0 0.354106903
NP_001093638.1 125 ASP ASN 0 0.496664256
NP_001093638.1 12 ILE LEU 0 0.0748496875
NP_001093638.1 158 PHE SER 1 0.167730346
NP_001093638.1 176 TYR CYS 1 0.145304188
NP_001093638.1 177 THR ALA 1 0.0880322084
NP_001093638.1 178 CYS ARG 0 0.428561628
NP_001093638.1 185 SER ASN 1 0.103620738
NP_001093638.1 194 GLN HIS 0 0.062261764
NP_001093638.1 20 CYS SER 0 0.298845828
NP_001093638.1 210 MET VAL 1 0.274967581
NP_001093638.1 215 SER LEU 0 0.315756142
NP_001093638.1 223 ARG TRP 0 0.158824727
NP_001093638.1 240 ILE THR 0 0.413157761
NP_001093638.1 269 CYS PHE 0 0.328087181
NP_001093638.1 288 THR ALA 0 0.333343625
NP_001093638.1 291 CYS ARG 0 0.647199154
NP_001093638.1 318 LYS GLU 0 0.34621951
NP_001093638.1 31 ARG HIS 0 0.0564560145
NP_001093638.1 322 LYS ARG 1 0.390922666
NP_001093638.1 34 PRO LEU 1 0.429715961
NP_001093638.1 55 LEU GLN 0 0.358490348
NP_001093638.1 63 SER CYS 0 0.124961264
NP_001093638.1 68 TYR HIS 1 0.41787222
NP_001093638.1 95 ASP ASN 1 0.0649304688
NP_001103348.1 102 TRP CYS 1 0.801877558
NP_001103348.1 118 GLY CYS 1 0.716403782
NP_001103348.1 121 MET VAL 1 0.639860749
NP_001103348.1 126 ARG GLN 0 0.231097683
NP_001103348.1 183 PRO LEU 1 0.617958724
NP_001103348.1 184 CYS PHE 1 0.295691848
NP_001103348.1 187 GLU LYS 0 0.197260439
NP_001103348.1 198 ARG HIS 0 0.453475565
NP_001103348.1 260 THR MET 1 0.621218324
NP_001103348.1 390 ALA ASP 0 0.181919351
NP_001103348.1 390 ALA THR 0 0.153131858
NP_001119580.1 107 SER ARG 0 0.127688065
NP_001119580.1 13 ALA PRO 0 0.0694523454
NP_001119580.1 163 THR MET 1 0.772131562
NP_001119580.1 169 VAL ILE 0 0.288905323
NP_001119580.1 186 GLY ASP 1 0.882603765
NP_001119580.1 215 LEU PRO 1 0.899594367
NP_001119580.1 230 GLY ASP 1 0.828731775
NP_001119580.1 283 SER TYR 1 0.65496403
NP_001119580.1 284 LYS ARG 1 0.563377619
NP_001119580.1 313 ALA VAL 1 0.181395993
NP_001119580.1 316 GLY VAL 1 0.952269971
NP_001119580.1 322 ALA VAL 0 0.160886824
NP_001119580.1 334 ARG TRP 1 0.785504222
NP_001119580.1 349 PRO LEU 1 0.891842663
NP_001119580.1 399 ARG CYS 1 0.823035061
NP_001119580.1 404 VAL ILE 0 0.197452426
NP_001119580.1 478 LYS GLU 1 0.688542485
NP_001119580.1 542 LEU PRO 1 0.862470388
NP_001119580.1 560 PRO HIS 1 0.655064583
NP_001119580.1 588 ALA VAL 1 0.705425084
NP_001119580.1 62 ASP ASN 1 0.587230802
NP_001119580.1 649 THR ARG 1 0.434816658
NP_001119580.1 655 ARG CYS 1 0.829924285
NP_001119580.1 69 HIS ASN 1 0.176862746
NP_001119580.1 728 ALA THR 0 0.0292103272
NP_001119580.1 731 GLY ARG 1 0.698889494
NP_001119580.1 738 LEU ARG 1 0.568829119
NP_001119580.1 741 GLY ARG 0 0.84970665
NP_001119580.1 824 SER THR 0 0.0596700758
NP_001119580.1 839 ASP GLU 0 0.270090371
NP_001119580.1 855 ARG GLY 0 0.210039616
NP_001119580.1 902 ASN SER 0 0.041293636
NP_001119580.1 904 ARG GLN 0 0.0476190969
NP_001119580.1 919 ARG CYS 0 0.301973909
NP_001119580.1 919 ARG HIS 0 0.318037033
NP_001119580.1 935 ARG TRP 0 0.17896542
NP_001119580.1 968 ARG GLN 0 0.218432263
NP_001121077.1 113 PHE LEU 0 0.585134327
NP_001121077.1 115 VAL ALA 0 0.39232403
NP_001121077.1 125 TRP LEU 0 0.724339306
NP_001121077.1 202 PRO LEU 1 0.848977387
NP_001121077.1 204 ALA VAL 0 0.159094617
NP_001121077.1 252 ILE LEU 0 0.212780312
NP_001121077.1 288 THR ILE 1 0.768728077
NP_001121077.1 289 SER CYS 1 0.857348502
NP_001121077.1 337 THR ALA 0 0.468793482
NP_001121077.1 342 GLY ARG 1 0.932077169
NP_001121077.1 85 GLN ARG 1 0.875149488
NP_001121089.1 129 ASP GLY 1 0.620633602
NP_001121089.1 207 GLU LYS 1 0.665652633
NP_001121089.1 221 HIS ASN 0 0.454780966
NP_001121089.1 276 SER CYS 0 0.441236019
NP_001124441.1 235 ALA SER 0 0.0552908108
NP_001124441.1 480 THR ALA 1 0.035474401
NP_001129477.1 21 LEU PHE 0 0.332795084
NP_001129477.1 57 ALA VAL 1 0.124658793
NP_001129477.1 641 PRO ALA 0 0.162328854
NP_001129477.1 752 ASP GLY 0 0.110556103
NP_001130.1 101 ALA THR 0 0.362646163
NP_001130.1 127 PRO SER 1 0.303830594
NP_001130.1 195 PHE LEU 1 0.19627291
NP_001130.1 294 VAL MET 0 0.586397409
NP_001130.1 347 PRO LEU 0 0.348169625
NP_001130.1 410 CYS PHE 0 0.514185071
NP_001130.1 426 LEU PRO 1 0.90109992
NP_001130.1 462 GLY ASP 1 0.888428628
NP_001130.1 527 VAL MET 1 0.574939489
NP_001130.1 538 GLN PRO 1 0.649753809
NP_001130.1 578 HIS GLN 1 0.780296445
NP_001130.1 597 ALA GLU 1 0.440197021
NP_001130.1 664 ALA PRO 1 0.611272693
NP_001130.1 679 ARG LEU 1 0.701904058
NP_001130.1 679 ARG SER 1 0.679691911
NP_001130.1 67 ILE PHE 1 0.387637675
NP_001130.1 94 GLY SER 0 0.359425604
NP_001135417.1 179 ARG HIS 1 0.644628167
NP_001135417.1 373 HIS PRO 0 0.963950336
NP_001138780.1 110 GLU LYS 1 0.71537441
NP_001138780.1 118 VAL ILE 0 0.0933605954
NP_001138780.1 133 ALA PRO 0 0.260776341
NP_001138780.1 158 ARG HIS 1 0.400332123
NP_001138780.1 217 ARG TRP 0 0.318628967
NP_001138780.1 81 ARG GLN 1 0.62148273
NP_001139266.1 110 LYS ARG 0 0.055989556
NP_001139266.1 189 ILE THR 1 0.505019784
NP_001139266.1 218 CYS ARG 1 0.815987825
NP_001139266.1 300 GLY ARG 0 0.455664068
NP_001139266.1 329 LEU ARG 1 0.475316316
NP_001139266.1 392 MET VAL 0 0.492136717
NP_001139266.1 488 THR PRO 0 0.506750107
NP_001153174.1 123 HIS TYR 1 0.680677891
NP_001153174.1 137 GLY ARG 0 0.394289166
NP_001153174.1 153 CYS TYR 1 0.88310492
NP_001153174.1 313 THR MET 0 0.473084241
NP_001158.2 188 GLY GLU 1 0.777377009
NP_001158.2 321 ALA GLY 0 0.568260968
NP_001158.2 340 ASN SER 1 0.301535845
NP_001158.2 423 GLN PRO 0 0.43162176
NP_001158.2 494 ILE ASN 1 0.306145042
NP_001158.2 8 GLY GLU 0 0.167167142
NP_001167534.1 224 ASP HIS 1 0.729741871
NP_001167534.1 248 VAL MET 0 0.222189233
NP_001167534.1 273 VAL MET 1 0.622233391
NP_001167534.1 277 CYS TYR 1 1.00741673
NP_001167534.1 381 CYS ARG 1 0.547723651
NP_001167534.1 424 ARG HIS 0 0.105281904
NP_001167534.1 48 GLY SER 1 0.584101439
NP_001167534.1 54 ARG HIS 0 0.183481768
NP_001167534.1 58 ARG GLN 0 0.088464573
NP_001167534.1 59 ASP VAL 0 0.0843414813
NP_001167534.1 78 ARG CYS 1 0.612695396
NP_001167534.1 80 ARG HIS 0 0.114948489
NP_001171673.1 100 GLY ASP 0 0.341890186
NP_001171673.1 150 ARG HIS 0 0.276432335
NP_001171673.1 223 HIS ARG 1 0.709451437
NP_001171673.1 288 PHE LEU 0 0.559373498
NP_001171673.1 410 THR ARG 1 0.761893272
NP_001171673.1 410 THR PRO 1 0.585704386
NP_001171673.1 43 ARG HIS 0 0.104852237
NP_001171673.1 458 ILE ARG 1 0.477349728
NP_001171673.1 511 ARG HIS 0 0.158616453
NP_001171673.1 558 PRO SER 0 0.198138937
NP_001171673.1 580 ARG GLN 0 0.143006399
NP_001171673.1 76 GLY ARG 0 0.280884832
NP_001171809.1 1027 ALA THR 0 0.104054406
NP_001171809.1 1043 ILE PHE 0 0.0447828174
NP_001171809.1 1094 LEU VAL 0 0.0674941465
NP_001171809.1 1107 ARG GLY 0 0.09270899
NP_001171809.1 1146 ILE THR 0 0.149156362
NP_001171809.1 1147 VAL ILE 0 0.0611485839
NP_001171809.1 199 GLU GLN 1 0.732824326
NP_001171809.1 203 HIS PRO 1 0.393208355
NP_001171809.1 206 PHE CYS 1 0.537183285
NP_001171809.1 249 GLU ASP 1 0.832944393
NP_001171809.1 276 SER PRO 1 0.828265786
NP_001171809.1 341 ASP GLU 1 0.839930594
NP_001171809.1 351 VAL ILE 0 0.143763661
NP_001171809.1 377 ASP HIS 1 0.767729044
NP_001171809.1 404 THR ILE 1 0.264149874
NP_001171809.1 414 GLU GLN 1 0.722137809
NP_001171809.1 441 VAL GLU 1 0.654784739
NP_001171809.1 480 PRO THR 0 0.329493463
NP_001171809.1 557 ASN LYS 1 0.824498415
NP_001171809.1 567 PRO LEU 1 0.132983625
NP_001171809.1 618 ASP ASN 1 0.16626893
NP_001171809.1 860 GLN GLU 0 0.0476166643
NP_001171809.1 980 ARG CYS 0 0.0394110419
NP_001177808.1 140 LEU VAL 0 0.08327052
NP_001177808.1 174 TYR CYS 1 0.194097579
NP_001177808.1 202 LEU VAL 0 0.135081798
NP_001177808.1 354 GLN ARG 0 0.035906937
NP_001180242.1 176 ILE VAL 0 0.183930665
NP_001180242.1 336 ARG TRP 1 0.198696196
NP_001180242.1 416 THR MET 0 0.136083663
NP_001180242.1 49 GLU ASP 0 0.1537994
NP_001195.2 118 CYS TRP 1 1.02620578
NP_001195.2 123 CYS SER 1 0.979726315
NP_001195.2 224 GLU ASP 0 0.288136303
NP_001195.2 243 GLU LYS 1 0.908683062
NP_001195.2 273 MET ARG 1 0.477817833
NP_001195.2 305 ALA VAL 0 0.236234844
NP_001195.2 340 LEU PRO 1 0.953698635
NP_001195.2 347 CYS TYR 1 0.807464004
NP_001195.2 356 MET LEU 1 0.304262966
NP_001195.2 386 GLU VAL 1 0.717382431
NP_001195.2 391 ALA THR 1 0.456221044
NP_001195.2 392 VAL ALA 1 0.266555637
NP_001195.2 401 LEU SER 1 0.509517491
NP_001195.2 419 ARG SER 1 0.753471851
NP_001195.2 420 CYS ARG 1 0.942671597
NP_001195.2 429 VAL ILE 0 0.249067068
NP_001195.2 449 MET ARG 1 0.787153065
NP_001195.2 483 CYS ARG 1 0.875415325
NP_001195.2 485 ASP GLY 1 0.698271692
NP_001195.2 491 ARG GLN 1 0.705222964
NP_001195.2 494 ALA VAL 0 0.518172383
NP_001195.2 496 CYS TYR 1 0.873165846
NP_001195.2 536 ARG HIS 0 0.0826406255
NP_001195.2 563 VAL MET 1 -0.00293506542
NP_001195.2 626 MET ILE 0 -0.0349463075
NP_001195.2 646 ALA GLY 0 -0.0282334834
NP_001195.2 66 CYS ARG 1 0.982981861
NP_001195.2 695 GLY VAL 0 0.0330948494
NP_001195.2 77 ILE THR 0 0.443315566
NP_001195.2 82 GLN HIS 1 0.672101915
NP_001195.2 83 GLY ARG 1 0.849609733
NP_001195.2 85 TRP LEU 0 0.717365682
NP_001195.2 899 ARG GLN 0 0.0456826612
NP_001195.2 899 ARG PRO 1 0.132801041
NP_001195.2 903 ASN SER 1 0.0685428753
NP_001195.2 92 GLN HIS 0 0.32555446
NP_001195.2 94 CYS ARG 1 0.942350268
NP_001195.2 987 SER PHE 0 0.0825085118
NP_001195.2 99 CYS ARG 1 1.01496208
NP_001225.1 141 SER ARG 1 0.803723633
NP_001225.1 148 ARG GLN 0 0.314503282
NP_001225.1 29 PRO LEU 1 0.869752765
NP_001225.1 44 VAL GLU 1 0.814148307
NP_001225.1 46 ALA VAL 1 0.813919246
NP_001225.1 53 SER GLY 1 0.856409907
NP_001225.1 56 GLY SER 0 0.550069928
NP_001225.1 58 TRP ARG 1 0.889025152
NP_001225.1 64 THR PRO 1 0.68258971
NP_001225.1 64 THR SER 1 0.569278955
NP_001225.1 74 ARG HIS 0 0.518287182
NP_001225.1 78 THR LYS 1 0.521452487
NP_001225.1 78 THR MET 0 0.458006531
NP_001278.1 132 LEU PRO 1 0.920181036
NP_001278.1 214 ASN SER 1 0.806534231
NP_001278.1 240 GLY ARG 1 0.931623638
NP_001278.1 249 PRO ARG 1 0.896414042
NP_001278.1 297 VAL MET 1 0.572891414
NP_001278.1 300 ALA VAL 0 0.700977981
NP_001278.1 318 PHE LEU 1 0.744254887
NP_001278.1 332 MET VAL 1 0.477968931
NP_001278.1 418 VAL MET 0 0.0988234878
NP_001278.1 470 PRO GLN 1 0.616572976
NP_001278.1 488 LEU GLN 0 0.306852221
NP_001278.1 490 LEU PHE 1 0.583158731
NP_001278.1 521 GLY ARG 1 0.991445303
NP_001278.1 526 ARG TRP 1 0.910413682
NP_001278.1 596 VAL ILE 0 0.118669167
NP_001278.1 614 LEU PRO 1 0.964976788
NP_001278.1 651 LEU PRO 1 0.847113967
NP_001278.1 654 THR MET 0 0.265796334
NP_001278.1 677 GLY VAL 1 0.857943594
NP_001278.1 744 SER PHE 1 0.425043076
NP_001278.1 758 PHE LEU 1 0.580745518
NP_001278.1 788 ALA THR 0 0.586400867
NP_001289.1 153 THR MET 0 0.0614246577
NP_001289.1 158 ALA VAL 0 0.0764287561
NP_001289.1 160 VAL ALA 0 0.433250934
NP_001289.1 170 ARG CYS 0 0.28823331
NP_001289.1 182 ASN TYR 1 0.881876528
NP_001289.1 186 LEU PHE 1 0.42905432
NP_001289.1 191 CYS TYR 1 0.897117138
NP_001289.1 194 GLU LYS 1 0.34647879
NP_001289.1 198 GLU LYS 0 0.16844736
NP_001289.1 223 ARG TRP 1 0.743700266
NP_001289.1 249 PHE SER 1 0.746666968
NP_001289.1 260 ASP ASN 1 0.841504216
NP_001289.1 267 GLY ASP 1 0.854965627
NP_001289.1 271 PRO ALA 0 0.477223545
NP_001289.1 274 ARG SER 1 0.850813866
NP_001289.1 283 ARG GLN 1 0.83229959
NP_001289.1 291 THR ARG 1 0.619826019
NP_001289.1 372 PRO SER 1 0.776887417
NP_001289.1 397 GLY VAL 1 0.665700197
NP_001289.1 401 SER PRO 1 0.49197951
NP_001289.1 406 MET THR 1 0.51770401
NP_001289.1 427 ARG CYS 0 0.502368927
NP_001289.1 448 LYS ARG 0 0.325087309
NP_001289.1 469 ALA THR 1 0.306865275
NP_001289.1 471 ASN SER 1 0.188753784
NP_001289.1 485 ASP VAL 1 0.343858749
NP_001289.1 48 PRO LEU 0 0.179086432
NP_001289.1 503 PHE TYR 0 0.493795902
NP_001289.1 516 GLY GLU 1 0.76381278
NP_001289.1 522 ILE THR 1 0.462172896
NP_001289.1 529 VAL MET 1 0.521223724
NP_001289.1 540 VAL ILE 0 0.153711945
NP_001289.1 563 ARG HIS 1 0.682735384
NP_001289.1 565 THR MET 1 0.632201314
NP_001289.1 569 ARG HIS 1 0.478026748
NP_001289.1 573 TYR CYS 1 0.652061343
NP_001289.1 590 GLU LYS 1 0.475130945
NP_001289.1 593 GLU LYS 1 0.309877694
NP_001289.1 621 ALA VAL 0 0.376547664
NP_001289.1 633 LEU PRO 1 0.435275048
NP_001289.1 659 LYS THR 0 0.18614994
NP_001289.1 70 ILE THR 0 0.15884684
NP_001289.1 75 ARG CYS 0 0.180786669
NP_001342.2 120 CYS ARG 0 0.744401991
NP_001342.2 215 HIS ASN 0 0.0347912051
NP_001342.2 238 PRO SER 0 0.0210802704
NP_001342.2 54 THR ALA 1 0.277235687
NP_001352.2 135 ARG CYS 1 0.875428379
NP_001352.2 152 GLY ARG 1 0.837521434
NP_001352.2 199 ARG CYS 1 0.17939879
NP_001352.2 202 GLY ALA 1 0.191583574
NP_001352.2 202 GLY ASP 1 0.35717234
NP_001352.2 25 ALA THR 0 0.599788308
NP_001352.2 317 ARG TRP 0 0.40946579
NP_001352.2 341 ALA VAL 0 0.705783427
NP_001352.2 346 ARG TRP 1 0.369660437
NP_001352.2 354 LEU VAL 0 0.375024945
NP_001352.2 35 ARG HIS 0 0.375842422
NP_001489.1 127 ARG CYS 1 0.724930704
NP_001489.1 55 LEU SER 0 0.393353313
NP_001683.2 123 GLY VAL 1 0.803996325
NP_001683.2 157 ARG CYS 1 0.750514507
NP_001683.2 224 VAL ILE 0 0.362578899
NP_001683.2 309 GLU GLY 0 0.214209124
NP_001683.2 314 ARG CYS 0 0.629425287
NP_001683.2 377 LEU ILE 0 0.460906059
NP_001683.2 394 ARG GLN 1 0.583279371
NP_001683.2 443 LEU PRO 0 0.708726227
NP_001683.2 498 TYR CYS 0 0.38212502
NP_001683.2 78 GLY ARG 1 0.815650344
NP_001683.2 81 LEU PRO 1 0.797088802
NP_001710.1 198 LEU PRO 1 0.678309321
NP_001710.1 321 ASN SER 0 0.0223866981
NP_001743.1 176 LEU MET 0 0.101019904
NP_001743.1 354 ARG HIS 1 0.626969516
NP_001743.1 390 GLY ASP 0 0.758886397
NP_001743.1 392 MET ILE 0 0.274636447
NP_001743.1 430 ARG TRP 0 0.151939079
NP_001743.1 478 ALA VAL 0 -0.0163301136
NP_001743.1 67 GLU ASP 1 0.657443523
NP_001784.2 269 MET THR 0 0.357085943
NP_001784.2 322 ASN ILE 1 0.636555552
NP_001784.2 373 ASP ASN 0 0.156888515
NP_001784.2 423 SER PRO 0 0.553044498
NP_001784.2 477 ARG HIS 0 0.126541495
NP_001784.2 503 ARG HIS 1 0.449414402
NP_001784.2 786 GLY SER 0 0.485905498
NP_001796.2 12 ARG TRP 0 0.238972023
NP_001796.2 155 LEU MET 0 0.32777968
NP_001796.2 201 ASN ASP 0 0.250028312
NP_001796.2 218 VAL ALA 1 0.67862469
NP_001835.3 117 GLY ALA 0 0.156363279
NP_001835.3 1298 TYR ASN 1 0.518268406
NP_001835.3 1354 ASN SER 0 0.0612294413
NP_001835.3 137 ARG HIS 0 0.0722415075
NP_001835.3 1390 THR ASN 1 0.543901682
NP_001835.3 1405 GLY SER 0 0.415075809
NP_001835.3 1430 THR MET 0 0.391745001
NP_001835.3 1450 ILE THR 1 0.477889687
NP_001835.3 356 PRO LEU 0 0.137546942
NP_001835.3 375 GLY ARG 1 0.918751419
NP_001835.3 381 GLY ARG 1 0.905093253
NP_001835.3 393 GLY SER 1 0.896635294
NP_001835.3 402 GLY GLU 1 0.911655962
NP_001835.3 405 GLY ASP 1 0.949486971
NP_001835.3 434 PRO SER 0 0.138533279
NP_001835.3 453 GLY ASP 1 0.995688617
NP_001835.3 453 GLY SER 1 0.935106456
NP_001835.3 477 GLY VAL 1 0.922213137
NP_001835.3 478 PRO LEU 0 0.0936281234
NP_001835.3 483 GLY ARG 1 0.930274069
NP_001835.3 492 GLY VAL 1 0.92494148
NP_001835.3 504 GLY SER 1 0.910559475
NP_001835.3 510 GLY ASP 1 0.989647329
NP_001835.3 513 GLY SER 1 0.92398715
NP_001835.3 516 GLY ASP 1 0.959935963
NP_001835.3 624 GLY ASP 1 0.880889952
NP_001835.3 667 LEU PHE 1 0.164233267
NP_001835.3 672 GLY SER 1 0.848466218
NP_001867.2 120 VAL ILE 0 -0.00401422521
NP_001867.2 123 ARG CYS 1 0.516397417
NP_001867.2 134 GLY TRP 0 0.49099645
NP_001867.2 304 CYS TRP 1 0.850361645
NP_001867.2 314 THR ILE 1 0.602049589
NP_001867.2 343 PHE VAL 1 0.611997664
NP_001867.2 350 ASP GLY 0 0.0999115705
NP_001867.2 401 ARG HIS 0 0.0493158028
NP_001867.2 465 GLY TRP 1 0.681591809
NP_001867.2 479 PRO LEU 1 0.570169449
NP_001867.2 510 PRO LEU 0 0.0556832142
NP_001867.2 54 VAL LEU 0 0.293432742
NP_001867.2 564 THR LYS 0 0.162339002
NP_001867.2 637 SER PHE 0 0.2189904
NP_001867.2 709 GLY GLU 1 0.8775177
NP_001893.2 166 VAL MET 0 0.144171253
NP_001893.2 197 ARG HIS 0 0.197531134
NP_001893.2 229 CYS ARG 0 0.300528467
NP_001893.2 231 SER ARG 0 0.169479892
NP_001893.2 240 GLN GLU 1 0.619814992
NP_001893.2 391 ASP GLY 0 0.0671760067
NP_001893.2 67 THR ILE 1 0.334185421
NP_001976.1 106 ARG GLN 0 0.383785665
NP_001976.1 128 ASP ASN 1 0.54099828
NP_001976.1 162 VAL ALA 0 0.153303072
NP_001976.1 164 ARG GLN 0 0.398740053
NP_001976.1 42 CYS ARG 1 0.488960505
NP_002038.2 101 ARG HIS 0 0.186032623
NP_002038.2 268 THR ILE 0 0.345192939
NP_002038.2 294 GLY ARG 1 0.665845096
NP_002038.2 298 PRO LEU 1 0.795167148
NP_002038.2 334 ILE PHE 1 0.581228912
NP_002038.2 367 ASN SER 0 0.201950073
NP_002038.2 42 PRO ALA 0 0.109893493
NP_002038.2 458 ILE VAL 0 0.357447743
NP_002038.2 472 HIS ARG 1 0.788649499
NP_002038.2 4 PRO LEU 0 0.0689862892
NP_002038.2 554 ASP ASN 1 0.197186604
NP_002038.2 635 SER LEU 1 0.21230267
NP_002038.2 641 HIS TYR 0 0.143921733
NP_002067.1 340 LYS ARG 1 0.706253946
NP_002067.1 385 ASP ASN 0 0.0957215354
NP_002067.1 418 GLY GLU 1 0.634742022
NP_002067.1 519 ARG HIS 0 0.4503102
NP_002117.1 253 ILE PHE 1 0.661825955
NP_002117.1 63 ALA GLU 0 0.260305047
NP_002117.1 74 LEU ILE 0 0.111978106
NP_002132.3 129 GLY CYS 1 0.248241901
NP_002132.3 140 LEU PRO 0 -0.000258020067
NP_002132.3 178 LEU PHE 0 0.0562386438
NP_002132.3 251 THR PRO 0 0.42337513
NP_002172.2 100 ASP GLU 1 0.871973157
NP_002172.2 131 GLU LYS 1 0.919701636
NP_002172.2 190 VAL ALA 1 0.770940065
NP_002172.2 211 ARG HIS 0 0.107777178
NP_002176.2 149 THR ILE 0 0.382955521
NP_002176.2 28 GLY ARG 1 0.508401036
NP_002176.2 348 ASN THR 0 0.058491759
NP_002176.2 350 PRO SER 0 0.0456748195
NP_002176.2 35 LEU GLN 0 0.152456358
NP_002176.2 364 ASP ASN 0 0.0858443007
NP_002176.2 414 THR MET 0 0.0498681739
NP_002176.2 44 SER ARG 1 0.657055318
NP_002176.2 50 GLY VAL 0 0.251621664
NP_002176.2 55 LEU GLN 1 0.540939569
NP_002176.2 66 ILE THR 0 0.0566655807
NP_002176.2 72 GLU GLN 0 0.12766993
NP_002176.2 74 CYS TYR 1 0.687163115
NP_002198.2 404 GLY SER 1 0.105698563
NP_002198.2 507 GLY GLU 0 0.607725143
NP_002198.2 632 GLN ARG 0 0.275081545
NP_002198.2 914 ARG HIS 0 0.238425553
NP_002216.2 314 ALA VAL 0 0.444181204
NP_002216.2 88 GLY CYS 1 0.770753205
NP_002264.1 345 ALA SER 0 0.495336831
NP_002264.1 359 ALA THR 0 0.367122114
NP_002264.1 429 GLY ASP 0 0.348906577
NP_002264.1 434 GLY SER 1 0.221212596
NP_002264.1 454 ARG CYS 1 0.436539263
NP_002264.1 53 GLY VAL 1 0.18990761
NP_002264.1 54 TYR CYS 1 0.159485966
NP_002291.1 107 ARG TRP 1 0.623683333
NP_002291.1 158 ARG HIS 0 0.584601879
NP_002291.1 171 PHE VAL 1 0.680651665
NP_002291.1 172 ARG HIS 1 0.675091863
NP_002291.1 175 MET VAL 0 0.422415853
NP_002291.1 217 PRO LEU 0 0.142019644
NP_002291.1 297 ASN SER 0 0.217580825
NP_002291.1 322 ASP VAL 1 0.0984293073
NP_002291.1 69 GLY GLU 1 0.447702944
NP_002326.2 1010 PRO SER 0 0.0623679422
NP_002326.2 1066 ARG CYS 0 0.053205844
NP_002326.2 1086 MET VAL 0 0.042630177
NP_002326.2 1096 ALA THR 0 0.308002055
NP_002326.2 111 ASP TYR 1 0.592846453
NP_002326.2 1121 ASN ASP 0 0.223881751
NP_002326.2 1194 ARG HIS 0 0.0648181289
NP_002326.2 1204 VAL LEU 0 0.253950238
NP_002326.2 1399 VAL ILE 0 0.129694834
NP_002326.2 1410 VAL MET 0 0.197987571
NP_002326.2 1540 THR MET 0 0.0621053427
NP_002326.2 1548 CYS PHE 0 0.234841511
NP_002326.2 171 GLY ARG 1 0.833100915
NP_002326.2 190 VAL ALA 0 0.365980804
NP_002326.2 214 ALA THR 1 0.607916951
NP_002326.2 253 THR ILE 1 0.677671075
NP_002326.2 341 GLU LYS 0 0.289812893
NP_002326.2 349 ARG TRP 0 0.807180166
NP_002326.2 356 SER LEU 1 0.551645279
NP_002326.2 400 ALA VAL 0 0.341307491
NP_002326.2 443 THR MET 0 0.375743866
NP_002326.2 444 ARG CYS 1 0.57954818
NP_002326.2 455 SER LEU 1 0.164444864
NP_002326.2 494 ARG GLN 1 0.604756594
NP_002326.2 499 ASN SER 0 0.333554804
NP_002326.2 550 GLY ARG 1 0.835227847
NP_002326.2 570 ARG GLN 1 0.561387897
NP_002326.2 570 ARG TRP 1 0.585081995
NP_002326.2 600 VAL ILE 0 0.123743035
NP_002326.2 617 PHE CYS 1 0.629862607
NP_002326.2 666 ASP ASN 0 0.176768884
NP_002326.2 670 PRO LEU 0 0.534487367
NP_002326.2 786 ILE MET 0 0.376972884
NP_002326.2 877 ARG TRP 0 0.118787423
NP_002326.2 946 THR ILE 0 0.136356294
NP_002326.2 97 ALA VAL 0 0.141603321
NP_002372.1 105 PHE SER 1 0.547377825
NP_002372.1 134 GLU LYS 1 0.306379467
NP_002372.1 220 VAL ALA 0 0.249387205
NP_002372.1 278 VAL ILE 0 0.048422955
NP_002372.1 391 ARG CYS 0 0.149531484
NP_002426.1 102 SER LEU 1 0.753168285
NP_002426.1 129 TYR CYS 1 0.734419227
NP_002426.1 130 PRO LEU 0 0.338178515
NP_002426.1 130 PRO SER 0 0.325153857
NP_002426.1 138 MET ILE 0 0.612037361
NP_002426.1 140 ILE THR 1 0.470007479
NP_002426.1 14 GLN PRO 0 0.735076547
NP_002426.1 152 ARG GLN 1 0.45484826
NP_002426.1 156 GLU LYS 1 0.658972979
NP_002426.1 255 TYR CYS 1 0.513015568
NP_002426.1 278 TYR PHE 0 0.651683033
NP_002426.1 295 ARG HIS 1 0.728217125
NP_002426.1 303 ILE THR 0 0.161275506
NP_002426.1 328 ARG TRP 0 0.0880179256
NP_002426.1 350 THR MET 0 0.121661633
NP_002426.1 393 GLY ALA 0 0.686636925
NP_002426.1 398 ILE THR 1 0.184303835
NP_002426.1 401 ASN SER 0 0.104913689
NP_002426.1 418 ARG HIS 1 0.512170792
NP_002426.1 4 PRO SER 0 0.520975471
NP_002426.1 56 ARG GLN 0 0.158668041
NP_002426.1 72 SER ARG 0 0.0559810586
NP_002428.1 135 TYR CYS 0 0.703752577
NP_002428.1 166 ASN LYS 1 0.899002612
NP_002428.1 24 GLY TRP 1 0.640996337
NP_002428.1 50 ARG TRP 1 0.851733148
NP_002428.1 93 GLN LEU 0 0.830390155
NP_002440.2 129 MET ILE 0 0.076980494
NP_002440.2 148 PRO HIS 1 0.28734526
NP_002440.2 199 ARG ILE 0 0.176069781
NP_002440.2 263 MET ILE 0 0.142147481
NP_002487.1 102 ARG HIS 1 0.667174339
NP_002487.1 11 ARG TRP 0 0.226975128
NP_002487.1 168 GLY SER 0 0.383761525
NP_002487.1 18 ARG CYS 1 0.255946904
NP_002487.1 18 ARG HIS 0 0.148218423
NP_002487.1 79 PRO LEU 1 0.253318876
NP_002487.1 7 PRO THR 0 0.143660083
NP_002487.1 85 PRO LEU 1 0.535513937
NP_002497.2 221 ARG TRP 1 0.404498339
NP_002497.2 35 ALA VAL 0 0.136738732
NP_002625.1 108 THR SER 0 0.171836197
NP_002625.1 88 VAL ALA 1 0.42822054
NP_002644.4 130 GLU LYS 1 0.693716824
NP_002644.4 299 GLY ALA 0 0.0905618891
NP_002684.1 18 PRO SER 0 0.122396514
NP_002684.1 3 ARG PRO 1 0.176552027
NP_002707.3 157 THR LYS 0 0.316434801
NP_002707.3 173 ALA SER 0 0.0154207554
NP_002707.3 232 VAL LEU 0 0.462756306
NP_002707.3 343 LYS GLU 1 0.217210114
NP_002707.3 354 LYS ARG 0 0.293407202
NP_002707.3 365 SER PRO 1 0.761388242
NP_002707.3 399 ASN SER 0 0.19323805
NP_002707.3 428 LYS ARG 0 0.154154092
NP_002707.3 494 ILE VAL 0 0.313674092
NP_002707.3 498 VAL GLU 1 0.614372313
NP_002707.3 500 VAL GLY 1 0.254165083
NP_002707.3 586 ASP GLU 0 0.598592699
NP_002707.3 595 ILE VAL 0 0.0777226463
NP_002707.3 65 PRO SER 1 0.277780145
NP_002707.3 8 GLY ARG 1 0.607369244
NP_002707.3 90 GLY ASP 1 0.341637522
NP_002734.2 139 ARG HIS 1 0.124629788
NP_002734.2 155 LYS ARG 1 0.112153642
NP_002734.2 291 ALA THR 0 0.108516909
NP_002734.2 338 ALA GLY 0 0.260813534
NP_002734.2 421 ASN THR 0 0.299141467
NP_002734.2 74 SER ASN 0 0.0811606646
NP_002760.1 104 LEU PRO 1 0.607737899
NP_002760.1 116 ARG CYS 1 0.496256948
NP_002760.1 116 ARG HIS 0 0.488835841
NP_002760.1 122 ARG CYS 1 0.471759051
NP_002760.1 167 SER THR 0 0.198197335
NP_002760.1 202 GLY ALA 0 0.563265324
NP_002760.1 208 GLY ALA 0 0.33886835
NP_002760.1 22 ASP GLY 1 0.687036514
NP_002760.1 23 LYS ARG 1 0.495550096
NP_002760.1 29 ASN THR 1 0.490682989
NP_002760.1 54 ASN SER 1 0.365439683
NP_002760.1 79 GLU LYS 1 0.297518164
NP_002766.1 26 ARG GLN 0 0.230990112
NP_002766.1 297 VAL MET 1 0.475586921
NP_002769.1 193 ASP HIS 0 0.0509372838
NP_002769.1 206 THR ALA 0 0.182009563
NP_002769.1 208 ILE SER 0 0.142232329
NP_002769.1 215 ASN HIS 1 0.375637829
NP_002769.1 215 ASN LYS 1 0.445489347
NP_002769.1 217 THR ILE 1 0.159332603
NP_002769.1 241 CYS SER 1 0.494638979
NP_002769.1 247 GLN HIS 0 0.244007424
NP_002769.1 314 TYR HIS 0 0.0415474102
NP_002769.1 388 CYS PHE 1 0.578134358
NP_002829.2 1283 SER ARG 0 0.138628244
NP_002829.2 191 THR ALA 0 0.0467965305
NP_002829.2 294 ILE LEU 0 0.0981414542
NP_002829.2 51 HIS GLN 1 0.0923668519
NP_002834.3 214 ARG CYS 1 0.219107077
NP_002834.3 293 ALA THR 0 0.150823951
NP_002834.3 372 VAL ILE 0 0.0515571721
NP_002834.3 766 GLU LYS 0 0.228177786
NP_002863.1 35 THR ALA 0 0.475276351
NP_002863.1 57 ASP ASN 1 0.632253587
NP_002881.1 102 VAL LEU 0 0.270968527
NP_002881.1 232 ILE VAL 0 0.248113871
NP_002881.1 37 LYS ASN 0 0.418278277
NP_002881.1 398 ARG LEU 1 0.55469048
NP_002881.1 401 ILE VAL 1 0.249919966
NP_002881.1 426 TYR CYS 1 0.552045703
NP_002881.1 465 ARG HIS 0 0.229718983
NP_002881.1 70 GLU GLY 0 0.397856504
NP_002881.1 75 GLY ALA 0 0.335389227
NP_002881.1 843 THR ASN 0 0.0168274231
NP_002881.1 868 PRO LEU 0 0.0973551571
NP_002920.1 213 GLY SER 0 0.329294562
NP_002920.1 298 THR MET 1 0.345125139
NP_002920.1 380 VAL ASP 1 0.601579905
NP_002920.1 438 ARG HIS 1 0.510392308
NP_002920.1 493 VAL ILE 0 0.235885188
NP_002920.1 522 MET THR 1 0.322425723
NP_002920.1 536 SER LEU 1 0.0999808908
NP_002992.1 50 ARG CYS 1 0.469474822
NP_002992.1 56 ILE PHE 1 0.22697401
NP_002992.1 72 ARG CYS 1 0.485953748
NP_002992.1 72 ARG HIS 1 0.421841443
NP_002992.1 86 GLY ASP 0 0.386351556
NP_002992.1 91 LEU VAL 0 0.147089362
NP_003009.2 100 GLY VAL 1 0.537386775
NP_003009.2 104 TYR HIS 1 0.39950335
NP_003009.2 115 PRO LEU 1 0.517022431
NP_003009.2 167 ARG GLN 0 0.0978616998
NP_003009.2 187 THR ASN 1 0.223893583
NP_003009.2 189 CYS TYR 1 0.607044637
NP_003009.2 191 GLU LYS 0 0.241360128
NP_003009.2 23 ARG GLN 0 0.543816507
NP_003009.2 39 VAL LEU 0 0.483537167
NP_003032.1 105 VAL MET 1 0.559521616
NP_003032.1 137 ARG HIS 1 0.532386184
NP_003032.1 150 TYR HIS 1 0.422530532
NP_003032.1 192 GLY ARG 0 0.468995452
NP_003032.1 200 THR LYS 1 0.749183953
NP_003032.1 219 ALA THR 1 0.373594671
NP_003032.1 272 GLY ARG 1 0.4314031
NP_003032.1 300 ARG CYS 1 0.785770953
NP_003032.1 307 LEU PRO 1 0.765272141
NP_003032.1 311 LYS ARG 1 0.662159443
NP_003032.1 315 ILE ASN 0 0.47630477
NP_003032.1 321 LYS ARG 1 0.833048522
NP_003032.1 356 GLY SER 1 0.498895258
NP_003032.1 382 MET THR 1 0.664814651
NP_003032.1 387 LEU MET 1 0.212267235
NP_003032.1 433 ILE VAL 0 0.436426878
NP_003032.1 453 PHE LEU 1 0.556070626
NP_003032.1 476 PHE LEU 1 0.428566784
NP_003032.1 482 GLU ASP 1 0.725464344
NP_003032.1 51 THR PRO 1 0.698014081
NP_003032.1 539 LEU PRO 1 0.875719845
NP_003032.1 549 ALA THR 0 0.0741380602
NP_003032.1 555 HIS GLN 0 0.0822824165
NP_003032.1 558 ARG CYS 1 0.455942184
NP_003032.1 602 PRO LEU 0 0.134861037
NP_003032.1 606 LEU PHE 0 0.126049265
NP_003032.1 615 CYS SER 0 0.613126755
NP_003032.1 629 THR ALA 0 0.14538677
NP_003032.1 654 ASN SER 0 0.157331809
NP_003042.3 101 ILE PHE 0 0.232720554
NP_003042.3 204 LYS GLU 1 0.144474655
NP_003051.1 142 ALA SER 1 0.251645982
NP_003051.1 143 PRO LEU 1 0.845689118
NP_003051.1 144 LEU PHE 0 0.735002577
NP_003051.1 15 GLY TRP 1 0.547146738
NP_003051.1 169 ARG TRP 1 0.832057774
NP_003051.1 179 MET LEU 1 0.116145
NP_003051.1 191 LYS ARG 0 0.194542587
NP_003051.1 19 ARG PRO 1 0.570522964
NP_003051.1 20 LEU HIS 0 0.181884244
NP_003051.1 227 ARG HIS 0 0.683371842
NP_003051.1 257 ARG TRP 1 0.817433476
NP_003051.1 283 TRP ARG 1 0.937587023
NP_003051.1 284 LEU PHE 0 0.562764883
NP_003051.1 32 ASN SER 1 0.273534834
NP_003051.1 399 ARG TRP 1 0.845644534
NP_003051.1 424 LEU SER 0 0.36053437
NP_003051.1 443 PHE VAL 1 0.440643191
NP_003051.1 446 VAL PHE 1 0.399799556
NP_003051.1 455 PRO ARG 1 0.876656115
NP_003051.1 468 THR ARG 1 0.493604243
NP_003051.1 478 PRO LEU 1 0.839045584
NP_003051.1 481 VAL ILE 0 0.233566925
NP_003051.1 488 ARG HIS 1 0.603428304
NP_003051.1 498 LEU MET 0 0.594971001
NP_003051.1 508 PHE LEU 0 0.374507248
NP_003051.1 83 ARG LEU 1 0.625098586
NP_003059.1 119 ASP GLU 1 0.04626517
NP_003059.1 86 VAL GLY 0 0.0220412891
NP_003150.1 1029 GLY SER 0 0.138805896
NP_003150.1 132 VAL GLY 1 0.350673974
NP_003150.1 152 CYS PHE 1 0.709220767
NP_003150.1 175 ARG SER 1 0.627363145
NP_003150.1 180 PRO LEU 1 0.672351241
NP_003150.1 196 SER LEU 1 0.428011179
NP_003150.1 203 GLU ASP 1 0.701431215
NP_003150.1 288 THR ILE 1 0.223319411
NP_003150.1 355 ARG GLN 0 0.0791828856
NP_003150.1 399 ASN THR 1 0.148875535
NP_003150.1 3 ILE PHE 0 0.511376202
NP_003150.1 40 ALA VAL 1 0.514734924
NP_003150.1 444 ARG CYS 0 0.155856371
NP_003150.1 65 ARG GLN 1 0.150765255
NP_003150.1 791 GLN PRO 0 0.123149134
NP_003150.1 890 ARG GLN 0 0.0867708698
NP_003150.1 923 ARG CYS 0 0.156102836
NP_003150.1 944 PRO THR 0 0.21456489
NP_003150.1 999 VAL MET 0 0.25750953
NP_003163.1 118 ARG TRP 0 0.439789474
NP_003163.1 139 MET THR 0 0.32880649
NP_003163.1 161 TYR CYS 0 0.305535287
NP_003163.1 177 VAL GLY 1 0.622538209
NP_003163.1 192 ARG TRP 1 0.925584018
NP_003163.1 202 ASP HIS 0 0.272057682
NP_003163.1 203 LEU PRO 1 0.883478999
NP_003163.1 235 MET THR 1 0.702815831
NP_003163.1 246 ILE THR 1 0.461054891
NP_003163.1 274 TYR ASP 1 0.792122543
NP_003163.1 288 LEU ARG 0 0.571800292
NP_003163.1 295 ARG CYS 0 0.443914652
NP_003163.1 80 GLN ARG 1 0.856757879
NP_003163.1 8 GLN LEU 1 0.706021309
NP_003235.1 126 VAL ALA 1 0.1223628
NP_003235.1 207 ASN SER 0 0.12534894
NP_003235.1 44 LYS ASN 1 0.158948064
NP_003235.1 51 ARG TRP 0 0.106349587
NP_003271.1 102 ARG HIS 0 0.377357841
NP_003271.1 119 ILE THR 0 0.170768321
NP_003271.1 134 GLU ASP 1 0.345646232
NP_003271.1 145 ASP GLU 1 0.533413827
NP_003271.1 159 GLY ASP 1 0.553793013
NP_003271.1 29 LEU GLN 1 0.2568551
NP_003271.1 8 ALA VAL 1 0.288874567
NP_003467.1 44 LEU PRO 1 0.746416926
NP_003467.1 4 TRP ARG 0 0.498275489
NP_003467.1 58 CYS GLY 1 0.740684032
NP_003467.1 69 LYS ARG 1 0.578959465
NP_003467.1 6 GLY ARG 0 0.597245216
NP_003541.2 111 ARG GLN 0 0.0466879345
NP_003541.2 136 GLN HIS 0 0.243989438
NP_003541.2 146 ARG HIS 0 0.276976585
NP_003541.2 160 ASN SER 0 0.267585188
NP_003541.2 29 SER LEU 1 0.0696792901
NP_003541.2 365 ALA THR 0 0.163730338
NP_003541.2 389 THR ILE 0 0.138343364
NP_003541.2 434 ARG HIS 0 0.22794418
NP_003541.2 436 ARG GLN 0 0.150084481
NP_003541.2 464 GLY ARG 0 0.302036196
NP_003541.2 49 MET VAL 0 0.0805347338
NP_003541.2 500 THR MET 0 0.213358313
NP_003541.2 516 GLU LYS 1 0.216612756
NP_003541.2 556 ARG CYS 1 0.367627531
NP_003541.2 556 ARG HIS 1 0.341036379
NP_003541.2 577 ALA THR 0 0.123692326
NP_003541.2 59 ARG CYS 1 0.14317593
NP_003551.2 109 HIS ASP 0 0.275859088
NP_003551.2 135 PHE SER 1 0.558648527
NP_003551.2 147 ALA THR 1 0.163652763
NP_003551.2 157 HIS ARG 1 0.761805534
NP_003551.2 183 ASP ASN 0 0.674381375
NP_003551.2 222 THR ILE 1 0.664411366
NP_003551.2 283 ASP GLY 1 0.682086349
NP_003551.2 310 VAL GLU 1 0.40571934
NP_003551.2 31 ASP ASN 0 0.147342861
NP_003551.2 331 ASP TYR 0 0.322543234
NP_003551.2 340 GLY ARG 1 0.364984572
NP_003551.2 341 ALA THR 1 0.523596346
NP_003551.2 347 GLY ARG 1 0.33121115
NP_003551.2 353 PRO LEU 1 0.419064969
NP_003551.2 371 VAL MET 1 0.179551929
NP_003551.2 373 GLY ARG 1 0.908017516
NP_003551.2 39 ARG GLN 1 0.105621569
NP_003551.2 429 ALA VAL 0 0.113237262
NP_003551.2 491 LEU ARG 1 1.01113617
NP_003551.2 501 GLU GLN 1 0.740478337
NP_003551.2 538 ARG CYS 1 0.362888843
NP_003551.2 545 LYS THR 1 0.699237466
NP_003551.2 582 VAL LEU 1 0.345982581
NP_003551.2 590 ASP GLU 1 0.810285747
NP_003551.2 638 GLY ARG 1 0.866564095
NP_003551.2 63 ARG GLY 0 0.088972643
NP_003551.2 657 ALA VAL 1 0.500865817
NP_003551.2 680 GLN ARG 0 0.213272929
NP_003551.2 711 PRO ARG 0 0.796186864
NP_003551.2 711 PRO LEU 1 0.725845456
NP_003551.2 739 ASP HIS 1 0.530206919
NP_003551.2 741 ARG GLN 1 0.193988994
NP_003551.2 741 ARG TRP 1 0.297088265
NP_003551.2 747 ARG TRP 1 0.7158584
NP_003551.2 751 GLU LYS 1 0.44077906
NP_003551.2 774 SER THR 0 0.320041835
NP_003551.2 80 ALA THR 1 0.305690289
NP_003579.3 103 LEU PRO 0 0.197721809
NP_003579.3 745 VAL ALA 1 0.659566522
NP_003593.3 145 CYS SER 0 0.293152541
NP_003593.3 183 ARG CYS 1 0.221139506
NP_003593.3 202 ARG HIS 0 -0.000555068022
NP_003593.3 203 ARG TRP 0 0.121627845
NP_003602.1 285 GLN GLU 0 0.254520208
NP_003602.1 293 MET THR 0 0.0682659075
NP_003602.1 295 LEU PHE 0 0.0516428612
NP_003602.1 307 VAL ILE 0 0.0526073501
NP_003602.1 367 ARG GLN 1 0.129558012
NP_003602.1 422 LYS GLU 0 0.290712744
NP_003602.1 754 GLY ASP 0 0.0432892777
NP_003602.1 81 HIS ASP 1 0.590023577
NP_003602.1 81 HIS GLN 1 0.500875771
NP_003602.1 842 GLY ALA 0 -0.058746893
NP_003602.1 87 TYR CYS 1 0.746192038
NP_003602.1 888 LYS THR 0 -0.0417419076
NP_003664.1 106 ARG CYS 0 0.0480424017
NP_003664.1 118 ALA VAL 0 0.0124176349
NP_003664.1 11 SER LEU 0 0.16357398
NP_003664.1 132 GLU GLN 1 0.0428199843
NP_003664.1 137 THR ILE 1 0.0207202323
NP_003664.1 153 ARG HIS 1 0.045049049
NP_003664.1 63 ARG CYS 1 0.417962581
NP_003664.1 74 LEU HIS 0 0.362978965
NP_003664.1 76 ARG CYS 1 0.439352155
NP_003664.1 90 PRO LEU 1 0.46764791
NP_003815.1 105 CYS TRP 1 0.527007282
NP_003815.1 206 GLU LYS 0 0.210868523
NP_003815.1 207 ALA VAL 0 0.0984332561
NP_003850.1 13 SER CYS 0 0.456094682
NP_003850.1 169 ASN SER 1 0.610809207
NP_003856.1 125 ASN SER 0 0.218485326
NP_003856.1 26 ILE THR 1 0.240410894
NP_003856.1 6 GLN HIS 1 0.0955181643
NP_003871.1 145 CYS TYR 1 0.722916424
NP_003871.1 298 ILE LEU 0 0.249664485
NP_003871.1 334 SER PRO 1 0.263414025
NP_003871.1 50 TRP ARG 0 0.11835409
NP_003871.1 56 GLN HIS 0 0.0619159155
NP_003871.1 60 ARG CYS 0 0.104585819
NP_003871.1 60 ARG HIS 0 0.0484162346
NP_003871.1 78 CYS ARG 1 0.63101685
NP_003986.2 115 TRP GLY 1 0.823886514
NP_003986.2 176 ASP GLU 1 0.34972775
NP_003986.2 193 GLY ASP 0 0.26925686
NP_003986.2 217 ILE PHE 0 0.386616856
NP_003986.2 32 PRO THR 1 0.744534075
NP_003986.2 601 ARG HIS 0 0.544138491
NP_003986.2 708 TYR CYS 1 0.730662942
NP_003986.2 771 GLN GLU 0 0.57717365
NP_003986.2 776 ARG TRP 1 0.758576989
NP_003986.2 787 ARG TRP 0 0.311367869
NP_003990.1 210 GLY TRP 0 0.564711332
NP_003990.1 436 VAL ASP 0 0.313356787
NP_003990.1 527 GLU LYS 0 0.289018154
NP_003990.1 553 ASP ASN 0 0.17386654
NP_003990.1 647 ASP VAL 1 0.579729259
NP_003990.1 710 TYR CYS 1 0.600949764
NP_003990.1 723 GLY VAL 1 0.350704163
NP_003990.1 800 SER THR 0 0.174769297
NP_003990.1 936 PRO SER 0 0.146411404
NP_004047.3 100 SER PRO 1 0.617969632
NP_004047.3 203 PRO LEU 0 0.612986505
NP_004047.3 213 ARG TRP 0 0.488894314
NP_004077.1 204 VAL MET 0 0.253106952
NP_004077.1 271 VAL GLY 0 0.368343353
NP_004077.1 352 THR SER 0 0.212100893
NP_004077.1 395 LYS ARG 0 0.164288685
NP_004077.1 402 ILE VAL 0 -0.0188610721
NP_004077.1 512 MET THR 1 0.151131317
NP_004077.1 518 GLU GLY 0 0.0746246651
NP_004077.1 542 CYS PHE 1 0.785690069
NP_004077.1 65 ILE VAL 0 0.327636957
NP_004077.1 66 VAL GLY 1 0.558612943
NP_004077.1 87 GLY TRP 1 0.707462192
NP_004243.1 110 LEU VAL 1 0.0349231809
NP_004243.1 173 SER PHE 0 0.158284396
NP_004243.1 225 GLU LYS 1 0.28799352
NP_004243.1 344 PRO LEU 0 0.158535644
NP_004243.1 347 ASP GLU 0 0.0913778618
NP_004243.1 44 PRO ALA 0 0.126049489
NP_004264.2 141 THR MET 1 0.665725291
NP_004264.2 286 LEU PRO 1 0.818038106
NP_004264.2 304 ARG GLN 1 0.677152216
NP_004264.2 348 ILE MET 0 0.156037629
NP_004264.2 372 GLU LYS 1 0.806845844
NP_004264.2 68 ALA THR 0 0.105716668
NP_004264.2 99 LEU SER 0 0.111659542
NP_004351.1 123 HIS TYR 1 0.357347906
NP_004351.1 193 THR PRO 1 0.751497209
NP_004351.1 270 SER ALA 1 0.245792717
NP_004351.1 278 GLY ARG 1 0.682098925
NP_004351.1 30 PRO THR 0 0.452472329
NP_004351.1 336 GLU ASP 0 0.602694273
NP_004351.1 370 ASP ALA 1 0.727037191
NP_004351.1 410 GLU LYS 0 0.336376011
NP_004351.1 429 PRO SER 1 0.385602891
NP_004351.1 463 GLU GLN 1 0.305654258
NP_004351.1 470 THR ILE 0 0.503426313
NP_004351.1 487 VAL ALA 1 0.320987612
NP_004351.1 506 THR ALA 0 0.293899596
NP_004351.1 574 VAL PHE 0 0.332660079
NP_004351.1 617 ALA THR 0 0.437959462
NP_004351.1 676 ASP TYR 0 0.343117148
NP_004351.1 711 LEU VAL 1 0.54910928
NP_004351.1 732 ARG GLN 1 0.301366121
NP_004351.1 757 GLU LYS 1 0.526662111
NP_004351.1 781 GLU ASP 1 0.225366831
NP_004351.1 838 SER GLY 1 0.410025567
NP_004443.3 296 ASP ASN 0 0.148564503
NP_004443.3 342 VAL LEU 1 0.264866263
NP_004443.3 347 LEU PRO 1 0.732831717
NP_004443.3 413 VAL ILE 0 0.133540839
NP_004443.3 483 LEU PRO 0 0.207290366
NP_004443.3 48 ALA VAL 0 0.182329893
NP_004456.1 106 CYS PHE 1 0.130721226
NP_004456.1 156 ILE ARG 1 0.292067438
NP_004456.1 193 ARG GLY 0 0.117091931
NP_004456.1 206 VAL ILE 0 0.0844863728
NP_004456.1 207 HIS PRO 0 0.431547731
NP_004456.1 33 VAL ILE 0 0.1193996
NP_004456.1 44 MET VAL 0 0.127558306
NP_004456.1 76 ASP GLU 0 0.242271617
NP_004473.2 127 ALA SER 0 0.0551921949
NP_004473.2 162 ARG GLN 1 0.695007205
NP_004473.2 1 MET LYS 1 0.25992012
NP_004473.2 258 ILE SER 0 0.501301825
NP_004473.2 272 THR LYS 1 0.61108309
NP_004473.2 281 GLU GLY 1 0.739515781
NP_004473.2 359 THR LYS 1 0.534806311
NP_004473.2 418 ARG HIS 0 0.564941168
NP_004473.2 514 GLN ARG 0 0.0234557539
NP_004473.2 569 VAL ILE 0 0.0110621499
NP_004473.2 80 MET LEU 0 0.38700667
NP_004475.1 200 GLY ARG 1 0.117645696
NP_004475.1 201 ALA GLY 0 0.266987711
NP_004475.1 226 THR ALA 0 0.195683718
NP_004475.1 276 GLY SER 0 0.455140024
NP_004475.1 556 GLY ARG 1 0.502308011
NP_004521.1 101 ARG HIS 1 0.585197031
NP_004521.1 391 PRO SER 0 0.509367168
NP_004521.1 404 GLU LYS 1 0.723580003
NP_004521.1 409 MET ILE 0 0.394677043
NP_004521.1 429 LYS ASN 0 0.221287176
NP_004521.1 500 ARG HIS 0 0.0207452513
NP_004521.1 601 GLY VAL 0 0.186271727
NP_004521.1 621 VAL LEU 0 0.193060711
NP_004532.1 32 GLY ARG 0 0.605345786
NP_004532.1 37 ARG SER 1 0.625293195
NP_004532.1 8 GLY ARG 1 0.538034976
NP_004549.1 59 ALA THR 0 0.254655749
NP_004549.1 96 ALA SER 1 0.216126859
NP_004553.2 100 GLN HIS 0 0.181895196
NP_004553.2 135 GLY ARG 0 0.171601892
NP_004553.2 143 TYR CYS 1 0.205715418
NP_004553.2 153 PRO ARG 1 0.146233678
NP_004553.2 167 SER ASN 0 0.223977476
NP_004553.2 173 THR MET 1 0.163927972
NP_004553.2 192 MET LEU 0 0.425892442
NP_004553.2 193 SER ILE 1 0.206796527
NP_004553.2 211 LYS ASN 1 0.854584217
NP_004553.2 212 CYS TYR 1 0.900130689
NP_004553.2 23 ILE THR 0 0.415343642
NP_004553.2 240 THR ARG 1 0.787212968
NP_004553.2 256 ARG CYS 0 0.372010022
NP_004553.2 258 VAL MET 1 0.49239254
NP_004553.2 267 TYR HIS 0 0.459011734
NP_004553.2 273 ASN SER 1 0.259501815
NP_004553.2 284 GLY ARG 1 0.452698618
NP_004553.2 311 GLN ARG 1 0.644629776
NP_004553.2 339 ALA SER 0 0.384561539
NP_004553.2 34 GLN ARG 1 0.355313361
NP_004553.2 351 THR PRO 1 0.571149886
NP_004553.2 359 GLY ASP 1 0.836241007
NP_004553.2 366 ARG TRP 0 0.513743162
NP_004553.2 380 VAL LEU 0 0.185397938
NP_004553.2 402 ARG CYS 1 0.699627936
NP_004553.2 42 ARG PRO 1 0.650817692
NP_004553.2 430 GLY ASP 1 0.69771558
NP_004553.2 452 GLU GLN 0 0.183739781
NP_004553.2 46 ALA PRO 1 0.158774495
NP_004553.2 55 THR ILE 1 0.370574176
NP_004553.2 56 VAL GLU 1 0.497425675
NP_004553.2 86 ASP ASN 1 0.184523106
NP_004563.2 115 THR ILE 0 0.0980040357
NP_004563.2 122 ARG HIS 0 0.183637619
NP_004563.2 140 SER PHE 0 0.186406404
NP_004563.2 169 SER GLY 1 0.134367749
NP_004563.2 195 ALA VAL 0 0.333047122
NP_004563.2 238 PRO LEU 1 0.455360591
NP_004563.2 242 THR MET 0 0.105232187
NP_004563.2 318 HIS PRO 0 0.206140921
NP_004563.2 337 SER ASN 0 0.168633506
NP_004563.2 338 THR ALA 0 0.107869208
NP_004563.2 376 PHE SER 0 0.215204
NP_004563.2 388 ARG TRP 1 0.276052475
NP_004563.2 531 ILE SER 0 0.191833407
NP_004563.2 570 ALA VAL 0 0.181722596
NP_004563.2 58 GLU ASP 0 0.185817525
NP_004563.2 631 TYR CYS 1 0.144245744
NP_004563.2 695 ARG CYS 0 0.24869743
NP_004563.2 717 PRO LEU 0 0.21711728
NP_004563.2 768 LYS THR 0 0.130145997
NP_004563.2 787 LEU PHE 1 0.0460301712
NP_004563.2 793 ALA ASP 1 0.249015212
NP_004563.2 798 THR ALA 0 0.214399114
NP_004563.2 811 ARG SER 1 0.184018686
NP_004563.2 848 TRP SER 0 0.728441179
NP_004605.4 108 THR MET 1 0.460675925
NP_004605.4 139 ALA THR 0 0.572264433
NP_004605.4 174 VAL MET 0 0.225664183
NP_004605.4 192 ARG LYS 1 0.58013624
NP_004616.2 109 ALA THR 1 0.656453192
NP_004616.2 176 ALA SER 0 0.254485905
NP_004616.2 49 ARG GLN 0 0.147610262
NP_004616.2 96 GLU ASP 0 0.242126822
NP_004628.4 129 LEU PHE 1 0.139903009
NP_004628.4 161 ASN THR 1 0.501459658
NP_004628.4 162 VAL MET 1 0.400965542
NP_004628.4 32 LYS GLU 0 0.371212095
NP_004634.1 12 GLY ALA 1 0.324681461
NP_004634.1 153 PRO SER 0 0.0981809273
NP_004634.1 160 ILE THR 0 0.184304118
NP_004691.2 106 PHE VAL 0 0.62155813
NP_004691.2 285 GLY CYS 1 0.88981396
NP_004691.2 285 GLY SER 1 0.802122235
NP_004691.2 338 ARG GLN 0 0.470828086
NP_004691.2 616 MET ILE 0 0.0694292411
NP_004728.1 326 GLY ASP 0 0.138441205
NP_004728.1 331 SER PHE 1 0.257785678
NP_004728.1 347 PHE LEU 0 0.113953538
NP_004728.1 410 ASN SER 0 0.311596721
NP_004728.1 495 TRP ARG 1 0.863954306
NP_004728.1 509 GLU LYS 1 0.463154465
NP_004728.1 552 LYS ASN 0 0.100541748
NP_004728.1 55 THR ALA 0 0.019961264
NP_004728.1 650 ARG GLN 0 0.0636112615
NP_004728.1 665 ARG HIS 0 0.191142634
NP_004728.1 68 ARG PRO 0 0.161045209
NP_004811.1 216 PHE SER 1 0.625362396
NP_004811.1 324 ARG HIS 0 0.114494383
NP_004811.1 32 ALA SER 0 0.418781191
NP_004811.1 412 GLU LYS 0 0.229208186
NP_004811.1 417 ARG CYS 1 0.717983961
NP_004811.1 417 ARG HIS 1 0.735933304
NP_004811.1 470 PHE ILE 1 0.45515734
NP_004811.1 486 ARG CYS 1 0.763623893
NP_004811.1 57 GLY ARG 1 0.861800551
NP_004812.1 138 LEU PRO 1 0.79570359
NP_004812.1 189 PRO LEU 0 0.061776299
NP_004812.1 60 GLY ARG 0 0.493546009
NP_004827.4 132 VAL MET 0 0.0322418176
NP_004827.4 166 GLN ARG 0 0.0434440821
NP_004827.4 177 THR ILE 0 0.0611519553
NP_004827.4 240 ARG HIS 0 0.0944118723
NP_004827.4 267 ARG GLN 0 0.043346528
NP_004827.4 382 THR ILE 0 0.101524375
NP_004827.4 566 ASP VAL 0 0.327696502
NP_004827.4 584 GLY GLU 0 0.397898972
NP_004827.4 586 ILE LEU 0 0.217524096
NP_004827.4 588 ARG GLN 1 0.330751091
NP_004827.4 593 PHE LEU 1 0.295863807
NP_004827.4 633 ARG TRP 1 0.371017098
NP_004827.4 639 GLU LYS 0 0.506317437
NP_004827.4 672 GLU LYS 0 0.107885122
NP_004827.4 704 ALA SER 0 0.125883475
NP_004827.4 862 THR ILE 0 0.0346394219
NP_004827.4 879 SER PRO 1 0.449666202
NP_004827.4 899 TRP CYS 1 0.581377447
NP_004827.4 986 GLY ARG 1 0.656344235
NP_004853.2 101 LYS ARG 0 0.107661828
NP_004853.2 111 ALA GLY 1 0.17484206
NP_004853.2 112 GLY SER 1 0.648072481
NP_004853.2 11 THR ILE 0 0.366632611
NP_004853.2 122 LEU VAL 1 0.264106274
NP_004853.2 144 VAL MET 1 0.371606588
NP_004853.2 92 ILE VAL 0 0.259532303
NP_004854.1 169 GLY ALA 0 0.232891634
NP_004854.1 382 GLY VAL 1 0.877946556
NP_004854.1 391 LYS ARG 0 0.183727875
NP_004854.1 438 CYS TYR 0 0.881650507
NP_004861.2 119 LEU PRO 1 0.512082219
NP_004861.2 187 ALA VAL 0 0.377133489
NP_004861.2 225 GLY SER 0 0.114340067
NP_004861.2 229 ALA THR 0 0.0296899918
NP_004950.2 129 PRO LEU 0 0.0962589905
NP_004950.2 146 GLY ALA 0 0.0639459789
NP_004950.2 211 TYR CYS 0 0.205511734
NP_004950.2 212 GLY SER 0 0.0438645333
NP_004950.2 223 VAL MET 0 0.00666875253
NP_004950.2 255 ARG LEU 1 0.071737282
NP_004950.2 355 VAL MET 1 0.195661664
NP_004950.2 380 ASP TYR 1 0.289821088
NP_004950.2 437 LEU GLN 1 0.605328918
NP_004950.2 84 ARG HIS 1 0.826330304
NP_004950.2 91 GLY SER 1 0.790834069
NP_004983.1 100 LEU ARG 1 0.548038781
NP_004983.1 100 LEU VAL 1 0.428423196
NP_004983.1 101 PRO HIS 1 0.515081882
NP_004983.1 101 PRO LEU 1 0.517471135
NP_004983.1 101 PRO SER 1 0.510849953
NP_004983.1 101 PRO THR 1 0.518709719
NP_004983.1 10 GLU GLN 1 0.403666347
NP_004983.1 111 ARG GLY 1 0.452415347
NP_004983.1 115 ARG CYS 1 0.386444092
NP_004983.1 120 TYR ASP 1 0.44140923
NP_004983.1 126 ASN SER 1 0.426509321
NP_004983.1 128 GLN PRO 1 0.374972194
NP_004983.1 131 ALA ASP 1 0.437690109
NP_004983.1 135 LYS GLU 1 0.535564303
NP_004983.1 137 GLU GLY 1 0.475771427
NP_004983.1 151 ASP GLY 1 0.482558489
NP_004983.1 155 PHE ILE 1 0.730148733
NP_004983.1 158 THR ALA 1 0.312304914
NP_004983.1 158 THR MET 1 0.366028458
NP_004983.1 161 GLY VAL 1 0.28641665
NP_004983.1 167 ARG TRP 1 0.276101202
NP_004983.1 176 PRO SER 0 0.318079144
NP_004983.1 181 ALA VAL 0 0.222787172
NP_004983.1 203 THR MET 0 0.318526983
NP_004983.1 206 GLY ALA 1 0.394775212
NP_004983.1 210 LYS ILE 1 0.572256684
NP_004983.1 211 ARG SER 0 0.642325759
NP_004983.1 225 PRO LEU 1 0.489454895
NP_004983.1 268 ARG TRP 1 0.586006641
NP_004983.1 272 PRO SER 1 0.518639028
NP_004983.1 287 ALA PRO 0 0.488465935
NP_004983.1 291 SER ALA 0 0.502907038
NP_004983.1 300 VAL ILE 1 0.51436609
NP_004983.1 302 PRO HIS 1 0.673244357
NP_004983.1 303 ILE SER 1 0.695332825
NP_004983.1 304 LYS GLN 1 0.711663663
NP_004983.1 305 LYS ARG 1 0.684037387
NP_004983.1 306 ARG HIS 1 0.666725516
NP_004983.1 318 GLU ALA 1 0.566854596
NP_004983.1 322 PRO ALA 1 0.632940292
NP_004983.1 358 ALA THR 1 0.503460526
NP_004983.1 359 SER PRO 0 0.451702058
NP_004983.1 376 PRO SER 0 0.37071988
NP_004983.1 378 ALA GLY 0 0.27006349
NP_004983.1 394 GLU LYS 0 0.342010081
NP_004983.1 428 GLY SER 1 0.379939437
NP_004983.1 439 ALA THR 0 0.310037971
NP_004983.1 444 ALA THR 0 0.498647094
NP_004983.1 458 ARG HIS 0 0.533728838
NP_004983.1 480 PRO SER 0 0.432907909
NP_004983.1 86 SER CYS 0 0.487371117
NP_004983.1 97 ASP GLU 1 0.336129785
NP_004983.1 97 ASP TYR 1 0.413771242
NP_005032.2 135 VAL GLY 0 0.53398186
NP_005032.2 135 VAL MET 0 0.435643435
NP_005032.2 138 LYS GLU 0 0.397007287
NP_005032.2 168 SER ASN 1 0.310955793
NP_005032.2 202 HIS TYR 0 0.155051529
NP_005032.2 224 ILE ASN 1 0.633585811
NP_005032.2 252 ASN SER 0 0.211653009
NP_005032.2 253 GLU LYS 1 0.595661044
NP_005032.2 259 THR ALA 0 0.156363592
NP_005032.2 266 ILE VAL 0 0.408437729
NP_005032.2 284 LYS GLU 0 0.260029852
NP_005032.2 298 GLU GLY 1 0.614552259
NP_005032.2 345 PRO LEU 1 0.640131295
NP_005032.2 345 PRO SER 0 0.63948524
NP_005032.2 369 THR MET 0 0.184855103
NP_005032.2 371 ARG LYS 0 0.281214982
NP_005032.2 38 VAL MET 1 0.461417496
NP_005032.2 410 ARG TRP 0 0.23682639
NP_005032.2 429 GLY GLU 1 0.7919029
NP_005032.2 450 THR MET 0 0.563612342
NP_005032.2 459 PRO LEU 1 0.627763033
NP_005032.2 477 PRO ALA 1 0.175350085
NP_005032.2 523 ALA ASP 1 0.671783924
NP_005032.2 525 CYS SER 1 0.936749339
NP_005032.2 70 ASP VAL 1 0.377110034
NP_005046.2 147 GLU LYS 1 0.790702641
NP_005046.2 159 ALA THR 0 0.257941812
NP_005046.2 162 GLU LYS 1 0.818799138
NP_005046.2 164 ARG CYS 1 0.816028059
NP_005046.2 201 SER ARG 1 0.859849513
NP_005046.2 214 VAL MET 0 0.36454004
NP_005046.2 242 ARG TRP 1 0.636110723
NP_005046.2 246 ALA VAL 1 0.66135639
NP_005046.2 257 ARG GLN 0 0.496758819
NP_005046.2 25 ALA VAL 1 0.629386783
NP_005046.2 265 ALA THR 0 0.594754398
NP_005046.2 273 MET ILE 0 0.3043558
NP_005046.2 274 SER ASN 0 0.21904555
NP_005046.2 283 LEU PRO 1 0.869525015
NP_005046.2 397 ARG GLN 0 0.139151037
NP_005046.2 397 ARG TRP 0 0.0690996423
NP_005046.2 47 GLY ASP 0 0.89832741
NP_005046.2 58 ARG CYS 0 0.344002485
NP_005046.2 81 PHE LEU 0 0.331728101
NP_005046.2 88 ASN LYS 0 0.818583906
NP_005046.2 91 ARG LEU 1 0.770877838
NP_005132.2 100 PRO SER 0 0.0586981364
NP_005132.2 190 ASN SER 1 0.248642653
NP_005132.2 195 LEU PRO 1 0.7777583
NP_005132.2 202 LEU GLN 1 0.560075343
NP_005132.2 228 THR ALA 0 0.135219112
NP_005132.2 265 PRO LEU 0 0.231333807
NP_005132.2 2 LYS GLU 0 0.508478045
NP_005132.2 307 ALA VAL 1 0.439348489
NP_005132.2 377 GLY ARG 1 0.764718473
NP_005132.2 383 LEU ARG 1 0.520872295
NP_005132.2 430 GLY ASP 1 0.833779454
NP_005132.2 443 ASN SER 1 0.78809309
NP_005132.2 444 GLY SER 1 0.808421254
NP_005132.2 448 TRP LEU 0 0.0915619209
NP_005132.2 469 ASN SER 0 0.185845673
NP_005132.2 478 ARG LYS 0 0.556171179
NP_005132.2 97 HIS LEU 1 0.0760584027
NP_005132.2 98 ALA THR 1 0.0276299287
NP_005219.2 1048 ALA VAL 0 0.00732565345
NP_005219.2 266 PRO ARG 0 0.206069857
NP_005219.2 521 ARG LYS 0 0.15231058
NP_005219.2 709 GLU ALA 1 0.367711753
NP_005219.2 709 GLU LYS 1 0.548773348
NP_005219.2 719 GLY ALA 1 0.854998052
NP_005219.2 719 GLY ASP 1 1.00936055
NP_005219.2 719 GLY CYS 1 1.01859462
NP_005219.2 748 ARG PRO 1 0.549434066
NP_005219.2 790 THR MET 1 0.900148749
NP_005219.2 873 GLY GLU 1 0.747882605
NP_005219.2 962 ARG GLY 0 0.556215584
NP_005219.2 988 HIS PRO 0 0.210338324
NP_005227.1 379 PRO SER 0 0.405099452
NP_005227.1 401 LEU PHE 1 0.102081291
NP_005227.1 454 ARG TRP 1 0.291772366
NP_005227.1 513 GLY ARG 1 0.435718477
NP_005227.1 529 ILE THR 1 0.473184794
NP_005227.1 567 THR ALA 1 0.19016403
NP_005227.1 576 ARG THR 0 0.244160891
NP_005227.1 873 ILE VAL 0 -0.0475387089
NP_005227.1 912 GLY GLU 0 0.287691265
NP_005248.2 15 GLY ARG 0 0.204942524
NP_005248.2 466 ASN HIS 1 0.368910074
NP_005248.2 68 GLU VAL 0 0.271694422
NP_005257.2 265 PRO SER 0 0.076132372
NP_005257.2 67 ASP ASN 0 0.570952654
NP_005257.2 96 ALA SER 1 0.178289503
NP_005258.2 146 THR ILE 0 0.126207203
NP_005258.2 198 ARG GLN 1 0.614042222
NP_005258.2 247 ILE MET 1 0.0602508038
NP_005258.2 377 VAL ALA 0 -0.0729785264
NP_005258.2 386 PRO LEU 0 0.0906794667
NP_005258.2 48 GLU LYS 1 0.721522212
NP_005258.2 64 VAL GLY 1 0.593293905
NP_005258.2 88 PRO SER 1 0.653913796
NP_005350.1 101 TRP GLY 0 0.653486013
NP_005350.1 174 THR ASN 0 0.0602216609
NP_005350.1 189 ARG CYS 0 0.133050144
NP_005350.1 203 PRO THR 0 0.0981010273
NP_005350.1 361 ARG CYS 1 0.81644088
NP_005350.1 363 CYS ARG 1 1.0094986
NP_005350.1 364 LEU TRP 1 0.852159083
NP_005350.1 390 GLU LYS 1 0.392761916
NP_005350.1 510 GLY VAL 1 0.778731525
NP_005350.1 524 TRP LEU 1 0.816251516
NP_005350.1 533 LEU PRO 1 0.881007016
NP_005350.1 545 ILE MET 0 0.217024982
NP_005364.1 102 ARG CYS 1 0.673318088
NP_005364.1 105 PHE LEU 0 0.429394305
NP_005364.1 128 ASP TYR 1 0.245193109
NP_005364.1 154 TRP ARG 1 0.684777558
NP_005364.1 168 GLU LYS 0 0.485871196
NP_005364.1 179 SER PRO 1 0.225091875
NP_005364.1 193 CYS TYR 1 0.703893602
NP_005364.1 226 SER TYR 0 0.198420107
NP_005364.1 252 TYR HIS 0 0.572884321
NP_005364.1 265 LEU PHE 0 0.520892799
NP_005364.1 275 PRO THR 1 0.616797149
NP_005364.1 346 THR PRO 0 0.174471691
NP_005364.1 388 ALA PRO 1 0.455092221
NP_005364.1 537 ARG TRP 1 0.668087363
NP_005364.1 556 VAL PHE 0 0.238554865
NP_005364.1 594 LEU TRP 1 0.658415198
NP_005364.1 617 CYS SER 0 0.245844454
NP_005369.2 278 ASP ASN 0 0.18685697
NP_005369.2 382 ARG HIS 1 0.163133696
NP_005369.2 408 VAL GLY 1 0.145655096
NP_005369.2 409 PRO LEU 1 0.478417218
NP_005369.2 462 ARG GLY 0 0.164932147
NP_005373.2 129 ILE MET 1 0.152499989
NP_005373.2 144 ALA THR 0 0.0856279954
NP_005373.2 336 GLY SER 1 0.131866008
NP_005373.2 439 PRO THR 0 0.128142804
NP_005373.2 474 THR ALA 1 0.0952820629
NP_005373.2 475 ALA THR 1 0.0690616071
NP_005373.2 531 GLU LYS 0 0.0997938067
NP_005373.2 596 ALA ASP 0 0.165302172
NP_005373.2 697 GLY ARG 1 0.155776381
NP_005373.2 703 GLU ASP 0 0.131491587
NP_005373.2 718 VAL ALA 1 0.128268898
NP_005373.2 725 PRO GLN 0 0.0623307712
NP_005373.2 755 VAL LEU 1 0.14256458
NP_005509.1 174 PHE LEU 1 0.454738498
NP_005509.1 212 GLY ARG 1 0.852544665
NP_005509.1 298 MET ILE 0 0.149761513
NP_005509.1 508 VAL ILE 0 0.30189842
NP_005600.1 116 LEU PRO 1 0.778445184
NP_005600.1 130 ALA VAL 0 0.601061642
NP_005600.1 135 GLY ARG 1 0.996643722
NP_005600.1 139 ARG TRP 1 0.96278435
NP_005600.1 157 GLY VAL 1 0.942221463
NP_005600.1 161 ARG CYS 1 0.88289845
NP_005600.1 174 GLY ASP 1 0.871855855
NP_005600.1 205 GLY SER 0 0.839403152
NP_005600.1 230 PRO ARG 1 0.83841759
NP_005600.1 246 SER PRO 1 0.89860791
NP_005600.1 283 ASN SER 0 0.435890257
NP_005600.1 349 GLU LYS 1 0.953032434
NP_005600.1 354 LEU PRO 1 0.78996855
NP_005600.1 365 ALA GLU 1 0.780972242
NP_005600.1 365 ALA VAL 1 0.689753294
NP_005600.1 384 ALA ASP 1 0.827324927
NP_005600.1 397 LEU PRO 1 0.940821946
NP_005600.1 414 ARG GLY 0 0.256552726
NP_005600.1 436 ALA THR 0 0.182824507
NP_005600.1 449 GLY ARG 1 0.981738746
NP_005600.1 456 VAL MET 1 0.593124926
NP_005600.1 488 THR ASN 1 0.918510556
NP_005600.1 489 PRO ARG 1 0.866151452
NP_005600.1 490 ARG GLN 1 0.892979085
NP_005600.1 490 ARG TRP 1 0.949866474
NP_005600.1 513 ILE VAL 0 0.194670752
NP_005600.1 570 ARG GLN 1 0.852733254
NP_005600.1 570 ARG TRP 1 0.928591549
NP_005600.1 575 LYS GLU 1 0.872616827
NP_005600.1 596 ASN SER 0 0.162342802
NP_005600.1 620 ILE THR 0 0.757086933
NP_005600.1 628 GLY ARG 0 0.842909813
NP_005600.1 629 ASP TYR 0 0.377819568
NP_005600.1 630 VAL MET 0 0.317774147
NP_005600.1 642 ARG CYS 0 0.667490005
NP_005600.1 653 LEU VAL 0 0.277805179
NP_005600.1 660 ALA ASP 1 0.751579881
NP_005600.1 662 ASP ALA 1 0.68813777
NP_005600.1 670 ALA VAL 1 0.733220458
NP_005600.1 685 ASN TYR 1 0.887518466
NP_005600.1 687 ALA PRO 1 0.817646146
NP_005600.1 704 ALA VAL 1 0.348126829
NP_005600.1 762 ILE MET 0 0.363107204
NP_005600.1 764 ASN ASP 0 0.355563611
NP_005600.1 771 ARG GLN 1 0.262633353
NP_005600.1 826 TRP SER 1 0.837177932
NP_005600.1 83 ILE PHE 1 0.641166031
NP_005668.2 131 LYS GLU 0 0.0783858225
NP_005668.2 187 SER CYS 0 0.297347516
NP_005668.2 236 ARG GLN 0 0.0422564186
NP_005668.2 250 PRO LEU 0 0.0701190308
NP_005668.2 262 ARG HIS 0 0.0174042545
NP_005668.2 308 VAL MET 0 0.138858929
NP_005668.2 312 SER GLY 0 0.30287236
NP_005668.2 342 ASP ASN 0 0.550060034
NP_005668.2 373 GLY SER 0 0.285143346
NP_005668.2 410 ARG GLN 1 0.251174271
NP_005668.2 415 GLU GLY 1 0.575573504
NP_005668.2 417 CYS TYR 1 0.866636455
NP_005668.2 46 GLY VAL 0 0.0350164995
NP_005668.2 59 PRO GLN 1 0.228175834
NP_005668.2 8 THR SER 0 0.0735507682
NP_005673.3 337 LEU PRO 0 0.376187086
NP_005673.3 33 ARG PRO 1 0.216063052
NP_005673.3 349 TRP SER 1 0.462922037
NP_005673.3 38 ARG TRP 1 0.114813678
NP_005673.3 493 MET THR 0 0.422977865
NP_005673.3 527 PRO LEU 0 0.452106595
NP_005673.3 88 TYR CYS 1 0.255967885
NP_005778.1 107 ILE VAL 0 0.222848132
NP_005778.1 126 ASN TYR 0 0.266316295
NP_005778.1 278 PHE LEU 0 0.530423999
NP_005778.1 282 ALA VAL 0 0.0808830932
NP_005778.1 308 ARG GLY 0 0.116032474
NP_005778.1 354 ARG CYS 1 0.713933706
NP_005778.1 39 PRO LEU 1 0.494552374
NP_005778.1 424 PRO LEU 0 0.213357493
NP_005848.2 265 ASN SER 1 0.703552127
NP_005848.2 289 VAL ILE 0 0.151501685
NP_005848.2 340 TRP ARG 1 0.829074383
NP_005848.2 420 ALA GLY 0 0.0969395936
NP_005848.2 71 GLN GLU 0 0.245628834
NP_005901.2 126 ARG HIS 0 0.148458645
NP_005901.2 151 ILE THR 0 0.191257864
NP_005901.2 152 ALA THR 0 0.156721354
NP_005901.2 178 ALA THR 0 0.124607034
NP_005901.2 260 ILE VAL 1 0.308357805
NP_005901.2 280 LYS ASN 0 0.660748243
NP_005901.2 284 LEU ARG 1 0.462214112
NP_005901.2 300 VAL ILE 0 0.367179304
NP_005901.2 301 PRO LEU 1 0.646131873
NP_005901.2 315 LEU ARG 1 0.511924744
NP_005901.2 335 GLY SER 1 0.511222482
NP_005901.2 335 GLY VAL 1 0.498298585
NP_005901.2 389 GLY ARG 1 0.382497579
NP_005901.2 424 GLN LYS 1 0.366805404
NP_005901.2 427 THR MET 1 0.232137427
NP_005934.2 123 ARG TRP 1 0.721629322
NP_005934.2 126 GLY ASP 1 0.770072341
NP_005934.2 152 GLY ASP 0 0.286003411
NP_005934.2 233 ALA VAL 0 0.319389939
NP_005934.2 239 LEU HIS 0 0.0796931982
NP_005934.2 243 VAL MET 0 0.193300709
NP_005934.2 272 ARG TRP 0 0.135420308
NP_005934.2 319 ARG GLN 1 0.683439016
NP_005934.2 324 GLY ARG 1 0.788408458
NP_005934.2 339 ARG GLN 0 0.363921881
NP_005934.2 346 ALA GLY 0 -0.0409830026
NP_005934.2 355 ILE THR 1 0.455576569
NP_005934.2 369 MET LYS 0 0.256741405
NP_005934.2 67 ARG TRP 1 0.686953723
NP_005934.2 80 CYS GLY 1 0.764033675
NP_005934.2 84 CYS PHE 1 0.693900764
NP_005953.4 152 GLU ALA 1 0.0465083197
NP_005953.4 49 ARG TRP 0 -0.00762867136
NP_005980.1 106 LEU PRO 1 0.753575981
NP_005980.1 111 LEU PRO 0 0.707506597
NP_005980.1 119 ILE THR 0 0.53806901
NP_005980.1 266 ARG GLN 0 0.58992368
NP_005996.2 110 TYR ASN 1 0.423463315
NP_005996.2 117 THR MET 0 0.0487558283
NP_005996.2 118 ASP ALA 0 0.26423803
NP_005996.2 126 ALA THR 1 0.658459783
NP_005996.2 150 ALA VAL 0 0.156199977
NP_005996.2 161 ARG GLN 1 0.0589851029
NP_005996.2 177 ARG PRO 1 0.890598178
NP_005996.2 193 LYS GLN 0 0.625310957
NP_005996.2 211 ASP ASN 1 0.108501196
NP_005996.2 228 ARG HIS 0 0.319951475
NP_005996.2 285 ARG HIS 0 0.235447377
NP_005996.2 296 ILE SER 1 0.270454317
NP_005996.2 326 ALA SER 0 0.478521168
NP_005996.2 326 ALA VAL 0 0.470735461
NP_005996.2 351 TYR CYS 0 0.725081742
NP_005996.2 382 LEU PRO 1 0.734635711
NP_005996.2 410 LEU PHE 0 0.449733347
NP_005996.2 412 VAL ALA 0 0.345937639
NP_005996.2 413 PHE VAL 0 0.328089833
NP_005996.2 423 SER ASN 0 0.143620893
NP_005996.2 427 ILE SER 1 0.440900505
NP_005996.2 437 GLY ARG 1 0.322728723
NP_005996.2 449 THR ILE 1 0.0982837304
NP_005996.2 456 ARG HIS 0 0.509663463
NP_005996.2 491 VAL MET 0 0.206550702
NP_005996.2 505 CYS TYR 1 0.661279559
NP_005996.2 518 MET ILE 0 0.602268696
NP_005996.2 519 ALA VAL 0 0.535742939
NP_005996.2 537 CYS TYR 0 0.562850833
NP_005996.2 546 VAL ASP 1 0.797729552
NP_005996.2 557 LEU PHE 1 0.16415675
NP_005996.2 558 ARG HIS 1 0.638485193
NP_005996.2 559 ALA THR 0 0.447611213
NP_005996.2 565 LEU VAL 0 0.464909256
NP_005996.2 584 GLN HIS 0 0.398796707
NP_005996.2 598 ALA THR 0 0.0985006094
NP_005996.2 603 VAL ILE 0 0.0772305354
NP_005996.2 607 PRO ARG 1 0.898310721
NP_005996.2 616 ALA SER 1 0.0703883991
NP_005996.2 624 VAL ALA 1 0.170317203
NP_005996.2 629 ARG TRP 0 0.251616895
NP_005996.2 634 LYS THR 1 0.545753658
NP_005996.2 664 LEU ARG 1 0.927810371
NP_005996.2 678 TRP LEU 1 0.737511933
NP_005996.2 680 GLU ALA 0 0.34101209
NP_005996.2 685 ARG PRO 1 0.733867645
NP_005996.2 690 CYS ARG 1 0.913358986
NP_005996.2 710 THR SER 0 0.28467226
NP_005996.2 720 ILE VAL 0 0.328980267
NP_005996.2 728 GLY SER 0 0.471730381
NP_005996.2 732 ARG HIS 0 0.613488734
NP_005996.2 736 GLY SER 1 0.604128122
NP_005996.2 771 ASP HIS 1 0.598827481
NP_005996.2 793 ARG PRO 1 0.216951564
NP_005996.2 829 LEU PRO 1 0.884978175
NP_005996.2 831 GLY ASP 1 0.773900449
NP_005996.2 836 LYS THR 1 0.745904863
NP_005996.2 838 PRO LEU 1 0.60538429
NP_005996.2 859 ARG PRO 1 0.904427111
NP_005996.2 860 HIS ASP 1 0.412533671
NP_005996.2 866 ASP ASN 0 0.47374177
NP_005996.2 871 VAL MET 0 0.194610909
NP_005996.2 874 ALA THR 0 0.550233185
NP_005996.2 885 PRO LEU 1 0.347022355
NP_006177.1 103 HIS ARG 1 0.28982088
NP_006177.1 115 PRO LEU 0 0.188086316
NP_006177.1 421 ALA THR 0 0.463568747
NP_006177.1 534 CYS GLY 0 0.38192451
NP_006177.1 539 VAL MET 0 0.063081719
NP_006177.1 97 MET VAL 1 0.203108877
NP_006185.1 208 THR SER 0 0.0402559005
NP_006185.1 21 LEU PRO 1 0.80366677
NP_006185.1 240 ALA PRO 0 0.0853298232
NP_006185.1 250 GLU ASP 0 0.115971774
NP_006185.1 287 MET VAL 0 0.204958513
NP_006185.1 28 ARG PRO 1 0.802756131
NP_006185.1 87 ILE PHE 1 0.756839275
NP_006320.2 124 GLN PRO 1 0.295189083
NP_006320.2 126 VAL MET 0 0.223591343
NP_006320.2 202 GLY ARG 1 0.347652137
NP_006320.2 216 PRO ALA 0 0.259931296
NP_006320.2 217 CYS ARG 1 0.623142183
NP_006320.2 227 SER PRO 1 0.557511091
NP_006320.2 289 ILE THR 0 0.330773681
NP_006320.2 351 ARG TRP 1 0.520896077
NP_006320.2 364 ASP TYR 0 0.628827989
NP_006320.2 397 THR MET 0 0.499396861
NP_006320.2 410 ILE THR 0 0.406430513
NP_006320.2 412 GLY GLU 1 0.510350108
NP_006320.2 436 VAL MET 0 0.370854557
NP_006320.2 60 VAL LEU 1 0.160159469
NP_006320.2 67 LEU PHE 0 0.198778987
NP_006320.2 71 ARG GLN 1 0.373125017
NP_006320.2 87 PRO SER 1 0.189778492
NP_006355.2 167 ILE THR 0 0.46867162
NP_006355.2 378 ASN THR 0 0.0585578568
NP_006355.2 382 PHE LEU 1 0.597055018
NP_006355.2 485 TYR CYS 0 0.663364828
NP_006388.2 108 ARG TRP 1 0.227200344
NP_006388.2 125 ILE THR 0 0.549514234
NP_006388.2 202 LEU SER 0 0.0759079903
NP_006388.2 205 ASP GLU 0 0.0127224028
NP_006388.2 37 GLY SER 1 0.786397636
NP_006401.3 106 ARG SER 1 0.342350811
NP_006401.3 108 ASP TYR 1 0.645285368
NP_006401.3 111 TYR CYS 0 0.625074685
NP_006401.3 116 ALA THR 1 0.530689478
NP_006401.3 121 ALA PRO 0 0.253971845
NP_006401.3 134 GLY VAL 1 0.410924345
NP_006401.3 197 SER ARG 0 0.158917725
NP_006401.3 227 ASN LYS 0 0.560388386
NP_006401.3 99 ALA GLY 0 0.213227138
NP_006406.1 133 CYS TRP 1 0.825789392
NP_006406.1 133 CYS TYR 1 0.845371783
NP_006406.1 144 VAL ASP 1 0.675821245
NP_006406.1 314 ILE VAL 0 0.0388287939
NP_006406.1 331 SER PHE 1 0.591221035
NP_006406.1 34 TRP ARG 0 0.359541863
NP_006406.1 352 ALA VAL 1 0.314253628
NP_006406.1 354 ASN SER 0 0.13937512
NP_006406.1 387 GLY ALA 0 0.380356103
NP_006423.1 111 ASN LYS 1 0.155841962
NP_006423.1 120 PRO SER 1 0.422083259
NP_006423.1 30 VAL MET 0 0.0586444959
NP_006423.1 67 SER PRO 1 0.220487282
NP_006423.1 86 PRO LEU 0 0.354071468
NP_006423.1 98 ASN HIS 0 0.104866534
NP_006556.1 339 ARG TRP 1 0.409786701
NP_006556.1 344 LYS GLU 1 0.278984457
NP_006556.1 345 HIS ARG 1 0.471270025
NP_006556.1 448 ARG GLN 1 0.433536112
NP_006556.1 551 VAL ILE 0 0.195299342
NP_006556.1 643 PRO SER 0 0.143697381
NP_006556.1 695 GLU ASP 0 0.102736555
NP_008823.1 106 ARG GLN 0 0.0268232133
NP_008823.1 149 ARG TRP 0 0.0126835145
NP_008823.1 153 SER LEU 0 0.050846599
NP_008823.1 198 GLY TRP 0 0.0170563087
NP_008823.1 25 GLY ARG 0 0.0792335421
NP_008823.1 270 SER PRO 1 0.353252321
NP_008823.1 42 ARG CYS 0 0.113174394
NP_008823.1 468 MET THR 0 0.246451065
NP_008823.1 535 VAL ILE 0 0.134939492
NP_008823.1 54 ARG PRO 0 0.0868237987
NP_008823.1 585 ALA VAL 1 0.607096732
NP_008823.1 606 VAL ALA 1 0.361407191
NP_008823.1 663 GLY ALA 0 0.572552085
NP_008823.1 663 GLY SER 1 0.678840816
NP_008823.1 724 ILE VAL 0 0.187775999
NP_008823.1 766 ALA PRO 1 0.763852477
NP_008823.1 814 HIS ARG 1 0.811105132
NP_008823.1 826 ARG CYS 0 0.666438162
NP_008823.1 840 ARG GLN 1 0.690922618
NP_008823.1 85 PRO LEU 0 0.0959516689
NP_008823.1 88 PRO SER 0 0.084312655
NP_008823.1 92 ARG GLN 0 0.00425212691
NP_008830.2 132 LEU PRO 1 0.802953184
NP_008830.2 166 GLN HIS 0 0.725889981
NP_008830.2 360 THR ALA 0 0.80524832
NP_008849.2 121 VAL ILE 0 -0.0171504375
NP_008849.2 211 GLY ASP 1 0.473994255
NP_008849.2 214 ARG HIS 0 0.0361809693
NP_008849.2 277 ARG CYS 0 0.162735999
NP_008849.2 277 ARG HIS 0 0.155507088
NP_008849.2 29 ARG GLN 1 0.58404088
NP_008849.2 60 HIS ASN 0 0.221371919
NP_008849.2 6 ARG CYS 0 0.353268534
NP_008872.1 135 SER THR 1 0.528832853
NP_008872.1 192 GLY SER 0 0.0785083249
NP_008872.1 71 CYS GLY 0 0.415176183
NP_009125.1 145 ARG PRO 1 0.843333066
NP_009125.1 167 GLY ARG 1 0.868178129
NP_009125.1 180 ARG CYS 0 0.42821449
NP_009125.1 180 ARG HIS 0 0.428627551
NP_009125.1 181 ARG CYS 1 0.451808035
NP_009125.1 221 ILE MET 0 0.153620213
NP_009125.1 251 ILE PHE 1 0.554384172
NP_009125.1 25 VAL ILE 0 0.150190651
NP_009125.1 344 ILE MET 0 0.309106916
NP_009125.1 347 ASP ASN 0 0.727453589
NP_009125.1 406 ARG HIS 0 0.309720933
NP_009125.1 432 THR ALA 0 0.17662403
NP_009125.1 446 ASN LYS 0 0.272015452
NP_009125.1 447 PHE ILE 0 0.403206706
NP_009125.1 448 ILE SER 0 0.192351088
NP_009125.1 476 THR LYS 1 0.680613756
NP_009125.1 59 THR LYS 1 0.34495768
NP_009125.1 64 GLU LYS 1 0.155598193
NP_009125.1 85 PRO LEU 0 0.169724822
NP_009186.1 122 LYS GLN 0 0.324528992
NP_009186.1 141 ARG TRP 0 0.749839604
NP_009186.1 180 ALA THR 0 0.0942171887
NP_009186.1 186 ALA ASP 1 0.535131335
NP_009186.1 206 LEU PRO 1 0.812210619
NP_009186.1 226 ARG CYS 0 0.343526006
NP_009186.1 227 GLU LYS 0 0.797920525
NP_009186.1 270 ARG CYS 1 0.278855145
NP_009186.1 319 THR PRO 0 0.186764851
NP_009186.1 93 HIS TYR 0 0.641606987
NP_033611.1 163 ALA THR 0 0.0664071888
NP_033611.1 244 ALA SER 0 0.406050086
NP_033611.1 282 THR MET 1 0.578372896
NP_036214.2 30 GLU GLY 1 0.0515762083
NP_036214.2 403 ALA GLY 0 0.0449346453
NP_036214.2 426 ALA THR 0 0.013983882
NP_036214.2 782 GLU ASP 0 0.0180772189
NP_036335.1 113 GLU LYS 1 0.496201217
NP_036335.1 125 ARG GLN 0 0.709430993
NP_036335.1 147 CYS TYR 0 0.40713796
NP_036335.1 160 GLY ARG 1 0.925439954
NP_036335.1 165 GLY ASP 1 0.935688913
NP_036335.1 170 ARG GLN 0 0.162137091
NP_036335.1 171 ARG HIS 0 0.687393963
NP_036335.1 228 LYS GLU 0 0.200850457
NP_036335.1 230 PHE LEU 0 0.127798393
NP_036335.1 312 ASN ASP 1 0.845100105
NP_036335.1 6 LEU PHE 0 0.497180015
NP_036335.1 96 ARG CYS 0 0.508102417
NP_036414.1 33 PRO SER 0 0.213485897
NP_036414.1 65 LEU PHE 1 0.325290948
NP_036470.1 101 LEU HIS 1 0.330720454
NP_036470.1 188 GLY ARG 1 0.171326652
NP_036470.1 57 LEU SER 0 0.29197669
NP_037378.1 161 PRO SER 0 0.128992796
NP_037378.1 197 ARG LEU 1 0.454894155
NP_037378.1 30 ARG CYS 0 0.26305145
NP_037378.1 47 THR SER 0 0.49611631
NP_037514.2 202 PHE VAL 1 0.677529991
NP_037514.2 246 GLY ASP 1 0.784945905
NP_037514.2 349 ARG TRP 0 0.156589165
NP_037514.2 421 ARG GLN 0 0.519005597
NP_037514.2 431 PRO LEU 0 0.54861027
NP_037514.2 482 GLY VAL 1 0.129543051
NP_037514.2 510 GLU LYS 0 0.234360486
NP_037514.2 590 TYR CYS 1 0.709539235
NP_037514.2 606 ALA THR 0 0.544052064
NP_037514.2 659 ARG TRP 1 0.654321194
NP_037514.2 686 ARG GLN 0 0.230734676
NP_037514.2 696 PRO THR 0 0.11204993
NP_037514.2 726 GLY ARG 1 0.68766892
NP_054859.2 114 ARG CYS 0 0.0514303818
NP_054859.2 207 ILE PHE 0 0.120483652
NP_054859.2 22 ALA GLY 0 0.0850773007
NP_054859.2 301 PRO ALA 0 0.024486199
NP_054859.2 315 SER ARG 0 -0.0243459474
NP_054859.2 321 GLY ASP 0 0.0522985719
NP_054859.2 377 GLU GLN 0 0.119295314
NP_054859.2 420 VAL ALA 0 0.0642165244
NP_054859.2 42 ILE THR 0 0.0327267088
NP_054859.2 43 ALA THR 0 0.0392542593
NP_054859.2 468 ALA PRO 1 0.865486741
NP_054859.2 478 GLU LYS 0 0.370432466
NP_054859.2 538 GLN ARG 0 0.126932412
NP_054859.2 548 ILE ASN 1 0.279385328
NP_054859.2 586 ARG TRP 1 0.620132804
NP_054859.2 644 ARG TRP 1 0.766663253
NP_054859.2 645 ARG CYS 1 0.765804827
NP_054859.2 647 LYS THR 1 0.76314646
NP_054859.2 649 ASP ASN 0 0.208500996
NP_054859.2 742 THR MET 0 0.11296469
NP_054859.2 764 ARG GLN 1 0.737941861
NP_054859.2 833 VAL GLU 0 0.418946981
NP_055064.1 104 ARG TRP 1 0.77038902
NP_055064.1 121 GLU LYS 0 0.201204211
NP_055064.1 140 GLU GLY 0 0.0812648535
NP_055064.1 163 MET THR 0 0.0364749283
NP_055064.1 213 SER PRO 0 0.261728972
NP_055064.1 232 VAL ILE 0 0.354263812
NP_055064.1 234 TRP SER 1 0.73747015
NP_055064.1 353 LEU VAL 1 0.610169232
NP_055064.1 366 VAL MET 0 0.0599044003
NP_055064.1 56 GLY ARG 1 0.690879285
NP_055064.1 76 ARG TRP 1 0.695182025
NP_055064.1 88 GLY VAL 1 0.242908344
NP_055064.1 97 ARG HIS 1 0.738440752
NP_055066.1 119 THR ALA 0 0.130223334
NP_055066.1 141 GLU LYS 0 0.175760627
NP_055066.1 159 GLN ARG 0 0.179959983
NP_055066.1 232 LEU ILE 0 0.22762841
NP_055066.1 260 LYS ARG 0 0.0904196873
NP_055066.1 263 GLN HIS 0 0.190290675
NP_055066.1 379 LYS MET 0 0.313299149
NP_055066.1 393 GLY SER 1 0.764438987
NP_055066.1 446 THR PRO 1 0.783032775
NP_055066.1 489 CYS ARG 1 0.965285182
NP_055066.1 540 PRO SER 0 0.741268933
NP_055066.1 546 THR MET 1 0.653347313
NP_055066.1 569 ILE THR 0 0.554117143
NP_055066.1 588 ARG GLN 1 0.655113637
NP_055066.1 626 ARG GLY 0 0.114634179
NP_055066.1 632 PRO LEU 1 0.118523277
NP_055066.1 637 VAL ILE 0 0.0309277959
NP_055066.1 94 VAL ILE 0 0.0719119459
NP_055085.1 105 GLY ARG 1 0.683093905
NP_055085.1 114 TRP ARG 1 0.875310838
NP_055085.1 120 ILE LEU 1 0.362882853
NP_055085.1 137 CYS ARG 1 0.345448315
NP_055085.1 140 PHE SER 1 0.562841892
NP_055085.1 142 VAL ALA 0 0.104045935
NP_055085.1 170 VAL MET 1 0.522452176
NP_055085.1 173 GLY ARG 1 0.696275055
NP_055085.1 176 VAL ILE 0 0.444504827
NP_055085.1 182 ALA THR 0 0.38199833
NP_055085.1 224 ALA VAL 1 0.647621155
NP_055085.1 227 ASN ASP 1 0.375315011
NP_055085.1 250 ARG LYS 1 0.227193922
NP_055085.1 259 GLY ARG 1 0.927743316
NP_055085.1 264 THR MET 0 0.748147488
NP_055085.1 401 LYS GLU 1 0.560717523
NP_055085.1 426 LEU PRO 1 0.657277405
NP_055085.1 44 ILE THR 1 0.803682566
NP_055085.1 461 TRP ARG 0 0.387944698
NP_055085.1 467 LYS GLU 0 0.207280204
NP_055085.1 468 PRO LEU 0 0.103369102
NP_055085.1 51 SER PHE 1 0.728456676
NP_055085.1 59 THR MET 0 0.338071108
NP_055085.1 70 ALA VAL 1 0.268310636
NP_055085.1 73 GLY ARG 1 0.94728595
NP_055403.2 105 ASP GLU 0 0.0945055261
NP_055403.2 11 ARG CYS 0 0.22695069
NP_055403.2 151 ASN SER 0 0.390702158
NP_055403.2 160 GLY ASP 1 0.479694605
NP_055403.2 160 GLY VAL 0 0.455476463
NP_055403.2 166 ARG GLN 0 0.774821937
NP_055403.2 17 LEU PRO 1 0.160832748
NP_055403.2 199 VAL LEU 0 0.214980796
NP_055403.2 256 ALA SER 1 0.0619536676
NP_055403.2 352 THR MET 0 0.0740937144
NP_055520.3 1059 LYS THR 1 0.276004761
NP_055520.3 149 ARG GLN 0 0.376175463
NP_055520.3 1591 GLU VAL 0 0.26009649
NP_055520.3 1696 SER ASN 0 0.221375868
NP_055520.3 1733 PRO ALA 0 0.0651348606
NP_055520.3 1804 THR MET 0 0.0538952127
NP_055520.3 1830 GLU GLN 0 0.0832672939
NP_055520.3 1884 VAL MET 1 0.0876650214
NP_055520.3 1895 LYS ARG 0 0.127395883
NP_055520.3 1917 PRO LEU 0 0.169606671
NP_055520.3 21 VAL ILE 0 0.201061442
NP_055520.3 87 THR ILE 1 0.366406232
NP_055613.1 714 ARG CYS 1 0.134901002
NP_055613.1 998 GLY SER 0 0.367732137
NP_056062.1 397 ARG SER 0 0.0956129953
NP_056062.1 654 VAL GLU 1 0.705031872
NP_056062.1 80 ALA VAL 0 0.136726171
NP_056062.1 896 GLY ALA 1 0.703796625
NP_056062.1 941 ASP VAL 1 0.640924275
NP_056289.2 143 ARG CYS 1 0.591202438
NP_056289.2 143 ARG HIS 1 0.589816451
NP_056289.2 145 ARG GLN 1 0.579550266
NP_056289.2 16 ASP ASN 0 0.19485791
NP_056289.2 201 ILE ASN 1 0.537797093
NP_056289.2 216 MET ILE 0 0.209407151
NP_056289.2 254 MET VAL 1 0.129978716
NP_056289.2 26 PRO LEU 0 0.170328587
NP_056289.2 528 ARG LYS 0 0.206309974
NP_056289.2 56 ARG HIS 0 0.139619216
NP_056321.2 116 LEU PRO 1 0.791012645
NP_056321.2 130 TYR HIS 1 0.807960927
NP_056321.2 147 GLY ALA 0 0.518909991
NP_056321.2 147 GLY ASP 1 0.700340211
NP_056321.2 185 THR ARG 0 0.232391447
NP_056321.2 193 LEU PRO 1 0.887191772
NP_056321.2 201 ARG HIS 0 0.172436073
NP_056321.2 206 ARG PRO 1 0.885590017
NP_056321.2 206 ARG TRP 1 0.885825515
NP_056321.2 228 ALA VAL 0 0.110123269
NP_056451.3 17 LYS ASN 0 0.121804036
NP_056451.3 227 ALA VAL 1 0.772940457
NP_056451.3 305 ARG GLY 0 0.147133186
NP_056451.3 356 ARG TRP 0 0.800461531
NP_056451.3 363 ARG GLN 1 0.753459334
NP_056451.3 3 ALA SER 0 0.176254243
NP_056451.3 482 ARG TRP 1 0.417425662
NP_056460.1 163 SER ARG 1 0.230722919
NP_056460.1 44 GLN ARG 0 0.130351111
NP_056528.2 113 GLN ARG 0 0.16803509
NP_056528.2 115 VAL LEU 1 0.555191755
NP_056528.2 194 GLU LYS 1 0.864601254
NP_056953.2 12 PRO ALA 0 0.109481692
NP_056953.2 190 CYS SER 1 0.649533391
NP_056953.2 190 CYS TRP 1 0.703889668
NP_056953.2 194 ARG TRP 1 0.604620397
NP_056953.2 314 GLN PRO 1 0.606286466
NP_056953.2 317 SER CYS 1 0.358481795
NP_056953.2 318 VAL MET 1 0.270418614
NP_056953.2 388 PHE LEU 1 0.297955275
NP_056953.2 40 PRO ALA 0 0.0780836046
NP_056953.2 424 ASP ASN 1 0.429260373
NP_056953.2 425 ARG CYS 1 0.428045332
NP_056953.2 455 GLU ALA 0 0.162831098
NP_056953.2 487 THR MET 0 0.222139895
NP_056953.2 495 PRO LEU 1 0.416955829
NP_056968.1 227 HIS LEU 1 0.544563532
NP_056968.1 247 LEU VAL 0 0.318144113
NP_056968.1 429 ARG HIS 1 0.64069885
NP_056968.1 56 VAL ILE 0 0.0464267619
NP_056968.1 87 MET ILE 1 0.37361744
NP_056999.2 102 ASP GLU 0 0.144529074
NP_056999.2 157 LEU TRP 1 0.307832003
NP_056999.2 161 ALA PRO 1 0.632453203
NP_056999.2 189 HIS ASP 1 0.595357955
NP_056999.2 191 GLN ARG 1 0.65530014
NP_056999.2 193 PHE CYS 0 0.621722698
NP_056999.2 217 ARG GLN 1 0.72927171
NP_056999.2 250 LEU PRO 1 0.642661154
NP_056999.2 258 HIS ARG 1 0.232779235
NP_056999.2 282 PHE VAL 0 0.614333987
NP_056999.2 315 ILE SER 1 0.564289093
NP_056999.2 398 SER TYR 1 0.418588489
NP_056999.2 415 ARG TRP 1 0.244388863
NP_056999.2 43 ASP GLU 0 0.301936716
NP_056999.2 482 GLY VAL 1 0.357702881
NP_056999.2 519 SER ASN 1 0.250830889
NP_056999.2 538 TYR ASN 0 0.240898103
NP_056999.2 66 GLU GLN 1 0.173781067
NP_057006.1 105 ALA VAL 1 0.629793763
NP_057006.1 298 TRP LEU 0 0.302701205
NP_057006.1 349 TYR HIS 1 0.651127994
NP_057006.1 367 ARG CYS 0 0.205119073
NP_057006.1 38 LYS ARG 0 0.316426069
NP_057006.1 95 LEU VAL 0 0.188429669
NP_057287.2 100 GLY SER 0 0.0283017103
NP_057287.2 109 SER ALA 0 0.0445973463
NP_057287.2 186 ARG TRP 0 -0.00664949184
NP_057287.2 206 PRO LEU 0 0.0555518307
NP_057287.2 384 ARG THR 1 0.742481172
NP_057287.2 400 THR ASN 1 0.815813601
NP_057287.2 44 ALA THR 0 0.108189024
NP_057287.2 506 GLU GLN 1 0.675047457
NP_057287.2 522 ASP TYR 0 0.247965991
NP_057287.2 531 ARG GLN 1 0.787914634
NP_057287.2 69 PRO LEU 0 0.0249969717
NP_057287.2 6 MET LEU 0 0.234323412
NP_057287.2 84 ARG TRP 0 0.0544942431
NP_057437.1 233 CYS PHE 0 0.301504403
NP_057437.1 306 SER PHE 1 0.240855455
NP_057437.1 356 MET ILE 1 0.126690552
NP_057437.1 51 GLU GLN 0 0.209208742
NP_058637.1 115 ALA THR 0 0.231282294
NP_058637.1 172 PHE CYS 0 0.265290886
NP_058637.1 225 SER ASN 0 0.124427862
NP_058637.1 252 VAL ILE 0 0.0785921365
NP_058637.1 269 GLY ARG 1 0.217223257
NP_058637.1 309 CYS TYR 1 0.581923962
NP_058637.1 54 LEU ILE 0 0.125221565
NP_059132.1 100 SER LEU 1 0.6552701
NP_059132.1 163 GLN ARG 0 0.263214767
NP_059132.1 251 PRO LEU 1 0.709237039
NP_059132.1 298 ASP TYR 0 0.227352008
NP_059132.1 305 PRO LEU 0 0.0944507122
NP_059132.1 34 VAL ILE 0 0.181298882
NP_059132.1 37 MET VAL 0 0.269851774
NP_060121.3 443 VAL ASP 1 0.471225113
NP_060121.3 548 ARG HIS 0 0.396664083
NP_060121.3 719 ASP GLY 1 0.615041912
NP_060121.3 723 ARG GLN 1 0.588384449
NP_060121.3 725 TRP ARG 1 0.847271025
NP_060121.3 761 SER LEU 0 0.680406988
NP_060121.3 856 THR SER 0 0.286091655
NP_060121.3 896 HIS ARG 1 0.683117568
NP_060121.3 933 TYR CYS 0 0.432774127
NP_060121.3 991 ARG HIS 0 0.311122298
NP_060308.1 118 ALA THR 0 0.130354926
NP_060308.1 139 TYR HIS 1 0.179473892
NP_060308.1 83 GLY GLU 0 0.485245019
NP_060352.1 123 GLY ASP 1 0.816187203
NP_060352.1 221 TYR SER 1 0.610410631
NP_060352.1 257 SER GLY 0 0.360435188
NP_060352.1 299 PRO LEU 1 0.687050223
NP_060352.1 305 LEU PHE 0 0.623293817
NP_060352.1 308 SER THR 0 0.115103297
NP_060889.1 104 ALA PRO 1 0.697970688
NP_060889.1 137 GLU LYS 0 0.764888883
NP_060889.1 67 TYR CYS 0 0.366391003
NP_060889.1 95 TRP ARG 1 0.778599679
NP_061336.1 139 ARG GLN 0 0.18768096
NP_061336.1 181 ALA PRO 1 0.610565484
NP_061336.1 210 ILE THR 0 0.239721805
NP_061336.1 233 ILE LEU 0 0.275909156
NP_061336.1 236 SER PRO 1 0.715660095
NP_061336.1 237 THR ALA 1 0.301687032
NP_061336.1 277 LEU PRO 1 0.513538063
NP_061336.1 286 ASP ALA 1 0.627122402
NP_061336.1 327 MET LEU 0 0.249695823
NP_061336.1 32 ILE MET 1 0.272112161
NP_061336.1 345 GLY GLU 1 0.701220393
NP_061336.1 37 TYR CYS 1 0.61784929
NP_061336.1 454 LEU PRO 1 0.849652708
NP_061336.1 488 ALA THR 0 0.218321159
NP_061336.1 499 CYS SER 1 0.61371845
NP_061336.1 518 ARG HIS 0 0.175067052
NP_061336.1 52 GLY ASP 1 0.540818691
NP_061336.1 57 THR ALA 1 0.512870789
NP_061336.1 69 VAL LEU 0 0.275846034
NP_064569.3 126 GLY ARG 0 0.332056493
NP_064569.3 196 SER PRO 1 0.639083862
NP_064569.3 200 SER TYR 1 0.46620515
NP_064569.3 236 ARG GLN 1 0.468047917
NP_064569.3 635 ALA THR 0 0.0695934817
NP_064569.3 85 ASN ASP 0 0.267351598
NP_064576.1 166 PRO SER 0 0.239074335
NP_064576.1 170 ARG HIS 1 0.61350739
NP_065098.1 11 GLY VAL 1 0.75147748
NP_065098.1 136 GLN PRO 1 0.487184763
NP_065098.1 148 LYS GLU 0 0.48463881
NP_065098.1 171 ALA THR 0 0.232497171
NP_065098.1 229 ILE MET 1 0.23018007
NP_065098.1 288 ASP GLU 0 0.158956409
NP_065098.1 328 LYS ARG 0 0.182670727
NP_065098.1 346 ILE THR 1 0.193326488
NP_065098.1 372 ARG CYS 0 0.184311137
NP_065098.1 375 ILE SER 1 0.363340884
NP_065098.1 382 LYS GLU 0 0.247240409
NP_065098.1 384 ARG LYS 0 0.201510742
NP_065098.1 46 VAL ILE 1 0.177888542
NP_065098.1 75 ILE THR 0 0.216849297
NP_065098.1 87 ALA VAL 1 0.430555612
NP_065099.3 1057 HIS LEU 0 0.00815008767
NP_065099.3 1114 ASP GLY 0 0.0788308829
NP_065099.3 1120 ILE LEU 1 0.280015647
NP_065099.3 1120 ILE VAL 0 0.122278817
NP_065099.3 1211 VAL GLU 1 0.238919929
NP_065099.3 135 SER ARG 0 0.0191263147
NP_065099.3 165 PRO ALA 0 -0.0462821089
NP_065099.3 181 ALA GLY 0 0.0334836133
NP_065099.3 192 LYS GLU 0 0.00736879557
NP_065099.3 248 ASP HIS 1 0.00512013631
NP_065099.3 32 MET LEU 0 0.101593494
NP_065099.3 36 PRO LEU 0 0.142360672
NP_065099.3 451 LYS ASN 0 0.0465278588
NP_065099.3 458 LEU ILE 0 -0.0279836655
NP_065099.3 580 ARG GLY 1 -0.000871601049
NP_065099.3 585 PRO SER 0 3.85867024E-05
NP_065099.3 598 ARG GLN 0 0.00427132426
NP_065099.3 603 CYS SER 0 0.0513387583
NP_065099.3 631 HIS PRO 1 0.695837319
NP_065099.3 664 HIS ARG 1 0.412607223
NP_065099.3 692 HIS ARG 0 0.290932447
NP_065099.3 746 GLY GLU 1 0.506471992
NP_065099.3 762 LEU PRO 0 0.427914351
NP_065099.3 806 THR ILE 1 0.100917973
NP_065099.3 812 ARG GLN 1 0.205027744
NP_065099.3 869 ALA VAL 0 0.167130038
NP_065099.3 876 ASP GLY 1 0.5660761
NP_065099.3 877 ASP GLY 1 0.419931382
NP_065099.3 881 GLU GLN 1 0.283390701
NP_065099.3 909 THR ALA 1 0.202680692
NP_065099.3 96 PRO GLN 0 -0.00842653681
NP_065109.1 195 PRO LEU 1 0.654826224
NP_065109.1 219 LEU PHE 0 0.125954032
NP_065109.1 252 ASN LYS 0 0.282916695
NP_065166.2 101 SER ARG 1 0.22829327
NP_065166.2 124 ALA ASP 0 0.294499129
NP_065166.2 141 TYR HIS 1 0.542801559
NP_065166.2 165 SER PHE 1 0.128278092
NP_065166.2 286 THR ALA 0 0.115133323
NP_065166.2 353 ARG HIS 0 0.144791663
NP_065166.2 396 ALA THR 0 -0.0546003357
NP_065166.2 505 GLY SER 1 0.0998892039
NP_065166.2 553 ALA VAL 0 0.0885953754
NP_065166.2 577 GLU LYS 0 0.071931161
NP_065166.2 595 ALA VAL 0 0.0661528111
NP_065390.1 146 THR ILE 1 0.38031742
NP_065390.1 185 THR MET 0 0.0914041921
NP_065390.1 264 ARG GLN 0 0.052620139
NP_065390.1 296 THR MET 0 0.149548426
NP_065689.1 123 GLY TRP 1 0.370356321
NP_065689.1 129 SER PHE 1 0.720450342
NP_065689.1 176 ARG GLN 1 0.392944008
NP_065689.1 179 ARG TRP 1 0.572896063
NP_065689.1 187 ARG GLY 0 0.117964268
NP_065689.1 195 PRO SER 0 0.336528093
NP_065689.1 54 GLN LYS 1 0.734222412
NP_065689.1 96 MET THR 1 0.653564155
NP_065737.2 198 MET VAL 0 0.370966166
NP_065737.2 220 ARG LYS 1 0.671369016
NP_065737.2 37 VAL ILE 0 0.134169191
NP_065737.2 396 ILE VAL 0 0.0195343606
NP_065737.2 401 ARG GLN 0 0.0932147428
NP_065737.2 478 LEU PRO 1 0.750295937
NP_066998.1 31 THR MET 0 0.161875099
NP_066998.1 70 CYS ARG 1 0.458892852
NP_066998.1 78 CYS TYR 1 0.451393276
NP_067638.3 183 GLU LYS 1 0.264561504
NP_067638.3 19 PRO SER 0 0.114362657
NP_067638.3 257 LEU VAL 0 0.602631807
NP_067638.3 278 GLU LYS 1 0.527016282
NP_067638.3 295 THR ALA 1 0.653554976
NP_067638.3 300 ILE VAL 0 0.299470335
NP_067638.3 315 ARG TRP 1 0.233075351
NP_067638.3 331 ILE PHE 1 0.563012779
NP_067638.3 342 VAL PHE 1 0.569150031
NP_067638.3 446 ARG LEU 0 0.408675015
NP_067638.3 459 LEU ARG 0 0.707871139
NP_067638.3 460 ARG GLN 0 0.08056622
NP_067638.3 474 ASN SER 0 0.349579841
NP_067638.3 516 ILE VAL 0 0.0822531953
NP_067638.3 565 ALA THR 0 0.304416388
NP_067638.3 592 PHE LEU 1 0.533703864
NP_067638.3 594 ARG HIS 1 0.729146063
NP_067638.3 600 GLY TRP 1 0.767760038
NP_067638.3 616 ARG GLN 1 0.663158536
NP_067638.3 620 VAL ILE 0 0.411912918
NP_067638.3 629 ALA THR 0 0.490909606
NP_067638.3 638 PRO LEU 0 0.188434452
NP_067638.3 680 MET VAL 0 0.417790294
NP_067638.3 750 VAL ILE 0 0.0913507268
NP_067638.3 775 ARG LYS 1 0.838225186
NP_067638.3 797 GLU LYS 1 0.811690748
NP_067638.3 799 PRO ARG 1 0.806904018
NP_067638.3 799 PRO LEU 1 0.799996316
NP_067638.3 833 ASN SER 0 0.146607637
NP_067638.3 840 GLU LYS 0 0.26187849
NP_068776.2 154 ILE MET 0 0.40875417
NP_068776.2 193 ALA THR 0 0.0103579191
NP_068776.2 339 ALA PRO 1 0.659176707
NP_068776.2 363 MET VAL 0 0.489284158
NP_068776.2 39 ASN SER 1 0.592124879
NP_068776.2 415 ASP GLU 0 0.108314507
NP_068776.2 424 ASP VAL 0 0.432396054
NP_068776.2 427 ILE LEU 0 0.174397692
NP_068776.2 479 PRO GLN 1 0.661911368
NP_068776.2 491 MET ARG 1 0.487267971
NP_068776.2 518 GLU ALA 0 0.505982399
NP_068776.2 546 THR ALA 0 0.0920298845
NP_068776.2 582 ARG LYS 1 0.585705042
NP_068776.2 592 LEU VAL 0 0.519162953
NP_068776.2 685 PHE SER 0 0.113830112
NP_068776.2 690 VAL PHE 0 0.139092252
NP_068776.2 691 PRO LEU 0 0.148075342
NP_068776.2 81 CYS SER 0 0.34120664
NP_068776.2 94 ALA THR 0 0.079706572
NP_068804.1 127 SER ASN 0 0.107956097
NP_068804.1 195 ALA SER 1 0.348680794
NP_068804.1 47 VAL ILE 0 0.221110672
NP_071324.1 15 ARG SER 1 0.224886805
NP_071324.1 167 THR MET 0 0.377363354
NP_071324.1 269 ARG GLN 1 0.567918062
NP_071324.1 281 GLU LYS 0 0.706692338
NP_071324.1 299 TYR CYS 1 0.701538503
NP_071324.1 313 SER ASN 0 0.184662804
NP_071324.1 315 PRO LEU 1 0.108130082
NP_071324.1 368 GLY ARG 1 0.832888961
NP_071324.1 474 GLY ARG 1 0.779821217
NP_071324.1 482 ALA VAL 0 0.0942419246
NP_071324.1 486 GLU LYS 1 0.0939017683
NP_071324.1 504 TYR CYS 0 0.163906738
NP_071324.1 512 ILE THR 0 0.348066837
NP_071324.1 562 PRO ALA 0 0.407113999
NP_071324.1 570 CYS TYR 1 0.778823495
NP_071324.1 82 VAL PHE 1 0.430382639
NP_071324.1 86 ILE PHE 1 0.693831563
NP_071334.1 127 CYS SER 0 0.330651522
NP_071334.1 165 PRO ALA 0 0.176449284
NP_071334.1 317 PRO ARG 1 0.730494678
NP_071334.1 371 ARG HIS 1 0.622437179
NP_071334.1 4 ASP GLU 0 0.237361461
NP_071415.1 144 ALA GLY 0 0.499729335
NP_071415.1 167 CYS ARG 1 0.883825898
NP_071415.1 173 SER LEU 1 0.787143052
NP_071415.1 190 HIS TYR 1 0.711981654
NP_071415.1 193 ARG CYS 1 0.788654685
NP_071415.1 200 ILE ASN 0 0.252515018
NP_071415.1 259 ASP TYR 0 0.382970273
NP_071415.1 280 ASP TYR 0 0.777985036
NP_071415.1 340 ASP VAL 1 0.742422938
NP_071415.1 39 SER PHE 1 0.35606578
NP_071415.1 437 ILE VAL 1 0.266071379
NP_071415.1 441 ILE THR 0 0.631592572
NP_071415.1 480 ASN ASP 0 0.20203951
NP_071415.1 515 GLU ASP 0 0.20636645
NP_071415.1 72 ARG GLN 0 0.237415284
NP_071445.1 1019 ARG GLY 0 0.269250482
NP_071445.1 110 ALA VAL 0 -0.0359134339
NP_071445.1 125 PRO LEU 0 0.189459458
NP_071445.1 127 SER LEU 0 0.177200124
NP_071445.1 162 VAL ILE 0 0.155770302
NP_071445.1 189 THR MET 0 0.131265432
NP_071445.1 235 ARG CYS 1 0.160270452
NP_071445.1 248 LEU ARG 0 0.631887376
NP_071445.1 268 PRO SER 0 0.212551475
NP_071445.1 289 ASN SER 0 0.621397674
NP_071445.1 291 ASP ASN 1 0.370227098
NP_071445.1 294 THR SER 0 0.575092793
NP_071445.1 301 ALA VAL 1 0.488636643
NP_071445.1 311 ARG TRP 0 0.260443211
NP_071445.1 320 GLN ARG 0 0.228725031
NP_071445.1 334 ARG TRP 1 0.715216756
NP_071445.1 352 HIS ARG 0 0.480573416
NP_071445.1 356 PRO LEU 0 0.54942596
NP_071445.1 370 HIS TYR 0 0.387543142
NP_071445.1 373 ARG CYS 1 0.291012228
NP_071445.1 383 GLU LYS 1 0.69166553
NP_071445.1 393 ARG HIS 0 0.288736999
NP_071445.1 431 SER LEU 0 0.219669655
NP_071445.1 432 ALA VAL 1 0.123982511
NP_071445.1 469 LEU PHE 1 0.241607204
NP_071445.1 495 CYS TYR 1 0.733554959
NP_071445.1 513 MET THR 1 0.226360485
NP_071445.1 592 VAL MET 0 0.0372705236
NP_071445.1 605 THR PRO 1 0.840927184
NP_071445.1 670 ASN LYS 1 0.341479242
NP_071445.1 684 ARG TRP 1 0.183313176
NP_071445.1 686 HIS PRO 0 0.467738867
NP_071445.1 703 ARG CYS 0 0.305176526
NP_071445.1 725 ALA GLY 0 0.0674212798
NP_071445.1 727 PRO LEU 1 0.107957371
NP_071445.1 790 ARG GLN 0 0.176455811
NP_071445.1 791 ARG GLN 0 0.101679765
NP_071445.1 81 LEU VAL 0 -0.0706577078
NP_071445.1 824 ASP ASN 0 0.2078913
NP_071445.1 843 GLU LYS 1 0.253784865
NP_071445.1 849 ALA VAL 0 0.355715126
NP_071445.1 885 ALA THR 1 0.12726365
NP_071445.1 902 GLN LYS 0 0.24400261
NP_071445.1 907 TRP ARG 1 0.734638691
NP_071445.1 908 GLY ARG 0 0.620125532
NP_071445.1 955 VAL ILE 0 0.0639482215
NP_071445.1 966 HIS ARG 0 0.125167698
NP_071881.1 146 GLU GLN 1 0.508037031
NP_071881.1 223 LEU PRO 0 0.597567677
NP_071881.1 262 LYS ARG 0 0.213652775
NP_071881.1 327 SER PHE 0 0.199128151
NP_071881.1 389 ARG HIS 1 0.536799014
NP_071881.1 391 LEU PHE 0 0.145082667
NP_071881.1 410 ASN HIS 0 0.26318112
NP_071881.1 419 ARG HIS 1 0.512946665
NP_071881.1 419 ARG PRO 1 0.740043104
NP_071881.1 437 ASN LYS 1 0.540878236
NP_071881.1 47 VAL PHE 0 0.318400472
NP_071881.1 50 ARG CYS 0 0.336622477
NP_071881.1 50 ARG HIS 0 0.241312847
NP_071881.1 523 ILE VAL 0 0.0842737257
NP_071881.1 541 GLY ARG 0 0.680253625
NP_071881.1 591 ASN ASP 0 0.52118808
NP_071881.1 600 CYS TYR 0 0.566168427
NP_071881.1 604 GLN GLU 0 0.249890089
NP_071881.1 98 ALA GLY 0 0.32627669
NP_076872.1 105 HIS ASN 0 -0.015650861
NP_076872.1 114 ALA THR 0 -0.015793439
NP_076872.1 137 PHE LEU 1 0.488209724
NP_076872.1 141 ILE VAL 1 0.274562925
NP_076872.1 158 MET ILE 0 0.226526424
NP_076872.1 160 ARG HIS 0 0.176430091
NP_076872.1 194 ALA THR 0 0.165302172
NP_076872.1 42 ARG PRO 1 0.506326199
NP_076872.1 84 VAL ILE 0 0.186727583
NP_076927.1 103 ASP GLY 1 0.593693793
NP_076927.1 106 ARG CYS 0 0.265560001
NP_076927.1 109 ARG TRP 1 0.55196476
NP_076927.1 151 VAL LEU 0 0.145264223
NP_076927.1 156 LEU PHE 0 0.229660854
NP_076927.1 166 ARG LEU 0 0.169281512
NP_076927.1 173 ASP ASN 0 0.260506094
NP_076927.1 194 CYS PHE 1 0.645799994
NP_076927.1 216 ARG HIS 0 0.846532881
NP_076927.1 235 GLN HIS 0 0.289610744
NP_076927.1 251 TRP CYS 1 0.93546623
NP_076927.1 348 ASP ASN 0 0.107770205
NP_076927.1 404 PRO LEU 1 0.795957088
NP_076927.1 53 VAL ILE 0 0.0324862823
NP_077025.2 188 MET VAL 0 0.482863337
NP_077025.2 206 THR MET 0 0.101471141
NP_077025.2 229 LEU PRO 1 0.831396878
NP_077282.3 113 ARG GLN 0 0.177390844
NP_077282.3 235 ARG CYS 1 0.651952803
NP_077282.3 283 VAL ILE 0 -0.0012286054
NP_077282.3 302 ALA VAL 0 0.137906626
NP_077282.3 309 VAL ILE 0 0.294903368
NP_077282.3 315 HIS TYR 0 0.624801159
NP_077282.3 35 ASP TYR 1 0.526818275
NP_077282.3 97 PRO ALA 0 0.0717628449
NP_077288.2 1001 LEU PRO 1 0.472549826
NP_077288.2 1018 ASP GLY 1 0.278565407
NP_077288.2 1101 ILE LEU 0 0.426204741
NP_077288.2 1153 ASN SER 1 0.40139693
NP_077288.2 1172 TYR PHE 0 0.369185716
NP_077288.2 1200 GLU LYS 0 0.527597666
NP_077288.2 1236 LYS MET 1 0.240262493
NP_077288.2 190 ASP GLY 0 0.0677911043
NP_077288.2 272 ASN SER 0 0.0171051156
NP_077288.2 300 ALA SER 0 0.0920879543
NP_077288.2 321 SER GLY 1 0.132881775
NP_077288.2 334 ARG GLN 1 0.626782835
NP_077288.2 348 ILE LEU 0 0.363316655
NP_077288.2 399 SER PHE 1 0.401142538
NP_077288.2 403 ILE THR 1 0.537412405
NP_077288.2 434 PRO SER 0 0.482427388
NP_077288.2 468 CYS SER 1 0.960175514
NP_077288.2 4 LYS GLN 0 0.492563635
NP_077288.2 593 ASN ILE 0 0.269075304
NP_077288.2 625 PHE LEU 1 0.126949713
NP_077288.2 662 ALA GLY 0 0.103942789
NP_077288.2 81 TRP LEU 1 0.185280308
NP_077288.2 855 LYS ARG 0 -0.012026336
NP_077288.2 926 GLN PRO 1 0.177547261
NP_077288.2 956 HIS ARG 1 0.218035221
NP_077288.2 956 HIS TYR 1 0.188679278
NP_077310.1 179 MET THR 0 0.220600903
NP_077310.1 358 SER LEU 1 0.304898471
NP_077310.1 366 ALA THR 0 0.25118944
NP_077722.1 14 MET VAL 0 0.0100241434
NP_077722.1 192 GLU VAL 0 0.0140217077
NP_077722.1 211 LEU SER 1 0.289482296
NP_077722.1 212 ARG TRP 1 0.339897901
NP_077722.1 216 PRO LEU 0 0.325285435
NP_077722.1 239 ARG GLN 0 0.261836141
NP_078846.2 136 LYS THR 0 0.272911996
NP_078846.2 138 LEU PHE 1 0.479617596
NP_078846.2 163 THR ILE 1 0.551053166
NP_078846.2 175 VAL MET 0 0.408180892
NP_078846.2 177 ALA THR 1 0.458706468
NP_078846.2 183 VAL MET 1 0.271214217
NP_078846.2 185 VAL GLY 1 0.485670954
NP_078846.2 229 SER PRO 1 0.204111591
NP_078846.2 245 PRO LEU 0 0.317248017
NP_078846.2 263 THR ALA 0 0.218473732
NP_078846.2 263 THR SER 0 0.303020567
NP_078846.2 287 ALA SER 0 0.288064271
NP_078846.2 290 ASP ASN 0 0.531593323
NP_078846.2 73 TRP LEU 1 0.706067026
NP_078846.2 83 GLY SER 1 0.661405385
NP_078846.2 86 HIS ARG 1 0.510740817
NP_078853.2 1109 ARG PRO 1 0.629562795
NP_078853.2 1145 ALA PRO 0 0.583673
NP_078853.2 1171 ARG HIS 0 0.432780147
NP_078853.2 1192 THR ILE 0 0.248300031
NP_078853.2 1229 ASP VAL 0 0.499530375
NP_078853.2 169 TYR HIS 1 0.471795827
NP_078853.2 207 SER THR 0 0.11095465
NP_078853.2 393 ALA VAL 0 -0.0059957942
NP_078853.2 414 VAL MET 0 -0.0196603034
NP_078853.2 420 SER ARG 0 0.138787583
NP_078853.2 442 PRO THR 0 0.0406560004
NP_078853.2 468 ALA VAL 0 0.0284716096
NP_078853.2 503 GLU LYS 0 0.209554479
NP_078853.2 55 SER PHE 0 0.171983242
NP_078853.2 590 ALA THR 0 -0.00632101763
NP_078853.2 605 ARG HIS 0 0.0850918889
NP_078853.2 661 LEU PRO 1 0.318523198
NP_078853.2 662 LEU PRO 1 0.508136988
NP_078853.2 758 ALA ASP 1 0.150351152
NP_078853.2 80 ALA THR 0 0.187443793
NP_078853.2 87 GLU ALA 0 0.103363842
NP_078853.2 881 ASN SER 1 0.446934134
NP_078853.2 89 ARG CYS 0 0.129762247
NP_078853.2 89 ARG HIS 0 0.0944691226
NP_078918.3 135 LEU PHE 0 0.529347658
NP_078918.3 154 ARG TRP 0 0.775935709
NP_078918.3 189 ASN SER 0 0.0176817868
NP_078918.3 1 MET ILE 1 0.348990649
NP_078918.3 303 ASP ASN 1 0.0512876846
NP_078918.3 370 PRO SER 0 0.60742557
NP_078918.3 373 ARG HIS 1 0.0448919274
NP_078918.3 434 PRO LEU 0 0.461707085
NP_078918.3 443 PRO ALA 0 0.0645068139
NP_078918.3 466 GLU GLY 0 0.0466226935
NP_078918.3 46 GLY ARG 0 0.377410442
NP_078918.3 479 CYS PHE 1 0.791964233
NP_078918.3 552 ARG LYS 0 0.0275429059
NP_113631.1 198 LEU ARG 1 0.633237183
NP_113631.1 289 SER ASN 0 0.105180681
NP_115785.1 115 GLN LEU 0 0.270278275
NP_115785.1 126 GLN PRO 1 0.337920189
NP_115785.1 148 LEU TRP 0 0.240134895
NP_115785.1 168 ALA PRO 1 0.687175155
NP_115785.1 217 ALA ASP 1 0.703516364
NP_115785.1 227 GLY VAL 0 0.286013186
NP_115785.1 232 ALA VAL 0 0.185419619
NP_115785.1 235 ASN ILE 0 0.140835911
NP_115785.1 240 GLU LYS 1 0.837892413
NP_115785.1 244 ALA GLY 1 0.299454927
NP_115785.1 263 ARG GLY 0 0.141110688
NP_115785.1 271 HIS GLN 1 0.814662993
NP_115785.1 280 ALA THR 1 0.2276669
NP_115785.1 282 THR SER 0 0.1971737
NP_115785.1 284 SER TYR 0 0.144455299
NP_115785.1 290 GLY GLU 0 0.349010915
NP_115785.1 313 THR MET 1 0.277290076
NP_115785.1 337 ARG HIS 0 0.281425625
NP_115785.1 340 ALA THR 0 0.13087295
NP_115785.1 342 MET VAL 1 0.269994229
NP_115785.1 347 LEU PRO 1 0.848541617
NP_115785.1 359 ALA THR 0 0.596479475
NP_115785.1 369 LEU PRO 1 0.903620243
NP_115785.1 377 CYS PHE 0 0.33764562
NP_115785.1 383 ALA THR 0 0.277551293
NP_115785.1 402 SER ASN 0 0.473355114
NP_115785.1 409 GLY VAL 1 0.818357587
NP_115785.1 413 LEU VAL 0 0.746080458
NP_115785.1 416 PRO ARG 1 0.8223809
NP_115785.1 419 SER PRO 1 0.684406757
NP_115785.1 438 ALA VAL 0 0.654834151
NP_115785.1 451 ASN SER 1 0.595289767
NP_115785.1 464 ARG HIS 1 0.165140912
NP_115785.1 477 SER THR 0 0.15183045
NP_115785.1 489 LEU PRO 1 0.625447094
NP_115785.1 501 ARG GLN 0 0.210265949
NP_115785.1 525 ASP ASN 0 0.435166508
NP_115785.1 535 SER LEU 0 0.502084553
NP_115785.1 537 ALA THR 0 0.422808051
NP_115785.1 542 ASN SER 1 0.320864439
NP_115785.1 68 ARG PRO 0 0.393415809
NP_115785.1 78 ALA VAL 1 0.336773187
NP_116056.3 218 ALA THR 0 0.329734594
NP_116056.3 88 ASN SER 1 0.306242585
NP_116756.2 105 LEU PRO 0 0.341812372
NP_116756.2 184 ASN ASP 0 0.0830087587
NP_116756.2 266 SER PHE 0 0.11852587
NP_116756.2 406 ILE LEU 1 0.0888186395
NP_116756.2 410 VAL ILE 0 -0.048779428
NP_116756.2 414 ALA VAL 1 -0.0662572607
NP_116756.2 446 TYR CYS 0 0.367466837
NP_116756.2 473 MET THR 0 0.226448476
NP_116780.1 106 GLN HIS 0 0.127710417
NP_116780.1 14 ARG TRP 1 0.211977109
NP_116780.1 164 VAL LEU 0 0.274349421
NP_116780.1 190 ARG GLN 0 0.246426031
NP_116780.1 203 MET ILE 0 0.118415795
NP_116780.1 229 SER GLY 0 0.0506069362
NP_116780.1 239 ASP GLY 1 0.195942521
NP_116780.1 25 PRO HIS 0 0.558368683
NP_116780.1 348 ASP ALA 1 0.616926372
NP_116780.1 400 PHE LEU 0 0.266837925
NP_116780.1 426 VAL ILE 0 0.0676574856
NP_116780.1 489 HIS GLN 0 0.420346498
NP_116780.1 501 ILE VAL 0 0.064136669
NP_116780.1 503 ARG GLN 1 0.287029654
NP_116780.1 530 ARG GLN 1 0.6725142
NP_116780.1 530 ARG TRP 1 0.741424978
NP_116780.1 550 ARG GLN 0 0.298572719
NP_116780.1 562 TYR CYS 1 0.575732172
NP_116780.1 603 SER LEU 1 0.56171757
NP_116780.1 66 CYS TYR 1 0.697092056
NP_116780.1 677 MET ILE 0 0.124790929
NP_116780.1 708 ILE VAL 0 0.125407174
NP_116780.1 723 LYS GLN 1 0.558972895
NP_203129.1 101 VAL ALA 1 0.0953830555
NP_203129.1 190 LEU ARG 1 0.69936204
NP_203129.1 220 GLY ALA 0 0.271003097
NP_203129.1 31 ALA THR 0 0.121640742
NP_203129.1 387 HIS PRO 0 0.231819019
NP_203129.1 84 ARG CYS 1 0.290831596
NP_361014.1 115 GLU LYS 0 0.0439633913
NP_361014.1 144 THR ARG 0 0.0601095743
NP_361014.1 505 ARG LEU 1 0.449537814
NP_550438.1 107 SER PRO 1 0.726673484
NP_550438.1 118 ARG CYS 1 0.764945149
NP_550438.1 118 ARG HIS 1 0.746798515
NP_550438.1 142 ARG LYS 1 0.897926033
NP_550438.1 151 PHE LEU 0 0.678584099
NP_550438.1 154 ASN LYS 0 0.422823697
NP_550438.1 165 GLU VAL 1 0.732200205
NP_550438.1 170 GLN ARG 0 0.678240418
NP_550438.1 246 PRO ARG 1 0.867721021
NP_550438.1 250 LEU SER 1 0.617524803
NP_550438.1 255 ASP TYR 1 0.320135772
NP_550438.1 266 LEU ARG 1 0.491073847
NP_550438.1 67 VAL ILE 0 0.0764942169
NP_569735.1 135 ARG GLY 1 0.219090998
NP_569735.1 293 TYR CYS 1 0.757014632
NP_569735.1 349 GLN HIS 0 0.101765059
NP_570853.1 130 ILE THR 1 0.451784879
NP_570853.1 133 VAL ILE 0 0.231130272
NP_570853.1 151 THR SER 0 0.204471558
NP_570853.1 16 GLN PRO 0 0.459519386
NP_570853.1 20 GLY VAL 1 0.429286838
NP_570853.1 506 ARG CYS 1 0.615662277
NP_620594.1 1024 CYS GLY 0 0.354023844
NP_620594.1 102 ARG CYS 1 0.592818141
NP_620594.1 1033 ALA THR 0 0.153450683
NP_620594.1 1060 ARG TRP 0 0.114020303
NP_620594.1 1095 ARG TRP 1 0.252610326
NP_620594.1 1123 ARG CYS 1 0.181244105
NP_620594.1 119 SER PHE 1 0.246363685
NP_620594.1 1213 CYS TYR 1 0.495164186
NP_620594.1 1226 THR ILE 0 0.172214866
NP_620594.1 1239 GLY VAL 1 0.140134946
NP_620594.1 1321 ASN SER 0 0.165294334
NP_620594.1 1372 HIS LEU 0 0.2103118
NP_620594.1 167 THR MET 0 0.0657211468
NP_620594.1 178 ILE THR 1 0.401458621
NP_620594.1 193 ARG TRP 1 0.722503781
NP_620594.1 20 ALA THR 0 0.0829276294
NP_620594.1 232 LEU GLN 1 0.292942882
NP_620594.1 234 HIS GLN 1 0.540768564
NP_620594.1 235 ASP HIS 1 0.543484926
NP_620594.1 250 ALA VAL 1 0.211033165
NP_620594.1 263 SER CYS 1 0.392379969
NP_620594.1 268 ARG PRO 1 0.309094876
NP_620594.1 304 TYR CYS 1 0.272632182
NP_620594.1 311 CYS TYR 1 0.86563462
NP_620594.1 341 PRO LEU 0 0.602707028
NP_620594.1 347 CYS SER 1 0.782586873
NP_620594.1 349 ARG CYS 1 0.605029106
NP_620594.1 353 PRO LEU 1 0.541965187
NP_620594.1 390 TRP CYS 1 0.617079318
NP_620594.1 398 ARG HIS 1 0.580217719
NP_620594.1 448 GLN GLU 0 0.330244124
NP_620594.1 457 PRO LEU 0 0.394774139
NP_620594.1 475 PRO SER 0 0.111095279
NP_620594.1 507 ARG GLN 1 0.629609525
NP_620594.1 525 GLY ASP 1 0.567671776
NP_620594.1 564 ALA ASP 0 0.223035708
NP_620594.1 59 ARG CYS 0 0.189970493
NP_620594.1 618 PRO ALA 0 0.301740408
NP_620594.1 625 ARG HIS 0 0.306817889
NP_620594.1 634 GLU LYS 0 0.14178963
NP_620594.1 692 ARG CYS 1 0.202658564
NP_620594.1 7 ARG TRP 0 0.0531991906
NP_620594.1 849 VAL ILE 0 0.0508930981
NP_620594.1 851 GLU GLY 0 0.208070293
NP_620594.1 88 VAL MET 1 0.282302111
NP_620594.1 903 SER LEU 0 0.0648707226
NP_620594.1 908 CYS TYR 1 0.508071244
NP_620594.1 946 CYS ARG 1 0.4524858
NP_620594.1 951 CYS GLY 1 0.36703825
NP_620594.1 952 PRO SER 0 0.263550788
NP_620594.1 954 ARG GLN 0 0.0472961925
NP_620594.1 964 VAL MET 0 0.116440892
NP_620594.1 96 HIS ASP 1 0.567686021
NP_620594.1 982 GLY ARG 0 0.3604877
NP_640341.1 137 GLN ARG 0 0.138260528
NP_640341.1 246 CYS SER 1 0.743341386
NP_640341.1 248 HIS ASN 1 0.720094144
NP_640341.1 286 THR MET 0 0.00638834015
NP_640341.1 290 GLU ASP 0 0.0757169053
NP_640341.1 296 GLY ARG 0 0.919137895
NP_640341.1 398 THR ILE 0 0.311168134
NP_640341.1 41 VAL MET 0 0.342116803
NP_644810.1 126 ASP ASN 1 0.31722638
NP_644810.1 163 ALA VAL 0 0.112095714
NP_644810.1 169 GLN HIS 0 0.418339819
NP_644810.1 25 LEU PRO 0 0.459594846
NP_644810.1 33 ASP GLU 1 0.431716204
NP_644810.1 363 ASP TYR 0 0.573198855
NP_644810.1 36 LYS THR 0 0.486207873
NP_644810.1 400 GLN HIS 0 0.126842424
NP_644810.1 411 HIS TYR 1 0.458163828
NP_644810.1 470 CYS TYR 1 0.565404952
NP_644810.1 497 ALA THR 0 0.344265193
NP_644810.1 529 ARG GLN 0 0.543123782
NP_644810.1 604 ILE VAL 1 0.221289039
NP_644810.1 658 ASP GLY 0 0.562865734
NP_644810.1 664 SER LEU 1 0.115091324
NP_644810.1 713 ILE VAL 0 -0.023507474
NP_644810.1 934 SER PRO 0 0.415338725
NP_653189.3 191 GLY VAL 1 0.206318617
NP_653189.3 82 VAL ILE 0 -0.0316419974
NP_653200.2 10 ALA GLY 0 0.0870966837
NP_653200.2 112 TYR CYS 0 0.398181289
NP_653200.2 134 VAL ILE 0 0.0711497739
NP_653200.2 45 THR ARG 1 0.262909412
NP_659434.2 132 GLU LYS 1 0.359688997
NP_659434.2 239 ARG CYS 1 0.587059021
NP_659434.2 320 ARG GLN 1 0.0722231045
NP_659434.2 331 SER PHE 0 0.0735253841
NP_659434.2 444 ALA SER 1 0.226203322
NP_659434.2 472 PRO ALA 0 0.105477795
NP_659434.2 533 GLN HIS 0 0.102396742
NP_663729.1 227 ARG CYS 0 0.108775213
NP_663729.1 241 GLU GLY 0 0.471931249
NP_663729.1 274 HIS ARG 0 0.366671145
NP_663729.1 94 TRP GLY 1 0.644582391
NP_683720.2 234 TYR CYS 0 0.218098775
NP_683720.2 49 GLN LYS 0 0.1580396
NP_683720.2 75 THR MET 1 0.412979394
NP_683763.2 180 SER CYS 0 0.29726249
NP_683763.2 209 GLU GLY 0 0.210944012
NP_683763.2 216 ALA THR 0 0.365257919
NP_683763.2 90 LEU PRO 1 0.447734445
NP_689597.1 195 ASP GLY 0 0.237073511
NP_689597.1 251 ASN ASP 0 0.34335044
NP_689597.1 56 ARG GLY 1 0.712910593
NP_689597.1 66 ARG LYS 0 0.35397616
NP_689656.2 125 ASN LYS 1 0.916128337
NP_689656.2 145 GLY GLU 1 0.758635104
NP_689656.2 151 HIS ASN 1 0.746461153
NP_689656.2 151 HIS ASP 1 0.818983197
NP_689656.2 187 ASP ASN 0 0.523909688
NP_689656.2 193 ARG CYS 1 0.1791206
NP_689656.2 222 GLY ARG 1 0.365865976
NP_689656.2 230 PRO ALA 1 0.855036139
NP_689656.2 269 ALA GLY 0 0.716032922
NP_689656.2 51 ILE ASN 1 0.750572443
NP_689656.2 55 THR MET 1 0.70180583
NP_689656.2 65 ARG GLN 0 0.436158478
NP_689656.2 76 GLY ARG 1 0.477530956
NP_689680.2 313 ALA THR 1 0.222011417
NP_689680.2 81 ASN ILE 0 0.108795732
NP_689807.1 102 THR ARG 1 0.441079527
NP_689807.1 149 SER ASN 1 0.149460509
NP_689807.1 292 TYR CYS 0 0.311787844
NP_689807.1 296 CYS TYR 0 0.119621485
NP_689807.1 31 TRP CYS 1 0.597070813
NP_689807.1 415 PRO ALA 1 0.576058447
NP_689807.1 44 VAL ASP 1 0.6427266
NP_689807.1 9 ASP VAL 0 0.206613228
NP_689905.1 143 ALA VAL 0 0.19346571
NP_689905.1 152 GLU LYS 1 0.645658612
NP_689905.1 24 MET VAL 0 0.0435328335
NP_689991.1 115 VAL MET 0 0.613233507
NP_689991.1 139 ARG HIS 1 0.73145467
NP_689991.1 157 ALA PRO 1 0.489695907
NP_689991.1 178 LEU SER 0 0.222834781
NP_689991.1 184 PRO LEU 0 0.694347739
NP_689991.1 197 GLY ASP 0 0.613438904
NP_689991.1 219 PHE SER 0 0.402163029
NP_689991.1 22 GLU ASP 0 0.22480157
NP_689991.1 294 THR LYS 1 0.507401347
NP_689991.1 306 VAL ALA 0 0.341145784
NP_689991.1 310 GLY ASP 1 0.73154819
NP_689991.1 336 GLU GLN 0 0.16761443
NP_689991.1 368 ASP HIS 1 0.162476733
NP_689991.1 379 PHE SER 0 0.205536649
NP_689991.1 385 GLY ARG 0 0.218969256
NP_689991.1 412 PRO LEU 1 0.607693195
NP_689991.1 52 GLY ARG 1 0.746565163
NP_689996.4 109 SER LEU 0 0.510308921
NP_689996.4 152 ARG CYS 0 0.334532857
NP_689996.4 153 MET VAL 1 0.637047589
NP_689996.4 155 ARG GLN 0 0.146429405
NP_689996.4 172 CYS TYR 1 0.681754529
NP_689996.4 173 VAL ILE 0 0.382218987
NP_689996.4 205 ALA VAL 1 0.536637485
NP_689996.4 220 HIS ARG 0 0.881643414
NP_689996.4 26 ARG TRP 0 0.495157659
NP_689996.4 338 VAL ILE 0 0.180956542
NP_689996.4 340 ILE VAL 0 0.456637561
NP_689996.4 375 ASP TYR 1 0.464963764
NP_689996.4 420 ALA THR 0 0.188090488
NP_689996.4 439 ASN ASP 1 0.871315479
NP_689996.4 440 LEU VAL 0 0.584740698
NP_689996.4 445 THR MET 0 0.252395838
NP_689996.4 446 ALA VAL 1 0.166715384
NP_689996.4 448 ALA VAL 0 0.114109084
NP_689996.4 463 GLU LYS 0 0.720351517
NP_689996.4 55 ARG GLN 0 0.260465652
NP_699165.2 174 PRO SER 0 0.103422731
NP_699165.2 258 CYS TYR 1 0.438741326
NP_699165.2 774 LEU VAL 0 0.107040606
NP_700475.1 108 ARG HIS 1 0.698386967
NP_700475.1 181 ALA THR 0 0.0252064522
NP_700475.1 27 SER PHE 0 0.285765588
NP_700475.1 89 ARG TRP 1 0.824405193
NP_705837.1 112 ARG CYS 0 0.241478428
NP_705837.1 130 ARG CYS 0 0.249750599
NP_705837.1 130 ARG HIS 0 0.20240584
NP_705837.1 186 SER LEU 0 0.186582014
NP_705837.1 212 ILE THR 1 0.181442887
NP_705837.1 256 MET LYS 0 0.249674067
NP_705837.1 288 SER LEU 0 0.258929312
NP_705837.1 304 SER LEU 1 0.452132165
NP_705837.1 350 VAL ILE 0 0.0350776799
NP_705837.1 415 LEU PRO 0 0.6274634
NP_705837.1 419 ALA THR 0 0.27003482
NP_705837.1 521 ASP ASN 1 0.416877955
NP_705837.1 549 PRO LEU 0 0.165683106
NP_705837.1 552 ASP ASN 0 0.17865473
NP_705837.1 557 CYS SER 1 0.499236614
NP_705837.1 572 GLY SER 0 0.107186191
NP_705837.1 597 ARG GLN 0 0.0787737519
NP_705837.1 701 HIS TYR 0 0.107978649
NP_705837.1 704 ILE MET 0 0.264430106
NP_705837.1 711 ARG LEU 0 0.132255688
NP_705837.1 719 ALA THR 0 0.0891617388
NP_705837.1 763 GLY ASP 0 0.735598743
NP_705837.1 774 ARG CYS 1 0.153729677
NP_705837.1 80 ALA VAL 1 0.162840828
NP_705837.1 93 ARG CYS 1 0.235820234
NP_742105.1 208 MET VAL 1 0.786091864
NP_742105.1 214 ARG TRP 1 0.728007615
NP_742105.1 228 HIS GLN 1 0.761853993
NP_742105.1 306 ALA THR 1 0.520165086
NP_742105.1 333 ARG GLN 1 0.544813514
NP_742105.1 450 VAL MET 0 -0.0178346168
NP_742105.1 495 ALA PRO 0 -0.00121939997
NP_742105.1 554 LYS ASN 1 0.0797330514
NP_742105.1 620 MET ILE 0 0.0422304943
NP_742105.1 649 GLY ALA 0 0.0151165035
NP_742105.1 780 ASN THR 0 0.0433987528
NP_758844.1 43 LEU PHE 0 0.140972927
NP_758844.1 90 ASP ASN 1 0.460510135
NP_758871.1 103 ARG TRP 1 0.263363898
NP_758871.1 196 GLY ARG 1 0.671992362
NP_758871.1 266 ASP ASN 0 0.20700112
NP_758871.1 284 LEU VAL 0 0.200437367
NP_758871.1 309 ALA VAL 0 0.390982896
NP_758871.1 98 THR ALA 0 0.103542842
NP_775489.2 303 ARG TRP 1 0.698333621
NP_775489.2 404 THR LYS 0 0.0810676217
NP_775489.2 41 SER TYR 0 0.304355204
NP_775489.2 441 ARG HIS 0 0.498876959
NP_777596.2 114 VAL ALA 0 0.185686618
NP_777596.2 127 SER ARG 1 0.470738083
NP_777596.2 129 ASP GLY 1 0.160575882
NP_777596.2 215 ARG HIS 1 0.214135572
NP_777596.2 216 PHE LEU 1 0.365459621
NP_777596.2 354 ASN ILE 1 0.700396478
NP_777596.2 357 ARG HIS 1 0.336664826
NP_777596.2 374 ASP TYR 1 0.46910429
NP_777596.2 391 HIS ASN 0 0.51533103
NP_777596.2 425 ASN SER 0 0.209555492
NP_777596.2 434 ARG TRP 1 0.348093659
NP_777596.2 462 SER PRO 1 0.762470484
NP_777596.2 496 ARG TRP 1 0.44406718
NP_777596.2 53 ALA VAL 0 0.212138921
NP_777596.2 54 GLU ALA 1 0.190503582
NP_777596.2 553 HIS ARG 0 0.277376413
NP_777596.2 554 GLN GLU 0 0.335593641
NP_777596.2 57 GLU LYS 0 0.36493668
NP_777596.2 616 PRO LEU 0 0.255975187
NP_777596.2 619 GLN PRO 0 0.380382925
NP_778243.1 199 ARG HIS 0 0.13237685
NP_778243.1 228 HIS ARG 1 0.259016693
NP_778243.1 230 VAL GLY 1 0.24058114
NP_778243.1 248 LEU MET 0 0.120783485
NP_778243.1 295 GLU LYS 0 0.084238939
NP_778243.1 34 LYS ASN 0 0.0886103287
NP_778243.1 5 CYS TRP 0 0.415332258
NP_789782.1 129 ASP VAL 1 0.51310128
NP_789782.1 161 GLU LYS 1 0.496177286
NP_789782.1 210 GLU ASP 0 0.155788273
NP_808592.2 107 ASN SER 0 0.0525054857
NP_808592.2 110 GLY SER 0 0.0985644013
NP_808592.2 138 GLU VAL 1 0.59935379
NP_808592.2 182 LEU VAL 1 0.554590702
NP_808592.2 207 TYR PHE 0 0.617253065
NP_808592.2 210 MET THR 0 0.30905661
NP_808592.2 213 GLY ALA 0 0.548685551
NP_808592.2 235 GLY ARG 1 0.676155031
NP_808592.2 304 VAL LEU 0 0.20199506
NP_808592.2 320 ASN ASP 1 0.757038951
NP_808592.2 323 ARG CYS 0 0.208008319
NP_808592.2 331 ASP ASN 1 0.593681097
NP_808592.2 335 THR MET 0 0.180792272
NP_808592.2 336 PRO ALA 0 0.330007702
NP_808592.2 362 PRO ARG 1 0.485407829
NP_808592.2 369 VAL ILE 0 0.0813740343
NP_808592.2 375 ASP VAL 0 0.152647957
NP_808592.2 72 VAL MET 0 0.0644065067
NP_808592.2 74 LYS ASN 0 0.100897782
NP_808592.2 93 ILE VAL 0 0.0339804403
NP_808592.2 97 VAL GLU 1 0.400364012
NP_835258.1 210 ALA VAL 1 0.355628312
NP_835258.1 307 ARG GLY 0 0.135405064
NP_835258.1 32 ALA THR 0 0.246362358
NP_835466.1 102 LEU PHE 0 0.111959606
NP_835466.1 14 CYS PHE 0 0.456225485
NP_835466.1 65 CYS TYR 1 0.60477221
NP_853516.1 164 PRO SER 0 0.0972348973
NP_853516.1 200 GLY CYS 0 0.437746316
NP_853516.1 269 GLU ASP 1 0.183227837
NP_853516.1 270 LYS GLU 0 0.187339842
NP_859065.2 202 SER PRO 1 0.449999601
NP_859065.2 94 ARG GLN 0 0.129641637
NP_877437.2 123 ALA THR 0 0.0866828784
NP_877437.2 155 SER PRO 1 0.652235925
NP_877437.2 177 ALA PRO 1 0.403881729
NP_877437.2 20 LEU ARG 0 0.530481756
NP_877437.2 218 CYS TYR 1 0.723255873
NP_877437.2 224 ARG TRP 1 0.359021455
NP_877437.2 241 ASN SER 0 0.0975811481
NP_877437.2 244 PHE SER 1 0.610509932
NP_877437.2 247 GLY ARG 1 0.819833815
NP_877437.2 259 ASN ILE 1 0.780925453
NP_877437.2 266 PRO LEU 1 0.775481701
NP_877437.2 279 ALA VAL 0 0.296758056
NP_877437.2 290 GLY ALA 0 0.433686852
NP_877437.2 336 CYS ARG 1 0.810222924
NP_877437.2 360 ASN SER 0 0.515566766
NP_877437.2 43 ALA VAL 0 0.304899544
NP_877437.2 63 SER ASN 0 0.202289969
NP_877437.2 91 MET VAL 0 0.420225471
NP_919437.1 137 ASP GLY 1 0.579147637
NP_919437.1 167 ARG CYS 0 0.238067612
NP_919437.1 201 GLN GLU 1 0.156206086
NP_919437.1 306 ARG CYS 0 0.125954196
NP_919437.1 308 LEU HIS 1 0.450122982
NP_919437.1 415 ILE MET 0 0.0184240323
NP_919437.1 422 VAL ILE 0 0.131405741
NP_919437.1 522 ILE VAL 0 0.0563157387
NP_919437.1 569 LYS GLU 1 0.348334104
NP_919437.1 613 GLY ASP 0 0.344578117
NP_919437.1 623 ARG HIS 0 0.249026239
NP_919437.1 682 LYS GLN 0 0.094805941
NP_919437.1 736 SER LEU 0 0.494407177
NP_919437.1 79 ILE VAL 0 0.124370828
NP_919437.1 98 PRO SER 0 0.138403326
NP_938206.1 21 ASP GLU 1 0.0529198945
NP_938206.1 22 GLY VAL 0 0.0896480531
NP_945316.1 149 ASP GLU 0 0.117790468
NP_945316.1 22 SER PHE 0 0.188777462
NP_945316.1 44 LEU PRO 1 0.334568471
NP_945316.1 56 ARG GLN 0 0.402052879
NP_945316.1 60 LEU PRO 1 0.487894416
NP_954986.2 119 PRO LEU 0 0.189396128
NP_954986.2 15 ARG LEU 0 0.503097236
NP_954986.2 222 HIS ASN 0 0.545308053
NP_954986.2 233 ARG HIS 1 0.59649229
NP_954986.2 236 LEU PRO 1 0.484261662
NP_954986.2 240 ILE MET 0 0.120135158
NP_954986.2 296 ARG GLN 0 0.0652198344
NP_954986.2 314 THR MET 1 0.528287172
NP_954986.2 412 GLN LYS 1 0.492046416
NP_954986.2 494 THR MET 1 0.507819712
NP_954986.2 498 ASP ASN 0 0.20005025
NP_954986.2 499 VAL MET 0 0.141928181
NP_954986.2 507 ARG TRP 0 0.127581447
NP_954986.2 508 ARG CYS 0 0.065715529
NP_954986.2 6 ALA THR 0 0.335863262
NP_957705.1 1001 ILE ASN 1 0.672879159
NP_957705.1 1025 SER ILE 1 0.378522515
NP_957705.1 1041 MET THR 1 0.680298805
NP_957705.1 1074 LEU SER 1 0.570356131
NP_957705.1 1100 ILE THR 1 0.668842554
NP_957705.1 1106 TYR CYS 0 0.82258141
NP_957705.1 1107 LEU ARG 1 0.956606567
NP_957705.1 1107 LEU PRO 1 1.04865265
NP_957705.1 1174 CYS GLY 1 0.827199578
NP_957705.1 1181 CYS ARG 1 0.806187689
NP_957705.1 1205 GLY ARG 1 0.499173135
NP_957705.1 1232 HIS ARG 0 0.283765733
NP_957705.1 1238 CYS PHE 0 0.816457093
NP_957705.1 1275 THR ARG 0 0.354121149
NP_957705.1 1321 CYS SER 1 0.780081809
NP_957705.1 1331 ARG HIS 0 0.41535297
NP_957705.1 1332 CYS PHE 1 0.677758038
NP_957705.1 227 GLU LYS 0 0.193701014
NP_957705.1 27 CYS PHE 1 0.643020451
NP_957705.1 333 GLY ASP 1 0.584509432
NP_957705.1 370 PRO SER 0 0.256172448
NP_957705.1 383 CYS TYR 1 0.838696659
NP_957705.1 397 ASP HIS 0 0.503969073
NP_957705.1 438 CYS TYR 1 0.733507395
NP_957705.1 480 CYS ARG 1 0.84543246
NP_957705.1 480 CYS GLY 1 0.798507869
NP_957705.1 535 LEU PRO 1 0.956216574
NP_957705.1 564 ASP TYR 1 0.804853141
NP_957705.1 679 GLN GLU 0 0.577072859
NP_957705.1 684 ARG LYS 1 0.519433141
NP_957705.1 741 MET THR 1 0.514205039
NP_957705.1 745 THR MET 1 0.690959156
NP_957705.1 750 GLY ASP 1 0.676597357
NP_957705.1 769 ARG GLN 0 0.348766416
NP_957705.1 800 ILE VAL 0 0.260013044
NP_957705.1 836 PRO THR 0 0.682045758
NP_957705.1 852 ILE THR 1 0.512371182
NP_957705.1 858 ASN LYS 1 0.449102253
NP_957705.1 891 CYS GLY 1 0.887460709
NP_957705.1 905 ARG GLN 0 0.385855168
NP_957705.1 936 GLY ARG 0 0.511601031
NP_957705.1 941 PRO LEU 0 0.321421027
NP_957705.1 948 CYS TYR 1 0.805511296
NP_957705.1 959 GLY SER 1 0.640556931
NP_957705.1 989 ILE THR 1 0.583157122
NP_997001.1 21 LEU PRO 1 0.34814927
NP_997001.1 35 ILE THR 0 0.113556243
NP_997001.1 56 ARG GLN 0 0.220785558
NP_997005.1 10 ARG GLN 0 0.474073499
NP_997005.1 152 LEU ARG 1 0.562135816
NP_997005.1 179 ARG SER 1 0.0691077337
NP_997005.1 202 ALA VAL 1 0.0873896331
NP_997005.1 223 ARG PRO 1 0.637523115
NP_997005.1 223 ARG TRP 0 0.639289677
NP_997005.1 250 ARG TRP 0 0.539190054
NP_997005.1 299 ARG HIS 0 0.205096126
NP_997005.1 450 PRO LEU 0 0.0692006275
NP_997005.1 85 CYS ARG 1 0.774457574
NP_997005.1 89 THR MET 0 0.211381376
NP_997005.1 95 ARG HIS 0 0.27941972
YP_003024026.1 205 SER PRO 0 0.386312187
YP_003024026.1 255 TYR CYS 0 0.273525327
YP_003024026.1 304 TYR HIS 1 0.304504931
YP_003024026.1 31 MET THR 1 0.854309261
YP_003024026.1 87 THR ALA 0 0.176820964
YP_003024029.1 142 VAL MET 1 0.144196004
YP_003024029.1 187 THR MET 0 0.110121466
YP_003024029.1 29 MET LYS 1 0.361812234
YP_003024032.1 177 GLN ARG 0 0.597567976
YP_003024032.1 200 ALA THR 1 0.30066523
YP_003024032.1 251 PHE LEU 1 0.315450519
YP_003024032.1 91 VAL ILE 0 0.106404565
