# Supplementary material for: ENTPRISE: An Algorithm for Predicting Human Disease-Associated Amino Acid Substitutions from Sequence Entropy and Predicted Protein Structures
Source: PLoS One. 2016 Mar 16;11(3):e0150965. doi: 10.1371/journal.pone.0150965 (PMC4794227; doi:10.1371/journal.pone.0150965)
Supplement: S1 File — (ZIP) [file pone.0150965.s004.zip › data/entprise_te_mut.txt]

SeqRef   pos wild  varied expt score (0:neutral, 1-disease associated)  prediction score
NP_000008.1 105 ILE ASN 1 0.445931315
NP_000008.1 108 GLY SER 0 0.32611537
NP_000008.1 138 ALA VAL 0 0.292866886
NP_000008.1 192 ALA VAL 1 0.666745424
NP_000008.1 201 THR MET 0 0.565535724
NP_000008.1 219 THR SER 0 0.232854456
NP_000008.1 272 ARG HIS 1 0.796437502
NP_000008.1 277 SER PHE 1 0.465967476
NP_000008.1 294 ALA ASP 1 0.527412057
NP_000008.1 315 ALA VAL 1 0.642864406
NP_000008.1 330 ARG HIS 1 0.367380798
NP_000008.1 332 ALA VAL 1 0.748244703
NP_000008.1 365 GLN HIS 1 0.802697062
NP_000008.1 369 GLY SER 0 0.861218512
NP_000008.1 370 MET VAL 1 0.342307925
NP_000008.1 371 GLY VAL 1 0.818558097
NP_000008.1 377 PRO LEU 0 0.432712317
NP_000008.1 380 ARG TRP 1 0.783464134
NP_000008.1 383 ARG HIS 0 0.789396346
NP_000008.1 385 ALA SER 0 0.618616879
NP_000008.1 411 ARG TRP 1 0.510489941
NP_000008.1 55 PRO LEU 0 0.60627687
NP_000008.1 90 GLY SER 1 0.790340722
NP_000008.1 92 GLY CYS 1 0.758056879
NP_000010.1 124 LYS ARG 1 0.836336315
NP_000010.1 145 GLN GLU 1 0.260304898
NP_000010.1 152 GLY ALA 1 0.900422215
NP_000010.1 183 GLY ARG 1 0.92976737
NP_000010.1 219 TYR HIS 1 0.438956827
NP_000010.1 312 ILE THR 1 0.647767186
NP_000010.1 333 ALA PRO 1 0.660413682
NP_000010.1 345 GLU VAL 1 0.171959639
NP_000010.1 380 ALA THR 1 0.705802321
NP_000010.1 47 ALA THR 0 0.350794941
NP_000010.1 52 ILE THR 0 0.309497386
NP_000012.1 113 LEU PRO 1 0.747263014
NP_000012.1 115 TYR HIS 1 0.589857757
NP_000012.1 116 THR ASN 1 0.590658367
NP_000012.1 120 GLU ASP 1 0.241652489
NP_000012.1 120 GLU LYS 1 0.184615493
NP_000012.1 134 LEU MET 1 0.656141043
NP_000012.1 135 ASN ASP 1 0.683694005
NP_000012.1 139 MET ILE 1 0.736341834
NP_000012.1 139 MET LYS 1 0.851237774
NP_000012.1 143 ILE PHE 1 0.759078205
NP_000012.1 146 MET ILE 1 0.780604184
NP_000012.1 146 MET LEU 1 0.843385041
NP_000012.1 169 SER PRO 1 0.798228621
NP_000012.1 171 LEU PRO 1 0.723575294
NP_000012.1 173 LEU TRP 1 0.710612297
NP_000012.1 175 PHE SER 1 0.509729803
NP_000012.1 205 PHE LEU 0 0.617792487
NP_000012.1 206 GLY ALA 1 0.672032952
NP_000012.1 209 GLY ARG 1 0.91288799
NP_000012.1 209 GLY VAL 1 0.781902373
NP_000012.1 213 ILE THR 1 0.751842976
NP_000012.1 219 LEU PRO 1 0.777027965
NP_000012.1 231 ALA VAL 1 0.824179351
NP_000012.1 235 LEU PRO 1 0.753455997
NP_000012.1 246 ALA GLU 1 0.602450788
NP_000012.1 248 LEU ARG 1 0.751425385
NP_000012.1 260 ALA VAL 1 0.712424874
NP_000012.1 263 CYS ARG 1 0.806891084
NP_000012.1 266 GLY SER 1 0.744463384
NP_000012.1 269 ARG GLY 1 0.76564455
NP_000012.1 269 ARG HIS 1 0.757736385
NP_000012.1 270 MET VAL 0 0.280004025
NP_000012.1 281 THR MET 0 0.27792114
NP_000012.1 285 ALA VAL 1 0.514796317
NP_000012.1 286 LEU VAL 1 0.592014074
NP_000012.1 289 SER CYS 1 0.680727243
NP_000012.1 318 GLU GLY 0 0.129557401
NP_000012.1 333 ASP GLY 1 0.217604563
NP_000012.1 354 THR ILE 1 0.123858102
NP_000012.1 392 LEU VAL 1 0.613054812
NP_000012.1 405 ASN SER 1 0.295124978
NP_000012.1 434 ALA CYS 1 0.645472467
NP_000012.1 436 PRO SER 1 0.597453952
NP_000012.1 439 ILE SER 1 0.606838822
NP_000012.1 62 VAL MET 0 0.130578429
NP_000012.1 82 VAL LEU 1 0.448588997
NP_000012.1 92 CYS SER 1 0.554165304
NP_000013.2 101 ARG GLN 1 0.85678786
NP_000013.2 104 PRO LEU 1 0.85223639
NP_000013.2 105 HIS TYR 0 0.460711777
NP_000013.2 106 LEU VAL 1 0.398375213
NP_000013.2 129 VAL MET 1 0.613764286
NP_000013.2 140 GLY GLU 1 0.671559632
NP_000013.2 149 ARG TRP 1 0.730094433
NP_000013.2 152 LEU MET 1 0.770871341
NP_000013.2 156 ARG CYS 1 0.779558361
NP_000013.2 156 ARG HIS 1 0.752437592
NP_000013.2 177 VAL MET 1 0.675081253
NP_000013.2 199 GLN PRO 1 0.608124733
NP_000013.2 20 GLY ARG 1 0.878179193
NP_000013.2 211 ARG CYS 1 0.892777443
NP_000013.2 211 ARG HIS 1 0.854420185
NP_000013.2 215 ALA THR 0 0.626691222
NP_000013.2 253 ARG PRO 1 0.622178733
NP_000013.2 257 MET THR 0 0.344867319
NP_000013.2 28 LEU VAL 0 0.180059075
NP_000013.2 291 SER LEU 1 0.768436015
NP_000013.2 304 LEU ARG 1 0.516821146
NP_000013.2 310 MET THR 1 0.179602817
NP_000013.2 80 LYS ARG 0 0.216964602
NP_000014.1 103 ILE THR 1 0.443241745
NP_000014.1 110 ARG GLN 0 0.354466826
NP_000014.1 117 ARG GLN 0 0.256441116
NP_000014.1 137 GLU GLY 1 0.588523328
NP_000014.1 137 GLU LYS 1 0.633030474
NP_000014.1 141 ARG SER 0 0.308514327
NP_000014.1 157 PHE SER 1 0.510778308
NP_000014.1 168 GLY ARG 0 0.409366548
NP_000014.1 173 LEU PRO 1 0.690674067
NP_000014.1 192 ARG GLN 0 0.158673212
NP_000014.1 195 GLY ARG 1 0.780820131
NP_000014.1 205 PRO HIS 1 0.263500631
NP_000014.1 21 THR ILE 0 0.194163144
NP_000014.1 228 PRO GLN 1 0.355507672
NP_000014.1 247 VAL MET 1 0.238717809
NP_000014.1 255 PRO LEU 0 0.288657188
NP_000014.1 272 ASP TYR 1 0.35634467
NP_000014.1 284 ARG GLY 0 0.38397336
NP_000014.1 343 GLU LYS 0 0.561329961
NP_000014.1 34 ARG HIS 1 0.463976055
NP_000014.1 98 ARG HIS 1 0.33816579
NP_000015.1 119 ALA ASP 1 0.648122191
NP_000015.1 164 THR ILE 0 0.434996635
NP_000015.1 259 ARG HIS 0 0.2142483
NP_000016.1 249 GLU LYS 0 0.142433107
NP_000016.1 265 THR MET 0 0.0800697282
NP_000018.2 105 LEU ILE 0 0.559637964
NP_000018.2 135 PHE SER 1 0.743345559
NP_000018.2 153 ALA THR 0 0.116896331
NP_000018.2 163 CYS SER 0 0.858155608
NP_000018.2 165 PRO ARG 0 0.765044212
NP_000018.2 192 ILE VAL 0 0.185593367
NP_000018.2 252 GLY ARG 1 0.883132994
NP_000018.2 302 GLY ARG 1 0.765013993
NP_000018.2 322 THR ILE 0 0.194553047
NP_000018.2 60 GLY ASP 1 0.827349663
NP_000020.1 102 ARG LYS 0 0.288559973
NP_000020.1 138 ALA SER 0 0.219550341
NP_000020.1 139 VAL LEU 0 0.250697762
NP_000020.1 207 THR MET 0 0.213107869
NP_000020.1 242 THR ILE 1 0.121418156
NP_000020.1 296 GLU LYS 0 0.133188888
NP_000020.1 305 SER ASN 0 0.183508784
NP_000020.1 339 SER ASN 0 0.0823550522
NP_000020.1 375 ARG GLN 1 0.450339228
NP_000020.1 385 VAL ALA 0 0.0142165069
NP_000020.1 442 SER PHE 0 0.144965351
NP_000020.1 477 ARG HIS 0 0.568999887
NP_000020.1 481 PRO LEU 0 0.541236103
NP_000020.1 51 CYS ARG 0 0.657284617
NP_000020.1 71 PRO LEU 0 0.182604313
NP_000023.2 131 HIS GLN 0 0.128704056
NP_000023.2 156 LYS GLU 1 0.358639777
NP_000023.2 159 ASP TYR 1 0.36126408
NP_000023.2 161 THR ALA 1 0.201922193
NP_000023.2 165 PHE LEU 1 0.712172687
NP_000023.2 190 ASP ASN 0 0.148086965
NP_000023.2 199 TYR HIS 1 0.824875712
NP_000023.2 204 ARG GLN 1 0.250662059
NP_000023.2 289 ILE THR 1 0.478391588
NP_000023.2 291 GLY SER 1 0.790706396
NP_000023.2 301 VAL ALA 1 0.41665408
NP_000023.2 388 THR SER 1 0.818537772
NP_000023.2 452 ARG CYS 1 0.182564244
NP_000023.2 476 ILE ASN 1 0.491250813
NP_000023.2 483 ALA PRO 0 0.715928435
NP_000023.2 503 ALA VAL 1 0.420455962
NP_000023.2 520 PRO LEU 0 0.671238661
NP_000023.2 524 HIS ASP 1 0.872119427
NP_000023.2 93 GLN ARG 0 0.104617432
NP_000024.2 104 ARG HIS 1 0.936472595
NP_000024.2 107 LEU PRO 1 1.0158416
NP_000024.2 108 SER LEU 1 0.852383971
NP_000024.2 113 ARG PRO 1 0.758759975
NP_000024.2 116 GLY ARG 1 1.03450549
NP_000024.2 120 ARG PRO 1 0.779460788
NP_000024.2 143 PRO SER 1 0.828755081
NP_000024.2 152 ARG CYS 1 0.514415503
NP_000024.2 152 ARG PRO 1 0.861236513
NP_000024.2 152 ARG SER 1 0.453797758
NP_000024.2 163 ARG HIS 1 0.909057796
NP_000024.2 163 ARG PRO 1 1.00314605
NP_000024.2 174 TYR ASP 1 0.982147634
NP_000024.2 174 TYR CYS 1 0.967282593
NP_000024.2 174 TYR SER 1 0.912080884
NP_000024.2 181 TYR CYS 1 0.964072585
NP_000024.2 182 ARG PRO 1 0.630638063
NP_000024.2 190 LEU PRO 1 1.00362921
NP_000024.2 194 ASP HIS 1 0.857363999
NP_000024.2 198 THR LYS 1 0.874296665
NP_000024.2 200 ASP VAL 1 0.945738077
NP_000024.2 201 VAL MET 0 0.48745057
NP_000024.2 208 VAL GLU 1 0.747688234
NP_000024.2 211 LEU PRO 1 1.03733563
NP_000024.2 224 VAL GLU 1 0.609540939
NP_000024.2 252 PHE LEU 0 0.325801015
NP_000024.2 254 THR MET 1 0.70791465
NP_000024.2 263 PRO LEU 1 0.82918036
NP_000024.2 267 GLU LYS 1 0.384492159
NP_000024.2 276 LYS GLU 1 0.382081747
NP_000024.2 280 ARG CYS 1 0.982669473
NP_000024.2 283 HIS ARG 1 0.992579579
NP_000024.2 283 HIS ASP 1 0.951434791
NP_000024.2 291 GLU ASP 1 0.958674014
NP_000024.2 294 ALA THR 1 0.816318214
NP_000024.2 296 TYR CYS 1 0.883855343
NP_000024.2 299 HIS TYR 0 0.662327707
NP_000024.2 322 LEU PRO 1 0.912131548
NP_000024.2 339 TRP ARG 1 1.13526082
NP_000024.2 361 ASP GLU 0 0.303535372
NP_000024.2 391 LEU PRO 1 0.930846989
NP_000024.2 418 ARG TRP 1 1.00087786
NP_000024.2 467 VAL MET 0 0.2432594
NP_000024.2 484 PRO ARG 1 0.938274324
NP_000024.2 507 GLY VAL 1 0.945363045
NP_000024.2 509 ASN ILE 1 0.81814146
NP_000024.2 512 GLY SER 1 1.00806987
NP_000024.2 513 LYS ARG 1 0.916417837
NP_000024.2 513 LYS GLN 1 0.922968686
NP_000024.2 514 SER ARG 1 1.05001605
NP_000024.2 518 ARG TRP 1 1.01315594
NP_000024.2 520 LEU GLN 1 0.850810766
NP_000024.2 522 GLY TRP 1 0.930812597
NP_000024.2 529 GLY SER 1 0.902233183
NP_000024.2 534 PRO LEU 1 0.920546353
NP_000024.2 552 SER PRO 1 0.934678495
NP_000024.2 554 ARG HIS 1 0.846867859
NP_000024.2 556 GLN ARG 1 1.01072764
NP_000024.2 559 TYR HIS 1 0.94540453
NP_000024.2 560 PRO ARG 1 0.908475757
NP_000024.2 560 PRO SER 1 0.855846465
NP_000024.2 585 LEU PRO 1 0.952115953
NP_000024.2 591 ARG PRO 1 0.954601407
NP_000024.2 597 ALA GLY 1 0.344846904
NP_000024.2 606 SER LEU 1 0.90757817
NP_000024.2 608 GLY ASP 1 1.00770557
NP_000024.2 609 GLU GLY 1 0.662142694
NP_000024.2 609 GLU LYS 1 0.664463639
NP_000024.2 616 ALA VAL 1 0.865776658
NP_000024.2 617 ARG GLY 1 0.944023907
NP_000024.2 633 SER ARG 1 0.917448759
NP_000024.2 633 SER ILE 1 0.833869517
NP_000024.2 636 SER ILE 1 0.605903149
NP_000024.2 640 GLU LYS 1 0.961464942
NP_000024.2 646 ALA PRO 1 0.548493087
NP_000024.2 660 ARG PRO 1 0.894229829
NP_000024.2 660 ARG TRP 1 0.973442376
NP_000024.2 663 LEU GLN 1 0.92989713
NP_000024.2 667 HIS ASP 1 0.907143354
NP_000024.2 679 TRP ARG 1 0.550438285
NP_000024.2 684 LEU PRO 1 0.881883383
NP_000024.2 693 THR MET 1 0.0350071527
NP_000024.2 88 CYS TRP 1 0.635244489
NP_000024.2 90 GLU LYS 1 0.868158102
NP_000030.1 113 ASP GLU 0 0.493044853
NP_000030.1 114 LEU PRO 1 0.770939648
NP_000030.1 127 ASP ASN 1 0.13926357
NP_000030.1 144 GLU ASP 1 0.198768944
NP_000030.1 160 GLU LYS 1 0.193255007
NP_000030.1 163 GLU GLY 0 0.177730963
NP_000030.1 168 LEU ARG 1 0.300159216
NP_000030.1 183 LEU ARG 1 0.707506478
NP_000030.1 184 ARG PRO 0 0.799133539
NP_000030.1 192 ASP ASN 0 0.181045637
NP_000030.1 194 LEU PRO 1 0.716958225
NP_000030.1 199 ALA PRO 1 0.575515628
NP_000030.1 202 LEU PRO 1 0.899111688
NP_000030.1 221 THR SER 0 0.207490027
NP_000030.1 261 THR ALA 0 0.126108304
NP_000030.1 27 PRO ARG 0 0.0919723734
NP_000030.1 41 VAL LEU 0 0.457974583
NP_000030.1 61 ALA THR 0 0.17112045
NP_000030.1 74 TRP ARG 1 0.514008403
NP_000030.1 84 LEU ARG 1 0.455232888
NP_000030.1 88 LEU PRO 1 0.733413517
NP_000031.1 43 ALA THR 0 0.123111725
NP_000031.1 50 VAL MET 0 0.0993399695
NP_000031.1 78 LYS GLU 1 0.28549391
NP_000033.2 107 SER ASN 0 0.116490304
NP_000033.2 154 ARG HIS 0 0.2253654
NP_000033.2 266 VAL LEU 0 0.149583027
NP_000035.2 272 LEU PHE 1 0.373593777
NP_000035.2 341 LEU MET 0 0.288675725
NP_000035.2 342 PRO GLN 0 0.426133484
NP_000035.2 342 PRO LEU 1 0.44758746
NP_000035.2 378 PRO ARG 1 0.510069013
NP_000035.2 392 PRO ARG 1 0.491476774
NP_000035.2 392 PRO SER 1 0.429109335
NP_000035.2 413 SER ASN 1 0.458541721
NP_000035.2 455 GLY ASP 1 0.726905346
NP_000035.2 455 GLY SER 1 0.592457831
NP_000035.2 45 ALA GLY 0 0.288195759
NP_000035.2 492 GLY SER 1 0.448010236
NP_000035.2 507 GLY ASP 1 0.68762511
NP_000035.2 598 SER ARG 1 0.766769052
NP_000035.2 598 SER THR 1 0.722519755
NP_000035.2 603 THR PRO 1 0.714605331
NP_000035.2 611 ASN THR 1 0.743951261
NP_000035.2 620 CYS ARG 1 1.1453402
NP_000035.2 646 ALA ASP 1 0.327175111
NP_000035.2 651 SER GLY 1 0.767122507
NP_000035.2 654 GLU LYS 1 0.543464005
NP_000035.2 665 ILE ASN 1 0.769344687
NP_000035.2 665 ILE THR 1 0.753387511
NP_000035.2 682 GLU LYS 1 0.755407333
NP_000035.2 685 VAL ILE 1 0.542515814
NP_000035.2 687 CYS ARG 1 0.96016103
NP_000035.2 689 GLY GLU 1 0.724327207
NP_000035.2 690 HIS PRO 1 0.830443859
NP_000035.2 696 ASP ASN 1 0.746416271
NP_000035.2 696 ASP VAL 1 0.768198133
NP_000035.2 702 LEU ILE 1 0.713526726
NP_000035.2 702 LEU PHE 1 0.687158108
NP_000035.2 703 SER ALA 1 0.380100995
NP_000035.2 703 SER GLY 1 0.407801747
NP_000035.2 704 SER CYS 1 0.735907674
NP_000035.2 704 SER GLY 1 0.71653229
NP_000035.2 706 ASN SER 1 0.686509073
NP_000035.2 706 ASN TYR 1 0.78260684
NP_000035.2 709 GLY VAL 1 0.815317929
NP_000035.2 711 ARG THR 1 0.751173735
NP_000035.2 719 TRP ARG 1 0.986442149
NP_000035.2 723 LEU PHE 1 0.746163905
NP_000035.2 725 GLY SER 1 0.686656892
NP_000035.2 728 ASN LYS 1 0.778700948
NP_000035.2 729 LEU SER 1 0.723258495
NP_000035.2 734 GLN HIS 1 0.796428204
NP_000035.2 738 ILE PHE 1 0.771104932
NP_000035.2 738 ILE THR 1 0.772172213
NP_000035.2 740 TYR ASP 1 0.934049249
NP_000035.2 742 TRP ARG 1 0.983938277
NP_000035.2 742 TRP LEU 1 0.874426365
NP_000035.2 743 MET ILE 1 0.850402653
NP_000035.2 745 LEU PHE 1 0.813337743
NP_000035.2 746 MET LEU 1 0.862156868
NP_000035.2 746 MET THR 1 0.867732882
NP_000035.2 747 VAL MET 1 0.509001076
NP_000035.2 751 GLY ASP 1 0.98114866
NP_000035.2 752 TRP ARG 1 0.906652629
NP_000035.2 753 ARG GLN 1 0.770999551
NP_000035.2 764 TYR HIS 1 0.777345121
NP_000035.2 765 PHE LEU 1 0.771624744
NP_000035.2 766 ALA SER 1 0.79144311
NP_000035.2 767 PRO ALA 1 0.643195748
NP_000035.2 768 ASP GLU 1 0.637849152
NP_000035.2 769 LEU MET 1 0.641002595
NP_000035.2 769 LEU PRO 1 0.830828428
NP_000035.2 769 LEU VAL 1 0.640390337
NP_000035.2 773 GLU ALA 1 0.731326222
NP_000035.2 788 MET VAL 1 0.808568418
NP_000035.2 801 THR ILE 1 0.79296273
NP_000035.2 803 GLN ARG 1 0.898346424
NP_000035.2 805 PHE LEU 1 0.756390154
NP_000035.2 807 CYS TYR 1 1.06357133
NP_000035.2 808 MET VAL 1 0.806596994
NP_000035.2 812 LEU PHE 1 0.82542187
NP_000035.2 812 LEU PRO 1 1.18592393
NP_000035.2 813 LEU PHE 1 0.76231575
NP_000035.2 813 LEU PRO 1 1.12046516
NP_000035.2 815 SER ASN 1 0.848222256
NP_000035.2 818 PRO ALA 1 0.670931697
NP_000035.2 822 LEU VAL 1 0.648887455
NP_000035.2 825 GLN LYS 1 0.793855667
NP_000035.2 827 PHE VAL 1 0.721264064
NP_000035.2 841 ARG CYS 1 0.715675771
NP_000035.2 841 ARG SER 1 0.714641333
NP_000035.2 842 ILE ASN 1 0.752799928
NP_000035.2 842 ILE SER 1 0.740774393
NP_000035.2 842 ILE THR 1 0.727965891
NP_000035.2 843 ILE THR 1 0.762013853
NP_000035.2 844 ALA GLU 1 0.572403014
NP_000035.2 855 ARG HIS 1 0.707073569
NP_000035.2 855 ARG LYS 1 0.692371905
NP_000035.2 856 ARG GLY 1 0.750556469
NP_000035.2 860 LEU PHE 1 0.699019432
NP_000035.2 864 LEU ARG 1 0.953561366
NP_000035.2 867 VAL GLU 1 0.921425939
NP_000035.2 867 VAL LEU 1 0.737590373
NP_000035.2 871 ALA GLU 1 0.899161398
NP_000035.2 871 ALA VAL 1 0.741923869
NP_000035.2 882 LEU VAL 1 0.697159588
NP_000035.2 893 PRO LEU 1 0.777670145
NP_000035.2 893 PRO SER 1 0.753623486
NP_000035.2 903 GLN LYS 1 0.828560948
NP_000035.2 904 VAL LEU 1 0.776872873
NP_000035.2 905 PRO ARG 1 0.827393055
NP_000035.2 908 LEU PHE 1 0.662361622
NP_000036.2 128 ASP GLY 1 0.735236585
NP_000036.2 138 GLY VAL 1 0.703308702
NP_000036.2 141 HIS LEU 1 0.723931968
NP_000036.2 235 GLY ARG 1 0.761177778
NP_000036.2 249 VAL LEU 0 0.189623326
NP_000037.2 102 ARG HIS 1 0.637248278
NP_000037.2 106 ARG HIS 0 0.669423401
NP_000037.2 117 CYS ARG 1 0.475943387
NP_000037.2 136 ALA THR 0 0.109867059
NP_000037.2 140 THR PRO 1 0.870443761
NP_000037.2 142 MET ILE 1 0.371691525
NP_000037.2 144 GLY ARG 1 0.99941504
NP_000037.2 146 TRP ARG 1 1.07489634
NP_000037.2 146 TRP LEU 1 0.961671948
NP_000037.2 146 TRP SER 1 0.993208826
NP_000037.2 152 ARG TRP 1 0.174252346
NP_000037.2 170 LEU ARG 1 0.333767891
NP_000037.2 171 GLY SER 1 0.861207783
NP_000037.2 178 HIS LEU 1 0.764792144
NP_000037.2 192 CYS ARG 1 0.335104316
NP_000037.2 210 TYR CYS 1 0.897176981
NP_000037.2 212 THR ILE 1 0.743293762
NP_000037.2 220 ILE VAL 0 0.0569489971
NP_000037.2 223 ILE VAL 1 0.349673301
NP_000037.2 239 GLN ARG 1 0.882248998
NP_000037.2 240 SER PHE 1 0.594368875
NP_000037.2 266 TYR SER 1 0.679789901
NP_000037.2 296 ILE ASN 1 0.625403225
NP_000037.2 303 GLY GLU 1 0.819493711
NP_000037.2 313 PRO SER 1 0.76712805
NP_000037.2 320 SER ARG 1 0.702268958
NP_000037.2 324 GLY VAL 1 0.932026803
NP_000037.2 33 ALA VAL 0 0.282579809
NP_000037.2 343 LYS MET 1 0.30283767
NP_000037.2 344 ASN LYS 1 0.372961372
NP_000037.2 350 ILE VAL 0 0.275743693
NP_000037.2 353 TRP ARG 1 0.972837389
NP_000037.2 358 VAL LEU 0 0.245758563
NP_000037.2 360 LEU PRO 1 0.784709156
NP_000037.2 389 ILE THR 0 0.163639888
NP_000037.2 393 HIS PRO 1 0.820446789
NP_000037.2 399 PHE LEU 1 0.406498313
NP_000037.2 434 ARG ILE 1 0.626199365
NP_000037.2 439 LYS GLU 1 0.799121976
NP_000037.2 442 THR ARG 1 0.578270912
NP_000037.2 446 GLY ARG 1 0.615352571
NP_000037.2 447 CYS PHE 1 0.422393262
NP_000037.2 447 CYS SER 1 0.386337638
NP_000037.2 472 LEU PRO 1 0.685783386
NP_000037.2 512 VAL MET 0 0.177529678
NP_000037.2 54 ASP ASN 1 0.897281587
NP_000037.2 57 TRP CYS 1 0.786841989
NP_000037.2 59 ASP ASN 1 0.89522922
NP_000037.2 72 LEU ARG 1 0.838279724
NP_000037.2 82 LEU ARG 1 0.985069811
NP_000037.2 88 GLN HIS 1 0.558894813
NP_000037.2 92 THR MET 1 0.701988161
NP_000037.2 98 LEU GLN 1 0.717511296
NP_000045.1 104 ARG CYS 1 0.760037303
NP_000045.1 113 ARG TRP 1 0.875343263
NP_000045.1 122 GLY ARG 1 0.943694293
NP_000045.1 123 MET LYS 1 1.03235292
NP_000045.1 130 ILE PHE 1 0.497654319
NP_000045.1 137 ARG HIS 1 0.793360054
NP_000045.1 137 ARG LEU 1 0.781867325
NP_000045.1 147 ALA VAL 0 0.210260093
NP_000045.1 163 ALA PRO 1 0.806918144
NP_000045.1 164 TRP SER 1 0.79813534
NP_000045.1 165 ALA ASP 1 0.581407249
NP_000045.1 174 GLN LEU 1 0.69926089
NP_000045.1 181 ARG CYS 1 0.377598912
NP_000045.1 181 ARG HIS 0 0.242507398
NP_000045.1 201 GLY ASP 1 0.707873881
NP_000045.1 202 ARG CYS 1 0.359987199
NP_000045.1 203 ARG CYS 1 0.455353945
NP_000045.1 204 THR ASN 1 0.685948968
NP_000045.1 217 PRO THR 1 0.688269317
NP_000045.1 219 LEU PRO 1 0.876706719
NP_000045.1 223 ALA THR 0 0.525883913
NP_000045.1 247 ARG HIS 0 0.185034573
NP_000045.1 252 ARG TRP 0 0.219457909
NP_000045.1 272 MET LYS 1 0.836173713
NP_000045.1 274 LEU PRO 1 0.962356627
NP_000045.1 277 VAL ALA 1 0.453116387
NP_000045.1 285 ALA PRO 1 0.885578156
NP_000045.1 289 LEU PRO 1 0.790334582
NP_000045.1 290 VAL GLY 1 0.534719467
NP_000045.1 294 ALA PRO 1 0.740629673
NP_000045.1 309 LEU ARG 1 0.621486664
NP_000045.1 309 LEU PRO 1 0.845939994
NP_000045.1 315 SER ARG 1 0.866396189
NP_000045.1 317 ASN LYS 1 0.778051794
NP_000045.1 318 SER THR 0 0.755537033
NP_000045.1 321 ASN ASP 1 0.84612608
NP_000045.1 321 ASN LYS 1 0.912706196
NP_000045.1 322 PRO HIS 1 0.761621594
NP_000045.1 323 TRP ARG 1 0.88418293
NP_000045.1 323 TRP SER 1 0.757047176
NP_000045.1 329 SER ARG 1 0.506454885
NP_000045.1 346 ARG CYS 0 0.319434643
NP_000045.1 42 ALA VAL 0 0.342745394
NP_000045.1 53 LEU ARG 1 0.528989673
NP_000045.1 54 SER ARG 1 0.674464941
NP_000045.1 55 ASN HIS 1 0.757354021
NP_000045.1 57 LEU ARG 1 0.63240993
NP_000045.1 64 ARG TRP 0 0.464148611
NP_000045.1 80 HIS ARG 1 0.882430255
NP_000045.1 81 LEU PHE 1 0.879289269
NP_000045.1 83 LEU GLN 1 0.535982609
NP_000045.1 83 LEU PRO 1 0.903141439
NP_000045.1 88 VAL MET 1 0.73809129
NP_000045.1 99 TRP ARG 1 0.978997171
NP_000048.1 1036 CYS PHE 1 0.786079347
NP_000048.1 1043 ALA ASP 0 0.120355636
NP_000048.1 1198 VAL MET 0 0.051195547
NP_000048.1 1209 SER THR 0 0.0719105005
NP_000048.1 1213 GLU LYS 0 0.160754517
NP_000048.1 1329 LYS GLU 0 0.105734974
NP_000048.1 1331 ARG GLY 0 0.0934479311
NP_000048.1 160 PHE SER 0 0.00803522021
NP_000048.1 219 ASP HIS 0 -0.0485834554
NP_000048.1 254 GLU LYS 0 -0.0124994386
NP_000048.1 33 SER LEU 0 0.0353804752
NP_000048.1 385 THR ASN 0 -0.0304760169
NP_000048.1 410 LEU PHE 0 -0.0646761283
NP_000048.1 507 GLU LYS 0 0.0856362358
NP_000048.1 60 LEU ILE 0 -0.0142884664
NP_000048.1 643 ARG HIS 0 0.241860792
NP_000048.1 658 ILE THR 0 0.0826933309
NP_000048.1 672 GLN ARG 1 0.696962595
NP_000048.1 707 PRO SER 0 0.0554348789
NP_000048.1 755 LYS GLU 0 0.0742443502
NP_000048.1 765 VAL ILE 0 0.17387028
NP_000048.1 857 PHE LEU 0 0.616737604
NP_000048.1 85 ARG THR 0 -0.041470781
NP_000048.1 868 PRO LEU 0 0.13542296
NP_000048.1 878 CYS ARG 1 0.3692137
NP_000048.1 891 GLY GLU 1 0.679873526
NP_000048.1 922 LEU PRO 0 0.356973439
NP_000051.1 112 GLU GLN 1 0.797156036
NP_000051.1 122 ARG GLY 1 0.863910854
NP_000051.1 128 PHE VAL 1 0.500285923
NP_000051.1 149 PHE LEU 1 0.500410438
NP_000051.1 171 ALA THR 1 0.701545537
NP_000051.1 172 ASN SER 1 0.834296823
NP_000051.1 186 CYS TYR 1 0.87466681
NP_000051.1 187 PRO SER 1 0.778126717
NP_000051.1 195 ASN ASP 1 0.942264199
NP_000051.1 195 ASN SER 1 0.8239851
NP_000051.1 199 VAL MET 1 0.66473639
NP_000051.1 210 TYR CYS 1 0.910839796
NP_000051.1 215 LEU VAL 0 0.71693331
NP_000051.1 218 GLU ASP 1 0.832505524
NP_000051.1 228 ASP TYR 1 0.581660151
NP_000051.1 252 ASP GLY 1 0.439818323
NP_000051.1 265 HIS LEU 1 0.428918809
NP_000051.1 279 LEU TRP 1 0.695820987
NP_000051.1 294 ILE VAL 0 0.469718695
NP_000051.1 296 VAL ILE 0 0.253445029
NP_000051.1 310 GLY GLU 1 0.932523489
NP_000051.1 311 SER ARG 1 0.992624938
NP_000051.1 323 HIS ARG 1 0.876559377
NP_000051.1 391 PRO SER 0 0.354438901
NP_000051.1 403 PHE VAL 1 0.60826695
NP_000051.1 404 THR ILE 1 0.520252526
NP_000051.1 424 CYS TYR 1 0.938345969
NP_000051.1 444 ASP HIS 1 0.587501109
NP_000051.1 451 GLY ASP 1 0.623861551
NP_000051.1 454 TYR ASP 0 0.776833773
NP_000051.1 454 TYR CYS 1 0.769136786
NP_000051.1 487 TRP ARG 1 0.596207976
NP_000051.1 489 ASN THR 1 0.455718249
NP_000051.1 532 THR MET 0 0.371129692
NP_000051.1 540 TYR CYS 1 0.712488055
NP_000051.1 62 VAL LEU 1 0.642472804
NP_000051.1 62 VAL MET 1 0.671200275
NP_000051.1 64 GLU LYS 1 0.877690315
NP_000051.1 79 ARG CYS 1 0.287808448
NP_000051.1 82 ALA ASP 1 0.700566769
NP_000053.2 130 CYS TYR 1 0.69637841
NP_000053.2 167 MET ARG 1 0.689483404
NP_000053.2 168 ALA PRO 1 0.784192622
NP_000053.2 171 PRO GLN 1 0.74274838
NP_000053.2 177 LEU PRO 1 0.80620724
NP_000053.2 178 LEU PRO 1 0.804973245
NP_000053.2 191 THR PRO 1 0.644557297
NP_000053.2 224 ILE ASN 1 0.692547381
NP_000053.2 225 PHE SER 1 0.54048878
NP_000053.2 246 SER ARG 1 0.775804937
NP_000053.2 301 THR LYS 1 0.179488212
NP_000053.2 324 MET ARG 1 0.616835594
NP_000053.2 328 LYS ARG 0 0.227498725
NP_000053.2 333 ALA GLY 1 0.445285231
NP_000053.2 333 ALA THR 0 0.430138528
NP_000053.2 337 ASP GLY 1 0.619546771
NP_000053.2 345 GLY ARG 1 0.753375053
NP_000053.2 352 ASN ILE 1 0.364799112
NP_000053.2 357 ILE ASN 1 0.577431023
NP_000053.2 370 MET ARG 1 0.333591521
NP_000053.2 381 ALA VAL 1 0.517879188
NP_000053.2 394 THR PRO 1 0.80193013
NP_000053.2 398 LEU PRO 1 0.86261481
NP_000053.2 39 ASP GLU 0 0.0571359731
NP_000053.2 400 ARG CYS 0 0.30971846
NP_000053.2 408 ASP VAL 1 0.62195313
NP_000053.2 410 LEU PRO 1 0.794424057
NP_000053.2 429 GLY ARG 1 0.424779505
NP_000053.2 430 LEU PRO 1 0.754535198
NP_000053.2 447 LEU PRO 1 0.88254106
NP_000053.2 449 LEU ARG 1 0.679373324
NP_000053.2 449 LEU PRO 1 0.799734712
NP_000053.2 458 ALA THR 1 0.619709015
NP_000053.2 458 ALA VAL 1 0.631729305
NP_000053.2 466 ARG HIS 1 0.593229711
NP_000053.2 466 ARG PRO 1 0.795491874
NP_000053.2 466 ARG SER 1 0.579300046
NP_000053.2 467 THR PRO 1 0.636602998
NP_000053.2 473 VAL MET 1 0.481911719
NP_000053.2 476 PRO LEU 1 0.603698552
NP_000053.2 480 VAL MET 0 0.294697165
NP_000053.2 493 GLY GLU 1 0.79915005
NP_000053.2 494 ARG GLN 1 0.652286649
NP_000053.2 494 ARG LEU 1 0.692101598
NP_000053.2 498 PRO ARG 1 0.666161358
NP_000053.2 54 LEU GLN 1 0.0746491998
NP_000053.2 93 GLU GLY 0 0.0990970358
NP_000060.2 1239 ARG GLY 1 0.586466134
NP_000060.2 1254 ARG GLY 0 0.491084754
NP_000060.2 1381 MET THR 0 0.492035359
NP_000060.2 1573 THR MET 0 0.0833874196
NP_000060.2 1658 ARG HIS 0 0.0589031987
NP_000060.2 177 SER LEU 0 0.569308698
NP_000060.2 1839 PRO SER 0 0.16338253
NP_000060.2 1857 SER ASN 0 0.317351192
NP_000060.2 262 ARG TRP 0 0.190662771
NP_000060.2 299 TYR HIS 0 0.654217005
NP_000060.2 371 THR MET 0 0.568391979
NP_000060.2 458 LEU HIS 0 0.12604472
NP_000060.2 498 ARG LEU 0 0.544554234
NP_000060.2 516 SER LEU 0 0.0831993222
NP_000060.2 519 MET ILE 0 0.387511164
NP_000060.2 606 SER ASN 0 0.421268672
NP_000060.2 639 ILE VAL 0 0.218865111
NP_000060.2 646 VAL ILE 0 0.283851832
NP_000060.2 69 ALA GLY 0 0.38470754
NP_000060.2 753 PRO LEU 0 0.12089286
NP_000060.2 814 ALA THR 0 0.154009938
NP_000060.2 823 ARG TRP 0 0.194332525
NP_000060.2 827 MET THR 0 0.080136627
NP_000060.2 878 VAL MET 0 0.590526998
NP_000060.2 925 ILE VAL 0 0.393203706
NP_000060.2 947 VAL ILE 0 0.273032278
NP_000060.2 962 LYS GLU 0 0.612320065
NP_000061.1 101 ARG LYS 1 0.807244956
NP_000061.1 102 PRO SER 1 0.856315851
NP_000061.1 111 PHE SER 1 0.772084653
NP_000061.1 120 ASP ASN 1 0.841970205
NP_000061.1 130 TRP CYS 1 1.04523456
NP_000061.1 138 LEU PRO 1 0.949929714
NP_000061.1 147 ARG PRO 1 0.852320373
NP_000061.1 160 ALA GLY 0 0.587151587
NP_000061.1 169 ARG CYS 1 0.784251869
NP_000061.1 169 ARG GLY 1 0.768581808
NP_000061.1 170 TYR CYS 1 0.60145092
NP_000061.1 178 ILE THR 1 0.681907415
NP_000061.1 179 ASP HIS 1 0.901574433
NP_000061.1 184 THR MET 0 0.529030859
NP_000061.1 194 SER CYS 1 0.821858048
NP_000061.1 195 ASN SER 0 0.424599379
NP_000061.1 197 ARG HIS 1 0.276319236
NP_000061.1 197 ARG LEU 1 0.287353843
NP_000061.1 198 ASN SER 1 0.402669728
NP_000061.1 199 GLU GLN 1 0.87178272
NP_000061.1 207 LYS THR 1 0.908625662
NP_000061.1 211 LYS GLU 1 0.920360386
NP_000061.1 212 LEU PHE 1 0.667939425
NP_000061.1 213 HIS ARG 1 0.630802929
NP_000061.1 213 HIS TYR 1 0.560519338
NP_000061.1 214 GLY SER 1 0.813587189
NP_000061.1 215 SER PRO 1 0.783588707
NP_000061.1 221 GLY VAL 1 0.994135678
NP_000061.1 222 GLY ARG 1 1.01832604
NP_000061.1 226 GLU LYS 1 0.979972959
NP_000061.1 232 THR ILE 1 0.873052895
NP_000061.1 233 GLY ARG 1 1.00977302
NP_000061.1 234 GLY GLU 1 0.948857605
NP_000061.1 247 ASP ASN 1 0.365751237
NP_000061.1 252 MET THR 1 0.515884936
NP_000061.1 263 GLY ASP 1 0.897977173
NP_000061.1 273 THR ALA 1 0.550973654
NP_000061.1 315 ARG GLN 0 0.423173964
NP_000061.1 322 TYR HIS 1 0.521353424
NP_000061.1 333 GLY ASP 0 0.831797779
NP_000061.1 334 HIS GLN 1 0.923242688
NP_000061.1 345 PRO LEU 1 0.274910092
NP_000061.1 354 VAL GLY 1 0.624711096
NP_000061.1 359 PRO LEU 1 0.911744177
NP_000061.1 360 TRP CYS 1 1.02195525
NP_000061.1 373 TRP ARG 1 0.634981394
NP_000061.1 397 PHE LEU 1 0.881895006
NP_000061.1 398 TRP SER 1 0.947730124
NP_000061.1 401 TYR CYS 1 0.747368515
NP_000061.1 417 THR MET 1 0.500371993
NP_000061.1 419 ASP GLY 1 0.713481784
NP_000061.1 431 VAL MET 1 0.282697201
NP_000061.1 434 ASN ILE 1 0.363350362
NP_000061.1 435 GLU LYS 1 0.356428683
NP_000061.1 437 ARG CYS 1 0.418924361
NP_000061.1 437 ARG GLY 1 0.377287
NP_000061.1 438 TRP ARG 1 0.989308596
NP_000061.1 441 GLY ASP 1 0.980555773
NP_000061.1 443 SER PHE 1 0.755063534
NP_000061.1 446 GLY SER 1 0.957703114
NP_000061.1 448 ARG GLY 1 0.809035838
NP_000061.1 449 ASN HIS 1 0.852863193
NP_000061.1 454 PHE SER 1 0.762389839
NP_000061.1 462 LEU ARG 1 0.816538036
NP_000061.1 483 ALA ASP 1 0.743801594
NP_000061.1 486 GLN GLU 1 0.914893448
NP_000061.1 487 LYS ASN 0 0.811015248
NP_000061.1 489 ARG TRP 1 0.623423815
NP_000061.1 490 ARG TRP 0 0.707420111
NP_000061.1 493 ARG TRP 1 0.62739712
NP_000061.1 509 VAL PHE 1 0.394892573
NP_000061.1 515 GLY ARG 0 0.562531173
NP_000061.1 523 ASP ASN 1 0.489372998
NP_000061.1 547 PHE LEU 1 0.395317852
NP_000061.1 555 VAL ILE 1 0.277819335
NP_000061.1 556 ILE THR 1 0.582324624
NP_000061.1 563 PRO SER 0 0.796477318
NP_000061.1 565 GLN PRO 1 0.777626157
NP_000061.1 572 ARG GLN 1 0.895288765
NP_000061.1 572 ARG TRP 1 0.970611095
NP_000061.1 601 PRO LEU 0 0.66453892
NP_000061.1 605 VAL ILE 0 0.37872085
NP_000061.1 614 GLU ASP 0 0.419675618
NP_000061.1 638 GLN PRO 1 0.367051214
NP_000061.1 65 HIS ASP 1 0.618466735
NP_000061.1 660 GLN ARG 1 0.35109511
NP_000061.1 662 ALA PRO 0 0.74936676
NP_000061.1 693 THR PRO 1 0.533023298
NP_000061.1 698 ARG HIS 0 0.633635044
NP_000061.1 698 ARG PRO 1 0.882741809
NP_000061.1 705 ASP GLY 1 0.883445203
NP_000061.1 707 ASP GLY 0 0.529187083
NP_000061.1 709 SER PRO 1 0.621504962
NP_000061.1 712 LEU PHE 1 0.701283336
NP_000061.1 731 PHE SER 1 0.683388352
NP_000061.1 744 SER GLY 1 0.560069501
NP_000061.1 748 ARG GLN 1 0.886675298
NP_000061.1 749 ASN HIS 1 0.329255462
NP_000061.1 753 ASP ASN 0 0.325674653
NP_000061.1 757 HIS ASP 1 0.411206156
NP_000061.1 75 TYR CYS 1 0.741670251
NP_000061.1 763 TYR CYS 1 0.440360785
NP_000061.1 791 GLY CYS 1 0.471025169
NP_000061.1 791 GLY SER 1 0.363326252
NP_000061.1 792 MET ILE 1 0.512685657
NP_000061.1 80 PHE LEU 1 0.822096884
NP_000061.1 810 ASN SER 0 0.289912105
NP_000061.1 82 PRO LEU 1 0.612638831
NP_000061.1 86 SER PHE 1 0.751163721
NP_000066.1 24 ARG HIS 1 0.412737995
NP_000067.1 42 LEU PRO 1 0.483538568
NP_000067.1 50 LEU PRO 1 0.663548291
NP_000069.2 128 GLN LEU 0 0.140880749
NP_000069.2 201 CYS GLY 0 0.58961767
NP_000069.2 262 LEU ILE 0 0.124128409
NP_000069.2 273 GLY GLU 0 0.220293626
NP_000069.2 291 ALA ASP 0 0.423670471
NP_000069.2 314 GLU LYS 0 0.144034252
NP_000069.2 390 ALA PRO 0 0.442273945
NP_000069.2 415 THR ILE 0 0.0557515435
NP_000069.2 420 GLU LYS 0 0.17980738
NP_000069.2 456 SER ARG 0 0.223974288
NP_000069.2 459 ASP GLY 1 0.137962595
NP_000069.2 61 THR MET 0 0.0409551151
NP_000070.1 11 SER ASN 0 0.190853506
NP_000070.1 194 GLY ARG 0 0.498141915
NP_000070.1 215 ASP ASN 0 0.549481869
NP_000070.1 246 SER PHE 1 0.806805551
NP_000070.1 246 SER TYR 1 0.830058932
NP_000070.1 253 PHE VAL 1 0.850354135
NP_000070.1 298 MET VAL 0 0.781977236
NP_000070.1 355 GLU GLY 0 0.078814432
NP_000070.1 358 ASP VAL 0 0.123591512
NP_000070.1 411 GLU ASP 0 0.206751809
NP_000070.1 59 GLN HIS 0 0.717125058
NP_000071.1 13 GLY ARG 1 0.481490165
NP_000071.1 141 PRO LEU 1 0.790733576
NP_000071.1 163 SER LEU 1 0.352207541
NP_000071.1 18 GLY VAL 0 0.328155637
NP_000071.1 238 ARG LEU 1 0.785059333
NP_000071.1 238 ARG TRP 1 0.813708305
NP_000071.1 274 THR MET 0 0.605074644
NP_000071.1 289 LEU PHE 1 0.667507112
NP_000071.1 338 MET LEU 0 0.334617019
NP_000071.1 390 ARG TRP 0 0.579637349
NP_000071.1 430 VAL ALA 0 0.250743002
NP_000071.1 468 VAL LEU 0 0.405789226
NP_000073.1 106 GLN PRO 1 0.570003986
NP_000073.1 144 VAL ILE 0 0.231135204
NP_000073.1 15 PRO SER 0 0.239260942
NP_000073.1 160 ALA VAL 1 0.464493185
NP_000073.1 194 TRP CYS 1 0.607560396
NP_000073.1 204 THR LYS 1 0.469364256
NP_000073.1 205 ALA PRO 1 0.655691862
NP_000073.1 228 GLN PRO 0 0.562345207
NP_000073.1 261 LEU VAL 0 0.376533449
NP_000073.1 280 THR LYS 0 0.599202991
NP_000073.1 361 TRP CYS 1 0.650468051
NP_000074.2 128 MET ILE 1 0.667022049
NP_000074.2 128 MET VAL 1 0.641663253
NP_000074.2 129 ALA THR 1 0.646941245
NP_000074.2 132 SER CYS 1 0.830096364
NP_000074.2 167 PHE LEU 0 0.527351677
NP_000074.2 193 GLU LYS 1 0.767533004
NP_000074.2 198 LEU VAL 1 0.391483337
NP_000074.2 218 ALA THR 1 0.392151684
NP_000074.2 261 TYR CYS 0 0.496543735
NP_000074.2 271 CYS ARG 1 1.01600361
NP_000074.2 276 GLY ASP 1 0.751378357
NP_000074.2 283 LEU PHE 1 0.588119328
NP_000074.2 285 GLY GLU 0 0.909407437
NP_000074.2 297 PHE SER 1 0.658592463
NP_000074.2 299 VAL LEU 1 0.639213562
NP_000074.2 29 HIS PRO 0 0.307988256
NP_000074.2 300 ARG GLN 1 0.700049281
NP_000074.2 303 TRP ARG 1 0.909712732
NP_000074.2 306 PHE LEU 1 0.714227259
NP_000074.2 331 ALA THR 1 0.689088047
NP_000074.2 34 GLY ARG 0 0.331676602
NP_000074.2 355 GLY ARG 1 0.948839307
NP_000074.2 364 VAL ILE 0 0.207973048
NP_000074.2 375 GLY SER 0 0.181578159
NP_000074.2 398 THR ILE 1 0.681905746
NP_000074.2 417 GLU GLY 1 0.422851235
NP_000074.2 424 ILE MET 1 0.449129969
NP_000074.2 428 PHE SER 1 0.735988915
NP_000074.2 437 ALA THR 0 0.169564739
NP_000074.2 47 ARG TRP 0 0.00580592081
NP_000074.2 51 GLY ALA 0 0.112254165
NP_000074.2 523 GLY ASP 1 0.854873359
NP_000074.2 550 THR MET 1 0.812497437
NP_000074.2 555 HIS ASN 1 0.721472621
NP_000074.2 555 HIS TYR 0 0.715325058
NP_000074.2 564 ILE PHE 0 0.69666481
NP_000074.2 566 ALA THR 1 0.601682901
NP_000074.2 592 ASP GLY 0 0.385221392
NP_000074.2 609 MET LYS 1 0.680068552
NP_000074.2 614 LYS ASN 0 0.46838975
NP_000074.2 627 THR PRO 0 0.470946521
NP_000074.2 657 LEU PRO 1 0.904301763
NP_000074.2 659 ALA VAL 1 0.100579359
NP_000074.2 669 ARG CYS 1 0.307807714
NP_000074.2 844 LEU PHE 1 0.586047471
NP_000074.2 844 LEU PRO 1 0.782644033
NP_000074.2 9 ARG HIS 0 0.104447544
NP_000075.1 142 MET ILE 0 0.374388993
NP_000075.1 179 GLY ASP 1 0.821320474
NP_000075.1 196 ILE VAL 0 0.204369277
NP_000075.1 200 LEU ARG 1 0.851628006
NP_000075.1 212 GLY ALA 1 0.841017485
NP_000075.1 221 CYS ARG 1 0.637558162
NP_000075.1 225 LEU PRO 1 0.700156689
NP_000075.1 270 SER ARG 1 0.807220578
NP_000075.1 272 TYR CYS 1 0.659354687
NP_000075.1 278 LEU PHE 1 0.520741224
NP_000075.1 280 ARG PRO 1 0.801502168
NP_000075.1 462 GLY VAL 1 0.882721126
NP_000075.1 469 LEU PRO 1 0.893687606
NP_000075.1 506 GLY GLU 1 0.928946733
NP_000075.1 513 GLY GLU 1 0.978326261
NP_000075.1 519 VAL ASP 1 0.710999608
NP_000075.1 520 SER PRO 1 0.812962532
NP_000075.1 527 GLU ASP 1 0.799110949
NP_000075.1 545 SER ASN 1 0.514972925
NP_000075.1 546 LYS GLU 1 0.889857292
NP_000075.1 547 TRP ARG 1 0.67146945
NP_000075.1 547 TRP GLY 1 0.606077492
NP_000075.1 621 PRO LEU 1 0.683980286
NP_000075.1 687 PRO HIS 0 0.548861742
NP_000075.1 714 THR ILE 0 0.297217399
NP_000075.1 88 GLY ASP 1 0.783400774
NP_000076.2 143 ASN HIS 0 0.312519372
NP_000076.2 204 ALA THR 1 0.387136519
NP_000076.2 349 ALA ASP 1 0.839347541
NP_000082.2 1067 PRO ARG 0 0.195939809
NP_000082.2 1109 PRO SER 0 0.134159938
NP_000082.2 1159 ARG HIS 0 0.0909349322
NP_000082.2 1159 ARG SER 0 0.0881762058
NP_000082.2 1198 GLY SER 1 0.845748663
NP_000082.2 1203 PRO SER 0 0.139575273
NP_000082.2 1207 GLY GLU 1 0.84018147
NP_000082.2 1215 ARG GLN 1 0.18300131
NP_000082.2 1216 GLY ARG 1 0.900298774
NP_000082.2 1234 ILE ASN 0 0.0542029813
NP_000082.2 1475 PHE SER 1 0.172442451
NP_000082.2 1482 ALA VAL 0 0.2856251
NP_000082.2 1495 GLN ARG 0 0.103803284
NP_000082.2 1548 CYS TYR 1 0.575864553
NP_000082.2 1550 VAL GLY 0 0.50977236
NP_000082.2 1659 ILE THR 0 0.358472794
NP_000082.2 1659 ILE VAL 0 0.25543192
NP_000082.2 229 ARG GLN 0 0.248792753
NP_000082.2 269 GLU LYS 0 0.153913364
NP_000082.2 43 GLY ARG 0 0.457325757
NP_000082.2 46 GLY ARG 0 0.711060822
NP_000082.2 506 ALA THR 0 0.0241039172
NP_000082.2 532 GLY ASP 1 0.904843688
NP_000082.2 584 GLY CYS 1 0.775069237
NP_000082.2 58 GLY SER 0 0.760720134
NP_000082.2 725 LYS ARG 0 0.021676302
NP_000082.2 739 GLY ARG 1 0.633820057
NP_000082.2 825 LEU PHE 0 0.164272368
NP_000082.2 834 LYS ARG 0 0.105333596
NP_000082.2 934 GLY ARG 0 0.818220377
NP_000083.3 1004 PRO LEU 0 0.240950882
NP_000083.3 1030 GLY VAL 1 0.844675303
NP_000083.3 1201 GLY SER 1 0.72073561
NP_000083.3 1215 PRO LEU 0 0.0657675043
NP_000083.3 1399 MET LEU 0 0.0970903337
NP_000083.3 1402 PRO SER 0 0.0895319954
NP_000083.3 1403 SER PRO 0 0.17520164
NP_000083.3 1441 PRO LEU 0 0.13719897
NP_000083.3 1516 VAL ILE 0 0.205138341
NP_000083.3 1649 SER GLY 0 0.581077397
NP_000083.3 1675 ALA THR 0 0.108766414
NP_000083.3 289 ARG HIS 0 0.0732834786
NP_000083.3 310 ARG TRP 0 0.154273406
NP_000083.3 481 GLY SER 0 0.614578426
NP_000083.3 482 PRO SER 0 0.0625722706
NP_000083.3 607 ALA THR 0 0.16124703
NP_000083.3 670 VAL ILE 0 0.0325008668
NP_000083.3 682 ASP GLY 0 0.0994039252
NP_000083.3 691 PRO LEU 0 0.13880384
NP_000083.3 728 GLY ARG 0 0.790143847
NP_000083.3 904 PRO ALA 0 0.130563945
NP_000083.3 931 ALA THR 0 0.0648451746
NP_000083.3 935 PRO LEU 0 0.0835590363
NP_000083.3 967 ILE VAL 0 0.318846107
NP_000083.3 999 GLY GLU 1 0.793929935
NP_000084.3 126 GLN HIS 0 0.402279943
NP_000084.3 1489 GLY ASP 1 0.590735793
NP_000084.3 1508 PRO LEU 0 0.118390359
NP_000084.3 1605 ALA VAL 0 0.0354571082
NP_000084.3 1639 CYS SER 1 0.707984149
NP_000084.3 168 ILE VAL 0 0.259809524
NP_000084.3 172 VAL ILE 0 0.23595719
NP_000084.3 1757 THR MET 0 0.0432899669
NP_000084.3 315 THR MET 0 0.116946086
NP_000084.3 463 PRO LEU 0 0.176022992
NP_000084.3 50 ASN SER 0 0.170152053
NP_000084.3 530 GLY SER 0 0.241205394
NP_000084.3 65 ARG GLN 0 0.338541716
NP_000086.2 109 ALA GLY 0 0.130307332
NP_000086.2 224 ARG GLY 0 0.21389766
NP_000086.2 229 CYS TYR 0 0.694034994
NP_000086.2 271 ASP HIS 1 0.860589147
NP_000086.2 299 GLY ARG 1 0.69027549
NP_000086.2 302 ASP VAL 1 0.977553248
NP_000086.2 328 CYS ARG 1 1.01594019
NP_000086.2 348 CYS ARG 1 0.981881261
NP_000086.2 351 CYS TYR 1 1.02589059
NP_000086.2 361 ASP TYR 1 0.932420254
NP_000086.2 366 GLY ARG 1 0.668123364
NP_000086.2 368 GLY ARG 1 0.888963282
NP_000086.2 371 CYS SER 1 0.994908869
NP_000086.2 378 ASP TYR 1 0.938595593
NP_000086.2 386 ASN ASP 0 0.836528122
NP_000086.2 399 ASP ASN 1 0.891732514
NP_000086.2 400 GLY SER 0 0.330107599
NP_000086.2 408 ASP TYR 1 0.962428749
NP_000086.2 415 ASN LYS 1 0.972313583
NP_000086.2 420 ASP ALA 1 0.937258363
NP_000086.2 439 ASP ASN 1 0.883910954
NP_000086.2 440 GLY ARG 1 0.841574192
NP_000086.2 446 ASP ASN 1 0.883435249
NP_000086.2 449 PRO THR 1 0.430111557
NP_000086.2 453 ASN SER 1 0.94085443
NP_000086.2 468 CYS TYR 1 1.0299989
NP_000086.2 472 ASP TYR 1 0.515946627
NP_000086.2 473 ASP GLY 1 0.990931332
NP_000086.2 475 ASP ASN 1 0.97604686
NP_000086.2 482 ASP GLY 1 0.986542702
NP_000086.2 485 ARG GLY 0 0.47885716
NP_000086.2 489 ASN LYS 1 1.0046519
NP_000086.2 507 ASP GLY 1 0.915111303
NP_000086.2 509 ASP GLY 1 0.968606472
NP_000086.2 50 GLU ASP 0 0.189770028
NP_000086.2 511 ASP GLY 1 0.900646806
NP_000086.2 518 ASP ASN 1 0.833277822
NP_000086.2 527 THR ALA 1 0.224155813
NP_000086.2 583 GLU LYS 1 0.483638704
NP_000086.2 585 THR ARG 1 0.869681239
NP_000086.2 587 HIS ARG 1 0.383959651
NP_000086.2 605 ASP ASN 1 0.382063299
NP_000086.2 67 MET ILE 0 0.211969391
NP_000086.2 681 SER CYS 1 0.49980092
NP_000086.2 718 ARG TRP 1 0.385417372
NP_000086.2 719 GLY ASP 1 0.855238676
NP_000086.2 753 GLN LEU 0 0.556383014
NP_000086.2 756 GLN ARG 0 0.388765901
NP_000089.1 101 ALA VAL 0 0.0609925538
NP_000089.1 122 SER PHE 0 0.123822063
NP_000089.1 127 VAL ILE 0 0.174294606
NP_000089.1 146 ASN THR 1 0.3146348
NP_000089.1 151 ARG GLN 1 0.652022123
NP_000089.1 151 ARG TRP 1 0.733029485
NP_000089.1 161 ARG TRP 1 0.69532901
NP_000089.1 167 ARG GLN 0 0.25734365
NP_000089.1 174 GLU LYS 1 0.670817912
NP_000089.1 210 TYR ASP 1 0.681573808
NP_000089.1 231 ARG TRP 1 0.403271496
NP_000089.1 247 ARG TRP 1 0.699565947
NP_000089.1 329 ASP GLU 0 0.173003122
NP_000089.1 350 ARG CYS 0 0.72858423
NP_000089.1 382 ARG LYS 1 0.666098118
NP_000089.1 458 LYS GLN 0 0.115207076
NP_000089.1 502 ILE THR 1 0.28703934
NP_000089.1 503 ARG CYS 1 0.65513581
NP_000089.1 504 PRO LEU 1 0.588078558
NP_000089.1 50 PRO HIS 1 0.601787388
NP_000089.1 533 VAL ALA 0 0.0698785931
NP_000089.1 549 GLY ASP 0 0.760209322
NP_000089.1 553 ASP ASN 1 0.724817514
NP_000089.1 600 GLY ARG 1 0.88919574
NP_000089.1 607 SER CYS 0 0.322288424
NP_000089.1 617 HIS TYR 0 0.294888467
NP_000089.1 631 ARG CYS 1 0.37086165
NP_000089.1 647 MET ILE 0 0.435579121
NP_000089.1 647 MET VAL 0 0.380990386
NP_000093.1 106 SER PRO 1 0.600102544
NP_000093.1 114 PHE VAL 1 0.695522308
NP_000093.1 116 ASP VAL 1 0.445268869
NP_000093.1 125 ARG GLN 1 0.674813867
NP_000093.1 177 ASN ASP 1 0.808815897
NP_000093.1 178 VAL ASP 1 0.598560452
NP_000093.1 201 TYR ASN 1 0.402427673
NP_000093.1 210 SER GLY 0 0.227348626
NP_000093.1 237 LYS GLU 0 0.18391405
NP_000093.1 248 GLU ALA 0 0.115185596
NP_000093.1 302 ALA PRO 1 0.58062464
NP_000093.1 329 TYR ASP 1 0.565854907
NP_000093.1 332 ILE THR 1 0.374065936
NP_000093.1 342 PRO THR 1 0.519455373
NP_000093.1 347 ARG HIS 1 0.437727541
NP_000093.1 355 ALA THR 1 0.42605859
NP_000093.1 358 ARG GLN 1 0.262573391
NP_000093.1 35 PRO LEU 1 0.443656176
NP_000093.1 373 HIS LEU 1 0.633880019
NP_000093.1 377 VAL ILE 0 0.0632383004
NP_000093.1 406 TRP ARG 1 0.845678806
NP_000093.1 409 PRO ARG 1 0.744316459
NP_000093.1 440 ARG HIS 1 0.712001503
NP_000093.1 453 PHE SER 1 0.603869915
NP_000093.1 465 LEU PRO 1 0.773837507
NP_000093.1 496 ARG CYS 1 0.75528878
NP_000094.2 195 MET THR 0 0.387885779
NP_000094.2 288 ARG CYS 0 0.1116274
NP_000094.2 39 TRP ARG 0 0.307270974
NP_000095.2 106 ALA ASP 1 0.997413993
NP_000095.2 107 LEU VAL 0 0.822424591
NP_000095.2 115 ALA PRO 1 0.918447435
NP_000095.2 118 PRO SER 1 0.937580764
NP_000095.2 119 ALA SER 0 0.536760569
NP_000095.2 12 PRO LEU 0 0.317570508
NP_000095.2 134 PHE SER 1 0.91672051
NP_000095.2 145 ARG TRP 1 0.926852465
NP_000095.2 159 GLN HIS 0 0.357502162
NP_000095.2 168 GLY ASP 0 0.551584661
NP_000095.2 173 GLU LYS 1 0.919154286
NP_000095.2 184 GLY SER 0 0.347337335
NP_000095.2 192 ASP TYR 1 0.634093344
NP_000095.2 193 PRO LEU 1 0.787293375
NP_000095.2 209 CYS ARG 1 1.05453992
NP_000095.2 24 LEU ARG 1 0.273286134
NP_000095.2 266 ARG LEU 0 0.344155818
NP_000095.2 279 HIS ASP 1 0.859512269
NP_000095.2 282 SER ASN 1 0.405122697
NP_000095.2 291 ASP GLY 1 0.942677259
NP_000095.2 319 ASN SER 1 0.447517186
NP_000095.2 320 VAL LEU 0 0.516871035
NP_000095.2 329 GLY ASP 1 1.04244256
NP_000095.2 329 GLY SER 1 0.944379807
NP_000095.2 330 ALA PHE 1 0.854870558
NP_000095.2 336 SER TYR 1 0.602769911
NP_000095.2 364 VAL MET 1 0.477094144
NP_000095.2 365 GLY TRP 1 0.903516591
NP_000095.2 368 ARG CYS 0 0.89801538
NP_000095.2 378 LEU GLN 1 0.935343862
NP_000095.2 388 ALA THR 1 0.309794664
NP_000095.2 400 PRO SER 1 0.901151955
NP_000095.2 422 VAL GLY 0 0.70658201
NP_000095.2 423 ASN TYR 1 0.972288549
NP_000095.2 430 ASP GLU 0 0.757822394
NP_000095.2 434 TRP ARG 1 0.908468306
NP_000095.2 442 PRO ARG 1 0.991539717
NP_000095.2 445 PHE CYS 1 0.884271324
NP_000095.2 445 PHE ILE 1 0.867896259
NP_000095.2 449 ASP GLU 0 0.402024239
NP_000095.2 453 ASN SER 0 0.464070708
NP_000095.2 487 LEU PRO 1 1.00586462
NP_000095.2 523 ARG THR 1 0.791770816
NP_000095.2 530 ASP GLY 1 0.606751919
NP_000095.2 61 GLY GLU 1 0.927154779
NP_000095.2 81 TYR ASN 0 0.88706553
NP_000095.2 95 VAL ALA 1 0.577512205
NP_000098.1 102 ARG GLN 0 0.0230515637
NP_000098.1 134 GLY ARG 0 0.675015926
NP_000098.1 171 GLN GLU 0 0.178382978
NP_000098.1 224 ASN LYS 0 0.104539752
NP_000098.1 230 MET THR 0 0.0530687384
NP_000098.1 273 ARG HIS 1 0.385262877
NP_000098.1 293 ALA THR 0 0.221497148
NP_000098.1 307 ASP TYR 1 0.560024917
NP_000098.1 410 ALA THR 0 0.0852716118
NP_000103.2 111 ASP TYR 1 0.561649621
NP_000103.2 166 GLY ARG 1 0.592606246
NP_000103.2 219 ILE VAL 0 0.173823163
NP_000103.2 255 GLY GLU 1 0.584881246
NP_000103.2 259 GLY VAL 1 0.680670977
NP_000103.2 261 SER CYS 0 0.618745983
NP_000103.2 279 ARG GLN 0 0.390127152
NP_000103.2 349 PHE TYR 0 0.143794134
NP_000103.2 424 CYS PHE 0 0.611013234
NP_000103.2 454 GLN PRO 1 0.54109323
NP_000103.2 476 TYR SER 0 0.344319552
NP_000103.2 483 LEU PRO 1 0.578378618
NP_000103.2 484 GLY ASP 1 0.566220939
NP_000103.2 504 MET ILE 0 0.215384692
NP_000103.2 506 SER ASN 0 0.190545872
NP_000103.2 519 MET THR 0 0.333900034
NP_000103.2 574 ILE THR 0 0.0985100418
NP_000103.2 621 ILE VAL 0 -0.0360803679
NP_000103.2 678 GLY VAL 1 0.376354009
NP_000103.2 689 THR SER 0 0.113124862
NP_000103.2 715 ALA VAL 1 0.46079278
NP_000110.2 181 ASN SER 0 0.192231655
NP_000110.2 244 VAL MET 0 0.018178869
NP_000110.2 24 PRO SER 0 0.393675447
NP_000110.2 30 SER ASN 0 0.190149382
NP_000110.2 317 ARG CYS 1 0.696039438
NP_000110.2 372 GLY ASP 0 0.139428258
NP_000110.2 405 THR MET 0 0.0579550825
NP_000110.2 488 ARG HIS 0 0.0602636859
NP_000110.2 493 GLY SER 0 0.138534382
NP_000110.2 583 GLU GLN 0 0.147152588
NP_000110.2 584 ARG GLN 0 0.13620311
NP_000110.2 588 GLU LYS 0 0.199007973
NP_000110.2 619 HIS GLN 0 0.0663300902
NP_000110.2 668 ARG GLY 0 0.300729513
NP_000112.1 306 LEU VAL 0 0.204154
NP_000112.1 329 ALA PRO 0 0.141230971
NP_000112.1 358 PRO SER 0 0.185786977
NP_000112.1 376 LEU GLN 0 0.226811469
NP_000112.1 380 PRO ALA 0 0.0474804156
NP_000112.1 437 ARG HIS 0 0.0762245953
NP_000112.1 487 ASN SER 1 0.104475848
NP_000112.1 488 PRO SER 1 0.133534089
NP_000115.1 1041 GLN PRO 0 0.147244558
NP_000115.1 1097 MET VAL 0 2.50422931E-06
NP_000115.1 1131 ASN ASP 0 0.0119199539
NP_000115.1 115 ASN ILE 0 0.202897355
NP_000115.1 1161 SER THR 0 0.0337710381
NP_000115.1 1217 PHE CYS 0 0.113827139
NP_000115.1 127 VAL ILE 0 0.0569220446
NP_000115.1 1298 ARG GLY 0 0.0364631936
NP_000115.1 129 VAL MET 0 0.130304784
NP_000115.1 1322 GLY VAL 0 0.0368151292
NP_000115.1 1339 PHE LEU 0 0.10164085
NP_000115.1 1408 GLU ALA 0 -0.0087592518
NP_000115.1 1413 GLN ARG 0 0.0763952807
NP_000115.1 1465 VAL ALA 0 0.106312796
NP_000115.1 173 SER CYS 0 0.18971689
NP_000115.1 255 LYS THR 0 0.0188250225
NP_000115.1 382 GLU GLY 0 0.0486089103
NP_000115.1 469 ASN ASP 0 0.0214789566
NP_000115.1 553 LYS ASN 0 0.244284049
NP_000115.1 591 PRO LEU 0 0.17506896
NP_000115.1 62 ALA THR 0 0.080693841
NP_000115.1 665 PHE LEU 0 0.346547008
NP_000115.1 670 ARG TRP 1 0.735523343
NP_000115.1 680 ASN ASP 1 0.691248715
NP_000115.1 699 THR MET 0 0.315472513
NP_000115.1 731 ALA SER 0 0.56912154
NP_000115.1 735 ARG GLN 0 0.283759981
NP_000115.1 837 ARG HIS 0 0.195872352
NP_000115.1 89 ALA VAL 0 -0.0209512115
NP_000115.1 914 THR MET 0 0.679938555
NP_000115.1 915 ARG TRP 0 0.281463206
NP_000115.1 942 THR MET 0 0.117526241
NP_000115.1 964 THR ILE 0 0.306909144
NP_000115.1 975 ARG GLN 0 0.567061603
NP_000115.1 987 LEU PRO 1 0.696000695
NP_000118.2 164 ASP HIS 1 0.413294017
NP_000118.2 235 PRO ARG 1 0.817147374
NP_000118.2 27 GLN LYS 1 0.357664824
NP_000118.2 280 ARG SER 1 0.739584446
NP_000118.2 331 ALA ASP 1 0.540077567
NP_000118.2 340 ARG CYS 1 0.834681571
NP_000118.2 340 ARG LEU 1 0.801780581
NP_000118.2 343 GLY ARG 1 0.488552839
NP_000118.2 343 GLY TRP 1 0.487914741
NP_000118.2 489 PRO THR 0 0.31022951
NP_000118.2 496 PRO LEU 1 0.294605196
NP_000118.2 506 LYS ARG 0 0.236747921
NP_000118.2 537 VAL ILE 0 0.152068719
NP_000118.2 610 SER ALA 0 0.194669858
NP_000118.2 72 GLU LYS 0 0.204605281
NP_000118.2 84 GLN ARG 0 0.145571858
NP_000119.1 101 LYS ARG 1 0.786080956
NP_000119.1 110 CYS GLY 1 0.875025451
NP_000119.1 141 THR MET 0 0.675029635
NP_000119.1 145 HIS ARG 0 0.46872887
NP_000119.1 150 THR MET 1 0.698866665
NP_000119.1 151 TYR SER 1 0.730971158
NP_000119.1 162 ARG CYS 1 0.742380977
NP_000119.1 180 LYS ARG 0 0.22622776
NP_000119.1 190 LEU PRO 1 0.738020658
NP_000119.1 199 ALA VAL 1 0.272084802
NP_000119.1 206 PRO SER 1 0.353972375
NP_000119.1 230 CYS SER 1 1.01226377
NP_000119.1 235 GLY SER 1 0.303005517
NP_000119.1 239 PHE SER 1 0.817178667
NP_000119.1 252 ARG ILE 1 0.656364977
NP_000119.1 252 ARG SER 1 0.689448059
NP_000119.1 261 GLU ASP 1 0.256301939
NP_000119.1 263 GLY GLU 1 0.767418921
NP_000119.1 268 ARG HIS 0 0.333920807
NP_000119.1 301 PHE LEU 1 0.780276775
NP_000119.1 308 ILE PHE 0 0.448797256
NP_000119.1 315 GLU LYS 1 0.264609903
NP_000119.1 320 LEU PRO 1 0.7845608
NP_000119.1 325 VAL PHE 1 0.445746928
NP_000119.1 339 CYS PHE 0 0.643688619
NP_000119.1 341 GLU LYS 1 0.275225013
NP_000119.1 350 LEU PRO 1 0.754413545
NP_000119.1 359 ILE MET 1 0.545728028
NP_000119.1 360 LEU PRO 1 0.59014678
NP_000119.1 368 GLY ALA 1 0.87566638
NP_000119.1 373 LEU SER 1 0.711154401
NP_000119.1 389 VAL ILE 1 0.363580078
NP_000119.1 38 VAL ALA 1 0.302086204
NP_000119.1 393 ALA VAL 1 0.249277487
NP_000119.1 396 ARG CYS 1 0.317113847
NP_000119.1 400 PRO LEU 1 0.752147198
NP_000119.1 402 GLN HIS 0 0.723696053
NP_000119.1 404 THR ASN 1 0.550464809
NP_000119.1 406 HIS PRO 1 0.889061272
NP_000119.1 416 CYS TYR 1 0.981744647
NP_000119.1 41 PRO GLN 1 0.791451693
NP_000119.1 428 THR ILE 1 0.813566685
NP_000119.1 451 GLN GLU 1 0.420372337
NP_000119.1 460 PHE VAL 1 0.626056612
NP_000119.1 46 CYS PHE 1 0.98595643
NP_000119.1 500 CYS TRP 1 0.938319027
NP_000119.1 511 TYR HIS 1 0.675634325
NP_000119.1 515 TRP CYS 1 0.920770049
NP_000119.1 536 LYS ASN 1 0.269447237
NP_000119.1 538 PRO LEU 1 0.784096479
NP_000119.1 545 CYS TYR 1 0.917624414
NP_000119.1 565 GLU LYS 1 0.745696664
NP_000119.1 56 CYS ARG 1 1.02474225
NP_000119.1 573 GLY GLU 1 0.903147399
NP_000119.1 587 TRP SER 1 0.820489705
NP_000119.1 594 SER ARG 1 0.924142897
NP_000119.1 608 TYR HIS 1 0.866160572
NP_000119.1 617 TRP ARG 1 0.928284287
NP_000119.1 618 ILE SER 1 0.771531522
NP_000119.1 619 LEU PRO 1 0.883005559
NP_000119.1 66 PRO LEU 0 0.227556288
NP_000119.1 76 CYS ARG 1 0.999536932
NP_000119.1 76 CYS TYR 1 0.965560794
NP_000119.1 87 PRO THR 1 0.764440715
NP_000122.1 117 ASN ASP 1 0.601734757
NP_000122.1 137 GLU LYS 0 0.347323149
NP_000122.1 139 ARG GLN 1 0.385313153
NP_000122.1 139 ARG TRP 1 0.428284168
NP_000122.1 154 GLU LYS 0 0.255469292
NP_000122.1 180 LEU VAL 0 0.652691483
NP_000122.1 200 ILE SER 0 0.257900447
NP_000122.1 212 ARG GLN 1 0.765296817
NP_000122.1 352 ALA THR 0 0.236300915
NP_000122.1 367 THR SER 0 0.306661397
NP_000122.1 375 ARG GLN 0 0.292232662
NP_000122.1 375 ARG TRP 0 0.332014441
NP_000122.1 391 GLY SER 0 0.903856635
NP_000122.1 408 HIS GLN 0 0.558376312
NP_000122.1 413 ARG GLN 0 0.27247116
NP_000124.1 101 PRO ALA 1 0.961325109
NP_000124.1 102 CYS ARG 1 1.0814265
NP_000124.1 104 ASN LYS 1 0.89942652
NP_000124.1 105 GLY VAL 1 0.828187883
NP_000124.1 106 GLY ASP 1 1.08782172
NP_000124.1 106 GLY SER 1 1.04670179
NP_000124.1 110 ASP ASN 1 0.904765487
NP_000124.1 110 ASP GLU 1 0.910796642
NP_000124.1 110 ASP GLY 1 0.923420668
NP_000124.1 115 TYR CYS 1 1.02462447
NP_000124.1 117 CYS TRP 1 1.06796718
NP_000124.1 119 CYS PHE 1 1.09921241
NP_000124.1 122 GLY ARG 1 0.717331231
NP_000124.1 123 PHE CYS 1 0.92412895
NP_000124.1 125 GLY ARG 1 1.08087754
NP_000124.1 125 GLY GLU 1 1.08385754
NP_000124.1 125 GLY VAL 1 1.0860182
NP_000124.1 128 CYS SER 1 1.094015
NP_000124.1 128 CYS TYR 1 1.11857796
NP_000124.1 129 GLU LYS 1 1.04639924
NP_000124.1 138 ASN ASP 1 1.05019426
NP_000124.1 138 ASN LYS 1 1.03286552
NP_000124.1 140 ARG SER 1 0.567231715
NP_000124.1 141 CYS SER 1 1.0716207
NP_000124.1 141 CYS TRP 1 1.08298957
NP_000124.1 142 GLU GLY 1 0.570159853
NP_000124.1 142 GLU LYS 1 0.590953052
NP_000124.1 143 GLN PRO 1 1.03167188
NP_000124.1 145 CYS ARG 1 1.0802325
NP_000124.1 145 CYS TYR 1 1.07479024
NP_000124.1 153 VAL ALA 1 0.512569964
NP_000124.1 153 VAL MET 1 0.475405663
NP_000124.1 154 VAL ALA 1 0.41036737
NP_000124.1 155 CYS PHE 1 1.08883917
NP_000124.1 157 CYS ARG 1 1.09656203
NP_000124.1 157 CYS TYR 1 1.09034681
NP_000124.1 160 GLY GLU 1 0.861098707
NP_000124.1 161 TYR CYS 1 0.985450447
NP_000124.1 167 GLN HIS 1 0.63132447
NP_000124.1 173 ALA VAL 1 0.357686311
NP_000124.1 174 VAL MET 1 0.428958207
NP_000124.1 178 CYS ARG 1 1.01627958
NP_000124.1 178 CYS TRP 1 0.990023136
NP_000124.1 179 GLY ARG 1 0.968108237
NP_000124.1 191 ARG CYS 1 0.459521592
NP_000124.1 191 ARG HIS 1 0.428540677
NP_000124.1 192 ALA PRO 1 0.644673467
NP_000124.1 224 PHE LEU 1 0.650453389
NP_000124.1 226 ARG GLN 1 0.987944603
NP_000124.1 226 ARG GLY 1 1.01648271
NP_000124.1 227 VAL PHE 1 0.999376059
NP_000124.1 228 VAL ALA 1 0.912764251
NP_000124.1 228 VAL LEU 1 0.874992192
NP_000124.1 229 GLY SER 1 0.892741859
NP_000124.1 230 GLY ARG 1 1.08670759
NP_000124.1 233 ALA ASP 1 0.903109491
NP_000124.1 236 GLY ASP 1 1.02474725
NP_000124.1 236 GLY CYS 1 1.05533957
NP_000124.1 239 PRO ARG 1 1.04464018
NP_000124.1 239 PRO SER 1 0.988083959
NP_000124.1 240 TRP ARG 1 1.11236894
NP_000124.1 240 TRP CYS 1 1.13233709
NP_000124.1 241 GLN HIS 1 1.00795794
NP_000124.1 241 GLN LYS 1 1.09548795
NP_000124.1 244 LEU SER 1 0.87109381
NP_000124.1 252 CYS SER 1 1.09071338
NP_000124.1 252 CYS TYR 1 1.11841905
NP_000124.1 254 GLY SER 1 1.03156793
NP_000124.1 254 GLY VAL 1 1.06071794
NP_000124.1 257 VAL ILE 0 0.469402194
NP_000124.1 261 TRP GLY 1 0.930599689
NP_000124.1 262 ILE MET 1 0.902746916
NP_000124.1 262 ILE PHE 1 0.905030847
NP_000124.1 265 ALA THR 1 0.945746303
NP_000124.1 266 ALA THR 1 0.973325729
NP_000124.1 266 ALA VAL 1 0.994362295
NP_000124.1 267 HIS ARG 1 1.07357728
NP_000124.1 267 HIS GLN 1 1.01589406
NP_000124.1 268 CYS TRP 1 1.11019146
NP_000124.1 280 GLY SER 1 0.992061853
NP_000124.1 280 GLY VAL 1 1.03738391
NP_000124.1 282 HIS ARG 1 0.598764956
NP_000124.1 282 HIS GLN 1 0.594199777
NP_000124.1 284 ILE ASN 1 0.585146785
NP_000124.1 289 HIS TYR 1 0.56638056
NP_000124.1 291 GLU LYS 1 0.939032614
NP_000124.1 292 GLN LYS 1 0.58873719
NP_000124.1 296 VAL GLU 1 0.980372131
NP_000124.1 302 HIS ARG 1 0.975184321
NP_000124.1 303 HIS TYR 1 0.636119902
NP_000124.1 305 TYR CYS 1 0.899645746
NP_000124.1 306 ASN SER 1 0.541248918
NP_000124.1 315 ASP ASN 1 1.01004207
NP_000124.1 315 ASP GLY 1 1.02358019
NP_000124.1 316 ILE PHE 1 0.869729042
NP_000124.1 316 ILE THR 1 0.838547766
NP_000124.1 317 ALA ASP 1 1.05314326
NP_000124.1 319 LEU ARG 1 0.971737325
NP_000124.1 319 LEU PRO 1 1.05902719
NP_000124.1 324 PRO HIS 1 0.916615903
NP_000124.1 324 PRO THR 1 0.929433405
NP_000124.1 325 LEU ILE 1 0.620120764
NP_000124.1 329 SER ARG 1 0.581693053
NP_000124.1 330 TYR CYS 1 0.748892665
NP_000124.1 331 VAL PHE 1 0.891038895
NP_000124.1 333 PRO HIS 1 0.96647805
NP_000124.1 334 ILE MET 1 0.670983434
NP_000124.1 334 ILE THR 1 0.709275961
NP_000124.1 335 CYS ARG 1 1.01497447
NP_000124.1 335 CYS SER 1 0.942952573
NP_000124.1 335 CYS TYR 1 0.981905222
NP_000124.1 337 ALA THR 1 0.796983838
NP_000124.1 337 ALA VAL 1 0.789123237
NP_000124.1 341 TYR CYS 1 0.724939346
NP_000124.1 342 THR ALA 1 0.714300573
NP_000124.1 344 ILE ASN 1 0.657634795
NP_000124.1 349 GLY GLU 1 0.702845335
NP_000124.1 350 SER ALA 0 0.573940277
NP_000124.1 353 VAL ALA 1 0.903734982
NP_000124.1 353 VAL GLU 1 1.01724899
NP_000124.1 353 VAL GLY 1 0.897493958
NP_000124.1 353 VAL LEU 1 0.83794564
NP_000124.1 354 SER ARG 1 1.04241264
NP_000124.1 355 GLY ASP 1 1.11739206
NP_000124.1 359 VAL GLY 1 0.754497647
NP_000124.1 360 PHE ILE 1 0.564759016
NP_000124.1 363 GLY TRP 1 0.989246011
NP_000124.1 366 ALA ASP 1 0.917631984
NP_000124.1 369 LEU VAL 1 0.907492995
NP_000124.1 370 GLN PRO 1 1.08963215
NP_000124.1 374 VAL ILE 1 0.547575295
NP_000124.1 375 PRO THR 1 1.00283897
NP_000124.1 377 VAL PHE 1 0.89360106
NP_000124.1 379 ARG LEU 1 0.620164335
NP_000124.1 37 ALA THR 1 0.770425439
NP_000124.1 380 ALA ASP 1 0.600882113
NP_000124.1 381 THR ALA 1 0.528829515
NP_000124.1 381 THR LYS 1 0.643541813
NP_000124.1 383 LEU ILE 1 0.544649601
NP_000124.1 384 ARG LEU 1 0.523125768
NP_000124.1 387 LYS GLU 1 0.550080776
NP_000124.1 390 ILE PHE 1 0.794009328
NP_000124.1 391 TYR CYS 1 0.816611052
NP_000124.1 392 ASN ASP 1 0.624943435
NP_000124.1 393 ASN ILE 1 0.80065763
NP_000124.1 395 PHE ILE 1 0.847960174
NP_000124.1 395 PHE LEU 1 0.974904537
NP_000124.1 398 GLY ASP 1 1.10864496
NP_000124.1 402 GLY ARG 1 0.728576779
NP_000124.1 403 GLY ASP 1 0.737583101
NP_000124.1 403 GLY CYS 1 0.740453839
NP_000124.1 405 ASP GLY 1 1.05723584
NP_000124.1 409 GLY ALA 1 1.0381968
NP_000124.1 409 GLY GLU 1 1.062307
NP_000124.1 410 ASP HIS 1 1.00522721
NP_000124.1 414 PRO THR 1 0.988584578
NP_000124.1 415 HIS ARG 1 0.995467603
NP_000124.1 415 HIS GLN 1 0.926975369
NP_000124.1 419 VAL GLU 1 0.71388644
NP_000124.1 420 GLU LYS 1 0.529223502
NP_000124.1 422 THR ASN 1 0.810196519
NP_000124.1 427 GLY ALA 1 1.07175362
NP_000124.1 427 GLY ARG 1 1.11006308
NP_000124.1 427 GLY GLU 1 1.08833063
NP_000124.1 430 SER THR 1 0.991124392
NP_000124.1 431 TRP CYS 1 1.09931684
NP_000124.1 431 TRP GLY 1 1.03926528
NP_000124.1 434 GLU GLY 1 0.821349382
NP_000124.1 434 GLU LYS 1 0.842973292
NP_000124.1 435 CYS TYR 1 1.07976031
NP_000124.1 43 ARG GLN 1 0.931946278
NP_000124.1 43 ARG LEU 1 0.951299787
NP_000124.1 441 TYR HIS 1 0.931357205
NP_000124.1 442 GLY ARG 1 1.12788939
NP_000124.1 443 ILE THR 1 0.807758808
NP_000124.1 444 TYR HIS 1 1.02742648
NP_000124.1 446 LYS ASN 1 0.841888785
NP_000124.1 448 SER TYR 1 0.851786613
NP_000124.1 449 ARG TRP 1 0.649899364
NP_000124.1 450 TYR CYS 1 0.941565871
NP_000124.1 453 TRP ARG 1 1.02831459
NP_000124.1 454 ILE THR 1 0.826183081
NP_000124.1 458 THR LYS 1 0.895132065
NP_000124.1 45 LYS ASN 1 0.751467645
NP_000124.1 48 ASN ILE 1 0.916452706
NP_000124.1 50 GLY ASP 1 0.765273035
NP_000124.1 50 GLY SER 1 0.654702187
NP_000124.1 53 GLU GLY 1 0.985654354
NP_000124.1 53 GLU LYS 1 1.00874531
NP_000124.1 53 GLU VAL 1 0.957105696
NP_000124.1 54 GLU ALA 1 0.917739809
NP_000124.1 54 GLU LYS 1 1.01244938
NP_000124.1 58 GLY ALA 1 0.881483495
NP_000124.1 63 GLU ALA 1 0.943772137
NP_000124.1 64 CYS ARG 1 1.09350836
NP_000124.1 64 CYS TYR 1 1.0844394
NP_000124.1 67 GLU LYS 1 1.00690985
NP_000124.1 69 CYS ARG 1 1.07111895
NP_000124.1 69 CYS GLY 1 1.04926383
NP_000124.1 69 CYS TYR 1 1.05821133
NP_000124.1 72 GLU GLN 1 0.952936232
NP_000124.1 72 GLU GLY 1 0.983864009
NP_000124.1 73 GLU ALA 1 0.91382736
NP_000124.1 73 GLU ASP 1 1.00881159
NP_000124.1 78 PHE SER 1 0.963965476
NP_000124.1 79 GLU ALA 1 0.60948658
NP_000124.1 79 GLU GLN 1 0.663179219
NP_000124.1 79 GLU LYS 1 0.701811254
NP_000124.1 84 THR ALA 1 0.786937594
NP_000124.1 84 THR ARG 1 0.913011551
NP_000124.1 87 PHE CYS 1 0.99141866
NP_000124.1 87 PHE VAL 1 0.951480508
NP_000124.1 89 LYS GLU 1 0.520228684
NP_000124.1 92 VAL ALA 1 0.365224332
NP_000124.1 93 ASP ASN 1 0.890729547
NP_000124.1 95 ASP VAL 1 0.870877802
NP_000124.1 97 CYS SER 1 1.05584657
NP_000127.2 139 GLY GLU 0 0.3458184
NP_000127.2 190 LEU PHE 0 0.244849756
NP_000127.2 312 ILE VAL 0 0.0285424646
NP_000127.2 386 SER PRO 0 0.584983826
NP_000127.2 449 VAL MET 0 0.137083203
NP_000127.2 465 GLN ARG 0 0.0466787256
NP_000127.2 494 PHE LEU 0 0.143683031
NP_000127.2 496 LEU ARG 1 0.490624666
NP_000127.2 554 LEU PRO 1 0.477412701
NP_000128.1 12 PHE SER 0 0.856131375
NP_000128.1 138 GLY ARG 0 0.859479725
NP_000128.1 158 GLY ASP 1 0.789106846
NP_000128.1 189 VAL ILE 0 0.0235423539
NP_000128.1 199 GLU VAL 0 0.863301694
NP_000128.1 207 GLY ASP 1 0.667138577
NP_000128.1 249 PRO THR 1 0.776627779
NP_000128.1 261 PRO LEU 1 0.831196189
NP_000128.1 294 THR PRO 1 0.620381236
NP_000128.1 341 ARG TRP 0 0.406425536
NP_000128.1 35 ALA THR 1 0.660589993
NP_000128.1 369 GLY VAL 1 0.773385108
NP_000128.1 381 ARG GLY 1 0.662015021
NP_000128.1 402 ARG HIS 0 0.313123465
NP_000128.1 405 PHE HIS 1 0.864462376
NP_000128.1 54 VAL GLY 0 0.135120466
NP_000128.1 62 PHE CYS 1 0.455498099
NP_000128.1 64 GLN HIS 1 0.148336813
NP_000130.1 138 SER ASN 0 0.103950992
NP_000130.1 178 SER ALA 0 0.153088838
NP_000130.1 237 GLU GLY 0 0.0330592841
NP_000131.2 101 LEU PRO 1 0.508812129
NP_000131.2 129 GLY ARG 0 0.703360736
NP_000131.2 139 GLN LEU 1 0.794090867
NP_000131.2 185 ALA THR 1 0.489561468
NP_000131.2 192 PRO THR 1 0.718496382
NP_000131.2 236 CYS TYR 1 0.490211815
NP_000131.2 267 MET ILE 0 0.437396705
NP_000131.2 274 ASP ASN 1 0.721107483
NP_000131.2 283 THR ILE 1 0.605351925
NP_000131.2 285 GLN ARG 1 0.209414929
NP_000131.2 288 MET LYS 1 0.733403385
NP_000131.2 318 SER TYR 1 0.213650346
NP_000131.2 334 PRO LEU 1 0.774642825
NP_000131.2 362 VAL GLY 1 0.165357664
NP_000131.2 379 LYS ASN 1 0.16503571
NP_000131.2 406 CYS SER 1 0.660174012
NP_000131.2 406 CYS TYR 1 0.692780316
NP_000131.2 55 GLY CYS 0 0.451861978
NP_000131.2 96 ARG GLN 0 0.0908729658
NP_000135.2 122 ASP TYR 1 0.316165209
NP_000135.2 130 GLY VAL 1 0.442870945
NP_000135.2 146 ASN LYS 1 0.559491217
NP_000135.2 154 ILE PHE 1 0.665205836
NP_000135.2 155 TRP ARG 1 0.604931772
NP_000135.2 173 TRP GLY 1 0.623568416
NP_000135.2 183 HIS ARG 1 0.463899285
NP_000135.2 186 LEU ARG 1 0.786545217
NP_000135.2 191 THR ALA 0 0.319727868
NP_000135.2 202 SER CYS 0 0.368208021
NP_000135.2 57 SER LEU 0 0.268802047
NP_000135.2 67 ASN SER 0 0.296173692
NP_000135.2 76 MET VAL 0 0.176539809
NP_000144.2 111 GLY SER 1 0.710799098
NP_000144.2 117 MET VAL 0 0.646573126
NP_000144.2 184 ARG CYS 0 0.222241119
NP_000144.2 187 ASP VAL 1 0.267400861
NP_000144.2 231 GLU LYS 1 0.217602447
NP_000144.2 239 LEU PRO 1 0.248377711
NP_000144.2 248 ASP ASN 0 0.476145953
NP_000144.2 263 ALA THR 1 0.465591371
NP_000144.2 284 GLY SER 1 0.727716863
NP_000144.2 314 TYR CYS 1 0.754741013
NP_000144.2 318 PRO ALA 1 0.382719129
NP_000144.2 319 TYR CYS 0 0.597625434
NP_000144.2 336 VAL MET 0 0.145736307
NP_000144.2 370 TYR PHE 0 0.554319441
NP_000144.2 400 PRO LEU 1 0.383905441
NP_000144.2 427 TYR CYS 0 0.428341687
NP_000144.2 434 SER PHE 0 0.181714281
NP_000144.2 525 GLU LYS 0 0.215778992
NP_000144.2 566 VAL GLY 1 0.551650882
NP_000144.2 569 GLU LYS 0 0.679757416
NP_000144.2 579 ALA GLU 1 0.719519496
NP_000144.2 57 GLY SER 1 0.703294575
NP_000144.2 592 ALA SER 1 0.52130729
NP_000144.2 601 ALA THR 0 0.430578977
NP_000144.2 641 THR ALA 0 0.325544924
NP_000145.1 139 LEU PRO 1 0.825982571
NP_000145.1 184 ILE MET 0 0.448562622
NP_000145.1 256 ARG TRP 1 0.669494987
NP_000145.1 277 ARG GLN 1 0.704274058
NP_000145.1 281 VAL MET 1 0.468265742
NP_000145.1 312 ARG HIS 0 0.116939902
NP_000145.1 32 VAL MET 1 0.141497463
NP_000145.1 344 THR MET 1 0.702010095
NP_000145.1 349 GLY SER 1 0.916188538
NP_000145.1 68 ARG CYS 1 0.357055843
NP_000147.1 111 ILE LEU 0 0.220015869
NP_000147.1 169 CYS TYR 1 0.805305004
NP_000147.1 170 ASN SER 0 0.588361621
NP_000147.1 174 TRP LEU 0 0.539225459
NP_000147.1 235 LYS ASN 0 0.612029552
NP_000147.1 50 MET LEU 1 0.701818168
NP_000147.1 54 ALA PRO 1 0.774790943
NP_000148.2 39 GLY ASP 0 0.502968729
NP_000148.2 400 MET ILE 0 0.235289365
NP_000148.2 408 THR MET 0 0.224067211
NP_000148.2 422 LEU ILE 0 0.636963546
NP_000148.2 534 ARG CYS 0 0.387375772
NP_000150.1 113 TYR HIS 1 0.623161316
NP_000150.1 115 CYS TYR 1 0.675091326
NP_000150.1 116 ALA GLY 0 0.234658003
NP_000150.1 122 ALA VAL 1 0.33048752
NP_000150.1 132 ARG GLN 0 0.699823201
NP_000150.1 133 VAL MET 1 0.627435446
NP_000150.1 138 ARG GLY 1 0.826809943
NP_000150.1 139 SER LEU 1 0.780365884
NP_000150.1 143 VAL ALA 0 0.621863425
NP_000150.1 155 TYR HIS 1 0.480396718
NP_000150.1 161 ARG GLN 1 0.310533732
NP_000150.1 181 GLU GLN 1 0.676854551
NP_000150.1 181 GLU LYS 1 0.77425462
NP_000150.1 185 GLY ALA 1 0.62554121
NP_000150.1 191 MET THR 1 0.673328936
NP_000150.1 217 PRO LEU 1 0.731920302
NP_000150.1 227 ARG PRO 1 0.784737051
NP_000150.1 244 GLY ASP 0 0.773458421
NP_000150.1 248 PRO LEU 1 0.684468925
NP_000150.1 257 ARG TRP 1 0.754881024
NP_000150.1 259 SER PRO 1 0.927571952
NP_000150.1 263 MET VAL 1 0.353156626
NP_000150.1 266 MET ILE 1 0.575181007
NP_000150.1 266 MET VAL 1 0.566870809
NP_000150.1 283 LEU PRO 1 0.715809107
NP_000150.1 293 ALA THR 1 0.735859752
NP_000150.1 295 TYR HIS 1 0.582719624
NP_000150.1 298 ALA THR 0 0.377273798
NP_000150.1 298 ALA VAL 0 0.351962119
NP_000150.1 304 ALA THR 1 0.646191478
NP_000150.1 305 SER LEU 1 0.727891266
NP_000150.1 309 LEU TRP 1 0.395566225
NP_000150.1 313 ARG GLN 1 0.656772792
NP_000150.1 333 GLN GLU 1 0.620654345
NP_000150.1 349 ALA THR 1 0.316372752
NP_000150.1 355 ARG CYS 1 0.726739585
NP_000150.1 362 ALA ASP 0 0.299838901
NP_000150.1 365 GLU LYS 1 0.583965242
NP_000150.1 382 ALA THR 1 0.647128224
NP_000150.1 383 ARG HIS 1 0.711766481
NP_000150.1 385 ALA VAL 1 0.370115846
NP_000150.1 390 GLY ALA 1 0.700956702
NP_000150.1 390 GLY ARG 1 0.785269976
NP_000150.1 392 ASN ASP 1 0.804630518
NP_000150.1 394 ILE SER 0 0.68183279
NP_000150.1 400 VAL MET 1 0.505455792
NP_000150.1 402 ARG TRP 1 0.751488924
NP_000150.1 403 HIS ARG 1 0.876148939
NP_000150.1 405 MET VAL 0 0.209870443
NP_000150.1 407 LEU PRO 1 0.922734559
NP_000150.1 414 GLU LYS 1 0.863233685
NP_000150.1 416 THR ILE 1 0.696844339
NP_000150.1 421 ALA VAL 1 0.575509131
NP_000150.1 429 THR MET 1 0.620894432
NP_000150.1 433 ALA GLU 1 0.604441702
NP_000150.1 44 SER TRP 0 0.172278747
NP_000150.1 50 TRP CYS 1 0.636990905
NP_000150.1 71 PHE SER 1 0.437957227
NP_000150.1 88 ARG CYS 1 0.361527592
NP_000150.1 90 GLU LYS 1 0.740210235
NP_000150.1 94 ARG LEU 1 0.264666677
NP_000151.1 303 PHE CYS 0 0.363692224
NP_000151.1 40 GLY SER 0 0.0862814486
NP_000155.1 232 THR MET 0 0.083969444
NP_000157.1 100 HIS TYR 1 0.759830058
NP_000157.1 103 LYS GLU 1 0.73655647
NP_000157.1 104 LYS THR 1 0.694846988
NP_000157.1 11 SER GLY 1 0.767919123
NP_000157.1 124 LYS ASN 1 0.759776711
NP_000157.1 125 VAL ASP 1 0.607560813
NP_000157.1 126 HIS TYR 1 0.662419856
NP_000157.1 127 ILE MET 1 0.811795413
NP_000157.1 127 ILE SER 1 0.8265872
NP_000157.1 128 SER PRO 1 0.878376544
NP_000157.1 130 THR ILE 1 0.72469306
NP_000157.1 133 TRP ARG 1 1.06360281
NP_000157.1 135 TYR CYS 1 0.933336735
NP_000157.1 138 SER ASN 1 0.817865014
NP_000157.1 13 VAL LEU 1 0.814923942
NP_000157.1 142 ARG GLU 1 0.895234764
NP_000157.1 146 GLU LYS 1 0.934455574
NP_000157.1 149 PHE ILE 1 0.884084225
NP_000157.1 149 PHE VAL 1 0.889843166
NP_000157.1 14 ASN LYS 1 0.811633527
NP_000157.1 153 PHE SER 1 0.731438756
NP_000157.1 156 LEU PHE 1 0.679497838
NP_000157.1 157 TYR CYS 1 0.938965917
NP_000157.1 158 PRO ALA 1 0.733956039
NP_000157.1 159 GLY ASP 1 0.913402677
NP_000157.1 161 ALA PRO 1 0.845383644
NP_000157.1 164 ARG TRP 1 0.757079363
NP_000157.1 168 CYS ARG 1 1.09029877
NP_000157.1 168 CYS TYR 1 1.05425155
NP_000157.1 172 PRO ALA 1 0.871912897
NP_000157.1 172 PRO LEU 1 0.912486553
NP_000157.1 173 CYS ARG 1 1.04538918
NP_000157.1 177 VAL GLU 1 0.968940079
NP_000157.1 179 CYS ARG 1 1.07610881
NP_000157.1 183 ARG CYS 1 0.752003014
NP_000157.1 183 ARG HIS 1 0.758408248
NP_000157.1 183 ARG SER 1 0.749138653
NP_000157.1 184 PRO ARG 1 0.970074952
NP_000157.1 184 PRO LEU 1 0.923862875
NP_000157.1 186 GLU LYS 1 0.945735991
NP_000157.1 189 VAL GLY 1 0.846411765
NP_000157.1 191 THR ALA 1 0.823018491
NP_000157.1 192 VAL PHE 1 0.683487058
NP_000157.1 193 PHE LEU 1 0.880666077
NP_000157.1 198 SER PHE 1 0.852934599
NP_000157.1 199 GLY ARG 1 1.00006795
NP_000157.1 201 CYS TYR 1 0.959051311
NP_000157.1 203 ILE ASN 1 0.691724479
NP_000157.1 204 LEU PHE 1 0.883520246
NP_000157.1 205 ASN SER 1 0.845965683
NP_000157.1 208 GLU LYS 1 1.08358431
NP_000157.1 211 TYR HIS 1 0.782222807
NP_000157.1 215 ARG TRP 1 0.759679556
NP_000157.1 219 ARG HIS 1 0.655384362
NP_000157.1 230 ARG LEU 1 0.316800743
NP_000157.1 238 ARG HIS 1 0.190865561
NP_000157.1 239 LEU ILE 1 0.1534843
NP_000157.1 23 VAL ALA 1 0.75378108
NP_000157.1 24 TRP CYS 1 1.02642548
NP_000157.1 25 LEU PHE 1 0.86330092
NP_000157.1 264 ARG CYS 1 0.423122913
NP_000157.1 26 SER TRP 1 0.895403087
NP_000157.1 28 ILE ASN 1 0.888674617
NP_000157.1 29 PHE LEU 1 0.897641897
NP_000157.1 30 ILE ASN 1 0.879354298
NP_000157.1 30 ILE THR 1 0.85173583
NP_000157.1 34 MET ILE 1 0.818699896
NP_000157.1 34 MET LYS 1 0.925556302
NP_000157.1 35 VAL MET 1 0.810158372
NP_000157.1 37 VAL MET 1 0.702019095
NP_000157.1 38 VAL MET 1 0.723365963
NP_000157.1 40 ALA THR 1 0.781148255
NP_000157.1 40 ALA VAL 1 0.769996941
NP_000157.1 41 GLU LYS 1 0.705643356
NP_000157.1 49 SER PRO 1 0.757487118
NP_000157.1 55 THR ALA 1 0.734386563
NP_000157.1 55 THR ARG 1 0.889857411
NP_000157.1 55 THR ILE 1 0.720912874
NP_000157.1 56 LEU PHE 1 0.68152374
NP_000157.1 59 GLY CYS 1 0.959499836
NP_000157.1 75 ARG GLN 1 0.961864233
NP_000157.1 75 ARG PRO 1 0.998242974
NP_000157.1 75 ARG TRP 1 0.999999523
NP_000157.1 81 LEU PHE 1 0.806537032
NP_000157.1 83 LEU PRO 1 0.879903674
NP_000157.1 84 VAL ILE 1 0.573174894
NP_000157.1 85 SER CYS 1 0.814268351
NP_000157.1 85 SER PHE 1 0.829715788
NP_000157.1 86 THR SER 1 0.775912762
NP_000157.1 87 PRO ALA 1 0.941589952
NP_000157.1 90 LEU VAL 1 0.726150036
NP_000157.1 93 MET VAL 1 0.648705184
NP_000157.1 94 HIS GLN 1 0.906022012
NP_000157.1 94 HIS TYR 1 0.926988363
NP_000157.1 9 LEU TRP 1 0.704619765
NP_000159.3 1047 GLN PRO 0 0.0986991972
NP_000159.3 1070 THR SER 0 0.0831039846
NP_000159.3 1200 HIS ASP 0 0.163750559
NP_000159.3 1222 PRO SER 0 0.0629976466
NP_000159.3 123 HIS ASN 0 0.183756113
NP_000159.3 1335 PRO LEU 0 0.0691141337
NP_000159.3 1336 GLY GLU 0 0.111153059
NP_000159.3 1457 ALA VAL 0 0.0507492274
NP_000159.3 1504 ILE LEU 0 0.234184057
NP_000159.3 1537 ARG CYS 0 0.130268991
NP_000159.3 248 ARG HIS 0 0.14651455
NP_000159.3 331 SER GLY 0 0.210138142
NP_000159.3 355 VAL ILE 0 0.0599377863
NP_000159.3 376 HIS GLN 0 0.162627771
NP_000159.3 515 CYS GLY 1 0.681849241
NP_000159.3 520 CYS TYR 1 0.57133472
NP_000159.3 615 THR SER 0 0.192898676
NP_000159.3 625 ARG TRP 1 0.602426171
NP_000159.3 691 GLN HIS 0 0.0383016095
NP_000159.3 707 PRO SER 1 0.051674787
NP_000159.3 727 GLY ARG 1 0.136351541
NP_000159.3 777 HIS TYR 0 0.145234749
NP_000159.3 815 ASN LYS 0 0.119146332
NP_000159.3 854 ILE VAL 0 0.00661201915
NP_000159.3 879 ALA THR 0 0.047916919
NP_000159.3 934 ALA PRO 1 0.0637468174
NP_000159.3 998 PRO LEU 0 0.072184138
NP_000161.2 107 MET VAL 0 0.152059108
NP_000161.2 149 ARG TRP 0 0.852369666
NP_000161.2 14 ARG SER 0 0.148707792
NP_000161.2 1 MET THR 1 0.112444758
NP_000161.2 207 LEU VAL 0 0.542013228
NP_000161.2 223 PRO ARG 0 0.221789911
NP_000161.2 291 CYS GLY 0 0.362335056
NP_000161.2 313 ALA PRO 1 0.737133384
NP_000161.2 366 GLN ARG 0 0.807379007
NP_000161.2 389 ALA VAL 1 0.677612066
NP_000161.2 444 CYS TYR 0 0.201849312
NP_000161.2 523 GLN GLU 0 0.404164732
NP_000161.2 569 ALA THR 0 0.08955805
NP_000161.2 59 ARG THR 1 0.12541686
NP_000161.2 611 VAL GLY 1 0.172819436
NP_000161.2 689 LYS ARG 0 0.0867666677
NP_000161.2 694 ALA PRO 1 0.767613471
NP_000161.2 700 PRO ALA 1 0.732201159
NP_000161.2 728 GLY ARG 1 0.857790649
NP_000161.2 739 ARG HIS 1 0.276006013
NP_000161.2 753 HIS PRO 1 0.706099808
NP_000161.2 762 GLY ARG 1 0.835765421
NP_000161.2 765 PRO SER 1 0.663340688
NP_000161.2 771 GLY ARG 1 0.695522487
NP_000161.2 790 ARG GLN 0 0.199369594
NP_000161.2 802 ALA VAL 1 0.417954713
NP_000161.2 82 LEU TRP 1 0.293797165
NP_000161.2 895 MET VAL 0 0.309566468
NP_000161.2 949 PRO LEU 1 0.532353997
NP_000161.2 950 HIS ARG 0 0.626445532
NP_000162.2 175 MET VAL 1 0.617499709
NP_000162.2 259 SER ARG 1 0.82423526
NP_000162.2 270 PHE LEU 0 0.705913723
NP_000162.2 295 SER ASN 1 0.435440451
NP_000162.2 298 SER THR 1 0.205272123
NP_000162.2 394 PRO LEU 0 0.185513124
NP_000162.2 420 ARG CYS 0 0.56926614
NP_000162.2 420 ARG HIS 1 0.650200486
NP_000162.2 432 MET ILE 0 0.422966182
NP_000166.2 114 ASP VAL 1 0.455696166
NP_000166.2 135 ARG CYS 0 0.327418357
NP_000166.2 195 THR ILE 1 0.395667344
NP_000166.2 208 ILE THR 0 0.384386212
NP_000166.2 273 ARG HIS 1 0.839213371
NP_000166.2 278 SER LEU 1 0.798637152
NP_000166.2 308 ARG HIS 0 0.259129792
NP_000166.2 309 THR MET 0 0.238047779
NP_000166.2 339 LEU PRO 1 0.9311198
NP_000166.2 343 GLN ARG 1 0.778804481
NP_000166.2 452 ALA VAL 0 0.147367924
NP_000166.2 472 ARG HIS 1 0.424394667
NP_000166.2 495 GLU LYS 1 0.867964447
NP_000167.1 23 ARG LYS 0 0.0928884968
NP_000167.1 242 ASN SER 0 -0.0549681783
NP_000167.1 286 LEU PHE 0 0.0204690173
NP_000167.1 29 PHE LEU 0 0.150477841
NP_000167.1 362 GLU LYS 0 0.0205199458
NP_000167.1 363 ASN SER 0 -0.00127958553
NP_000167.1 421 CYS TYR 1 0.838980675
NP_000167.1 477 ARG HIS 1 0.741952598
NP_000167.1 65 PHE VAL 0 0.0134278098
NP_000167.1 753 LEU PHE 1 0.403765857
NP_000167.1 766 ASN ASP 0 0.151277661
NP_000168.1 129 ALA THR 0 0.30193162
NP_000168.1 195 ARG GLN 0 0.0577922054
NP_000168.1 231 ASN ASP 0 0.0175498985
NP_000168.1 278 PRO LEU 0 0.0285002925
NP_000168.1 292 ALA SER 0 -0.019746447
NP_000168.1 295 ARG CYS 0 0.0802699849
NP_000168.1 423 ASP ASN 0 0.414815664
NP_000168.1 460 VAL MET 0 0.272964418
NP_000168.1 481 ARG CYS 0 0.0846643746
NP_000168.1 556 GLY ARG 0 0.0615510046
NP_000168.1 563 THR SER 0 0.0887686685
NP_000168.1 61 LYS ARG 0 -0.0320837125
NP_000168.1 704 TRP ARG 0 0.196970195
NP_000168.1 741 ARG GLN 0 -0.0101403194
NP_000168.1 76 PHE LEU 0 0.165796071
NP_000169.1 199 TYR CYS 0 0.453552395
NP_000169.1 254 LEU ARG 1 0.861488581
NP_000169.1 267 ARG TRP 1 0.829593718
NP_000169.1 270 TYR HIS 1 0.786012113
NP_000169.1 315 GLY VAL 0 0.115023978
NP_000169.1 330 ARG CYS 0 0.156731874
NP_000169.1 345 GLU ALA 1 0.110500284
NP_000169.1 345 GLU GLY 1 0.152402773
NP_000169.1 392 ARG MET 0 0.159588844
NP_000169.1 418 ARG GLN 0 0.114374489
NP_000169.1 437 LYS GLU 0 0.2535882
NP_000169.1 464 GLY VAL 1 0.755154014
NP_000170.1 1048 GLN GLU 0 0.312908024
NP_000170.1 1069 GLY GLU 1 0.269049019
NP_000170.1 1082 PRO LEU 0 0.412719041
NP_000170.1 1082 PRO SER 0 0.38050586
NP_000170.1 1087 PRO THR 1 0.494668782
NP_000170.1 1100 THR ARG 0 0.327280849
NP_000170.1 1163 GLU VAL 1 0.270350754
NP_000170.1 1196 GLU LYS 0 0.718369007
NP_000170.1 1213 ASP VAL 0 0.643816113
NP_000170.1 1232 VAL LEU 0 0.488249809
NP_000170.1 1253 VAL GLU 0 0.646727979
NP_000170.1 1253 VAL LEU 0 0.489420652
NP_000170.1 1260 VAL ILE 0 0.0344570614
NP_000170.1 1273 ASN SER 0 0.291441381
NP_000170.1 1284 THR MET 1 0.5263502
NP_000170.1 128 ARG LEU 1 0.128338948
NP_000170.1 144 SER ILE 0 0.158920825
NP_000170.1 196 CYS PHE 0 0.209680185
NP_000170.1 20 ALA VAL 1 0.109121762
NP_000170.1 227 SER ILE 1 0.200649589
NP_000170.1 25 ALA VAL 0 0.211083636
NP_000170.1 270 LYS MET 0 0.0595747344
NP_000170.1 285 SER ILE 1 0.118698254
NP_000170.1 319 THR MET 0 0.0426650643
NP_000170.1 340 PHE SER 1 0.112240016
NP_000170.1 396 LEU VAL 0 0.471414447
NP_000170.1 39 GLY GLU 0 0.56105572
NP_000170.1 42 PRO SER 0 0.336067408
NP_000170.1 449 LEU PRO 1 0.754999816
NP_000170.1 503 SER CYS 0 0.276224405
NP_000170.1 566 GLY ARG 1 0.771037817
NP_000170.1 580 SER LEU 0 0.57049334
NP_000170.1 635 ARG GLY 1 0.282270163
NP_000170.1 65 SER LEU 0 0.130855247
NP_000170.1 666 SER PRO 1 0.311389297
NP_000170.1 720 THR ILE 0 0.101664938
NP_000170.1 761 ARG GLY 0 0.314953059
NP_000170.1 764 THR ASN 1 0.157558307
NP_000170.1 795 ILE THR 0 0.298389226
NP_000170.1 850 TYR CYS 1 0.534801066
NP_000170.1 866 LYS THR 0 0.328314722
NP_000170.1 878 VAL ALA 0 0.0590973087
NP_000170.1 886 ILE VAL 0 0.0812936425
NP_000170.1 901 ARG HIS 1 0.202645391
NP_000172.2 136 GLY ARG 1 0.51293093
NP_000172.2 148 PRO SER 1 0.79697758
NP_000172.2 150 GLU LYS 1 0.705843568
NP_000172.2 176 LEU PHE 1 0.558646917
NP_000172.2 233 VAL ILE 0 0.181686118
NP_000172.2 243 LEU PRO 1 0.720005333
NP_000172.2 320 TYR CYS 1 0.686021686
NP_000172.2 320 TYR SER 1 0.674051404
NP_000172.2 351 HIS TYR 0 0.744293034
NP_000172.2 362 ASP ASN 1 0.536612928
NP_000172.2 374 ARG CYS 1 0.313888997
NP_000172.2 382 ARG HIS 1 0.761609972
NP_000172.2 408 PRO SER 1 0.670625627
NP_000172.2 415 PRO LEU 1 0.126975134
NP_000172.2 494 PRO ALA 0 0.0257515237
NP_000172.2 511 TYR CYS 0 0.199366242
NP_000172.2 52 SER PHE 1 0.179248437
NP_000172.2 611 ARG TRP 1 0.710460424
NP_000172.2 619 ALA VAL 1 0.598896503
NP_000172.2 626 TYR HIS 1 0.626608908
NP_000179.2 194 LYS ARG 0 0.198383793
NP_000179.2 314 ALA THR 0 0.172287613
NP_000179.2 334 PHE LEU 0 0.245763585
NP_000179.2 358 ARG CYS 0 0.134419039
NP_000179.2 529 LEU SER 1 0.613348544
NP_000180.2 142 GLN HIS 0 0.15247567
NP_000180.2 148 LEU PHE 0 0.399119377
NP_000180.2 274 ARG CYS 0 0.300334156
NP_000180.2 314 ALA PRO 0 0.630144835
NP_000180.2 881 ASP ASN 0 0.117253579
NP_000181.2 111 GLY ARG 1 0.452462167
NP_000181.2 113 ILE THR 1 0.470968127
NP_000181.2 119 PRO LEU 1 0.689133644
NP_000181.2 149 ARG GLN 1 0.823586404
NP_000181.2 167 ARG GLN 1 0.782572627
NP_000181.2 167 ARG TRP 1 0.843482614
NP_000181.2 173 ARG GLN 1 0.800238907
NP_000181.2 178 ASP ASN 1 0.676037014
NP_000181.2 190 THR ILE 1 0.34857446
NP_000181.2 195 ARG CYS 1 0.830572069
NP_000181.2 201 ARG TRP 1 0.745619655
NP_000181.2 202 VAL LEU 1 0.561230838
NP_000181.2 212 MET VAL 1 0.525329053
NP_000181.2 215 VAL MET 1 0.592848301
NP_000181.2 216 GLY ASP 1 0.915607929
NP_000181.2 218 GLY ARG 1 0.934640765
NP_000181.2 225 ARG GLN 1 0.641887367
NP_000181.2 225 ARG GLY 1 0.714778364
NP_000181.2 22 ARG CYS 1 0.361214608
NP_000181.2 22 ARG GLY 0 0.375217497
NP_000181.2 238 LEU ARG 1 0.702218533
NP_000181.2 244 LEU PRO 1 0.703499496
NP_000181.2 246 ARG HIS 0 0.332817852
NP_000181.2 24 GLY SER 1 0.580995202
NP_000181.2 250 GLU ASP 1 0.914002538
NP_000181.2 250 GLU GLN 1 0.825099289
NP_000181.2 252 ALA THR 1 0.497886449
NP_000181.2 252 ALA VAL 1 0.470285654
NP_000181.2 260 GLY ASP 1 0.94434005
NP_000181.2 261 CYS TYR 1 0.890825093
NP_000181.2 267 VAL MET 1 0.348132849
NP_000181.2 269 THR ILE 1 0.345444769
NP_000181.2 26 ARG CYS 1 0.80167073
NP_000181.2 26 ARG HIS 1 0.771021724
NP_000181.2 270 ALA ASP 1 0.275426716
NP_000181.2 270 ALA GLY 1 0.176461309
NP_000181.2 278 LEU PRO 1 0.944675982
NP_000181.2 285 LEU ILE 0 0.260638893
NP_000181.2 30 LEU ARG 1 0.877390981
NP_000181.2 31 ALA PRO 1 0.740747213
NP_000181.2 31 ALA THR 1 0.653078914
NP_000181.2 335 GLY ASP 1 0.868261874
NP_000181.2 335 GLY SER 1 0.793288589
NP_000181.2 343 LEU PRO 1 0.774395227
NP_000181.2 34 GLN ARG 1 0.858796597
NP_000181.2 34 GLN LYS 1 0.904449463
NP_000181.2 34 GLN PRO 1 0.905528545
NP_000181.2 35 THR MET 1 0.47948879
NP_000181.2 42 LEU SER 1 0.759931028
NP_000181.2 59 THR ILE 1 0.154813915
NP_000181.2 61 ASP TYR 1 0.712443709
NP_000181.2 85 LEU ARG 1 0.604741633
NP_000181.2 90 VAL GLY 1 0.308528334
NP_000181.2 96 SER PHE 1 0.814089358
NP_000181.2 98 LYS ARG 1 0.853749514
NP_000181.2 99 ASP ASN 1 0.870904863
NP_000181.2 99 ASP HIS 1 0.845936298
NP_000184.1 102 CYS ARG 1 0.954800129
NP_000184.1 102 CYS TYR 1 0.948882639
NP_000184.1 110 ALA ASP 1 0.894079208
NP_000184.1 111 ILE ASN 1 0.506800532
NP_000184.1 111 ILE PHE 1 0.510395944
NP_000184.1 117 TRP GLY 1 0.940580666
NP_000184.1 140 HIS GLN 1 0.800396621
NP_000184.1 140 HIS PRO 1 0.853437364
NP_000184.1 143 GLY ASP 1 0.911079824
NP_000184.1 150 THR ARG 1 0.920788586
NP_000184.1 150 THR LYS 1 0.94056493
NP_000184.1 170 PHE CYS 1 0.907408297
NP_000184.1 171 ASP HIS 1 0.836950719
NP_000184.1 183 CYS ARG 1 0.960262239
NP_000184.1 188 GLU GLN 1 0.547254622
NP_000184.1 197 GLY VAL 1 0.87819767
NP_000184.1 198 CYS PHE 1 0.921963811
NP_000184.1 198 CYS SER 1 0.903992712
NP_000184.1 198 CYS TYR 1 0.923867106
NP_000184.1 222 ASP ASN 1 0.424353957
NP_000184.1 224 VAL GLU 1 0.587003827
NP_000184.1 226 ALA THR 1 0.374542207
NP_000184.1 236 SER ARG 1 0.710823536
NP_000184.1 241 PHE LEU 1 0.733189404
NP_000184.1 267 THR ILE 1 0.767926395
NP_000184.1 271 LEU PRO 1 0.867987871
NP_000184.1 275 ALA GLU 1 0.374149501
NP_000184.1 290 GLY ASP 0 0.379069209
NP_000184.1 310 ARG CYS 1 0.343787789
NP_000184.1 332 VAL ALA 1 0.505204439
NP_000184.1 347 PRO GLN 1 0.750169992
NP_000184.1 362 SER LEU 1 0.791483939
NP_000184.1 373 ALA THR 1 0.688313842
NP_000184.1 374 HIS ARG 1 0.789958656
NP_000184.1 377 PHE SER 1 0.485132664
NP_000184.1 381 ARG PRO 1 0.524534464
NP_000184.1 382 LEU PRO 1 0.513919652
NP_000184.1 383 ALA THR 1 0.297412843
NP_000184.1 416 THR ALA 1 0.371935457
NP_000184.1 424 PRO ALA 1 0.367811143
NP_000184.1 436 SER LEU 1 0.429903775
NP_000184.1 456 GLY ARG 1 0.551778018
NP_000184.1 53 GLU LYS 1 0.943132639
NP_000184.1 83 ASP VAL 1 0.759797812
NP_000184.1 84 ILE PHE 1 0.606136739
NP_000184.1 88 ASP VAL 1 0.703877389
NP_000185.1 124 THR PRO 1 0.52029264
NP_000185.1 124 THR SER 1 0.325918555
NP_000185.1 130 VAL ASP 1 0.997601449
NP_000185.1 132 ILE SER 1 0.703161418
NP_000185.1 132 ILE THR 1 0.709159255
NP_000185.1 133 VAL MET 1 0.804139733
NP_000185.1 135 ASP GLY 1 0.845851719
NP_000185.1 135 ASP VAL 1 0.819892108
NP_000185.1 136 ILE LYS 1 0.764378846
NP_000185.1 136 ILE THR 1 0.698498189
NP_000185.1 139 THR PRO 1 0.757327437
NP_000185.1 140 GLY ASP 1 0.940052629
NP_000185.1 147 LEU PHE 1 0.751519918
NP_000185.1 155 PRO SER 1 0.754568398
NP_000185.1 158 VAL PHE 1 0.555103242
NP_000185.1 159 LYS GLU 1 0.680193067
NP_000185.1 161 ALA SER 1 0.742403746
NP_000185.1 162 SER ARG 1 0.687520921
NP_000185.1 168 THR ILE 1 0.555946589
NP_000185.1 16 GLY SER 1 0.741554677
NP_000185.1 177 ASP TYR 1 0.865986526
NP_000185.1 17 TYR CYS 1 0.808989406
NP_000185.1 180 GLY GLU 1 0.858106732
NP_000185.1 183 ILE THR 1 0.728672802
NP_000185.1 188 VAL ALA 1 0.653083563
NP_000185.1 194 ASP ASN 1 0.859214067
NP_000185.1 195 TYR CYS 1 0.818909585
NP_000185.1 195 TYR SER 1 0.752477884
NP_000185.1 197 GLU VAL 1 0.568911016
NP_000185.1 199 PHE CYS 1 0.861408174
NP_000185.1 199 PHE VAL 1 0.842649519
NP_000185.1 201 ASP ASN 1 0.815405369
NP_000185.1 201 ASP TYR 1 0.824646711
NP_000185.1 201 ASP VAL 1 0.861613631
NP_000185.1 204 HIS ARG 1 0.992058575
NP_000185.1 204 HIS ASP 1 0.977035999
NP_000185.1 20 ASP VAL 1 0.450034142
NP_000185.1 25 PRO THR 1 0.751408637
NP_000185.1 32 LEU PHE 1 0.8336882
NP_000185.1 39 HIS ASP 1 0.675508142
NP_000185.1 44 ASP GLY 1 0.827721775
NP_000185.1 44 ASP VAL 1 0.842799008
NP_000185.1 45 ARG LYS 1 0.911549389
NP_000185.1 47 GLU GLY 1 0.594398379
NP_000185.1 48 ARG HIS 1 0.665485561
NP_000185.1 53 VAL ALA 1 0.737268806
NP_000185.1 53 VAL MET 1 0.81550324
NP_000185.1 54 MET LEU 1 0.426915497
NP_000185.1 58 GLY ARG 1 0.714546144
NP_000185.1 64 ALA ASP 1 0.736505091
NP_000185.1 65 LEU PHE 1 0.862218499
NP_000185.1 65 LEU PRO 1 0.932973623
NP_000185.1 66 CYS ARG 1 1.08116198
NP_000185.1 68 LEU ARG 1 1.05332434
NP_000185.1 68 LEU PRO 1 0.966430783
NP_000185.1 70 GLY ARG 1 0.956834197
NP_000185.1 70 GLY GLU 1 0.885451317
NP_000185.1 74 PHE LEU 1 0.976858497
NP_000185.1 86 ASN LYS 1 0.477856696
NP_000185.1 8 VAL GLY 1 0.664262235
NP_000186.2 100 GLU ASP 0 0.365563333
NP_000186.2 131 ARG GLN 0 0.158394471
NP_000186.2 239 LEU PRO 1 0.563042402
NP_000186.2 263 ARG TRP 0 0.0596920066
NP_000186.2 270 VAL MET 0 0.115112111
NP_000186.2 27 ARG GLN 0 0.124349788
NP_000186.2 4 VAL ALA 0 0.15223521
NP_000186.2 603 GLN ARG 0 0.21479097
NP_000186.2 60 THR MET 0 0.237885997
NP_000186.2 629 PRO LEU 0 0.421640754
NP_000186.2 633 ASP ASN 0 0.283211231
NP_000186.2 7 ALA VAL 0 0.337669462
NP_000187.3 144 ASP VAL 1 0.30742377
NP_000187.3 147 ARG HIS 0 0.053723149
NP_000187.3 165 VAL ILE 0 0.258746415
NP_000187.3 179 LEU ARG 1 0.763216197
NP_000187.3 180 SER PHE 1 0.210247993
NP_000187.3 185 PHE SER 1 0.44916001
NP_000187.3 186 ARG CYS 1 0.535994768
NP_000187.3 208 ARG HIS 1 0.587217033
NP_000187.3 213 ARG CYS 1 0.696279883
NP_000187.3 227 PRO LEU 1 0.258480459
NP_000187.3 250 LEU ARG 1 0.636828005
NP_000187.3 273 VAL MET 0 0.0499044359
NP_000187.3 317 ASP ASN 0 0.577965796
NP_000187.3 337 ARG CYS 1 0.276807994
NP_000187.3 359 ARG TRP 1 0.299102128
NP_000187.3 374 ARG GLN 0 0.234260961
NP_000189.1 108 LEU TRP 1 0.895864725
NP_000189.1 129 GLY ARG 1 0.888997853
NP_000189.1 142 GLU LYS 1 0.846138597
NP_000189.1 155 PRO LEU 1 0.390218049
NP_000189.1 15 GLY ASP 1 0.940790117
NP_000189.1 186 PRO LEU 1 0.665847838
NP_000189.1 222 PRO GLN 1 0.742342472
NP_000189.1 222 PRO HIS 1 0.77922672
NP_000189.1 222 PRO THR 1 0.756441236
NP_000189.1 245 ALA PRO 1 0.440054119
NP_000189.1 253 TYR ASN 1 0.762344003
NP_000189.1 259 THR MET 1 0.777878523
NP_000189.1 277 LEU PHE 0 0.34381187
NP_000189.1 284 SER ARG 1 0.360826761
NP_000189.1 2 GLY VAL 0 0.749175668
NP_000189.1 362 ARG TRP 0 0.345530987
NP_000189.1 74 ASP ASN 0 0.672070384
NP_000189.1 82 ALA THR 1 0.809856355
NP_000194.2 116 GLY ARG 0 0.26598987
NP_000194.2 141 THR SER 1 0.287701786
NP_000194.2 154 ASP GLY 0 0.363722712
NP_000194.2 162 ARG ILE 1 0.677864611
NP_000194.2 178 GLU LYS 1 0.939708889
NP_000194.2 182 GLU LYS 1 0.823727071
NP_000194.2 183 PRO ARG 1 0.921787381
NP_000194.2 203 ASP ASN 1 0.956047297
NP_000194.2 205 CYS TYR 1 0.884528697
NP_000194.2 208 GLY ASP 1 0.952489734
NP_000194.2 218 LEU PRO 1 0.890289485
NP_000194.2 223 ASP ASN 0 0.5397861
NP_000194.2 237 LEU PHE 0 0.748980463
NP_000194.2 238 LEU GLN 1 0.611602247
NP_000194.2 260 SER PHE 1 0.567353606
NP_000194.2 265 GLY ARG 1 0.902805924
NP_000194.2 300 ALA THR 1 0.863069177
NP_000194.2 319 ALA VAL 1 0.853919983
NP_000194.2 327 ALA PRO 1 0.663654387
NP_000194.2 344 ALA GLY 0 0.320983827
NP_000194.2 349 ASP ASN 1 0.913338602
NP_000194.2 350 ASN ILE 1 0.877752066
NP_000194.2 361 ALA THR 0 0.293395549
NP_000194.2 363 ARG CYS 1 0.824498117
NP_000194.2 366 THR PRO 1 0.839937747
NP_000194.2 380 GLN ARG 1 0.542972505
NP_000194.2 383 ARG HIS 1 0.756765425
NP_000194.2 423 SER ARG 1 0.729294419
NP_000194.2 492 ARG PRO 1 0.871998847
NP_000194.2 51 GLY ASP 1 0.904829264
NP_000194.2 528 PRO ALA 0 0.180702418
NP_000194.2 586 SER PHE 0 0.391472965
NP_000194.2 79 ALA THR 0 0.669031382
NP_000194.2 82 HIS GLN 0 0.308083922
NP_000194.2 89 ARG TRP 1 0.937037706
NP_000198.1 101 SER CYS 1 0.425997883
NP_000198.1 23 ALA THR 0 0.226975486
NP_000198.1 32 GLY SER 1 0.860321224
NP_000198.1 35 LEU PRO 1 0.847237051
NP_000198.1 48 PHE LEU 1 0.732866704
NP_000198.1 48 PHE SER 1 0.720436454
NP_000198.1 55 ARG CYS 1 0.307011157
NP_000198.1 89 ARG HIS 1 0.295329511
NP_000198.1 90 GLY CYS 1 0.781017244
NP_000200.1 140 ALA THR 0 0.195870966
NP_000200.1 178 GLU GLY 1 0.666878045
NP_000200.1 185 LEU TRP 0 0.883341908
NP_000200.1 76 ASP ASN 1 0.314201146
NP_000202.2 120 ARG TRP 0 0.233072236
NP_000202.2 128 ASP ASN 1 0.745887399
NP_000202.2 138 SER PRO 1 0.688339472
NP_000202.2 178 PRO LEU 1 0.691061556
NP_000202.2 196 LYS THR 1 0.0223737825
NP_000202.2 253 ARG HIS 0 0.567355096
NP_000202.2 26 THR ARG 0 0.147172436
NP_000202.2 273 GLY ARG 1 0.641225278
NP_000202.2 319 ILE VAL 0 0.244624168
NP_000202.2 324 SER ARG 0 0.149429768
NP_000202.2 351 ASN SER 1 0.679576993
NP_000202.2 354 GLN HIS 0 0.15544945
NP_000202.2 391 THR MET 0 0.0517790318
NP_000202.2 440 GLN HIS 0 0.0637201667
NP_000202.2 523 ASP ASN 0 0.14354825
NP_000202.2 544 TYR HIS 0 0.19122918
NP_000202.2 593 ARG CYS 1 0.565311968
NP_000202.2 630 GLU LYS 0 0.341069579
NP_000202.2 716 GLY ALA 1 0.519967377
NP_000202.2 728 HIS ARG 0 0.441005021
NP_000202.2 77 ASP ASN 0 0.0635770857
NP_000206.2 100 TYR CYS 1 0.567051232
NP_000206.2 132 PRO THR 0 0.0885668471
NP_000206.2 151 PRO ARG 0 0.177814364
NP_000206.2 169 ASP GLU 1 0.25501433
NP_000206.2 20 SER THR 0 0.33184731
NP_000206.2 218 ARG HIS 0 0.183008716
NP_000206.2 222 ARG HIS 0 0.190945312
NP_000206.2 331 GLU LYS 0 0.179335415
NP_000206.2 396 PRO LEU 0 0.0539892614
NP_000206.2 481 GLU GLY 1 0.495612174
NP_000206.2 541 HIS PRO 0 0.458177805
NP_000206.2 582 ARG TRP 1 0.236962318
NP_000206.2 707 ASP ALA 1 0.652443528
NP_000206.2 722 VAL ILE 0 0.116271898
NP_000206.2 759 CYS ARG 1 0.734436512
NP_000206.2 873 GLN LEU 0 0.104357421
NP_000209.2 114 LEU PRO 1 0.672246158
NP_000209.2 117 PRO LEU 1 0.597795188
NP_000209.2 127 PHE LEU 1 0.427222729
NP_000209.2 132 ILE LEU 1 0.283122957
NP_000209.2 134 LEU PRO 1 0.571792662
NP_000209.2 137 LEU PHE 1 0.490673244
NP_000209.2 144 THR ALA 1 0.731015325
NP_000209.2 147 GLN ARG 1 0.645638764
NP_000209.2 150 ALA GLY 1 0.586130977
NP_000209.2 153 THR MET 0 0.567035675
NP_000209.2 157 PHE CYS 1 0.662226677
NP_000209.2 162 VAL MET 1 0.593238831
NP_000209.2 169 THR ARG 1 0.799717367
NP_000209.2 178 ALA THR 1 0.790645242
NP_000209.2 184 TYR SER 1 0.913429141
NP_000209.2 186 GLY ARG 1 1.01657331
NP_000209.2 187 LEU PRO 1 0.811437786
NP_000209.2 190 ARG GLN 1 0.887588143
NP_000209.2 191 LEU PRO 1 0.907698393
NP_000209.2 193 PHE LEU 1 0.895663321
NP_000209.2 198 ILE VAL 1 0.552693188
NP_000209.2 199 SER ALA 1 0.580617011
NP_000209.2 204 ILE MET 1 0.685742319
NP_000209.2 204 ILE PHE 1 0.743192554
NP_000209.2 207 VAL MET 0 0.610295415
NP_000209.2 215 VAL MET 1 0.616263211
NP_000209.2 216 GLY ARG 1 0.802297771
NP_000209.2 235 ILE ASN 1 0.854114473
NP_000209.2 243 ARG CYS 1 0.914291859
NP_000209.2 248 TRP ARG 1 1.03648973
NP_000209.2 251 LEU PRO 1 1.01393163
NP_000209.2 254 VAL MET 1 0.732528329
NP_000209.2 259 ARG HIS 1 0.794050872
NP_000209.2 268 ILE SER 1 0.79819423
NP_000209.2 269 GLY ASP 1 1.03898895
NP_000209.2 272 GLY ASP 1 0.927562356
NP_000209.2 274 ILE VAL 1 0.586361766
NP_000209.2 277 SER PRO 1 1.10285735
NP_000209.2 282 LEU PRO 1 0.891567588
NP_000209.2 283 ALA GLY 1 0.626502216
NP_000209.2 284 GLU LYS 1 1.02102172
NP_000209.2 287 ALA GLU 1 0.758806765
NP_000209.2 292 GLY ASP 1 0.821251512
NP_000209.2 293 ARG CYS 1 0.646941602
NP_000209.2 302 ALA GLU 1 0.992524147
NP_000209.2 302 ALA VAL 1 0.882469237
NP_000209.2 303 LEU PRO 1 1.01265168
NP_000209.2 304 TRP ARG 1 0.963014543
NP_000209.2 305 TRP SER 1 0.942363858
NP_000209.2 307 VAL LEU 1 0.719241321
NP_000209.2 309 THR ARG 1 1.02164674
NP_000209.2 311 THR ILE 1 0.688066125
NP_000209.2 313 ILE MET 1 0.770983815
NP_000209.2 315 TYR SER 1 0.896037698
NP_000209.2 316 GLY ARG 1 0.990680754
NP_000209.2 316 GLY VAL 1 0.956624925
NP_000209.2 320 PRO ALA 1 0.806710601
NP_000209.2 322 THR LYS 1 0.950683296
NP_000209.2 322 THR MET 1 0.842663169
NP_000209.2 338 SER PHE 1 0.760163784
NP_000209.2 339 PHE SER 1 0.883388221
NP_000209.2 341 ALA GLU 1 0.893360496
NP_000209.2 341 ALA VAL 1 0.726722062
NP_000209.2 342 LEU PHE 1 0.842916727
NP_000209.2 343 PRO ARG 1 0.915854037
NP_000209.2 345 GLY GLU 1 0.915479422
NP_000209.2 349 SER TRP 1 0.926806211
NP_000209.2 353 LEU PRO 1 0.995955467
NP_000209.2 354 LYS ARG 1 0.826266348
NP_000209.2 365 ASN HIS 1 0.645010054
NP_000209.2 366 ARG GLN 1 0.771479845
NP_000209.2 366 ARG PRO 1 0.871823967
NP_000209.2 372 ALA ASP 1 0.708256602
NP_000209.2 379 TRP GLY 1 0.806872845
NP_000209.2 379 TRP SER 1 0.79760325
NP_000209.2 380 ARG GLY 1 0.744117022
NP_000209.2 380 ARG SER 1 0.726135969
NP_000209.2 385 GLU LYS 1 0.377171904
NP_000209.2 389 SER TYR 1 0.266295671
NP_000209.2 393 LYS ASN 0 0.317991108
NP_000209.2 393 LYS MET 1 0.359151453
NP_000209.2 398 LYS ARG 1 0.197213143
NP_000209.2 446 ASP GLU 1 0.273637384
NP_000209.2 451 ARG GLN 1 0.255809039
NP_000209.2 451 ARG TRP 1 0.328768462
NP_000209.2 452 ARG TRP 1 0.321252972
NP_000209.2 455 HIS TYR 1 0.262898952
NP_000209.2 460 GLY SER 0 0.279710203
NP_000209.2 463 SER THR 0 0.309196174
NP_000209.2 46 ALA THR 1 0.2962372
NP_000209.2 477 PRO LEU 1 0.349356085
NP_000209.2 511 ARG TRP 1 0.561674953
NP_000209.2 517 ILE THR 1 0.715028882
NP_000209.2 519 ARG CYS 1 0.560458183
NP_000209.2 522 TYR SER 1 0.551280618
NP_000209.2 524 VAL GLY 1 0.506496787
NP_000209.2 533 ARG TRP 1 0.480882943
NP_000209.2 539 ARG TRP 1 0.424521476
NP_000209.2 541 VAL ILE 1 0.333903611
NP_000209.2 543 GLU LYS 1 0.623350203
NP_000209.2 555 ARG CYS 1 0.614597261
NP_000209.2 567 ILE SER 1 0.377234399
NP_000209.2 568 GLY ARG 1 0.628949463
NP_000209.2 583 ARG CYS 1 0.285650134
NP_000209.2 586 ASN ASP 1 0.335230917
NP_000209.2 587 THR MET 1 0.41555956
NP_000209.2 596 GLU LYS 1 0.49681741
NP_000209.2 600 THR MET 1 0.285470515
NP_000209.2 611 ASP TYR 1 0.370224178
NP_000209.2 619 LEU MET 1 0.363742173
NP_000209.2 635 GLY ARG 1 0.330002517
NP_000209.2 648 VAL ILE 0 0.264648348
NP_000209.2 66 SER PHE 1 0.231790885
NP_000209.2 73 PRO THR 1 0.306699485
NP_000214.1 104 SER ASN 0 0.0710607246
NP_000214.1 128 THR ALA 0 0.414292186
NP_000214.1 129 MET THR 1 0.696343958
NP_000214.1 135 ARG ILE 1 0.781597316
NP_000214.1 135 ARG SER 1 0.800542772
NP_000214.1 143 VAL LEU 1 0.455780476
NP_000214.1 19 ARG GLY 0 0.122374691
NP_000214.1 19 ARG TRP 1 0.0748241022
NP_000214.1 206 ASN SER 0 0.472323745
NP_000214.1 20 ARG TRP 0 0.0425899029
NP_000214.1 243 THR ILE 0 0.252667695
NP_000214.1 250 GLU GLN 0 0.294754624
NP_000214.1 263 MET VAL 0 0.300656289
NP_000214.1 376 ALA VAL 0 0.0409069173
NP_000214.1 386 GLN LYS 0 0.199657559
NP_000214.1 410 VAL GLY 0 0.0858295709
NP_000214.1 426 ILE SER 1 0.435483605
NP_000214.1 429 TYR ASP 1 0.417608649
NP_000214.1 429 TYR CYS 1 0.374704599
NP_000218.2 1034 ARG LEU 0 0.193585441
NP_000218.2 1047 VAL MET 0 0.276392937
NP_000218.2 1064 ALA THR 0 0.1657262
NP_000218.2 108 ARG CYS 0 0.183374956
NP_000218.2 1126 ARG GLN 0 0.406539291
NP_000218.2 1152 SER LEU 0 0.250602961
NP_000218.2 1206 ASN LYS 0 0.264748901
NP_000218.2 1268 HIS TYR 0 0.154709518
NP_000218.2 1373 ALA ASP 0 0.31398195
NP_000218.2 1472 ARG CYS 0 0.243003294
NP_000218.2 1578 ARG CYS 0 0.389556199
NP_000218.2 1578 ARG HIS 0 0.324703693
NP_000218.2 1583 THR SER 0 0.257154554
NP_000218.2 1605 LYS ASN 1 0.239323437
NP_000218.2 1608 ALA THR 0 0.248218194
NP_000218.2 1640 LYS ARG 0 0.0743394494
NP_000218.2 1672 LEU PHE 0 0.29156068
NP_000218.2 1678 ASN TYR 0 0.295792669
NP_000218.2 188 SER ASN 0 0.132174313
NP_000218.2 207 ALA THR 0 0.140965089
NP_000218.2 254 MET VAL 0 0.0806015506
NP_000218.2 313 ASN SER 0 0.0470119603
NP_000218.2 354 SER LEU 0 0.0799948052
NP_000218.2 372 ARG GLN 0 0.126221418
NP_000218.2 378 LYS ASN 0 0.128950715
NP_000218.2 37 PHE CYS 0 0.281262398
NP_000218.2 394 LEU PRO 0 0.501752734
NP_000218.2 523 SER ALA 0 0.019040389
NP_000218.2 544 ALA VAL 0 0.069082126
NP_000218.2 62 GLY VAL 0 0.246632099
NP_000218.2 772 ARG GLY 0 0.173025623
NP_000218.2 783 ARG SER 0 0.190332875
NP_000218.2 878 MET LEU 1 0.21929428
NP_000218.2 878 MET THR 0 0.211326554
NP_000218.2 898 ALA THR 0 0.148022354
NP_000218.2 912 ASP ASN 0 0.194224358
NP_000218.2 943 ARG GLN 0 0.19967562
NP_000218.2 950 LYS ARG 0 0.17821157
NP_000218.2 968 PHE LEU 0 0.280223519
NP_000218.2 98 GLN ARG 0 0.302579254
NP_000225.1 11 PRO ARG 0 0.275891542
NP_000225.1 160 PRO LEU 0 -0.0247844234
NP_000225.1 187 PRO ALA 0 -0.0690635964
NP_000225.1 210 GLU ASP 0 0.00654011546
NP_000225.1 269 ALA THR 0 0.19259055
NP_000225.1 335 LEU PHE 0 0.248700768
NP_000225.1 355 LEU PHE 0 0.160404861
NP_000225.1 369 VAL ILE 0 0.142813742
NP_000225.1 3 ARG GLN 0 0.216103479
NP_000225.1 424 ILE THR 0 0.114673816
NP_000225.1 448 GLY ARG 0 0.336394608
NP_000225.1 47 SER PHE 0 0.171177477
NP_000225.1 519 VAL LEU 0 0.0818573982
NP_000225.1 524 GLY SER 0 0.258148491
NP_000225.1 52 PRO THR 0 0.152431697
NP_000225.1 614 THR ILE 0 0.142874241
NP_000225.1 716 LYS GLU 0 0.199161097
NP_000225.1 753 VAL MET 0 0.203150004
NP_000225.1 798 THR SER 0 0.685732305
NP_000226.2 113 PHE LEU 0 0.585134327
NP_000226.2 115 VAL ALA 0 0.39232403
NP_000226.2 125 TRP LEU 0 0.724339306
NP_000226.2 204 ALA VAL 0 0.159094617
NP_000226.2 220 PRO SER 0 0.0800104514
NP_000226.2 23 GLY ARG 0 0.222422242
NP_000226.2 252 ILE LEU 0 0.212780312
NP_000226.2 337 THR ALA 0 0.468793482
NP_000227.2 215 ASN SER 0 0.116280712
NP_000227.2 289 SER PHE 1 0.708105981
NP_000227.2 342 VAL ILE 0 0.0580204427
NP_000227.2 405 THR MET 1 0.171913564
NP_000227.2 95 VAL MET 0 0.072757259
NP_000229.1 100 ARG GLN 1 0.603877842
NP_000229.1 100 ARG GLY 1 0.639491498
NP_000229.1 1016 PRO LEU 0 0.272857517
NP_000229.1 1016 PRO SER 0 0.259978235
NP_000229.1 1033 ARG TRP 1 0.21980986
NP_000229.1 1036 GLY ASP 1 0.298763305
NP_000229.1 1038 VAL MET 1 0.185146704
NP_000229.1 1045 LEU PHE 1 0.242750719
NP_000229.1 1055 ARG GLN 0 0.239745349
NP_000229.1 106 PHE TYR 1 0.716856062
NP_000229.1 1078 TYR CYS 1 0.334197104
NP_000229.1 108 CYS ARG 1 1.04261315
NP_000229.1 1093 PRO LEU 1 0.23556532
NP_000229.1 109 LEU ARG 1 0.722714424
NP_000229.1 1115 MET VAL 1 0.231643036
NP_000229.1 111 ASP VAL 1 0.627779305
NP_000229.1 1135 ARG HIS 1 0.232100248
NP_000229.1 1144 ALA THR 1 0.187955737
NP_000229.1 114 PRO SER 1 0.777729988
NP_000229.1 130 GLU LYS 1 0.641003489
NP_000229.1 148 ARG TRP 1 0.335987329
NP_000229.1 16 ASP ALA 1 0.572314143
NP_000229.1 181 ARG GLN 0 0.247561857
NP_000229.1 20 ARG GLY 1 0.562558174
NP_000229.1 218 MET VAL 1 0.309706658
NP_000229.1 241 PRO LEU 1 0.315356791
NP_000229.1 242 ARG GLY 1 0.298535317
NP_000229.1 252 ARG GLY 1 0.300809801
NP_000229.1 28 LYS GLU 1 0.634765863
NP_000229.1 291 MET THR 1 0.316778213
NP_000229.1 301 ARG LEU 1 0.309677243
NP_000229.1 306 GLY ARG 1 0.372583598
NP_000229.1 30 ILE THR 1 0.639369905
NP_000229.1 31 ILE THR 1 0.659172177
NP_000229.1 32 ALA THR 1 0.70933938
NP_000229.1 334 PRO LEU 1 0.388272315
NP_000229.1 33 ASN THR 1 0.84446156
NP_000229.1 347 PRO SER 1 0.302864373
NP_000229.1 400 ILE ASN 1 0.778612196
NP_000229.1 413 LEU PRO 1 1.04024613
NP_000229.1 41 VAL ALA 1 0.676292598
NP_000229.1 41 VAL PHE 1 0.722941816
NP_000229.1 426 PRO HIS 1 0.933641613
NP_000229.1 427 TYR CYS 1 1.04727936
NP_000229.1 431 PHE LEU 1 0.879796565
NP_000229.1 436 THR MET 1 0.292161733
NP_000229.1 44 CYS PHE 1 1.03048682
NP_000229.1 456 ASP TYR 1 0.79078269
NP_000229.1 460 ASP TYR 1 0.793251097
NP_000229.1 466 ASP TYR 1 0.782476723
NP_000229.1 470 ASN ASP 1 0.867873847
NP_000229.1 474 THR ILE 1 0.780921936
NP_000229.1 475 TYR CYS 1 0.773798347
NP_000229.1 476 VAL ILE 1 0.423695147
NP_000229.1 489 ILE PHE 1 0.83581692
NP_000229.1 492 HIS TYR 1 0.861159325
NP_000229.1 493 TYR PHE 1 0.784045041
NP_000229.1 493 TYR SER 1 0.814867795
NP_000229.1 501 ASP ASN 1 0.794525087
NP_000229.1 501 ASP GLY 1 0.811616659
NP_000229.1 501 ASP HIS 1 0.785033524
NP_000229.1 50 GLU ASP 1 0.581501245
NP_000229.1 522 GLY ARG 1 0.725764513
NP_000229.1 534 ARG CYS 1 0.646546125
NP_000229.1 537 ARG TRP 1 0.789684951
NP_000229.1 53 GLY ARG 1 0.934914231
NP_000229.1 54 TYR HIS 1 0.544230044
NP_000229.1 559 LEU HIS 1 0.839464366
NP_000229.1 55 SER LEU 1 0.549940586
NP_000229.1 561 ALA PRO 1 1.09067798
NP_000229.1 563 TRP GLY 1 1.03651297
NP_000229.1 564 LEU PRO 1 1.14754498
NP_000229.1 567 ILE THR 1 0.892604887
NP_000229.1 569 TYR HIS 1 0.869283199
NP_000229.1 56 ARG GLN 1 0.815560102
NP_000229.1 582 ARG CYS 1 0.554865539
NP_000229.1 584 GLY CYS 1 0.904862881
NP_000229.1 584 GLY VAL 1 0.878933609
NP_000229.1 58 GLU GLY 1 0.72785157
NP_000229.1 593 ILE LYS 1 0.741851985
NP_000229.1 593 ILE VAL 1 0.55743289
NP_000229.1 599 SER ARG 1 0.540772557
NP_000229.1 601 GLY CYS 1 0.732486427
NP_000229.1 604 GLY ASP 1 0.818561077
NP_000229.1 604 GLY SER 1 0.662476957
NP_000229.1 605 PRO LEU 1 0.727345169
NP_000229.1 605 PRO SER 1 0.694756389
NP_000229.1 611 TYR HIS 1 0.776497602
NP_000229.1 612 VAL LEU 1 0.748203874
NP_000229.1 613 THR MET 1 0.76375097
NP_000229.1 616 TYR CYS 1 0.935107887
NP_000229.1 618 THR SER 1 0.866764605
NP_000229.1 623 THR ILE 1 0.857262373
NP_000229.1 625 VAL GLU 1 0.879731476
NP_000229.1 627 PHE ILE 1 0.738103926
NP_000229.1 627 PHE LEU 1 0.745052695
NP_000229.1 628 GLY SER 1 0.799808562
NP_000229.1 628 GLY VAL 1 0.891497374
NP_000229.1 629 ASN LYS 1 0.834132135
NP_000229.1 629 ASN THR 1 0.826323986
NP_000229.1 62 ARG GLN 1 0.553897798
NP_000229.1 630 VAL ALA 1 0.630617201
NP_000229.1 631 SER ALA 1 0.660187483
NP_000229.1 632 PRO SER 1 0.786329031
NP_000229.1 633 ASN SER 1 0.705129385
NP_000229.1 635 ASN ILE 1 0.707314551
NP_000229.1 635 ASN LYS 1 0.695755363
NP_000229.1 637 GLU LYS 1 0.862857521
NP_000229.1 638 LYS GLU 1 0.909980774
NP_000229.1 640 PHE LEU 1 0.846871078
NP_000229.1 644 VAL PHE 1 0.758538783
NP_000229.1 645 MET ILE 1 0.819615483
NP_000229.1 645 MET VAL 1 0.802813888
NP_000229.1 648 GLY SER 1 0.876509368
NP_000229.1 649 SER PRO 1 0.682999074
NP_000229.1 64 CYS TRP 1 0.950326681
NP_000229.1 64 CYS TYR 1 0.963359773
NP_000229.1 657 GLY SER 1 0.703052998
NP_000229.1 65 THR PRO 1 0.762264252
NP_000229.1 662 ILE THR 1 0.659724176
NP_000229.1 66 CYS GLY 1 0.979576349
NP_000229.1 678 LEU PRO 1 0.919519901
NP_000229.1 68 PHE LEU 1 0.833037615
NP_000229.1 693 LEU PRO 1 0.704327703
NP_000229.1 696 ARG PRO 1 0.684243679
NP_000229.1 69 LEU PRO 1 0.995582819
NP_000229.1 706 SER PHE 1 0.597444713
NP_000229.1 70 HIS ARG 1 0.475307316
NP_000229.1 71 GLY ARG 1 0.905023038
NP_000229.1 744 ARG GLY 0 0.395014852
NP_000229.1 74 THR PRO 1 0.940550864
NP_000229.1 752 ARG TRP 1 0.639504075
NP_000229.1 753 ALA SER 1 0.516011715
NP_000229.1 756 MET VAL 1 0.483270586
NP_000229.1 757 LYS ASN 1 0.476568073
NP_000229.1 770 VAL ALA 1 0.583948851
NP_000229.1 784 ARG TRP 1 0.699225008
NP_000229.1 785 GLY VAL 1 0.728826702
NP_000229.1 788 GLU ASP 1 0.720371723
NP_000229.1 788 GLU LYS 1 0.761012018
NP_000229.1 78 ALA PRO 1 0.578686893
NP_000229.1 791 ARG TRP 0 0.578230321
NP_000229.1 800 GLY GLU 1 0.76416266
NP_000229.1 806 GLY GLU 1 0.77052629
NP_000229.1 80 ALA VAL 1 0.330080122
NP_000229.1 818 SER PRO 1 0.906141877
NP_000229.1 823 ARG TRP 1 0.743986845
NP_000229.1 835 ARG TRP 1 0.604226887
NP_000229.1 837 ASP GLY 1 0.572019935
NP_000229.1 846 PRO SER 1 0.635510981
NP_000229.1 846 PRO THR 1 0.649785876
NP_000229.1 85 ALA VAL 1 0.640006363
NP_000229.1 861 ASN HIS 1 0.526463151
NP_000229.1 861 ASN ILE 1 0.52793467
NP_000229.1 873 GLY SER 0 0.240289867
NP_000229.1 87 LEU PRO 1 0.672709346
NP_000229.1 894 ARG LEU 1 0.226652429
NP_000229.1 895 THR MET 0 0.172956258
NP_000229.1 897 LYS THR 0 0.210732087
NP_000229.1 903 GLY ARG 1 0.256216437
NP_000229.1 906 SER LEU 1 0.313863307
NP_000229.1 917 PRO LEU 1 0.270486534
NP_000229.1 920 ARG TRP 1 0.206743732
NP_000229.1 922 ARG GLN 1 0.364920825
NP_000229.1 924 GLY ALA 1 0.28165558
NP_000229.1 924 GLY GLU 1 0.355489105
NP_000229.1 925 GLY ARG 1 0.351887345
NP_000229.1 948 ARG CYS 1 0.581226528
NP_000229.1 954 ARG CYS 1 0.328268021
NP_000229.1 960 SER ASN 1 0.341408342
NP_000229.1 96 ILE THR 1 0.706134975
NP_000229.1 981 SER GLY 0 0.355885893
NP_000229.1 983 THR ILE 1 0.299900502
NP_000231.1 314 PHE VAL 0 0.599101722
NP_000233.1 52 ARG CYS 0 0.184188545
NP_000233.1 57 GLY GLU 0 0.523561299
NP_000236.2 1022 ARG GLN 0 0.254634678
NP_000236.2 1094 HIS LEU 1 0.597003222
NP_000236.2 1094 HIS TYR 1 0.601228774
NP_000236.2 1195 LEU VAL 1 0.767117739
NP_000236.2 1220 VAL ILE 1 0.617249548
NP_000236.2 1228 ASP HIS 1 0.680981696
NP_000236.2 1244 LYS ARG 1 0.383217126
NP_000236.2 136 VAL ILE 0 0.0685693026
NP_000236.2 143 ARG GLN 0 0.272485554
NP_000236.2 156 SER LEU 0 0.289859921
NP_000236.2 222 THR MET 0 0.24013485
NP_000236.2 301 THR ALA 0 0.0984835103
NP_000236.2 320 ALA VAL 0 0.384842634
NP_000236.2 362 MET THR 0 0.253469378
NP_000236.2 45 ASN SER 0 0.135709435
NP_000236.2 572 SER ASN 0 0.222422183
NP_000236.2 773 PRO LEU 1 0.0313509926
NP_000236.2 970 ARG CYS 0 0.260892957
NP_000236.2 991 PRO SER 1 0.207116142
NP_000240.1 102 GLU ASP 1 0.903487027
NP_000240.1 107 ILE ARG 1 0.919900298
NP_000240.1 109 HIS PRO 1 0.931573689
NP_000240.1 117 THR ARG 1 0.836247027
NP_000240.1 126 TYR ASN 0 0.420404613
NP_000240.1 141 PRO ALA 1 0.394944757
NP_000240.1 160 ALA VAL 1 0.285497069
NP_000240.1 182 ARG GLY 1 0.767829597
NP_000240.1 182 ARG LYS 1 0.706891835
NP_000240.1 193 SER PRO 1 0.637388527
NP_000240.1 213 VAL MET 0 0.264407575
NP_000240.1 217 ARG CYS 0 0.72214663
NP_000240.1 217 ARG GLY 0 0.772011936
NP_000240.1 21 ALA VAL 1 0.737614155
NP_000240.1 22 GLY ALA 0 0.904049397
NP_000240.1 234 GLU GLY 1 0.296231687
NP_000240.1 23 GLU ASP 1 0.862364233
NP_000240.1 23 GLU GLY 0 0.854246497
NP_000240.1 25 ILE PHE 1 0.73390311
NP_000240.1 25 ILE THR 1 0.692396641
NP_000240.1 265 ARG HIS 0 0.878679037
NP_000240.1 268 GLU GLY 1 0.459211677
NP_000240.1 272 LEU VAL 1 0.456470668
NP_000240.1 281 ALA VAL 1 0.308641255
NP_000240.1 28 PRO LEU 1 0.826928496
NP_000240.1 293 TYR ASP 1 0.968774199
NP_000240.1 304 ASP VAL 1 0.858858883
NP_000240.1 309 PRO SER 0 0.80250597
NP_000240.1 325 ARG GLN 0 0.291805714
NP_000240.1 326 VAL ALA 1 0.153070763
NP_000240.1 32 ILE VAL 0 0.395318478
NP_000240.1 340 SER PHE 0 0.246063605
NP_000240.1 346 GLN HIS 1 0.273657471
NP_000240.1 35 MET ARG 1 0.875666261
NP_000240.1 35 MET LYS 1 0.769235611
NP_000240.1 385 ARG CYS 1 0.337218553
NP_000240.1 385 ARG PRO 1 0.385670871
NP_000240.1 38 ASN ASP 1 0.920206606
NP_000240.1 38 ASN HIS 1 0.863804698
NP_000240.1 38 ASN SER 1 0.812306106
NP_000240.1 406 SER ASN 0 0.253670424
NP_000240.1 41 ASP GLY 1 0.857634962
NP_000240.1 433 GLU GLN 1 0.223698184
NP_000240.1 458 MET LYS 1 0.206238762
NP_000240.1 46 SER ILE 1 0.287587464
NP_000240.1 474 ARG GLY 0 0.404482067
NP_000240.1 48 GLN PRO 1 0.58638531
NP_000240.1 492 ALA THR 1 0.29404071
NP_000240.1 496 PRO LEU 1 0.437368691
NP_000240.1 503 LEU PHE 0 0.560944498
NP_000240.1 506 VAL ALA 1 0.33001551
NP_000240.1 551 ASN THR 1 0.468074709
NP_000240.1 565 ILE PHE 1 0.511574507
NP_000240.1 578 GLU GLY 1 0.1376414
NP_000240.1 586 ALA PRO 1 0.587639809
NP_000240.1 591 ASP GLY 1 0.237282231
NP_000240.1 603 PRO ARG 1 0.23106131
NP_000240.1 608 ALA THR 0 0.308226317
NP_000240.1 631 ASP ALA 1 0.134510607
NP_000240.1 635 ASN LYS 1 0.151986688
NP_000240.1 636 LEU PRO 1 0.58739239
NP_000240.1 63 ASP ASN 1 0.798570156
NP_000240.1 63 ASP GLU 1 0.802817702
NP_000240.1 640 PRO SER 1 0.609476447
NP_000240.1 640 PRO THR 1 0.580973744
NP_000240.1 653 LEU ARG 1 0.712316155
NP_000240.1 65 GLY ASP 1 0.866732597
NP_000240.1 663 GLU ASP 1 0.209161207
NP_000240.1 663 GLU GLY 1 0.205786824
NP_000240.1 676 LEU ARG 1 0.727536678
NP_000240.1 67 GLY ARG 1 0.936363399
NP_000240.1 67 GLY TRP 1 0.95110321
NP_000240.1 681 ALA THR 1 0.497930974
NP_000240.1 687 ARG TRP 1 0.273895919
NP_000240.1 68 ILE ASN 1 0.601428628
NP_000240.1 701 GLN HIS 1 0.153891742
NP_000240.1 701 GLN LYS 0 0.163366348
NP_000240.1 716 VAL MET 0 0.358592808
NP_000240.1 725 ARG CYS 1 0.575076222
NP_000240.1 737 ASP VAL 1 0.349716842
NP_000240.1 747 PRO HIS 1 0.446225256
NP_000240.1 749 LEU PRO 1 0.777601242
NP_000240.1 755 ARG SER 1 0.581108093
NP_000240.1 755 ARG TRP 1 0.593183458
NP_000240.1 77 CYS ARG 1 1.01953387
NP_000240.1 77 CYS TYR 1 0.961834133
NP_000240.1 80 PHE VAL 1 0.64855051
NP_000240.1 84 LYS GLU 1 0.894377172
NP_000241.1 173 TYR CYS 0 0.705183446
NP_000241.1 478 THR MET 0 0.0548115708
NP_000241.1 495 THR ILE 0 0.668691456
NP_000241.1 523 PRO SER 0 0.187213168
NP_000241.1 527 LEU ARG 0 0.797448933
NP_000241.1 542 GLY ASP 0 0.744823933
NP_000241.1 546 ILE VAL 0 0.151627913
NP_000241.1 548 ARG TRP 0 0.738172829
NP_000241.1 604 ARG CYS 0 0.146188572
NP_000241.1 636 THR MET 0 0.2062314
NP_000241.1 642 ILE LEU 0 0.243643761
NP_000241.1 683 GLU GLN 0 0.0964634567
NP_000242.1 106 ARG LYS 0 0.472352445
NP_000242.1 107 ALA PRO 1 0.528714538
NP_000242.1 135 LEU PHE 0 0.544018269
NP_000242.1 145 ILE MET 0 0.429791629
NP_000242.1 161 VAL ASP 1 0.750502884
NP_000242.1 162 GLY ARG 1 0.97003144
NP_000242.1 169 ILE VAL 1 0.298625708
NP_000242.1 175 LEU PRO 1 1.04668832
NP_000242.1 187 LEU PRO 1 0.843185365
NP_000242.1 198 GLU GLY 1 0.794499695
NP_000242.1 199 CYS ARG 1 0.955563247
NP_000242.1 246 LYS GLN 1 0.460066438
NP_000242.1 283 ASP TYR 1 0.408776045
NP_000242.1 305 ALA THR 1 0.613450885
NP_000242.1 322 GLY ASP 0 0.536262095
NP_000242.1 323 SER TYR 1 0.425023139
NP_000242.1 335 THR ILE 1 0.62552011
NP_000242.1 336 PRO SER 1 0.347000837
NP_000242.1 349 PRO LEU 1 0.847822845
NP_000242.1 359 ARG SER 1 0.803779006
NP_000242.1 382 ARG HIS 1 0.347018927
NP_000242.1 390 LEU PHE 1 0.610011995
NP_000242.1 393 LYS MET 1 0.509572744
NP_000242.1 40 GLY SER 1 0.433746368
NP_000242.1 419 GLN LYS 0 0.342127323
NP_000242.1 423 LYS GLU 0 0.301595002
NP_000242.1 43 TYR CYS 0 0.821780622
NP_000242.1 440 LEU PRO 1 0.834692121
NP_000242.1 464 GLU ASP 1 0.552921414
NP_000242.1 46 HIS GLN 1 0.564846635
NP_000242.1 506 ASP TYR 1 0.475284815
NP_000242.1 519 PHE LEU 1 0.404350072
NP_000242.1 554 SER ASN 1 0.499624401
NP_000242.1 562 GLU VAL 1 0.38001895
NP_000242.1 563 TYR SER 1 0.431556195
NP_000242.1 564 THR ALA 1 0.302466154
NP_000242.1 603 ASP ASN 1 0.856235683
NP_000242.1 619 TYR CYS 1 0.739411175
NP_000242.1 622 PRO LEU 1 0.707768083
NP_000242.1 629 GLN ARG 1 0.3411358
NP_000242.1 639 HIS TYR 1 0.796058834
NP_000242.1 647 GLU LYS 1 0.4160887
NP_000242.1 656 TYR SER 0 0.392720878
NP_000242.1 658 GLU GLY 0 0.438054591
NP_000242.1 660 ASP GLY 1 0.483869255
NP_000242.1 671 ASN TYR 1 0.55603224
NP_000242.1 679 ILE THR 1 0.571832895
NP_000242.1 688 MET ARG 1 0.759834766
NP_000242.1 696 PRO LEU 1 0.748899937
NP_000242.1 697 CYS PHE 1 0.80771172
NP_000242.1 701 GLU LYS 1 0.467650086
NP_000242.1 708 ILE ASN 1 0.637865484
NP_000242.1 714 ALA VAL 1 0.669918478
NP_000242.1 722 VAL ILE 1 0.51301384
NP_000242.1 723 SER PHE 1 0.79434222
NP_000242.1 729 MET VAL 1 0.784609199
NP_000242.1 732 THR ILE 1 0.549471259
NP_000242.1 751 GLY ARG 1 0.767694712
NP_000242.1 770 ILE VAL 0 0.542034388
NP_000242.1 807 THR SER 0 0.320904225
NP_000242.1 809 GLU LYS 0 0.378206879
NP_000242.1 813 MET VAL 1 0.595979393
NP_000242.1 824 GLN GLU 1 0.487807184
NP_000242.1 839 HIS ARG 1 0.28171429
NP_000242.1 845 LYS GLU 0 0.416200548
NP_000242.1 848 ALA SER 1 0.446703792
NP_000242.1 853 GLU ALA 1 0.447460145
NP_000242.1 873 CYS GLY 1 0.681432784
NP_000242.1 886 GLU GLY 1 0.583374023
NP_000242.1 8 THR MET 0 0.512442529
NP_000242.1 905 THR ARG 1 0.607163966
NP_000242.1 931 LYS THR 1 0.483472914
NP_000243.1 180 ASN LYS 1 0.498778611
NP_000243.1 184 ARG GLY 1 0.423990399
NP_000243.1 189 ASN SER 1 0.72819984
NP_000243.1 197 THR ILE 1 0.63597399
NP_000243.1 198 TYR ASN 1 0.775700152
NP_000243.1 199 PRO SER 1 0.79270792
NP_000243.1 225 ILE THR 1 0.475983828
NP_000243.1 227 VAL MET 1 0.613177657
NP_000243.1 229 SER PRO 1 0.87243551
NP_000243.1 230 TRP CYS 1 0.926346064
NP_000243.1 232 HIS ARG 1 0.839527547
NP_000243.1 241 ARG LEU 1 0.830897331
NP_000243.1 260 TYR SER 1 0.56666261
NP_000243.1 264 ILE SER 1 0.695265412
NP_000243.1 279 ALA GLY 1 0.737814784
NP_000243.1 364 VAL GLY 1 0.658578813
NP_000243.1 378 GLY ARG 1 0.898056865
NP_000243.1 378 GLY GLU 1 0.874965549
NP_000243.1 387 SER PHE 1 0.47147429
NP_000243.1 387 SER TYR 1 0.50519985
NP_000243.1 389 ALA ASP 1 0.758034945
NP_000243.1 391 LEU PRO 1 0.946182013
NP_000243.1 397 TYR CYS 1 0.759813011
NP_000243.1 402 GLY ALA 1 0.770495117
NP_000243.1 408 GLN PRO 1 0.870027065
NP_000243.1 444 CYS TYR 1 0.583518744
NP_000243.1 470 LEU PRO 1 0.884352922
NP_000243.1 481 ASN TYR 1 0.733182669
NP_000243.1 49 VAL PHE 1 0.744728565
NP_000243.1 68 TYR ASP 1 0.800231576
NP_000243.1 69 ARG PRO 1 0.899974167
NP_000243.1 70 LEU PHE 1 0.668384433
NP_000243.1 87 LEU PRO 1 0.8579427
NP_000244.2 166 ASN SER 0 0.104260527
NP_000244.2 168 VAL ILE 0 0.193088472
NP_000244.2 181 HIS GLN 0 0.103597201
NP_000244.2 184 LYS ASN 0 0.250642538
NP_000244.2 197 ALA VAL 0 0.110586487
NP_000244.2 297 HIS GLN 0 0.105755128
NP_000244.2 354 GLU GLN 0 0.134586394
NP_000244.2 360 VAL MET 0 0.427602708
NP_000244.2 384 ASP ALA 0 0.0633110628
NP_000244.2 49 GLY GLU 0 0.215232328
NP_000244.2 53 ASP GLU 0 0.106012724
NP_000244.2 564 ILE THR 1 0.437327027
NP_000244.2 584 ARG HIS 0 0.273413867
NP_000244.2 661 GLY SER 0 0.11322362
NP_000244.2 67 LEU PHE 0 0.43732655
NP_000244.2 746 GLY GLU 1 0.543763101
NP_000244.2 755 GLY ALA 0 0.267255574
NP_000244.2 780 ASN TYR 1 0.518436134
NP_000244.2 98 GLU ASP 0 0.156787246
NP_000246.2 100 TYR CYS 1 0.714609206
NP_000246.2 105 TRP ARG 1 0.799321949
NP_000246.2 108 ARG CYS 1 0.845459104
NP_000246.2 109 GLN ARG 1 0.767760277
NP_000246.2 145 GLY SER 1 0.865312099
NP_000246.2 158 GLY VAL 1 0.793292582
NP_000246.2 165 ASP GLY 0 0.726499736
NP_000246.2 191 ALA GLU 1 0.808241546
NP_000246.2 197 ALA GLU 1 0.861937046
NP_000246.2 203 GLY ARG 1 0.528502166
NP_000246.2 215 GLY SER 1 0.7924456
NP_000246.2 219 ASN TYR 1 0.809681892
NP_000246.2 230 THR ILE 1 0.760831177
NP_000246.2 231 TYR ASN 1 0.787587821
NP_000246.2 279 TYR CYS 0 0.727580786
NP_000246.2 281 LEU SER 1 0.615866303
NP_000246.2 288 SER PRO 1 0.835395515
NP_000246.2 293 GLN ARG 0 0.255361795
NP_000246.2 305 LEU SER 1 0.729794204
NP_000246.2 306 SER PHE 1 0.78803575
NP_000246.2 312 GLY VAL 1 0.814499199
NP_000246.2 328 LEU PHE 1 0.617998004
NP_000246.2 344 SER PHE 1 0.699576259
NP_000246.2 344 SER TYR 1 0.701588988
NP_000246.2 347 LEU ARG 1 0.89508611
NP_000246.2 364 TYR SER 1 0.32631731
NP_000246.2 368 VAL ASP 1 0.359661788
NP_000246.2 370 THR PRO 1 0.88956362
NP_000246.2 383 GLN HIS 1 0.785126567
NP_000246.2 383 GLN PRO 1 0.886797547
NP_000246.2 386 HIS ARG 1 0.756518245
NP_000246.2 386 HIS ASN 1 0.786944985
NP_000246.2 388 ASN HIS 1 0.820984244
NP_000246.2 422 ALA THR 0 0.384531051
NP_000246.2 426 GLY ARG 1 0.56510675
NP_000246.2 429 TYR CYS 0 0.523126602
NP_000246.2 454 GLY GLU 1 0.802800834
NP_000246.2 473 ALA SER 0 0.615819275
NP_000246.2 499 ALA THR 0 0.0919604599
NP_000246.2 518 LEU PRO 1 0.674414277
NP_000246.2 520 LYS THR 0 0.10530448
NP_000246.2 532 ARG HIS 0 0.171601996
NP_000246.2 544 GLY ARG 0 0.334621429
NP_000246.2 560 CYS TYR 1 0.775714755
NP_000246.2 587 TYR CYS 1 0.764083028
NP_000246.2 598 THR ALA 0 0.155354589
NP_000246.2 621 LYS ASN 1 0.771233559
NP_000246.2 622 MET THR 0 0.390170574
NP_000246.2 623 GLY ARG 1 0.87787199
NP_000246.2 627 HIS ARG 1 0.867636681
NP_000246.2 627 HIS ASN 1 0.806887984
NP_000246.2 629 ARG GLY 1 0.843449473
NP_000246.2 630 GLY GLU 1 0.917622328
NP_000246.2 633 VAL GLY 1 0.730159879
NP_000246.2 637 GLY ARG 1 0.523577511
NP_000246.2 637 GLY GLU 1 0.492895782
NP_000246.2 638 PHE ILE 1 0.45810312
NP_000246.2 642 GLY ARG 1 0.876661777
NP_000246.2 669 VAL GLU 1 0.477577925
NP_000246.2 671 ILE VAL 0 0.224712923
NP_000246.2 694 ARG TRP 1 0.427593142
NP_000246.2 703 GLY ARG 1 0.96174413
NP_000246.2 94 GLY VAL 1 0.872128129
NP_000246.2 95 PRO ARG 1 0.729978383
NP_000246.2 95 PRO LEU 0 0.633984745
NP_000247.2 1002 ARG TRP 0 0.527151287
NP_000247.2 1022 ARG SER 1 0.680929542
NP_000247.2 1111 GLU GLY 1 0.638009429
NP_000247.2 1115 VAL ILE 1 0.424869835
NP_000247.2 1130 ILE THR 1 0.347764879
NP_000247.2 1187 LEU ARG 1 0.944032669
NP_000247.2 1194 ALA THR 1 0.563071072
NP_000247.2 1200 LEU PRO 1 0.901013494
NP_000247.2 160 ARG TRP 0 0.366307139
NP_000247.2 161 PRO SER 1 0.668081045
NP_000247.2 189 VAL ILE 0 0.150489494
NP_000247.2 212 SER ARG 1 0.272474349
NP_000247.2 216 ALA THR 1 0.23708114
NP_000247.2 228 ASP ASN 1 0.235156149
NP_000247.2 236 SER GLY 0 0.280835986
NP_000247.2 237 TYR SER 1 0.731959283
NP_000247.2 240 GLU ASP 1 0.760350645
NP_000247.2 256 VAL ILE 1 0.319829047
NP_000247.2 259 ALA VAL 0 0.287196547
NP_000247.2 272 ARG CYS 1 0.27387628
NP_000247.2 273 ARG HIS 1 0.494976431
NP_000247.2 278 GLY GLU 0 0.338628322
NP_000247.2 279 GLY ALA 1 0.19123587
NP_000247.2 440 GLY ASP 0 0.358932823
NP_000247.2 441 GLU LYS 1 0.584373772
NP_000247.2 451 GLU GLN 1 0.439145237
NP_000247.2 458 ARG HIS 1 0.249084368
NP_000247.2 470 ARG TRP 1 0.597091973
NP_000247.2 490 GLY ARG 1 0.705028534
NP_000247.2 494 THR ILE 1 0.318605006
NP_000247.2 495 ARG GLY 1 0.369634718
NP_000247.2 495 ARG TRP 1 0.382519454
NP_000247.2 502 ARG TRP 1 0.578775525
NP_000247.2 507 GLY ARG 0 0.720697701
NP_000247.2 515 ASN SER 0 0.297064722
NP_000247.2 522 ALA THR 0 0.213632599
NP_000247.2 525 TYR SER 1 0.555502295
NP_000247.2 5 GLY ARG 1 0.323818475
NP_000247.2 608 PRO SER 1 0.306567132
NP_000247.2 610 ASP HIS 1 0.678434432
NP_000247.2 619 GLU LYS 1 0.382487327
NP_000247.2 654 ARG HIS 1 0.315061033
NP_000247.2 733 ARG HIS 1 0.234798148
NP_000247.2 755 ASN LYS 1 0.816471994
NP_000247.2 758 GLY ASP 1 0.861920595
NP_000247.2 75 ASP ASN 1 0.53096509
NP_000247.2 771 VAL MET 1 0.3684192
NP_000247.2 786 ASP TYR 1 0.661377132
NP_000247.2 858 SER ASN 1 0.597165823
NP_000247.2 872 GLU LYS 0 0.275245845
NP_000247.2 873 PRO HIS 1 0.588956177
NP_000247.2 896 VAL MET 0 0.351976901
NP_000247.2 936 THR MET 1 0.355730355
NP_000247.2 998 GLN ARG 1 0.457153529
NP_000248.2 1038 LEU PRO 1 0.725302875
NP_000248.2 1045 ARG HIS 1 0.379905015
NP_000248.2 1053 ARG GLN 1 0.391586274
NP_000248.2 1057 GLY SER 1 0.444892347
NP_000248.2 1079 ARG TRP 0 0.398121953
NP_000248.2 107 ASP GLU 0 0.693779528
NP_000248.2 1124 ALA SER 0 0.393516749
NP_000248.2 1193 ARG SER 1 0.267378092
NP_000248.2 1218 GLU GLN 1 0.37612921
NP_000248.2 124 THR ILE 1 0.769251466
NP_000248.2 1267 GLN HIS 0 0.254313827
NP_000248.2 1289 ARG TRP 0 0.262041748
NP_000248.2 133 VAL MET 0 0.630942047
NP_000248.2 1351 THR MET 1 0.276146352
NP_000248.2 1356 GLU LYS 1 0.473683953
NP_000248.2 1377 THR MET 1 0.300626814
NP_000248.2 1379 ALA THR 1 0.29420802
NP_000248.2 1382 ARG TRP 1 0.32674107
NP_000248.2 1414 LEU MET 1 0.292333961
NP_000248.2 143 ARG GLN 1 0.627372205
NP_000248.2 143 ARG TRP 1 0.678805768
NP_000248.2 1458 GLN GLU 0 0.332774878
NP_000248.2 1459 LYS ASN 1 0.330537975
NP_000248.2 1475 ARG CYS 0 0.316901803
NP_000248.2 148 SER ILE 1 0.712358177
NP_000248.2 1496 GLU ALA 1 0.404536486
NP_000248.2 1500 ARG LEU 0 0.499370962
NP_000248.2 1513 THR SER 1 0.25177744
NP_000248.2 1558 ILE PHE 0 0.278908819
NP_000248.2 1558 ILE SER 0 0.257481933
NP_000248.2 162 TYR CYS 1 0.769157887
NP_000248.2 1663 ALA PRO 1 0.73071301
NP_000248.2 1691 VAL MET 1 0.272598565
NP_000248.2 1692 VAL MET 0 0.256365746
NP_000248.2 1712 ARG TRP 1 0.325460762
NP_000248.2 1753 GLU LYS 1 0.437940329
NP_000248.2 1760 THR MET 1 0.292317361
NP_000248.2 1768 GLU LYS 1 0.48298347
NP_000248.2 1769 LEU MET 1 0.296721488
NP_000248.2 1832 ARG CYS 1 0.333176315
NP_000248.2 1836 SER LEU 1 0.224561498
NP_000248.2 1845 ARG TRP 1 0.300752461
NP_000248.2 1854 THR MET 1 0.251662999
NP_000248.2 1883 GLU LYS 1 0.297830492
NP_000248.2 188 THR ASN 1 0.71317631
NP_000248.2 1902 GLU GLN 0 0.342541903
NP_000248.2 1919 LYS ASN 0 0.354567498
NP_000248.2 201 ILE THR 1 0.627981722
NP_000248.2 204 ARG HIS 1 0.563410282
NP_000248.2 211 PRO LEU 1 0.554663599
NP_000248.2 214 GLY ASP 1 0.726639271
NP_000248.2 227 LEU VAL 1 0.708000004
NP_000248.2 233 ALA SER 1 0.60668838
NP_000248.2 243 ARG HIS 1 0.679938316
NP_000248.2 244 PHE LEU 1 0.660828352
NP_000248.2 252 PHE LEU 1 0.689851701
NP_000248.2 259 ALA GLU 1 0.768764138
NP_000248.2 266 TYR CYS 1 0.725766599
NP_000248.2 270 LYS ARG 1 0.587072968
NP_000248.2 301 LEU GLN 1 0.76398772
NP_000248.2 306 ASN ASP 0 0.744665205
NP_000248.2 320 VAL MET 1 0.639661908
NP_000248.2 326 ALA PRO 1 0.735108018
NP_000248.2 328 GLU GLY 1 0.671249568
NP_000248.2 351 LYS GLU 1 0.777084947
NP_000248.2 369 ARG GLN 1 0.400006682
NP_000248.2 377 GLY SER 1 0.534164846
NP_000248.2 383 LYS ASN 1 0.736428857
NP_000248.2 390 LEU VAL 1 0.535748124
NP_000248.2 398 GLY GLU 1 0.812753737
NP_000248.2 403 ARG GLN 1 0.636879921
NP_000248.2 412 THR ASN 1 0.674301744
NP_000248.2 425 GLY ARG 1 0.871562898
NP_000248.2 428 ALA VAL 1 0.656320333
NP_000248.2 430 ALA GLU 1 0.802393854
NP_000248.2 435 MET THR 1 0.729007304
NP_000248.2 441 THR MET 1 0.652635694
NP_000248.2 442 ARG CYS 0 0.681871355
NP_000248.2 442 ARG HIS 1 0.62961936
NP_000248.2 443 ILE THR 1 0.707903743
NP_000248.2 466 GLU GLN 0 0.691261888
NP_000248.2 499 GLU LYS 1 0.701297224
NP_000248.2 501 TYR CYS 1 0.771689057
NP_000248.2 511 ILE PHE 1 0.756042004
NP_000248.2 513 PHE CYS 1 0.740949392
NP_000248.2 517 LEU MET 1 0.724504769
NP_000248.2 531 MET ARG 1 0.88490957
NP_000248.2 532 SER PRO 1 0.953053594
NP_000248.2 539 MET LEU 1 0.561227739
NP_000248.2 576 HIS ARG 1 0.838970184
NP_000248.2 584 GLY ARG 1 0.827766538
NP_000248.2 601 LEU VAL 1 0.546870887
NP_000248.2 602 ASN SER 1 0.637103915
NP_000248.2 620 LEU GLN 0 0.801207662
NP_000248.2 624 TYR ASN 1 0.720642805
NP_000248.2 637 LYS GLU 1 0.625254095
NP_000248.2 642 SER LEU 1 0.571032763
NP_000248.2 663 ARG CYS 1 0.659504592
NP_000248.2 663 ARG HIS 1 0.653769493
NP_000248.2 671 ARG CYS 1 0.787242353
NP_000248.2 694 ARG HIS 1 0.677940309
NP_000248.2 712 ARG LEU 1 0.685523629
NP_000248.2 719 ARG GLN 1 0.666137755
NP_000248.2 719 ARG TRP 1 0.702921629
NP_000248.2 721 ARG LYS 1 0.604162037
NP_000248.2 723 ARG CYS 1 0.691870451
NP_000248.2 723 ARG GLY 1 0.662890553
NP_000248.2 728 ALA VAL 1 0.501384318
NP_000248.2 729 ALA PRO 1 0.809683502
NP_000248.2 731 PRO LEU 1 0.546049297
NP_000248.2 733 GLY GLU 1 0.675515354
NP_000248.2 734 GLN PRO 1 0.686347246
NP_000248.2 741 GLY ARG 1 0.808229387
NP_000248.2 742 ALA GLU 1 0.739799142
NP_000248.2 743 GLU ASP 1 0.654530346
NP_000248.2 764 PHE LEU 1 0.724338531
NP_000248.2 768 GLY ARG 1 0.814403355
NP_000248.2 778 ASP GLU 1 0.6075086
NP_000248.2 778 ASP GLY 1 0.666568041
NP_000248.2 782 SER ASN 1 0.631884277
NP_000248.2 787 ARG HIS 1 0.631688893
NP_000248.2 796 LEU PHE 1 0.586302638
NP_000248.2 797 ALA THR 1 0.538360715
NP_000248.2 822 MET LEU 1 0.69685477
NP_000248.2 823 GLY GLU 1 0.700113714
NP_000248.2 835 LYS THR 1 0.653063118
NP_000248.2 838 PRO LEU 1 0.64335084
NP_000248.2 846 GLU GLN 1 0.425274462
NP_000248.2 846 GLU LYS 1 0.484951884
NP_000248.2 858 ARG CYS 1 0.570599556
NP_000248.2 865 LYS ARG 1 0.420113713
NP_000248.2 869 ARG CYS 1 0.603022993
NP_000248.2 870 ARG CYS 1 0.625111997
NP_000248.2 878 VAL ALA 1 0.433118969
NP_000248.2 908 LEU VAL 1 0.655465603
NP_000248.2 909 ILE MET 1 0.684563935
NP_000248.2 921 GLU LYS 1 0.813807845
NP_000248.2 928 ASP ASN 1 0.80086118
NP_000248.2 930 GLU GLN 1 0.759330213
NP_000248.2 931 GLU LYS 1 0.826785147
NP_000248.2 932 MET LYS 1 0.799216747
NP_000248.2 935 GLU LYS 1 0.850398183
NP_000248.2 949 GLU LYS 1 0.523462534
NP_000248.2 953 ASP HIS 1 0.478875518
NP_000248.2 961 LEU ARG 1 0.542596638
NP_000248.2 982 MET THR 0 0.401361644
NP_000254.2 140 TYR CYS 1 0.842739582
NP_000254.2 141 SER THR 0 0.802464902
NP_000254.2 153 GLU LYS 1 0.660560369
NP_000254.2 241 VAL MET 1 0.49250409
NP_000254.2 242 LEU PRO 1 0.943546295
NP_000254.2 243 PRO LEU 1 0.867607832
NP_000254.2 248 HIS ARG 1 0.783998847
NP_000254.2 268 TRP ARG 1 0.929178476
NP_000254.2 277 CYS PHE 1 0.848139524
NP_000254.2 280 LEU PRO 1 0.606488228
NP_000254.2 292 GLY ARG 1 0.925015509
NP_000254.2 334 VAL PHE 1 0.650200784
NP_000254.2 335 TYR CYS 1 0.739879489
NP_000254.2 358 PRO LEU 1 0.188792229
NP_000254.2 35 LEU PHE 1 0.438671887
NP_000254.2 410 PHE SER 1 0.867818415
NP_000254.2 449 SER ASN 0 0.364259154
NP_000254.2 455 TYR CYS 1 0.875920773
NP_000254.2 474 TRP GLY 1 0.926646888
NP_000254.2 482 ARG TRP 1 0.914092481
NP_000254.2 48 PHE LEU 1 0.626200914
NP_000254.2 513 ASN SER 0 0.337532759
NP_000254.2 522 SER PRO 1 0.721260548
NP_000254.2 534 SER TYR 1 0.255020738
NP_000254.2 561 LEU ARG 1 0.776901901
NP_000254.2 565 ARG PRO 1 0.974339843
NP_000254.2 565 ARG TRP 1 0.935687304
NP_000254.2 582 ALA THR 0 0.189062029
NP_000254.2 591 LEU PRO 1 0.661585212
NP_000254.2 612 SER GLY 1 0.566141248
NP_000254.2 617 LEU PHE 1 0.789169192
NP_000254.2 633 ALA GLY 0 0.1318883
NP_000254.2 643 ARG CYS 1 0.777951002
NP_000254.2 643 ARG HIS 1 0.715163767
NP_000254.2 649 TRP CYS 1 0.987475872
NP_000254.2 658 TYR PHE 1 0.767158866
NP_000254.2 664 ALA VAL 1 0.399327129
NP_000254.2 682 LEU ARG 1 0.735990942
NP_000254.2 737 ARG GLY 0 0.725245237
NP_000254.2 77 VAL GLY 1 0.499132812
NP_000254.2 79 GLY CYS 1 0.756067455
NP_000254.2 82 GLY ASP 1 0.788021207
NP_000255.2 1012 GLY SER 0 0.532723367
NP_000255.2 1069 GLY ARG 1 0.817771316
NP_000255.2 1089 SER PRO 1 0.825837433
NP_000255.2 1093 GLY ARG 1 0.641252398
NP_000255.2 110 GLY ARG 1 0.362573415
NP_000255.2 1113 ARG HIS 0 0.12335033
NP_000255.2 1114 ARG TRP 1 0.710058451
NP_000255.2 1126 VAL ILE 0 0.256514877
NP_000255.2 1141 ALA VAL 1 0.493998975
NP_000255.2 1195 THR SER 0 0.0724922344
NP_000255.2 1282 PRO LEU 0 0.0618806146
NP_000255.2 1303 ARG CYS 0 0.114153326
NP_000255.2 1307 PRO ARG 0 0.0779123828
NP_000255.2 1315 PRO LEU 0 0.084352091
NP_000255.2 1319 ARG HIS 1 0.159363627
NP_000255.2 1442 ARG GLN 0 0.0590687245
NP_000255.2 152 MET ILE 0 0.184443414
NP_000255.2 37 GLY ARG 0 0.62925452
NP_000255.2 388 ASN TYR 1 0.3278234
NP_000255.2 393 ALA THR 1 0.111342892
NP_000255.2 419 VAL MET 0 0.189218655
NP_000255.2 436 ASP ASN 0 0.108626939
NP_000255.2 472 ALA ASP 1 0.724389732
NP_000255.2 479 LEU ARG 1 0.576603889
NP_000255.2 484 GLY VAL 1 0.671777368
NP_000255.2 509 GLY ARG 1 0.970177352
NP_000255.2 513 ASP TYR 1 0.740750492
NP_000255.2 554 SER ARG 1 0.362624198
NP_000255.2 554 SER ASN 0 0.222414017
NP_000255.2 555 ASN SER 0 0.199367777
NP_000255.2 620 SER ASN 0 0.135641813
NP_000255.2 635 ASP GLY 0 0.370294154
NP_000255.2 638 ARG HIS 0 0.250807226
NP_000255.2 647 SER ARG 1 0.379737943
NP_000255.2 728 THR MET 0 -0.00511322217
NP_000255.2 822 LEU PRO 1 0.851265013
NP_000255.2 827 SER GLY 0 0.20537065
NP_000255.2 836 GLU LYS 0 0.190135404
NP_000255.2 894 ASP ASN 0 0.0978575647
NP_000259.1 106 GLU GLY 1 0.124061659
NP_000259.1 117 LEU ILE 1 0.385846406
NP_000259.1 141 LEU PRO 1 0.808284163
NP_000259.1 149 LYS ASN 1 0.376865685
NP_000259.1 205 MET VAL 1 0.4732261
NP_000259.1 219 VAL GLU 1 0.632108986
NP_000259.1 228 LYS ARG 0 0.259118617
NP_000259.1 273 ILE PHE 1 0.3462089
NP_000259.1 316 LEU PHE 1 0.301201105
NP_000259.1 339 LEU PHE 1 0.272359639
NP_000259.1 351 ARG HIS 0 0.335816413
NP_000259.1 352 THR MET 1 0.356035709
NP_000259.1 360 LEU PRO 1 0.761532307
NP_000259.1 364 LYS ILE 1 0.477044284
NP_000259.1 46 LEU ARG 1 0.639695108
NP_000259.1 480 THR MET 0 0.149664372
NP_000259.1 514 MET VAL 0 0.238784775
NP_000259.1 535 LEU PRO 1 0.732846797
NP_000259.1 539 LEU HIS 1 0.521766663
NP_000259.1 542 LEU HIS 1 0.488811463
NP_000259.1 54 LEU PRO 1 0.756436229
NP_000259.1 579 LYS MET 1 0.497250617
NP_000259.1 62 PHE SER 1 0.609164715
NP_000259.1 64 LEU PRO 1 0.804804504
NP_000259.1 77 MET VAL 1 0.257148623
NP_000262.2 1007 PRO ALA 0 0.804290712
NP_000262.2 1015 GLY VAL 1 0.951580822
NP_000262.2 1016 HIS ARG 1 0.737514913
NP_000262.2 1034 GLY ARG 1 0.584700704
NP_000262.2 1035 ALA VAL 1 0.496739268
NP_000262.2 1036 THR MET 1 0.629184484
NP_000262.2 1049 ALA VAL 0 0.353874445
NP_000262.2 1054 ALA THR 1 0.708110392
NP_000262.2 1059 ARG GLN 1 0.795757294
NP_000262.2 1061 ILE THR 1 0.528071523
NP_000262.2 1062 ALA VAL 1 0.597774863
NP_000262.2 1066 THR ASN 1 0.692601502
NP_000262.2 1087 PHE LEU 1 0.773350894
NP_000262.2 1088 TYR CYS 1 0.924996495
NP_000262.2 1089 GLU LYS 1 0.976277232
NP_000262.2 1094 ILE THR 1 0.533974826
NP_000262.2 113 CYS ARG 1 0.877051771
NP_000262.2 1151 ALA THR 1 0.878017068
NP_000262.2 1167 PHE LEU 1 0.931600392
NP_000262.2 1174 ALA VAL 1 0.430574536
NP_000262.2 1187 ALA VAL 0 0.768566012
NP_000262.2 1189 GLU GLY 1 0.5863446
NP_000262.2 1200 SER GLY 0 0.840921164
NP_000262.2 1205 THR ARG 1 1.03704178
NP_000262.2 1205 THR LYS 1 1.01384532
NP_000262.2 1212 VAL LEU 1 0.711134076
NP_000262.2 1220 ILE THR 0 0.610267937
NP_000262.2 1236 GLY GLU 1 0.984562337
NP_000262.2 1249 SER GLY 1 0.842727184
NP_000262.2 148 VAL LEU 0 0.222614542
NP_000262.2 151 SER GLY 0 0.175154626
NP_000262.2 166 PRO LEU 1 0.459368974
NP_000262.2 166 PRO SER 1 0.435599595
NP_000262.2 183 ALA THR 0 0.0605975091
NP_000262.2 222 ASN SER 0 0.105083831
NP_000262.2 231 VAL GLY 1 0.144479424
NP_000262.2 237 PRO SER 1 0.26601398
NP_000262.2 242 ASP ASN 1 0.577176988
NP_000262.2 242 ASP HIS 1 0.571297586
NP_000262.2 247 CYS TYR 1 0.806963086
NP_000262.2 333 GLY ASP 0 0.528221369
NP_000262.2 378 VAL ALA 1 0.135127023
NP_000262.2 380 LEU PHE 1 0.203323022
NP_000262.2 389 ARG CYS 1 0.680139422
NP_000262.2 389 ARG LEU 1 0.714176357
NP_000262.2 401 PRO LEU 1 0.800044179
NP_000262.2 401 PRO THR 1 0.757898331
NP_000262.2 404 ARG TRP 1 0.941589355
NP_000262.2 433 PRO LEU 1 0.506061256
NP_000262.2 479 CYS TYR 1 0.846865416
NP_000262.2 512 HIS ARG 1 0.495631486
NP_000262.2 517 VAL ILE 0 0.23823069
NP_000262.2 518 ARG GLN 1 0.24138324
NP_000262.2 521 ALA SER 1 0.190280661
NP_000262.2 532 PRO LEU 1 0.560856223
NP_000262.2 535 GLY VAL 1 0.641663313
NP_000262.2 574 THR LYS 1 0.417836636
NP_000262.2 576 LYS ARG 1 0.370068014
NP_000262.2 605 ALA VAL 1 0.558840454
NP_000262.2 60 GLN HIS 0 0.212023839
NP_000262.2 615 ARG CYS 1 0.757161558
NP_000262.2 615 ARG LEU 1 0.752351046
NP_000262.2 628 TYR CYS 1 1.02958572
NP_000262.2 634 TYR CYS 1 0.9744367
NP_000262.2 636 SER PHE 1 0.940922141
NP_000262.2 640 GLY ARG 1 1.02461421
NP_000262.2 642 MET ILE 0 0.449536681
NP_000262.2 652 SER TRP 1 0.788286209
NP_000262.2 664 VAL MET 1 0.717536747
NP_000262.2 666 SER ASN 1 0.726342261
NP_000262.2 691 PRO SER 1 0.786679268
NP_000262.2 695 LEU VAL 1 0.80549556
NP_000262.2 724 LEU PRO 1 0.907294035
NP_000262.2 742 GLU LYS 1 0.983528912
NP_000262.2 745 ALA GLU 1 0.749138892
NP_000262.2 754 MET LYS 1 0.878667533
NP_000262.2 757 VAL ALA 0 0.640327036
NP_000262.2 767 ALA VAL 1 0.820682883
NP_000262.2 780 VAL GLY 1 0.580361009
NP_000262.2 789 ARG GLY 1 0.953298867
NP_000262.2 810 VAL PHE 0 0.427247524
NP_000262.2 849 SER ILE 1 0.646766007
NP_000262.2 862 GLN LEU 1 0.919031143
NP_000262.2 871 TYR CYS 1 0.698584795
NP_000262.2 873 VAL ALA 0 0.412804633
NP_000262.2 874 ASP VAL 1 0.547541142
NP_000262.2 886 GLY ARG 1 1.02232111
NP_000262.2 888 PRO SER 1 0.924302876
NP_000262.2 889 VAL MET 1 0.700686276
NP_000262.2 899 TYR ASP 1 0.753661573
NP_000262.2 911 GLY SER 0 0.623922229
NP_000262.2 923 ILE VAL 1 0.536675811
NP_000262.2 926 ALA VAL 1 0.861706495
NP_000262.2 928 GLN PRO 1 0.738206506
NP_000262.2 929 LEU PRO 1 0.721236825
NP_000262.2 934 ARG GLN 1 0.50410521
NP_000262.2 940 SER LEU 1 0.825905502
NP_000262.2 942 TRP CYS 1 0.934278727
NP_000262.2 945 ASP ASN 1 0.90729183
NP_000262.2 948 ASP ASN 1 0.870383561
NP_000262.2 950 VAL MET 1 0.337448537
NP_000262.2 954 SER LEU 1 0.549786568
NP_000262.2 968 ASN SER 1 0.493887663
NP_000262.2 971 VAL GLY 0 0.375506699
NP_000262.2 976 CYS ARG 1 1.03981411
NP_000262.2 986 GLY SER 1 0.425202698
NP_000262.2 992 GLY ARG 1 0.603152454
NP_000265.1 105 VAL ALA 0 0.440729499
NP_000265.1 142 GLY GLU 1 0.94318825
NP_000265.1 154 ARG LEU 1 0.653659821
NP_000265.1 180 ARG THR 1 0.828308523
NP_000265.1 195 ASP TYR 1 0.259673834
NP_000265.1 199 PRO GLN 1 0.833458066
NP_000265.1 226 ALA VAL 1 0.600053191
NP_000265.1 233 GLN ARG 1 0.87598598
NP_000265.1 237 GLY ASP 1 0.935139894
NP_000265.1 238 VAL PHE 0 0.662517488
NP_000265.1 241 PRO LEU 1 0.842001855
NP_000265.1 245 TYR CYS 1 0.629499972
NP_000265.1 270 ALA PRO 1 0.751713276
NP_000265.1 318 GLU LYS 1 0.188253149
NP_000265.1 319 HIS TYR 1 0.681482196
NP_000265.1 326 ASN LYS 1 0.863157928
NP_000265.1 332 VAL MET 1 0.655054748
NP_000265.1 375 GLY ALA 1 0.864982247
NP_000265.1 417 PRO LEU 1 0.827117622
NP_000265.1 62 LEU PRO 1 0.701783001
NP_000265.1 93 CYS PHE 1 0.853008389
NP_000267.2 261 TRP CYS 1 0.948753357
NP_000267.2 272 TYR HIS 1 0.579806745
NP_000267.2 276 PHE SER 1 0.787880719
NP_000267.2 287 PHE SER 1 0.439549625
NP_000267.2 321 GLY GLU 1 0.938813806
NP_000267.2 337 ARG PRO 1 0.762982786
NP_000267.2 361 ARG ILE 1 0.699567616
NP_000267.2 375 HIS TYR 1 0.941462815
NP_000267.2 414 HIS ARG 1 0.867928445
NP_000267.2 424 ASN ASP 1 0.909852147
NP_000267.2 451 ASP GLY 1 0.865827322
NP_000267.2 468 GLU LYS 1 0.883905828
NP_000267.2 475 PRO HIS 1 0.848464429
NP_000267.2 493 ARG TRP 1 0.889976323
NP_000267.2 495 PRO LEU 1 0.855071783
NP_000267.2 498 CYS TYR 1 0.864167631
NP_000267.2 499 ASP HIS 1 0.881210089
NP_000267.2 508 VAL ASP 1 0.599880517
NP_000267.2 513 TYR CYS 1 0.816413045
NP_000267.2 522 SER ARG 1 0.908329666
NP_000267.2 524 HIS ARG 1 0.93547231
NP_000267.2 526 PRO LEU 1 0.883997619
NP_000267.2 527 VAL ASP 1 0.820794523
NP_000267.2 616 ARG TRP 0 0.17347388
NP_000267.2 687 LEU PRO 1 0.61551106
NP_000267.2 713 LYS ARG 0 0.111596122
NP_000267.2 737 GLU ASP 1 0.571140826
NP_000267.2 768 ILE ASN 1 0.472485155
NP_000267.2 799 PRO LEU 1 0.288819611
NP_000269.2 195 ARG HIS 0 0.126313061
NP_000269.2 203 ARG HIS 0 0.125404954
NP_000269.2 219 SER ASN 0 0.0381733738
NP_000269.2 353 GLN PRO 0 0.165307999
NP_000272.1 79 THR ILE 1 0.504359961
NP_000272.1 82 CYS ARG 1 0.339447707
NP_000272.1 88 ARG GLN 1 0.269372016
NP_000273.2 164 ILE THR 1 0.6223979
NP_000273.2 261 GLU GLY 1 0.78309828
NP_000273.2 293 GLN GLU 1 0.83364588
NP_000273.2 297 GLN ARG 1 0.817059577
NP_000273.2 368 ASP GLY 1 0.790677309
NP_000273.2 368 ASP HIS 1 0.767030835
NP_000273.2 373 MET LYS 1 0.76731813
NP_000273.2 379 GLY VAL 1 0.875142574
NP_000273.2 398 CYS ARG 1 0.594041407
NP_000273.2 399 ARG GLN 1 0.74071455
NP_000273.2 405 PRO ARG 0 0.884931445
NP_000273.2 430 ARG GLN 0 0.733784735
NP_000273.2 475 ILE VAL 0 0.353257328
NP_000273.2 486 ARG GLN 0 0.257035255
NP_000273.2 490 ILE THR 0 0.161325783
NP_000273.2 49 ARG CYS 0 0.437525868
NP_000273.2 520 SER CYS 0 0.219554767
NP_000273.2 537 GLN HIS 0 0.155614913
NP_000273.2 551 VAL PHE 0 0.132180184
NP_000273.2 582 SER LEU 0 0.164431512
NP_000273.2 617 LEU PRO 1 0.64406389
NP_000273.2 637 ASN SER 0 0.195378169
NP_000273.2 666 MET LYS 1 0.808210194
NP_000273.2 668 GLY ARG 1 0.921261251
NP_000273.2 686 GLU ASP 0 0.185918301
NP_000273.2 701 ALA PRO 0 0.671733618
NP_000274.2 115 PRO ALA 0 0.0509590767
NP_000274.2 115 PRO LEU 0 0.0811384171
NP_000274.2 118 VAL ILE 0 0.0123404833
NP_000274.2 125 PRO ALA 0 0.0962774605
NP_000274.2 166 GLU LYS 0 0.179871231
NP_000274.2 187 VAL MET 0 0.219293758
NP_000274.2 198 GLY SER 0 0.157833308
NP_000274.2 232 GLU LYS 0 0.680356503
NP_000274.2 265 ARG GLN 0 0.657079577
NP_000274.2 267 TYR PHE 0 0.363996893
NP_000274.2 323 GLY SER 0 0.440235198
NP_000274.2 350 GLU ALA 0 0.372327775
NP_000274.2 407 GLY ARG 0 0.536339819
NP_000274.2 444 ARG CYS 0 0.514179468
NP_000274.2 48 ARG TRP 0 0.0846498087
NP_000274.2 49 ASP TYR 0 0.113465108
NP_000274.2 58 ALA VAL 0 0.0637420639
NP_000274.2 604 THR ILE 1 0.551722884
NP_000274.2 630 LEU ARG 0 0.590217769
NP_000274.2 765 ALA PRO 0 0.352144063
NP_000276.2 189 ASP GLY 0 0.168471143
NP_000276.2 202 SER PHE 1 0.595562816
NP_000276.2 305 VAL ILE 0 0.30352512
NP_000276.2 314 ARG HIS 0 0.105834231
NP_000276.2 35 ARG GLN 0 0.108744591
NP_000276.2 368 LEU ARG 1 0.784506798
NP_000276.2 432 ALA THR 0 0.0905218795
NP_000276.2 435 LEU PHE 0 0.206110001
NP_000276.2 448 GLY ARG 1 0.901200414
NP_000276.2 456 VAL MET 0 0.0497427545
NP_000276.2 78 THR SER 0 0.0705266967
NP_000277.1 151 ARG CYS 0 0.0856608897
NP_000277.1 15 ASP ASN 0 0.0850356817
NP_000277.1 212 GLU GLY 0 0.0840974227
NP_000277.1 246 SER TYR 0 0.477777779
NP_000277.1 317 LEU PHE 1 0.555168688
NP_000277.1 91 ARG SER 1 0.61720103
NP_000278.3 219 GLN PRO 1 0.619515359
NP_000278.3 229 ARG GLY 0 0.384588122
NP_000278.3 274 PRO LEU 1 0.443051934
NP_000278.3 318 ALA VAL 0 0.367424726
NP_000278.3 361 THR ALA 0 0.210645869
NP_000278.3 400 TYR ASN 1 0.319406539
NP_000278.3 435 PRO THR 0 0.11806462
NP_000278.3 470 GLY SER 0 0.184800461
NP_000278.3 536 ARG GLN 0 0.101186201
NP_000278.3 549 ALA VAL 1 0.13536635
NP_000278.3 559 ASP GLU 0 0.0982657075
NP_000278.3 573 THR ILE 0 0.238651007
NP_000278.3 57 LEU PRO 1 0.482654035
NP_000278.3 601 ARG TRP 1 0.435258925
NP_000278.3 714 LYS ARG 0 0.380864173
NP_000278.3 742 LEU PRO 1 0.720916748
NP_000278.3 786 ARG TRP 1 0.686692357
NP_000278.3 809 ALA VAL 0 0.622081339
NP_000278.3 812 ARG GLN 1 0.73255527
NP_000278.3 844 VAL ALA 0 0.217581943
NP_000278.3 849 ASN THR 1 0.716109633
NP_000278.3 860 ARG TRP 1 0.710016191
NP_000278.3 876 ARG TRP 1 0.134064481
NP_000278.3 882 VAL ILE 0 0.270864278
NP_000278.3 888 ARG PRO 1 0.701504648
NP_000278.3 896 VAL LEU 0 0.182791576
NP_000278.3 924 ALA SER 0 0.0510327965
NP_000279.1 110 HIS ARG 1 0.7974177
NP_000279.1 126 GLN PRO 0 0.500452101
NP_000279.1 153 GLY SER 0 0.20871973
NP_000279.1 217 GLY ARG 1 0.488557756
NP_000279.1 285 HIS ARG 1 0.709693491
NP_000279.1 320 THR ASN 0 0.587023914
NP_000279.1 41 GLY VAL 1 0.743196547
NP_000279.1 70 LEU TRP 1 0.665514648
NP_000279.1 95 TRP GLY 1 0.529431701
NP_000281.2 114 ILE SER 0 0.160841599
NP_000281.2 141 ARG GLN 0 0.515126944
NP_000281.2 154 GLU LYS 1 0.687174678
NP_000281.2 162 ARG TRP 0 0.618965209
NP_000281.2 89 GLU ALA 1 0.641462684
NP_000281.2 97 GLY ASP 0 0.715743721
NP_000282.1 119 LEU PRO 0 0.766061902
NP_000282.1 158 GLY VAL 1 0.466377944
NP_000282.1 163 ASN SER 0 0.629605114
NP_000282.1 206 ARG PRO 1 0.613905489
NP_000282.1 252 GLU ALA 1 0.229149461
NP_000282.1 266 VAL MET 1 0.353392541
NP_000282.1 285 ASP VAL 1 0.767964482
NP_000282.1 350 ARG TRP 0 0.230929002
NP_000282.1 352 THR ASN 0 0.591492057
NP_000283.1 1113 MET ILE 1 0.676219046
NP_000283.1 116 TYR ASP 1 0.731009424
NP_000283.1 1200 PHE LEU 0 0.3989124
NP_000283.1 1207 GLY TRP 1 0.633154213
NP_000283.1 1210 GLY GLU 1 0.70642364
NP_000283.1 132 HIS PRO 1 0.766555488
NP_000283.1 132 HIS TYR 1 0.771930814
NP_000283.1 13 GLY ARG 0 0.232974365
NP_000283.1 158 THR ALA 0 0.281664282
NP_000283.1 186 ARG HIS 1 0.793731511
NP_000283.1 290 ARG HIS 0 0.18665348
NP_000283.1 295 ARG HIS 1 0.761298716
NP_000283.1 299 ASP GLY 1 0.690217078
NP_000283.1 38 GLU GLN 0 0.0600873381
NP_000283.1 466 ALA VAL 0 0.128240928
NP_000283.1 498 PRO LEU 1 0.287408203
NP_000283.1 545 ILE MET 0 -0.0210241843
NP_000283.1 566 ILE ASN 1 0.173166052
NP_000283.1 62 ARG CYS 0 0.400460839
NP_000283.1 727 ARG CYS 0 0.184483245
NP_000283.1 853 VAL MET 0 0.352993995
NP_000283.1 889 VAL ILE 0 0.126115903
NP_000283.1 916 ARG TRP 1 0.73346889
NP_000283.1 91 CYS TYR 1 0.601327002
NP_000283.1 930 ARG GLN 0 0.308320284
NP_000283.1 986 GLU LYS 0 0.354098469
NP_000288.1 24 PRO LEU 0 0.40666315
NP_000288.1 262 VAL MET 0 0.138404146
NP_000288.1 269 ASN SER 0 0.218102574
NP_000288.1 28 ARG PRO 0 0.698948503
NP_000288.1 298 SER GLY 0 0.224244401
NP_000288.1 322 ARG GLN 1 0.733475208
NP_000288.1 372 LYS GLU 0 0.31055671
NP_000288.1 390 GLY SER 1 0.555924535
NP_000288.1 482 PHE VAL 0 0.104337446
NP_000288.1 511 ASP VAL 1 0.406957746
NP_000288.1 569 VAL PHE 0 0.237177074
NP_000288.1 681 ASN SER 0 0.360258132
NP_000288.1 781 ASP ASN 0 0.0867789984
NP_000288.1 955 MET VAL 0 0.191369027
NP_000288.1 956 GLU LYS 0 0.263912916
NP_000290.2 196 ILE VAL 0 0.021446418
NP_000291.1 19 HIS TYR 0 0.267613292
NP_000293.2 179 ASP TYR 0 0.645684063
NP_000293.2 185 LYS ASN 0 0.211538255
NP_000293.2 205 ARG CYS 0 0.128628299
NP_000293.2 275 ARG LEU 0 0.0930453315
NP_000293.2 381 VAL MET 0 0.204458222
NP_000293.2 446 TRP GLY 1 0.719480455
NP_000293.2 46 ARG HIS 0 0.316032708
NP_000293.2 528 GLU LYS 0 0.122643366
NP_000293.2 597 PRO SER 0 0.588759899
NP_000293.2 612 TRP CYS 1 0.611458004
NP_000293.2 62 GLU LYS 0 0.239653826
NP_000293.2 643 VAL ILE 0 0.191688791
NP_000293.2 679 GLY VAL 0 0.768530965
NP_000293.2 706 HIS ARG 1 0.752860546
NP_000293.2 718 ARG HIS 0 0.682653725
NP_000295.1 100 GLY GLU 1 0.533791363
NP_000295.1 108 LEU PRO 1 0.481200218
NP_000295.1 109 CYS ARG 1 0.562880576
NP_000295.1 111 MET THR 1 0.222654283
NP_000295.1 12 HIS GLN 1 0.45560047
NP_000295.1 140 TRP ARG 1 0.731163919
NP_000295.1 144 PRO THR 0 0.43853423
NP_000295.1 147 LEU ARG 1 0.707037568
NP_000295.1 150 GLY CYS 1 0.737342417
NP_000295.1 157 ARG TRP 1 0.505839944
NP_000295.1 19 LEU PRO 1 0.521819353
NP_000295.1 22 SER PHE 1 0.389569789
NP_000295.1 28 TRP ARG 1 0.732142746
NP_000295.1 67 ALA PRO 1 0.764799118
NP_000295.1 69 MET LYS 1 0.620634317
NP_000295.1 72 SER PRO 1 0.776863694
NP_000295.1 79 SER CYS 1 0.637481689
NP_000295.1 93 GLY ARG 1 0.37903583
NP_000297.1 143 ARG GLN 1 0.65771544
NP_000297.1 174 GLU GLY 1 0.658648133
NP_000297.1 193 TRP ARG 1 0.833039701
NP_000297.1 227 ASP TYR 0 0.215991169
NP_000297.1 24 PRO LEU 1 0.305545241
NP_000297.1 265 ARG TRP 1 0.637945712
NP_000297.1 4 GLN ARG 0 0.330502391
NP_000298.2 312 ALA VAL 1 0.098969765
NP_000298.2 317 LEU TRP 1 0.168029651
NP_000298.2 323 ARG GLY 1 0.441255361
NP_000299.2 150 VAL MET 1 0.301750362
NP_000299.2 254 LEU PRO 1 0.765609622
NP_000299.2 303 VAL ALA 0 0.0109200738
NP_000299.2 312 ASP ASN 0 0.0642831549
NP_000299.2 457 GLY SER 1 0.641558409
NP_000299.2 471 LYS GLU 1 0.525010049
NP_000299.2 479 THR ASN 0 0.0678490028
NP_000299.2 480 ASP ASN 0 0.110695787
NP_000300.1 117 ARG CYS 0 0.280131042
NP_000300.1 138 ARG PRO 1 0.392642349
NP_000300.1 143 ASP VAL 1 0.688960612
NP_000300.1 158 VAL LEU 1 0.200233966
NP_000300.1 169 GLY GLU 1 0.891333997
NP_000300.1 217 ARG CYS 1 0.190680921
NP_000300.1 224 TRP GLY 1 0.815310121
NP_000300.1 247 ARG SER 0 0.167238876
NP_000300.1 256 PRO ARG 0 0.263639152
NP_000300.1 282 VAL ASP 1 0.629842043
NP_000300.1 282 VAL ILE 0 0.247879505
NP_000300.1 283 ILE ASN 1 0.535419762
NP_000300.1 304 ARG HIS 0 0.104439937
NP_000300.1 332 GLY ALA 1 0.777126253
NP_000300.1 348 TYR CYS 1 0.598453164
NP_000300.1 349 ASP ALA 1 0.717707098
NP_000300.1 350 SER PRO 1 0.842665195
NP_000300.1 358 GLY ARG 1 0.203420043
NP_000300.1 38 ARG PRO 1 0.709750772
NP_000300.1 401 LEU PHE 1 0.688640833
NP_000300.1 408 SER ASN 0 0.120025754
NP_000300.1 40 GLY GLU 1 0.806423724
NP_000300.1 433 ALA PRO 1 0.441844106
NP_000300.1 448 GLY ARG 1 0.907981455
NP_000300.1 450 SER PRO 1 0.785440981
NP_000300.1 84 VAL GLY 1 0.215584427
NP_000301.1 108 GLY ARG 1 0.748179793
NP_000301.1 109 TYR ASP 1 0.484325469
NP_000301.1 134 ILE THR 0 0.0645951778
NP_000301.1 152 CYS TYR 1 0.789157808
NP_000301.1 181 VAL MET 1 0.642755747
NP_000301.1 184 GLU LYS 1 0.350550413
NP_000301.1 210 GLY ARG 0 0.106406927
NP_000301.1 219 LEU GLN 1 0.52911371
NP_000301.1 222 LEU PRO 1 0.721520901
NP_000301.1 247 TYR HIS 1 0.519854605
NP_000301.1 257 PRO THR 0 0.204416931
NP_000301.1 302 ILE VAL 0 0.124317296
NP_000301.1 42 GLY GLU 1 0.740205646
NP_000301.1 45 CYS TYR 1 0.809724033
NP_000301.1 75 THR PRO 1 0.563638091
NP_000301.1 79 ASP GLY 1 0.699764252
NP_000301.1 91 GLN PRO 1 0.795854092
NP_000302.1 102 PRO LEU 1 0.506331682
NP_000302.1 105 PRO LEU 1 0.64390558
NP_000302.1 129 MET VAL 0 0.337999076
NP_000302.1 132 SER ILE 1 0.633367956
NP_000302.1 133 ALA VAL 1 0.369866222
NP_000302.1 138 ILE MET 1 0.206535399
NP_000302.1 140 HIS LEU 0 0.426764935
NP_000302.1 171 ASN SER 0 0.256517857
NP_000302.1 180 VAL ILE 0 0.270559311
NP_000302.1 183 THR ALA 1 0.418549508
NP_000302.1 187 HIS ARG 1 0.519566536
NP_000302.1 193 THR ILE 1 0.460383475
NP_000302.1 198 PHE SER 1 0.482343137
NP_000302.1 200 GLU LYS 1 0.611043155
NP_000302.1 203 VAL ILE 1 0.25682345
NP_000302.1 211 GLU GLN 1 0.668840826
NP_000302.1 212 GLN PRO 1 0.726712823
NP_000302.1 219 GLU LYS 0 0.172586143
NP_000302.1 232 MET ARG 0 0.26591143
NP_000302.1 93 GLY SER 0 0.1663654
NP_000303.1 108 HIS ASN 1 0.400499731
NP_000303.1 118 PHE LEU 1 0.64970541
NP_000303.1 178 ALA PRO 1 0.555053413
NP_000303.1 194 ARG CYS 1 0.248487055
NP_000303.1 210 PRO LEU 1 0.281526834
NP_000303.1 211 ARG GLN 1 0.820834816
NP_000303.1 211 ARG TRP 1 0.867137432
NP_000303.1 220 ARG GLN 1 0.2075883
NP_000303.1 243 ILE THR 1 0.488946766
NP_000303.1 271 ARG GLN 1 0.213855565
NP_000303.1 272 ARG CYS 1 0.285091758
NP_000303.1 289 PRO LEU 1 0.283080816
NP_000303.1 292 SER ASN 0 0.240036473
NP_000303.1 301 ALA VAL 1 0.826033473
NP_000303.1 309 ALA THR 1 0.371033579
NP_000303.1 312 SER LEU 1 0.333951801
NP_000303.1 328 ARG CYS 1 0.244934276
NP_000303.1 328 ARG HIS 1 0.181398734
NP_000303.1 340 THR MET 1 0.668854594
NP_000303.1 343 GLY ASP 1 0.974375546
NP_000303.1 348 ARG GLN 0 0.359727532
NP_000303.1 369 PRO LEU 1 0.287807822
NP_000303.1 388 ALA THR 1 0.842700839
NP_000303.1 38 ARG TRP 1 0.294061363
NP_000303.1 392 GLY ARG 1 0.234102622
NP_000303.1 394 ARG TRP 1 0.326065242
NP_000303.1 401 ASP ASN 1 0.857288003
NP_000303.1 418 GLY ASP 1 0.97175467
NP_000303.1 426 CYS TYR 1 0.991631091
NP_000303.1 42 ARG HIS 1 0.792050838
NP_000303.1 433 GLY SER 1 0.897745132
NP_000303.1 441 TYR HIS 1 0.683677852
NP_000303.1 444 TRP CYS 1 0.946099401
NP_000303.1 49 GLU ASP 1 0.680490315
NP_000303.1 51 ARG CYS 1 0.421518952
NP_000303.1 57 ARG GLY 1 0.816800237
NP_000304.2 101 ARG CYS 1 0.477081209
NP_000304.2 129 ASP GLY 1 0.307742745
NP_000304.2 139 ALA VAL 1 0.359250426
NP_000304.2 144 THR ASN 1 0.210495949
NP_000304.2 149 TRP CYS 1 0.75120312
NP_000304.2 154 CYS PHE 1 0.948064029
NP_000304.2 168 ASN SER 0 0.387595713
NP_000304.2 175 CYS PHE 1 0.960291862
NP_000304.2 188 ASN SER 0 0.277880162
NP_000304.2 196 LYS GLU 0 0.233097255
NP_000304.2 265 CYS TRP 1 0.860384405
NP_000304.2 266 TYR CYS 1 0.318428785
NP_000304.2 275 LEU PRO 0 0.836765826
NP_000304.2 316 ARG CYS 1 0.36853528
NP_000304.2 324 SER PRO 1 0.541028738
NP_000304.2 327 PHE TYR 1 0.746014059
NP_000304.2 330 ARG TRP 1 0.785390675
NP_000304.2 333 ASP ASN 1 0.766211212
NP_000304.2 351 LEU PRO 1 0.838809371
NP_000304.2 355 ARG HIS 1 0.655567825
NP_000304.2 364 LYS GLU 1 0.629319906
NP_000304.2 381 GLY ASP 1 0.882558584
NP_000304.2 383 TRP ARG 1 0.917933464
NP_000304.2 385 MET VAL 0 0.336374491
NP_000304.2 390 GLU LYS 1 0.649611235
NP_000304.2 40 ARG LEU 1 0.708506823
NP_000304.2 41 ARG HIS 1 0.72562778
NP_000304.2 446 LEU PRO 1 0.898921609
NP_000304.2 475 CYS ARG 1 1.0128628
NP_000304.2 482 GLY CYS 1 0.761930525
NP_000304.2 501 SER PRO 0 0.499308586
NP_000304.2 505 GLY SER 0 0.187738359
NP_000304.2 515 ARG CYS 1 0.499722421
NP_000304.2 532 THR ALA 1 0.268774658
NP_000304.2 552 LEU SER 1 0.606725574
NP_000304.2 559 ILE MET 0 0.303950965
NP_000304.2 561 ARG GLY 1 0.208238646
NP_000304.2 562 ILE LEU 1 0.286012501
NP_000304.2 573 SER PRO 0 0.467348069
NP_000304.2 583 ASN HIS 0 0.19393456
NP_000304.2 584 LEU GLN 1 0.61873138
NP_000304.2 599 ASP HIS 0 0.238752589
NP_000304.2 611 MET LYS 1 0.646791875
NP_000304.2 616 ALA PRO 1 0.61931622
NP_000304.2 616 ALA VAL 0 0.140495986
NP_000304.2 622 LEU ARG 1 0.767335653
NP_000304.2 636 TYR CYS 1 0.793165982
NP_000304.2 639 CYS PHE 1 0.90919596
NP_000304.2 640 MET VAL 1 0.660429299
NP_000304.2 644 ILE SER 1 0.411051929
NP_000304.2 664 HIS PRO 1 0.697213709
NP_000304.2 664 HIS TYR 0 0.669185877
NP_000304.2 665 SER LEU 1 0.705881119
NP_000304.2 666 CYS ARG 1 0.981758833
NP_000304.2 76 PRO LEU 0 0.609829366
NP_000304.2 87 VAL LEU 1 0.262522399
NP_000304.2 94 THR ALA 0 0.254882216
NP_000305.3 105 CYS PHE 1 1.00830162
NP_000305.3 105 CYS TYR 1 1.02383947
NP_000305.3 108 LEU PRO 1 0.912786543
NP_000305.3 112 LEU PRO 1 0.940847874
NP_000305.3 119 VAL LEU 1 0.634701729
NP_000305.3 121 ALA PRO 1 0.990253627
NP_000305.3 123 HIS TYR 1 0.951025426
NP_000305.3 124 CYS ARG 1 1.07121098
NP_000305.3 124 CYS SER 1 0.982370436
NP_000305.3 129 GLY ARG 1 1.01250029
NP_000305.3 129 GLY GLU 1 0.971585751
NP_000305.3 130 ARG GLY 1 0.967423558
NP_000305.3 130 ARG LEU 1 0.946496964
NP_000305.3 132 GLY ASP 1 1.04354608
NP_000305.3 136 CYS ARG 1 0.895630717
NP_000305.3 136 CYS TYR 1 0.828048408
NP_000305.3 157 GLU GLY 1 0.33047691
NP_000305.3 15 ARG SER 1 0.804307163
NP_000305.3 165 GLY ARG 1 0.935456336
NP_000305.3 165 GLY VAL 1 0.892894804
NP_000305.3 167 THR PRO 1 0.794700444
NP_000305.3 173 ARG CYS 1 0.876420856
NP_000305.3 191 VAL ALA 1 0.29137972
NP_000305.3 217 VAL ILE 1 0.333596051
NP_000305.3 241 PHE SER 1 0.409570754
NP_000305.3 246 PRO LEU 1 0.448035389
NP_000305.3 331 ASP GLY 1 0.838300526
NP_000305.3 341 PHE VAL 1 0.650092781
NP_000305.3 343 VAL GLU 1 0.721990943
NP_000305.3 345 LEU GLN 1 0.585671306
NP_000305.3 347 PHE LEU 1 0.616652548
NP_000305.3 348 THR ILE 1 0.397652596
NP_000305.3 34 ALA ASP 1 0.929038405
NP_000305.3 36 GLY GLU 1 0.998140574
NP_000305.3 42 LEU ARG 1 0.590000331
NP_000305.3 44 GLY ASP 1 0.723361492
NP_000305.3 47 ARG GLY 1 0.880931377
NP_000305.3 48 ASN LYS 1 0.91165328
NP_000305.3 57 LEU TRP 1 0.711000502
NP_000305.3 71 CYS TYR 1 0.983951688
NP_000305.3 82 ASN THR 1 0.364507884
NP_000305.3 92 ASP GLU 1 0.799445152
NP_000309.1 102 GLN HIS 0 0.331295401
NP_000309.1 247 CYS ARG 1 0.602584898
NP_000309.1 257 ILE VAL 0 0.0719673261
NP_000309.1 31 GLN GLU 0 0.294458508
NP_000309.1 70 TYR CYS 0 0.324931681
NP_000309.1 90 SER PHE 0 0.247823462
NP_000310.2 151 PRO ARG 0 0.212098256
NP_000310.2 197 THR MET 0 0.0647015125
NP_000310.2 202 VAL LEU 0 0.169356719
NP_000310.2 220 ARG TRP 0 0.268094599
NP_000310.2 31 ARG GLN 0 0.0190219264
NP_000310.2 325 ARG HIS 0 0.108629629
NP_000310.2 443 GLY GLU 0 0.150228247
NP_000310.2 483 GLN HIS 0 0.574881256
NP_000310.2 510 ARG HIS 0 0.150235131
NP_000310.2 514 TYR HIS 0 0.101619057
NP_000310.2 616 ASP ASN 0 0.250965565
NP_000310.2 80 GLN ARG 0 0.0720799714
NP_000312.2 127 SER ASN 1 0.464782834
NP_000312.2 137 GLU ASP 1 0.479583502
NP_000312.2 185 ILE THR 1 0.2844823
NP_000312.2 303 LEU HIS 1 0.320586234
NP_000312.2 307 THR ILE 0 0.271852851
NP_000312.2 310 GLY GLU 1 0.635362506
NP_000312.2 387 MET LEU 0 0.233242765
NP_000312.2 433 ALA VAL 1 0.440366805
NP_000312.2 436 GLN LYS 0 0.492886007
NP_000312.2 46 ARG LYS 1 0.550767839
NP_000312.2 500 ARG GLY 1 0.550564528
NP_000312.2 525 ALA GLY 0 0.66786617
NP_000312.2 530 LYS ARG 1 0.750606477
NP_000312.2 552 ARG GLN 0 0.381337821
NP_000312.2 563 TRP LEU 1 0.829492509
NP_000312.2 569 LEU PHE 0 0.699084103
NP_000312.2 58 THR ILE 0 0.303352356
NP_000312.2 616 LYS GLU 1 0.295164019
NP_000312.2 635 ALA PRO 1 0.549531877
NP_000312.2 656 ARG TRP 1 0.573312044
NP_000312.2 661 ARG TRP 1 0.855118632
NP_000312.2 662 LEU PRO 1 0.946773767
NP_000312.2 678 HIS LEU 0 0.498312652
NP_000312.2 688 LEU ARG 1 0.84056443
NP_000312.2 704 MET ARG 1 0.933758736
NP_000312.2 706 CYS PHE 1 0.74354881
NP_000312.2 706 CYS TYR 1 0.77103132
NP_000312.2 746 GLU GLY 0 0.546372473
NP_000312.2 758 SER PRO 1 0.715616643
NP_000312.2 787 ARG GLN 1 0.328137428
NP_000312.2 803 ASN LYS 1 0.309411556
NP_000312.2 845 PHE LEU 1 0.132585153
NP_000312.2 856 ASP ASN 0 0.0247325394
NP_000312.2 857 ARG HIS 0 0.0172407441
NP_000313.2 123 ARG TRP 1 0.305022746
NP_000313.2 125 SER LEU 1 0.25481239
NP_000313.2 141 TYR CYS 1 0.998885095
NP_000313.2 141 TYR HIS 1 0.944693983
NP_000313.2 197 LYS GLU 1 0.139463872
NP_000313.2 209 VAL ILE 1 0.366586298
NP_000313.2 246 TRP ARG 1 0.419712752
NP_000313.2 250 CYS PHE 1 0.860067606
NP_000313.2 27 SER PHE 1 0.323065162
NP_000313.2 289 SER LEU 1 0.136041522
NP_000313.2 304 GLN GLU 0 0.0770606846
NP_000313.2 310 ARG LYS 0 0.0584018268
NP_000313.2 316 TRP GLY 1 0.320847243
NP_000313.2 319 PHE LEU 0 0.161971882
NP_000313.2 32 ILE VAL 1 0.169209078
NP_000313.2 36 SER ASN 0 0.294235498
NP_000317.1 182 PHE CYS 0 0.178802252
NP_000317.1 216 ARG GLN 0 0.127911404
NP_000317.1 234 ARG TRP 1 0.679783225
NP_000317.1 266 VAL ILE 0 0.324750423
NP_000317.1 60 GLU ASP 0 0.282193273
NP_000317.1 64 ARG GLN 0 0.225773171
NP_000319.1 117 GLY GLU 1 0.71629256
NP_000319.1 165 GLY VAL 1 0.934544444
NP_000319.1 184 GLN HIS 0 0.321451277
NP_000319.1 195 ILE VAL 1 0.402439952
NP_000319.1 198 GLY GLU 1 0.918870151
NP_000319.1 235 PRO SER 1 0.549866378
NP_000319.1 250 CYS ARG 1 1.03458428
NP_000319.1 262 ALA GLY 0 0.326550305
NP_000319.1 275 GLY SER 1 0.831457853
NP_000319.1 289 ILE VAL 1 0.326757193
NP_000319.1 302 CYS SER 0 0.946490586
NP_000319.1 312 ASP TYR 1 0.664025664
NP_000319.1 320 GLY ARG 1 0.969899893
NP_000319.1 345 ASN ASP 0 0.552314579
NP_000319.1 428 LEU VAL 0 0.0620180145
NP_000319.1 432 GLU ASP 0 0.102334581
NP_000319.1 43 GLY ARG 1 0.950166523
NP_000319.1 65 GLY VAL 1 0.865067363
NP_000319.1 75 ILE VAL 0 0.233024225
NP_000319.1 768 PRO THR 0 0.108889475
NP_000319.1 775 ILE THR 0 0.138443515
NP_000320.1 104 GLY ASP 1 0.858743787
NP_000320.1 132 ALA THR 1 0.311363488
NP_000320.1 144 TYR ASP 1 0.805268109
NP_000320.1 182 HIS TYR 1 0.765951574
NP_000320.1 215 ASP GLY 1 0.0596708246
NP_000320.1 220 ILE VAL 0 0.148640066
NP_000320.1 225 ILE MET 0 0.482788026
NP_000320.1 22 LEU PRO 1 0.753417134
NP_000320.1 240 VAL PHE 0 0.392813832
NP_000320.1 244 GLY VAL 1 0.788568258
NP_000320.1 249 TYR CYS 1 0.705098987
NP_000320.1 282 ASN SER 0 0.171341211
NP_000320.1 357 ALA ASP 0 0.166141838
NP_000320.1 360 ALA PRO 1 0.504068911
NP_000320.1 363 PRO THR 1 0.320910335
NP_000320.1 368 TYR HIS 1 0.793806434
NP_000320.1 408 LEU PRO 1 0.797641218
NP_000320.1 40 GLY SER 1 0.770207286
NP_000320.1 431 TYR CYS 1 0.814332008
NP_000320.1 433 TYR CYS 0 0.782252491
NP_000320.1 452 VAL GLY 1 0.429541796
NP_000320.1 68 HIS TYR 1 0.877579868
NP_000320.1 70 PHE VAL 1 0.68010211
NP_000320.1 85 ARG HIS 1 0.277885288
NP_000320.1 91 ARG GLN 1 0.161134109
NP_000320.1 91 ARG TRP 1 0.241192982
NP_000320.1 99 VAL ILE 0 0.21051304
NP_000321.1 102 ARG TRP 1 0.844031334
NP_000321.1 109 GLY GLU 1 0.841111422
NP_000321.1 109 GLY TRP 1 0.85175699
NP_000321.1 110 CYS TYR 1 0.901632905
NP_000321.1 112 TRP CYS 1 0.855402172
NP_000321.1 113 LEU PHE 1 0.744879186
NP_000321.1 126 ASP GLY 1 0.767654479
NP_000321.1 137 LEU PRO 1 0.792022407
NP_000321.1 138 THR ALA 1 0.476698577
NP_000321.1 140 GLY ARG 1 0.896578372
NP_000321.1 142 CYS ARG 1 0.937142849
NP_000321.1 145 ASP HIS 1 0.702667713
NP_000321.1 146 GLU ASP 1 0.693386793
NP_000321.1 146 GLU LYS 1 0.814209223
NP_000321.1 155 TYR CYS 1 0.889222324
NP_000321.1 167 LYS ASN 1 0.746867478
NP_000321.1 178 GLY ASP 1 0.747650802
NP_000321.1 179 ASN ASP 1 0.798536479
NP_000321.1 192 PRO SER 1 0.692534745
NP_000321.1 193 PRO LEU 1 0.736419737
NP_000321.1 197 ARG CYS 1 0.807072043
NP_000321.1 199 ILE THR 1 0.588484704
NP_000321.1 203 PRO LEU 1 0.8278265
NP_000321.1 207 HIS ASP 1 0.678982794
NP_000321.1 207 HIS GLN 1 0.737670243
NP_000321.1 209 ARG GLY 1 0.745317221
NP_000321.1 209 ARG HIS 1 0.72376138
NP_000321.1 211 ALA THR 1 0.739508986
NP_000321.1 213 ARG TRP 1 0.778344214
NP_000321.1 215 GLU LYS 1 0.773975849
NP_000321.1 216 LEU PRO 1 0.969197035
NP_000321.1 219 CYS ARG 1 0.94826597
NP_000321.1 219 CYS GLY 1 0.92283994
NP_000321.1 222 LYS ASN 0 0.68162483
NP_000321.1 50 TRP CYS 0 0.437509835
NP_000321.1 69 LEU PRO 1 0.824063778
NP_000321.1 72 GLU ASP 1 0.703968346
NP_000321.1 72 GLU LYS 1 0.766111493
NP_000321.1 74 GLY VAL 1 0.52860117
NP_000321.1 76 VAL GLY 1 0.42724359
NP_000321.1 81 ILE ASN 1 0.583229303
NP_000321.1 81 ILE ASP 1 0.593683481
NP_000321.1 92 TRP CYS 1 0.890853941
NP_000321.1 96 TRP ARG 1 0.949537396
NP_000324.1 264 LYS ARG 0 0.0867190436
NP_000324.1 663 PRO SER 0 -0.00911221281
NP_000324.1 862 VAL MET 0 -0.0505738966
NP_000326.2 1179 ALA VAL 0 0.211372972
NP_000326.2 1531 VAL ALA 0 0.326399952
NP_000326.2 1658 ASN ASP 0 0.549972057
NP_000326.2 1738 ARG TRP 0 0.149609149
NP_000326.2 1835 ILE THR 0 0.315364122
NP_000326.2 1903 SER LEU 0 0.414465815
NP_000326.2 1950 VAL LEU 0 0.0843536183
NP_000326.2 2005 PRO ALA 0 0.0436400287
NP_000326.2 34 ARG CYS 0 0.190872312
NP_000326.2 351 GLY SER 0 0.519287169
NP_000326.2 481 ARG GLN 0 0.128567144
NP_000326.2 513 ARG CYS 0 0.221045956
NP_000326.2 521 LYS GLU 0 0.183141232
NP_000326.2 524 SER TYR 0 0.182069927
NP_000326.2 572 ALA SER 0 0.18555139
NP_000326.2 572 ALA VAL 0 0.182253256
NP_000326.2 647 ALA ASP 0 0.341506034
NP_000326.2 746 GLU LYS 0 0.151097596
NP_000326.2 764 MET THR 0 0.5030545
NP_000326.2 833 GLY ARG 0 0.619809151
NP_000326.2 85 PRO THR 0 0.328010231
NP_000326.2 904 TRP LEU 0 0.277811676
NP_000327.2 233 GLN HIS 0 0.175010815
NP_000327.2 267 PRO LEU 1 0.469772458
NP_000327.2 288 ASN SER 1 0.184784219
NP_000327.2 294 GLY SER 1 0.717212558
NP_000327.2 300 ASP TYR 0 0.349644452
NP_000327.2 369 PRO THR 1 0.113634154
NP_000327.2 379 THR MET 0 0.0996943489
NP_000327.2 429 ASP HIS 0 0.0308998283
NP_000327.2 434 VAL MET 0 0.15882872
NP_000327.2 442 GLY VAL 0 0.126903072
NP_000327.2 539 GLU LYS 1 0.649954319
NP_000327.2 563 ARG GLN 1 0.182954118
NP_000327.2 584 ALA THR 0 0.141073614
NP_000327.2 592 PRO SER 1 0.150071621
NP_000327.2 597 ARG HIS 0 0.201926604
NP_000327.2 616 PRO SER 1 0.784405112
NP_000327.2 632 GLU GLY 0 0.3249228
NP_000327.2 82 SER CYS 1 0.529846668
NP_000330.2 1018 ARG GLN 1 0.636428058
NP_000330.2 1023 ASN LYS 1 0.269782543
NP_000330.2 1026 THR PRO 0 0.599566162
NP_000330.2 145 ARG HIS 1 0.828238487
NP_000330.2 154 ILE PHE 1 0.819651246
NP_000330.2 169 VAL ILE 0 0.302693784
NP_000330.2 264 GLY ALA 0 0.746333897
NP_000330.2 284 LYS ARG 1 0.554338872
NP_000330.2 304 THR PRO 1 0.908023775
NP_000330.2 313 ALA VAL 1 0.181395993
NP_000330.2 322 ALA VAL 0 0.163850337
NP_000330.2 345 SER PHE 0 0.391707093
NP_000330.2 382 THR MET 0 0.440843552
NP_000330.2 386 TYR CYS 1 0.838558972
NP_000330.2 399 ARG CYS 1 0.823035061
NP_000330.2 402 SER PHE 1 0.647227049
NP_000330.2 404 VAL ILE 0 0.19145897
NP_000330.2 421 CYS ARG 1 0.918394685
NP_000330.2 426 ASN LYS 1 0.461088032
NP_000330.2 430 CYS GLY 1 0.591500401
NP_000330.2 439 GLY SER 1 0.934643865
NP_000330.2 439 GLY VAL 1 0.963237643
NP_000330.2 442 ASN LYS 1 0.662612319
NP_000330.2 463 GLY GLU 1 0.849664509
NP_000330.2 465 THR PRO 1 0.92377305
NP_000330.2 478 LYS GLU 1 0.688134313
NP_000330.2 496 GLY CYS 1 0.708721817
NP_000330.2 521 ILE VAL 0 0.146440774
NP_000330.2 523 ALA THR 1 0.455419958
NP_000330.2 536 PHE LEU 1 0.750260115
NP_000330.2 542 LEU PRO 1 0.862470388
NP_000330.2 560 PRO HIS 1 0.654961586
NP_000330.2 570 ALA VAL 1 0.576075554
NP_000330.2 571 LEU PRO 1 0.911713302
NP_000330.2 578 VAL MET 1 0.386144727
NP_000330.2 588 ALA VAL 1 0.742952406
NP_000330.2 649 THR ARG 1 0.385446131
NP_000330.2 655 ARG CYS 1 0.843075514
NP_000330.2 655 ARG LEU 1 0.790283442
NP_000330.2 695 GLY ARG 0 0.100739367
NP_000330.2 69 HIS ASN 1 0.177441552
NP_000330.2 731 GLY ARG 1 0.726037502
NP_000330.2 738 LEU ARG 1 0.645950794
NP_000330.2 741 GLY ARG 1 0.889103234
NP_000330.2 833 SER THR 0 0.0961483791
NP_000330.2 858 LEU HIS 1 0.334409297
NP_000330.2 859 LEU PRO 1 0.712126911
NP_000330.2 861 ARG CYS 1 0.291863084
NP_000330.2 861 ARG SER 1 0.337805301
NP_000330.2 911 ASN LYS 0 0.213342056
NP_000330.2 928 ARG HIS 0 0.220387593
NP_000330.2 964 ARG GLN 1 0.512285531
NP_000330.2 967 ARG GLY 1 0.591427088
NP_000330.2 977 ARG GLN 1 0.208951533
NP_000333.1 112 ARG SER 0 0.193285137
NP_000333.1 147 PRO SER 1 0.133772597
NP_000333.1 150 ARG GLY 0 0.186637014
NP_000333.1 245 VAL MET 0 0.360894233
NP_000333.1 275 HIS ASP 0 0.135221675
NP_000333.1 285 ALA ASP 1 0.427945167
NP_000333.1 346 ARG HIS 0 0.217036471
NP_000333.1 384 ARG HIS 0 0.323626548
NP_000333.1 387 ARG GLN 0 0.320169896
NP_000333.1 432 ARG LEU 0 0.207190976
NP_000333.1 455 GLY ARG 1 0.65395999
NP_000333.1 479 CYS TRP 1 0.762090683
NP_000333.1 481 THR SER 0 0.193981677
NP_000333.1 490 ARG CYS 1 0.885582805
NP_000333.1 490 ARG HIS 1 0.8260144
NP_000333.1 499 LEU PRO 0 0.796415329
NP_000333.1 508 GLU LYS 0 0.662688911
NP_000333.1 522 GLU LYS 1 0.753430009
NP_000333.1 56 LYS GLU 0 0.224835381
NP_000333.1 581 THR ASN 0 0.759621739
NP_000333.1 586 MET LEU 0 0.356382906
NP_000333.1 587 MET LEU 0 0.331685632
NP_000333.1 589 ARG SER 1 0.7773242
NP_000333.1 658 GLU LYS 0 0.52017957
NP_000333.1 670 PRO ALA 0 0.704387367
NP_000333.1 705 ASP TYR 1 0.690888524
NP_000333.1 707 LEU PRO 1 0.831575572
NP_000333.1 731 SER PRO 1 0.843723118
NP_000333.1 732 VAL ILE 0 0.348534465
NP_000333.1 734 HIS ARG 1 0.828678191
NP_000333.1 760 ARG GLN 1 0.825388372
NP_000333.1 78 ALA VAL 0 0.231137604
NP_000333.1 808 ARG CYS 1 0.517740369
NP_000333.1 808 ARG HIS 1 0.513554811
NP_000333.1 816 PRO SER 0 0.0683567971
NP_000333.1 834 HIS PRO 1 0.617703497
NP_000333.1 837 THR ARG 1 0.816657186
NP_000333.1 837 THR MET 1 0.753544748
NP_000333.1 854 PRO LEU 0 0.0767744705
NP_000333.1 858 ALA ASP 1 0.6118083
NP_000333.1 862 VAL ILE 0 0.0529022291
NP_000333.1 868 PRO LEU 1 0.527569711
NP_000333.1 870 ARG TRP 1 0.559197009
NP_000336.1 123 GLU LYS 0 0.321111143
NP_000336.1 30 ALA PRO 1 0.492181003
NP_000336.1 53 ALA THR 1 0.410414934
NP_000336.1 90 ALA PRO 0 0.363056481
NP_000339.2 112 ILE ASN 1 0.115375668
NP_000339.2 160 ASN ASP 1 0.723380029
NP_000339.2 171 ARG SER 1 0.675070047
NP_000339.2 193 ASN SER 1 0.687128484
NP_000339.2 203 GLY SER 1 0.70849371
NP_000339.2 227 ARG GLN 1 0.700392962
NP_000339.2 34 GLY TRP 1 0.612766623
NP_000339.2 56 GLN ARG 1 0.703414559
NP_000339.2 56 GLN HIS 1 0.649701476
NP_000339.2 65 ALA PRO 1 0.320521146
NP_000340.2 128 GLN ARG 1 0.266187489
NP_000340.2 145 GLY ARG 0 0.457406372
NP_000340.2 157 LEU PRO 1 0.757450938
NP_000340.2 169 GLU GLY 1 0.719900072
NP_000340.2 169 GLU LYS 1 0.764088213
NP_000340.2 188 ARG CYS 1 0.600773156
NP_000340.2 192 ARG CYS 1 0.531061947
NP_000340.2 225 MET THR 1 0.333345652
NP_000342.2 151 PRO ALA 0 0.548368156
NP_000342.2 155 GLY SER 0 0.631449699
NP_000342.2 257 TYR PHE 0 0.0338480026
NP_000342.2 307 VAL ILE 0 0.0680140033
NP_000342.2 315 MET LEU 0 0.584957719
NP_000342.2 327 ASP HIS 0 0.22085391
NP_000342.2 380 GLY ARG 1 0.645706713
NP_000342.2 386 ARG SER 0 0.258398652
NP_000342.2 409 LYS ASN 0 0.0690075904
NP_000342.2 418 ASP GLY 0 0.440152079
NP_000342.2 424 ARG HIS 0 0.200924546
NP_000342.2 429 LEU VAL 0 0.430209011
NP_000342.2 444 HIS ARG 1 0.685746014
NP_000342.2 446 CYS TYR 1 0.809301615
NP_000342.2 476 VAL MET 0 0.045871634
NP_000342.2 498 ASP ASN 0 0.157941356
NP_000342.2 560 GLN PRO 1 0.606324673
NP_000342.2 98 ARG HIS 0 0.094125174
NP_000344.1 138 VAL ILE 0 0.366209894
NP_000344.1 15 PRO SER 0 0.132650748
NP_000344.1 220 PRO SER 1 0.742016315
NP_000344.1 249 ILE THR 0 0.611412227
NP_000344.1 273 LEU PRO 1 0.841582775
NP_000344.1 279 ALA GLY 0 0.449346483
NP_000344.1 70 ASN ASP 0 0.0407024436
NP_000347.2 1069 SER ARG 0 0.044634264
NP_000347.2 1088 GLY ARG 0 0.0642567202
NP_000347.2 1102 THR SER 0 0.0588305704
NP_000347.2 113 LEU MET 0 -0.00544337602
NP_000347.2 115 ALA VAL 0 -0.00719193788
NP_000347.2 1258 LYS ARG 0 0.014356547
NP_000347.2 1354 GLY ALA 0 0.11714232
NP_000347.2 1370 LYS ARG 0 0.0365258232
NP_000347.2 1385 LYS ARG 0 0.0221525058
NP_000347.2 1395 PRO LEU 0 0.0683246106
NP_000347.2 168 THR MET 0 0.0116303628
NP_000347.2 197 ASP ASN 0 0.0611986704
NP_000347.2 266 SER ASN 0 0.020174576
NP_000347.2 297 ALA SER 0 0.0738460645
NP_000347.2 300 PRO LEU 0 0.158556968
NP_000347.2 301 ALA VAL 0 0.017048737
NP_000347.2 337 SER GLY 0 0.0783064514
NP_000347.2 387 ALA THR 0 0.099205859
NP_000347.2 432 ALA VAL 0 0.0949202329
NP_000347.2 435 MET THR 0 0.102038987
NP_000347.2 498 ILE VAL 0 0.0431641042
NP_000347.2 581 PRO ARG 0 0.0622129813
NP_000347.2 612 PRO ALA 0 -0.0322678573
NP_000347.2 619 SER ARG 0 0.00245514372
NP_000347.2 658 LEU PHE 0 0.0651683137
NP_000347.2 782 GLN GLU 0 0.0610337108
NP_000347.2 844 PRO LEU 0 0.12661016
NP_000347.2 845 SER LEU 0 0.114139497
NP_000347.2 869 PRO SER 0 0.0215402674
NP_000347.2 871 ALA SER 0 0.166601792
NP_000347.2 913 SER LEU 0 0.0210520606
NP_000347.2 99 ALA THR 0 -0.0225674231
NP_000349.1 108 GLU LYS 0 0.252669752
NP_000349.1 123 ASP HIS 1 0.276448637
NP_000349.1 124 ARG CYS 1 0.484722644
NP_000349.1 124 ARG HIS 1 0.497720301
NP_000349.1 124 ARG SER 1 0.47240746
NP_000349.1 165 ILE THR 0 0.239393085
NP_000349.1 322 VAL ILE 0 0.0306486301
NP_000349.1 343 MET VAL 0 0.00800941419
NP_000349.1 359 ALA ASP 0 0.235460058
NP_000349.1 384 ALA VAL 0 0.162227601
NP_000349.1 501 PRO THR 0 0.463234603
NP_000349.1 505 VAL ASP 1 0.674466372
NP_000349.1 514 ARG HIS 0 0.727013052
NP_000349.1 514 ARG PRO 1 0.963180721
NP_000349.1 515 PHE LEU 1 0.805377901
NP_000349.1 518 LEU ARG 1 0.799520552
NP_000349.1 527 LEU ARG 1 0.898984194
NP_000349.1 540 PHE SER 1 0.830592036
NP_000349.1 544 ASN SER 1 0.552399874
NP_000349.1 546 ALA THR 1 0.726773977
NP_000349.1 548 ARG GLN 0 0.299785376
NP_000349.1 549 ALA THR 0 0.331898093
NP_000349.1 555 ARG GLN 1 0.389098734
NP_000349.1 572 HIS ARG 1 0.892982006
NP_000349.1 624 VAL MET 1 0.624350429
NP_000351.2 191 HIS ASN 0 0.541810215
NP_000351.2 209 ILE MET 0 0.132031068
NP_000351.2 265 ARG GLN 0 0.0674680769
NP_000351.2 419 VAL MET 0 -0.0199753437
NP_000351.2 81 VAL MET 0 0.0647573918
NP_000352.1 289 ASN ILE 0 0.111596718
NP_000352.1 28 SER ILE 0 0.366136193
NP_000352.1 300 PRO THR 0 0.141223282
NP_000352.1 403 ARG LYS 0 0.172063887
NP_000352.1 430 GLY SER 0 0.455338597
NP_000352.1 454 VAL ALA 0 0.217657432
NP_000352.1 495 PRO SER 1 0.130173996
NP_000352.1 502 GLY ARG 0 0.169708103
NP_000352.1 508 PRO LEU 0 0.239081934
NP_000352.1 516 GLY ARG 0 0.447761387
NP_000352.1 79 GLY ALA 0 0.239578247
NP_000353.1 121 VAL MET 0 0.372332603
NP_000353.1 142 GLY ASP 0 0.679506183
NP_000353.1 162 GLU LYS 1 0.810808241
NP_000353.1 179 SER CYS 1 0.586389124
NP_000353.1 181 HIS ARG 1 0.475560814
NP_000353.1 186 ARG TRP 0 0.427125573
NP_000353.1 191 TYR CYS 1 0.479095757
NP_000353.1 195 TYR CYS 1 0.70056659
NP_000353.1 196 ARG GLN 0 0.576321006
NP_000353.1 204 SER CYS 1 0.393150508
NP_000358.1 107 TYR ASP 1 0.505439103
NP_000358.1 126 GLY ARG 0 0.420217454
NP_000358.1 154 ALA THR 0 0.430116713
NP_000358.1 179 GLN HIS 0 0.18799369
NP_000358.1 180 TYR PHE 0 0.534721136
NP_000358.1 215 ARG HIS 0 0.0533728078
NP_000359.1 1035 GLY SER 0 0.0867026076
NP_000359.1 1062 ARG TRP 1 0.10562624
NP_000359.1 158 PHE CYS 1 0.536701679
NP_000359.1 273 ASP GLU 0 0.0277707167
NP_000359.1 406 TYR CYS 0 0.138349921
NP_000359.1 417 THR ILE 0 0.0448655374
NP_000359.1 439 LEU VAL 0 0.0265727434
NP_000359.1 448 PRO SER 0 0.040934924
NP_000359.1 473 ILE THR 0 0.0414608307
NP_000359.1 500 ARG GLN 1 0.0858917534
NP_000359.1 51 GLU ASP 1 0.214816898
NP_000359.1 577 GLU ASP 0 0.0357066952
NP_000359.1 587 LYS ARG 0 0.0016940838
NP_000359.1 61 LEU PRO 1 0.652475715
NP_000359.1 689 ARG CYS 0 0.0990107656
NP_000359.1 68 HIS ARG 1 0.462986976
NP_000359.1 762 ASN SER 0 0.0375293233
NP_000359.1 809 GLU GLN 0 0.155089378
NP_000359.1 829 SER ARG 0 0.192578956
NP_000359.1 83 ALA PRO 0 0.438757926
NP_000359.1 875 LYS GLN 0 0.174785882
NP_000359.1 885 ARG TRP 0 0.0554929487
NP_000359.1 93 LEU ARG 1 0.635229349
NP_000360.2 245 GLY SER 1 0.446433961
NP_000360.2 439 LEU PRO 0 0.678198099
NP_000360.2 485 ALA VAL 1 0.593334913
NP_000360.2 519 ARG CYS 1 0.75885278
NP_000360.2 527 MET THR 1 0.412432998
NP_000360.2 68 PRO SER 1 0.282075912
NP_000361.1 101 HIS GLN 1 0.49168101
NP_000361.1 120 ALA THR 1 0.228461429
NP_000361.1 192 ARG HIS 1 0.304641545
NP_000361.1 19 ASP GLU 0 0.152463973
NP_000361.1 246 GLY ARG 1 0.62761873
NP_000361.1 59 ARG TRP 1 0.382734984
NP_000361.1 60 ASP ASN 0 0.298228651
NP_000361.1 64 ASP GLY 1 0.0719346255
NP_000361.1 91 SER THR 0 0.283727705
NP_000364.1 109 VAL GLY 1 0.413046867
NP_000364.1 223 LYS GLU 0 0.236492813
NP_000364.1 228 GLY SER 0 0.0864938051
NP_000364.1 257 SER CYS 0 0.554032207
NP_000364.1 30 SER GLY 0 0.519693613
NP_000364.1 363 ARG GLN 0 0.484793544
NP_000364.1 398 VAL ALA 0 0.193274722
NP_000364.1 433 ASN TYR 0 0.292316109
NP_000364.1 446 ILE VAL 0 0.433873206
NP_000364.1 96 ARG GLY 1 0.558815479
NP_000366.1 103 THR ALA 0 0.617608547
NP_000366.1 113 ASP VAL 0 0.171205252
NP_000366.1 165 ILE VAL 0 0.144216657
NP_000366.1 171 VAL GLY 0 0.141672522
NP_000366.1 173 HIS TYR 1 0.704421401
NP_000366.1 187 GLN PRO 1 0.754299521
NP_000366.1 188 GLY ARG 1 0.819268525
NP_000366.1 188 GLY TRP 1 0.758268416
NP_000366.1 19 TYR CYS 1 0.689236462
NP_000366.1 206 LYS GLU 0 0.196589798
NP_000366.1 212 SER PRO 1 0.650030732
NP_000366.1 228 THR MET 1 0.605701327
NP_000366.1 237 LEU PRO 1 0.498732895
NP_000366.1 247 THR MET 0 0.225415394
NP_000366.1 248 PRO GLN 1 0.288515359
NP_000366.1 264 CYS PHE 0 0.617922425
NP_000366.1 4 LEU PHE 1 0.703453422
NP_000366.1 62 THR ALA 1 0.73029691
NP_000366.1 66 ALA VAL 1 0.510254383
NP_000366.1 69 ALA THR 1 0.627609789
NP_000366.1 73 CYS ARG 1 0.901306212
NP_000367.1 18 ARG GLN 0 0.129926026
NP_000367.1 230 LEU VAL 0 0.19424656
NP_000367.1 240 LYS ASN 0 0.248062387
NP_000367.1 251 PHE CYS 1 0.782324731
NP_000367.1 274 ARG LEU 1 0.72389549
NP_000367.1 296 ARG HIS 0 0.15808095
NP_000367.1 319 GLY VAL 1 0.128848433
NP_000367.1 329 GLU LYS 1 0.681518435
NP_000367.1 339 VAL ALA 0 0.125519395
NP_000367.1 339 VAL ILE 0 0.0755674168
NP_000367.1 33 GLY ASP 1 0.835677147
NP_000367.1 350 ALA THR 0 0.0578483902
NP_000367.1 35 HIS GLN 1 0.797447085
NP_000367.1 370 ARG HIS 0 0.123830132
NP_000367.1 374 PRO ARG 0 0.5246768
NP_000367.1 47 PHE ILE 1 0.773997962
NP_000367.1 52 MET ILE 0 0.48400113
NP_000367.1 73 ARG GLN 1 0.783064902
NP_000367.1 80 ARG GLN 1 0.793956697
NP_000367.1 84 CYS ARG 1 0.914804816
NP_000373.1 106 LEU ARG 1 0.893416166
NP_000373.1 184 THR ARG 1 0.946558237
NP_000373.1 184 THR MET 1 0.861230493
NP_000373.1 214 CYS TYR 1 0.702229083
NP_000373.1 237 CYS TYR 1 0.686587453
NP_000373.1 249 CYS SER 0 0.498936117
NP_000373.1 266 LYS ASN 1 0.134725228
NP_000373.1 279 TYR ASN 1 0.430279851
NP_000373.1 328 MET ILE 1 0.619576573
NP_000373.1 350 ASN HIS 0 0.125784472
NP_000373.1 37 ARG LEU 0 0.204289973
NP_000373.1 419 PHE SER 1 0.778924108
NP_000373.1 423 ARG HIS 1 0.435179114
NP_000373.1 447 LYS GLU 1 0.523132503
NP_000373.1 45 ILE PHE 1 0.60722208
NP_000373.1 64 VAL ASP 1 0.442036897
NP_000373.1 77 GLU VAL 0 0.0738809705
NP_000374.1 15 ARG CYS 1 0.63914156
NP_000374.1 15 ARG LEU 1 0.631862581
NP_000374.1 166 PRO LEU 0 0.0535744056
NP_000374.1 183 THR ASN 0 0.0756006241
NP_000374.1 19 ALA THR 1 0.661102355
NP_000374.1 21 ALA VAL 1 0.513933957
NP_000374.1 228 GLY TRP 1 0.273454607
NP_000374.1 247 ARG CYS 0 0.104152098
NP_000374.1 252 PRO LEU 0 0.0504429825
NP_000374.1 28 LEU PRO 1 0.879988074
NP_000374.1 29 LEU PRO 1 0.79257524
NP_000374.1 301 VAL MET 1 0.272119552
NP_000374.1 311 CYS TYR 1 0.545614958
NP_000374.1 326 PRO LEU 1 0.532078385
NP_000374.1 372 SER LEU 0 0.182785004
NP_000374.1 373 ALA VAL 0 0.120745286
NP_000374.1 390 THR MET 0 0.157446414
NP_000374.1 441 THR MET 0 0.35601756
NP_000374.1 503 ASP ASN 0 0.526874959
NP_000374.1 57 GLN GLU 0 0.523351192
NP_000374.1 77 PHE SER 1 0.672627985
NP_000374.1 92 ARG TRP 1 0.723930597
NP_000374.1 93 LEU ARG 1 0.933035731
NP_000374.1 97 LEU PRO 1 0.832134664
NP_000377.1 443 ILE VAL 0 0.252669692
NP_000381.1 104 ALA GLY 0 0.292651117
NP_000381.1 180 ASN LYS 0 0.0497434326
NP_000381.1 1 MET ILE 1 0.478069514
NP_000381.1 326 THR ILE 0 0.114632405
NP_000381.1 550 LEU PRO 1 0.836482763
NP_000381.1 550 LEU VAL 0 0.264765173
NP_000381.1 80 LEU PHE 0 0.124975294
NP_000381.1 89 SER CYS 0 0.106900483
NP_000385.1 116 ARG CYS 1 0.732200921
NP_000385.1 49 ARG CYS 1 0.104051642
NP_000391.1 112 ARG HIS 1 0.575265944
NP_000391.1 156 ARG GLN 0 0.0602869838
NP_000391.1 231 VAL MET 0 0.546747267
NP_000391.1 234 ASP ASN 1 0.810294151
NP_000391.1 259 CYS TYR 1 0.651024818
NP_000391.1 47 GLY ARG 1 0.75282675
NP_000391.1 485 LEU PRO 1 0.781558633
NP_000391.1 487 ARG GLY 1 0.615129471
NP_000391.1 511 ARG GLN 1 0.677275479
NP_000391.1 576 GLU LYS 0 0.444736689
NP_000391.1 592 ARG PRO 1 0.662864208
NP_000391.1 594 ALA PRO 1 0.754685163
NP_000391.1 601 ARG LEU 1 0.759311974
NP_000391.1 601 ARG TRP 1 0.791152656
NP_000391.1 616 ARG PRO 1 0.832850218
NP_000391.1 622 GLY VAL 0 0.897406518
NP_000391.1 626 VAL ILE 0 0.195865825
NP_000391.1 631 ARG CYS 0 0.469335139
NP_000391.1 658 ARG GLY 1 0.805942953
NP_000391.1 658 ARG HIS 1 0.782665014
NP_000391.1 663 CYS ARG 1 0.887807608
NP_000391.1 681 ASP ASN 1 0.794345438
NP_000391.1 683 ARG GLN 1 0.70375824
NP_000391.1 695 ARG CYS 0 0.185177445
NP_000391.1 710 VAL MET 0 0.298978031
NP_000391.1 725 ALA PRO 1 0.695041597
NP_000392.3 122 THR MET 0 0.163431853
NP_000392.3 207 MET LEU 0 0.635916889
NP_000392.3 256 ARG TRP 0 0.687164605
NP_000392.3 283 ARG TRP 0 0.486138046
NP_000392.3 295 HIS TYR 0 0.270002872
NP_000392.3 340 ASP ASN 0 0.032463368
NP_000392.3 403 MET ILE 0 0.110662207
NP_000392.3 426 ARG GLN 0 0.0422833376
NP_000392.3 43 ARG GLN 0 0.509332478
NP_000393.4 111 ARG CYS 0 0.322031885
NP_000393.4 156 ASN ASP 0 0.293462723
NP_000393.4 186 GLU LYS 0 0.358337402
NP_000393.4 353 LEU PRO 0 0.740928054
NP_000393.4 380 ASP HIS 0 0.351504505
NP_000393.4 489 ARG LEU 0 0.280662656
NP_000393.4 98 VAL MET 0 0.388429463
NP_000394.2 167 MET VAL 0 0.182514846
NP_000394.2 169 ARG PRO 0 0.31754145
NP_000394.2 184 ARG HIS 0 0.69572562
NP_000394.2 252 ILE THR 0 0.213617951
NP_000394.2 89 ALA VAL 0 0.552250445
NP_000398.1 121 PRO SER 1 0.467661619
NP_000398.1 99 PRO ARG 1 0.37283662
NP_000402.3 142 VAL ILE 0 -0.0406405926
NP_000402.3 158 THR MET 0 0.00552840251
NP_000402.3 193 ASP ASN 0 0.326758951
NP_000402.3 42 GLU ASP 0 0.0451433994
NP_000402.3 508 ARG TRP 1 0.773778558
NP_000402.3 518 GLY GLU 1 0.743145823
NP_000402.3 547 VAL GLY 1 0.479592562
NP_000402.3 558 GLU LYS 0 0.224048346
NP_000402.3 582 GLY ARG 1 1.00607705
NP_000402.3 631 LEU VAL 0 0.59213227
NP_000402.3 634 ASP TYR 1 0.490302652
NP_000402.3 663 TYR CYS 0 0.82512176
NP_000402.3 665 ARG PRO 1 0.697303116
NP_000402.3 699 GLN ARG 0 0.236395255
NP_000406.1 53 SER GLY 0 0.113087229
NP_000407.1 148 PRO ARG 0 0.734216154
NP_000407.1 156 GLU LYS 0 0.115926743
NP_000407.1 180 GLY ARG 0 0.254959077
NP_000407.1 407 HIS PRO 0 0.101988591
NP_000407.1 61 VAL GLU 1 0.516356051
NP_000407.1 63 VAL GLY 1 0.541308999
NP_000407.1 77 CYS TYR 1 0.781015635
NP_000407.1 84 TYR CYS 0 0.181145176
NP_000407.1 85 CYS TYR 1 0.867670834
NP_000408.1 272 ILE THR 0 0.192869529
NP_000409.1 436 SER LEU 0 0.0611090884
NP_000409.1 579 VAL ILE 0 -0.00587537698
NP_000409.1 675 PRO SER 0 0.0686347187
NP_000409.1 786 SER PRO 0 0.246868998
NP_000411.1 193 THR MET 0 0.194240287
NP_000411.1 281 ARG TRP 0 0.140695646
NP_000411.1 597 LEU PRO 0 0.410383612
NP_000423.2 120 ARG GLN 0 0.270512581
NP_000423.2 134 GLU ALA 1 0.317596465
NP_000423.2 13 ALA THR 0 0.285037905
NP_000423.2 166 ASP VAL 1 0.462064058
NP_000423.2 18 PHE LEU 1 0.610464871
NP_000423.2 20 MET LEU 1 0.359796762
NP_000423.2 22 GLU LYS 0 0.30403477
NP_000423.2 57 GLY ARG 0 0.811543524
NP_000423.2 95 PRO ALA 1 0.348880172
NP_000425.1 219 GLY ALA 1 0.479190916
NP_000425.1 227 GLY ARG 1 0.770722806
NP_000425.1 231 LEU HIS 1 0.555692971
NP_000425.1 240 TRP ARG 1 0.88402319
NP_000425.1 243 GLY ARG 1 0.784337759
NP_000425.1 270 LEU PHE 1 0.558638155
NP_000425.1 270 LEU PRO 1 0.781240404
NP_000425.1 275 VAL ALA 1 0.122682855
NP_000425.1 328 GLY SER 1 0.764145732
NP_000425.1 345 THR ILE 1 0.277825207
NP_000425.1 370 TYR CYS 1 0.856151104
NP_000425.1 88 GLY ALA 0 0.406871408
NP_000425.1 91 LEU ARG 1 0.616507411
NP_000427.1 133 VAL GLU 1 0.522580862
NP_000427.1 217 ARG LEU 0 0.172649816
NP_000427.1 219 GLY GLU 1 0.795443296
NP_000427.1 226 SER ASN 1 0.427809924
NP_000427.1 258 ASP HIS 0 0.178663135
NP_000427.1 324 GLY GLU 1 0.782111287
NP_000427.1 37 HIS ARG 0 0.248556688
NP_000427.1 405 SER PRO 1 0.802170873
NP_000427.1 456 CYS PHE 1 0.752957761
NP_000427.1 468 ARG CYS 1 0.4175888
NP_000427.1 58 THR MET 0 0.290949345
NP_000428.2 171 VAL ALA 0 0.0376520641
NP_000430.3 483 GLY ARG 1 0.217674986
NP_000430.3 80 ARG GLN 0 0.121306531
NP_000431.2 102 ARG HIS 1 0.737085402
NP_000431.2 216 ASN SER 0 0.173343405
NP_000431.2 277 VAL ALA 0 0.448151737
NP_000431.2 293 PRO LEU 0 0.64223361
NP_000431.2 391 VAL MET 0 0.564465046
NP_000431.2 569 GLN LYS 1 0.50455898
NP_000435.3 141 SER PRO 1 0.865599692
NP_000435.3 166 ARG CYS 1 0.550571203
NP_000435.3 206 LEU TRP 1 0.325512528
NP_000435.3 252 PHE SER 1 0.538070023
NP_000435.3 317 TYR PHE 1 0.45011586
NP_000435.3 328 PRO ALA 0 0.247712791
NP_000435.3 346 TYR ASP 1 0.817338049
NP_000435.3 360 LYS ARG 0 0.377439409
NP_000435.3 364 ASN LYS 1 0.904661536
NP_000435.3 443 ARG HIS 1 0.37890479
NP_000435.3 510 ARG PRO 1 0.591662288
NP_000435.3 530 TRP CYS 1 0.818359435
NP_000435.3 572 GLY ASP 1 0.947111011
NP_000435.3 573 ALA ASP 1 0.766318619
NP_000435.3 59 CYS SER 1 0.678134799
NP_000435.3 621 GLN ARG 1 0.780913651
NP_000435.3 674 PRO GLN 0 0.706621885
NP_000435.3 717 VAL ASP 1 0.744383276
NP_000435.3 719 GLY CYS 1 0.866305292
NP_000435.3 733 CYS SER 1 0.74855721
NP_000435.3 746 CYS TRP 1 0.838809431
NP_000435.3 749 TRP ARG 1 0.937783778
NP_000435.3 749 TRP SER 1 0.847364545
NP_000435.3 77 CYS SER 1 0.796816349
NP_000435.3 80 PHE SER 1 0.796248317
NP_000435.3 85 CYS PHE 1 0.919655859
NP_000437.3 55 LEU MET 0 0.447628111
NP_000440.1 197 ARG GLN 0 0.0382889137
NP_000440.1 499 PRO SER 0 0.0799703076
NP_000442.1 112 GLN HIS 1 0.415019363
NP_000442.1 112 GLN PRO 1 0.577991426
NP_000442.1 116 LYS GLU 1 0.599718988
NP_000442.1 128 GLN LEU 1 0.623751462
NP_000442.1 128 GLN LYS 1 0.63815695
NP_000442.1 146 MET THR 1 0.594204843
NP_000442.1 147 ARG PRO 1 0.923214793
NP_000442.1 153 ARG LEU 1 0.545864642
NP_000442.1 154 LEU PRO 1 0.813600242
NP_000442.1 155 GLY ARG 1 0.539228857
NP_000442.1 168 ARG TRP 1 0.690363646
NP_000442.1 173 ARG CYS 1 0.411295861
NP_000442.1 202 MET ILE 1 0.26529181
NP_000442.1 233 ALA VAL 1 0.327153951
NP_000442.1 276 ILE THR 1 0.462596387
NP_000442.1 29 LYS THR 1 0.34475401
NP_000442.1 36 ARG TRP 1 0.423336178
NP_000442.1 60 THR PRO 1 0.284292638
NP_000442.1 64 GLY ARG 1 0.254682273
NP_000442.1 67 PRO ARG 1 0.438450098
NP_000443.1 142 PRO LEU 0 0.366207302
NP_000443.1 171 ALA SER 0 0.119860657
NP_000443.1 202 ALA THR 0 0.330522805
NP_000443.1 219 ALA THR 0 0.210753694
NP_000443.1 226 LEU ARG 0 0.648248374
NP_000443.1 27 ASN SER 0 0.277267277
NP_000443.1 288 THR SER 0 0.236643195
NP_000443.1 296 PHE LEU 0 0.431281209
NP_000443.1 44 LEU PHE 0 0.330421835
NP_000445.1 100 ILE VAL 1 0.446767539
NP_000445.1 101 GLU GLY 1 0.556857169
NP_000445.1 102 ASP GLY 1 0.908562362
NP_000445.1 109 GLY VAL 1 1.01436496
NP_000445.1 110 ASP TYR 1 0.653213024
NP_000445.1 113 ILE THR 1 0.874263406
NP_000445.1 114 ILE PHE 1 0.730326891
NP_000445.1 135 SER ASN 1 0.861583948
NP_000445.1 139 GLY GLU 1 1.00237334
NP_000445.1 13 GLY ARG 1 0.512459457
NP_000445.1 140 ASN LYS 1 0.874808013
NP_000445.1 141 ALA GLY 1 0.843249559
NP_000445.1 145 LEU PHE 1 0.585775018
NP_000445.1 145 LEU SER 1 0.605943263
NP_000445.1 146 ALA THR 1 0.883424819
NP_000445.1 147 CYS ARG 1 1.1328491
NP_000445.1 148 GLY ARG 1 1.10151637
NP_000445.1 148 GLY ASP 1 1.10624695
NP_000445.1 149 VAL GLY 1 0.876801848
NP_000445.1 152 ILE SER 1 0.611745894
NP_000445.1 152 ILE THR 1 0.607641399
NP_000445.1 15 VAL GLY 1 0.685997605
NP_000445.1 20 ASN SER 1 0.578307927
NP_000445.1 21 PHE CYS 1 0.918213427
NP_000445.1 22 GLU GLY 1 0.574625671
NP_000445.1 23 GLN ARG 1 0.861441374
NP_000445.1 39 LEU ARG 1 0.831150472
NP_000445.1 41 GLU GLY 1 0.477216959
NP_000445.1 44 HIS ARG 1 0.895600379
NP_000445.1 46 PHE CYS 1 1.04922366
NP_000445.1 47 HIS ARG 1 1.02334833
NP_000445.1 55 THR ARG 1 0.860467196
NP_000445.1 58 CYS ARG 1 1.09251356
NP_000445.1 5 ALA SER 1 0.873868823
NP_000445.1 5 ALA THR 1 0.885138929
NP_000445.1 60 SER ILE 1 0.828899801
NP_000445.1 67 PRO ALA 1 0.974892437
NP_000445.1 68 LEU ARG 1 0.479284376
NP_000445.1 6 VAL LEU 1 0.839073181
NP_000445.1 73 GLY CYS 1 0.923695087
NP_000445.1 77 ASP TYR 1 0.790691972
NP_000445.1 7 CYS PHE 1 0.90275538
NP_000445.1 81 HIS ALA 1 0.969568312
NP_000445.1 85 LEU PHE 1 0.89481312
NP_000445.1 85 LEU VAL 1 0.838344574
NP_000445.1 87 ASN ASP 1 1.03354406
NP_000445.1 87 ASN ILE 1 0.949090004
NP_000445.1 8 VAL GLU 1 0.887448013
NP_000445.1 90 ALA THR 1 0.722645104
NP_000445.1 91 ASP ALA 0 0.499425203
NP_000445.1 91 ASP VAL 1 0.460529923
NP_000445.1 94 GLY VAL 1 0.780944884
NP_000445.1 96 ALA GLY 1 0.773728311
NP_000445.1 96 ALA VAL 1 0.751076996
NP_000445.1 97 ASP ASN 1 0.451098919
NP_000445.1 97 ASP VAL 1 0.447752565
NP_000445.1 98 VAL LEU 1 0.488562942
NP_000445.1 98 VAL MET 1 0.451054513
NP_000445.1 9 LEU GLN 1 0.862017512
NP_000446.1 108 LYS ARG 1 0.125054434
NP_000446.1 135 GLY ARG 1 0.383401722
NP_000446.1 157 PHE SER 1 0.838637054
NP_000446.1 163 GLY ASP 1 0.786947727
NP_000446.1 164 LEU MET 1 0.618810534
NP_000446.1 167 LEU ARG 1 0.764509916
NP_000446.1 177 ILE ASN 1 0.566776037
NP_000446.1 181 ASN THR 1 0.759961367
NP_000446.1 194 ASP ASN 1 0.729972839
NP_000446.1 230 THR PRO 1 0.365093052
NP_000446.1 242 GLY TRP 1 0.846362412
NP_000446.1 251 GLY SER 1 0.475736707
NP_000446.1 256 GLU ALA 1 0.357223094
NP_000446.1 281 PRO LEU 0 0.0995744914
NP_000446.1 297 ARG LYS 1 0.61284095
NP_000446.1 298 PHE LEU 0 0.282803208
NP_000446.1 304 ARG PRO 1 0.556619167
NP_000446.1 306 HIS TYR 1 0.315898687
NP_000446.1 308 TRP CYS 1 0.569496512
NP_000446.1 315 PRO SER 1 0.0990305617
NP_000446.1 42 ARG GLN 0 0.100001201
NP_000446.1 49 TYR ASP 1 0.716822922
NP_000448.3 115 CYS SER 1 0.870777607
NP_000448.3 121 PHE LEU 1 0.723941505
NP_000448.3 134 ARG GLN 1 0.742290139
NP_000448.3 135 ASP TYR 1 0.809152246
NP_000448.3 139 THR ILE 0 0.148929417
NP_000448.3 154 ALA GLU 0 0.161834016
NP_000448.3 195 LEU GLN 0 0.450897396
NP_000448.3 215 ASP TYR 1 0.62541163
NP_000448.3 263 ARG LEU 0 0.379791856
NP_000448.3 264 VAL MET 1 0.285146505
NP_000448.3 272 LEU PRO 1 0.878271341
NP_000448.3 285 GLU GLN 1 0.701573014
NP_000448.3 310 ARG GLN 1 0.195205271
NP_000448.3 312 ARG HIS 1 0.705350935
NP_000448.3 323 ILE PHE 1 0.391264051
NP_000448.3 331 ARG CYS 1 0.617996395
NP_000448.3 341 LEU PRO 1 0.804294705
NP_000448.3 373 MET ARG 1 0.753969371
NP_000448.3 402 VAL ILE 1 0.0604987815
NP_000448.3 422 ARG GLN 0 0.279204935
NP_000448.3 85 ARG TRP 1 0.592392564
NP_000448.3 89 ARG TRP 1 0.720632255
NP_000451.1 116 GLY GLU 0 0.223435104
NP_000451.1 344 THR ALA 0 0.0724015832
NP_000452.2 234 ALA THR 1 0.568780661
NP_000452.2 247 PRO LEU 1 0.556583047
NP_000452.2 268 ALA GLY 1 0.635254025
NP_000452.2 277 THR ALA 1 0.668982446
NP_000452.2 279 ALA GLU 1 0.77759409
NP_000452.2 309 CYS TYR 1 0.93668139
NP_000452.2 310 MET LEU 1 0.749854386
NP_000452.2 310 MET THR 1 0.741203964
NP_000452.2 316 ARG HIS 1 0.721359551
NP_000452.2 317 ALA THR 1 0.572344363
NP_000452.2 320 ARG CYS 1 0.613103628
NP_000452.2 320 ARG HIS 1 0.55811429
NP_000452.2 332 GLY ARG 1 0.764991343
NP_000452.2 333 GLU ASP 1 0.592497647
NP_000452.2 334 MET ARG 1 0.704588711
NP_000452.2 336 VAL MET 1 0.752522588
NP_000452.2 337 THR ILE 0 0.371013224
NP_000452.2 338 ARG TRP 1 0.563228667
NP_000452.2 340 GLN HIS 1 0.566501617
NP_000452.2 345 GLY ARG 1 0.73136729
NP_000452.2 345 GLY SER 1 0.665659845
NP_000452.2 348 VAL GLU 1 0.655757606
NP_000452.2 383 ARG HIS 1 0.61257869
NP_000452.2 429 ARG TRP 1 0.748884976
NP_000452.2 431 ILE MET 1 0.75198251
NP_000452.2 442 MET VAL 1 0.533578455
NP_000452.2 443 LYS GLU 1 0.720799148
NP_000452.2 446 CYS ARG 1 0.778106689
NP_000452.2 447 PRO THR 1 0.646696091
NP_000452.2 450 LEU PRO 1 0.765311301
NP_000452.2 453 PRO HIS 1 0.636973619
NP_000452.2 453 PRO SER 1 0.619260371
NP_000452.2 458 VAL ALA 1 0.53574574
NP_000452.2 458 VAL GLY 1 0.594736755
NP_000453.2 156 VAL ILE 0 0.210921839
NP_000453.2 174 THR SER 0 0.152875707
NP_000453.2 372 SER PRO 0 0.697229683
NP_000453.2 62 ARG HIS 0 0.13141045
NP_000453.2 802 LYS ARG 0 0.405785322
NP_000468.1 106 GLU LYS 1 0.416238993
NP_000468.1 121 GLU GLY 0 0.455172688
NP_000468.1 138 ARG GLY 1 0.354694992
NP_000468.1 143 GLU LYS 1 0.606484056
NP_000468.1 152 HIS ARG 1 0.329719931
NP_000468.1 177 GLU ASP 0 0.408651501
NP_000468.1 180 PHE LEU 0 0.274632841
NP_000468.1 201 CYS PHE 1 0.798502088
NP_000468.1 242 ARG PRO 1 0.980683982
NP_000468.1 249 LYS GLN 0 0.452056795
NP_000468.1 24 ARG GLN 1 0.523268402
NP_000468.1 25 ASP VAL 1 0.421308815
NP_000468.1 27 HIS GLN 1 0.366672933
NP_000468.1 293 ASP GLY 1 0.38718009
NP_000468.1 300 LYS ASN 1 0.503908932
NP_000468.1 324 ALA PRO 0 0.51167351
NP_000468.1 338 ASP GLY 1 0.512920737
NP_000468.1 338 ASP VAL 1 0.454452097
NP_000468.1 344 ALA THR 1 0.269193321
NP_000468.1 378 GLU LYS 1 0.586420238
NP_000468.1 382 GLU LYS 1 0.743864059
NP_000468.1 389 ASP HIS 1 0.508967698
NP_000468.1 389 ASP VAL 1 0.53007102
NP_000468.1 396 LYS GLU 1 0.514726758
NP_000468.1 399 ASP ASN 0 0.41826278
NP_000468.1 406 GLU LYS 1 0.248189867
NP_000468.1 502 THR ILE 0 0.452895999
NP_000468.1 503 GLU LYS 1 0.420199543
NP_000468.1 529 GLU LYS 1 0.495306104
NP_000468.1 557 VAL MET 0 0.457138062
NP_000468.1 574 ASP GLY 1 0.411990166
NP_000468.1 597 LYS GLU 1 0.598821342
NP_000468.1 598 LYS ASN 1 0.409704149
NP_000468.1 84 GLU LYS 1 0.564590037
NP_000471.1 100 PRO SER 0 0.0374377742
NP_000471.1 167 ALA THR 0 0.28378281
NP_000471.1 288 ASN SER 0 -0.030460272
NP_000471.1 315 ARG TRP 0 0.352678567
NP_000471.1 320 VAL LEU 0 0.0936554894
NP_000471.1 358 ARG GLN 0 -0.0347050652
NP_000471.1 370 GLY SER 0 0.074737981
NP_000471.1 429 MET VAL 0 0.120007068
NP_000471.1 532 PHE LEU 0 0.385237992
NP_000471.1 582 ARG CYS 0 0.527544439
NP_000471.1 717 HIS TYR 0 -0.00971340016
NP_000471.1 771 ILE THR 0 0.203072563
NP_000475.1 429 LYS ARG 0 0.0825732052
NP_000475.1 614 SER GLY 0 0.252213866
NP_000475.1 677 HIS ARG 1 0.463297546
NP_000475.1 693 GLU GLY 1 0.948907256
NP_000475.1 713 ALA THR 0 0.481206417
NP_000475.1 714 THR ALA 1 0.581286252
NP_000475.1 714 THR ILE 1 0.524133265
NP_000475.1 715 VAL MET 1 0.575771689
NP_000475.1 717 VAL GLY 1 0.628577054
NP_000475.1 717 VAL ILE 1 0.427509487
NP_000475.1 717 VAL LEU 1 0.59022367
NP_000475.1 717 VAL PHE 1 0.648157418
NP_000482.3 106 ALA VAL 0 0.0136696398
NP_000482.3 182 VAL MET 0 0.309465975
NP_000482.3 186 ARG HIS 0 0.173501849
NP_000482.3 190 ARG HIS 0 0.0706535056
NP_000482.3 203 ASN TYR 0 0.188389421
NP_000482.3 34 PRO SER 0 0.0743915811
NP_000482.3 62 LYS ARG 0 0.120125003
NP_000482.3 75 GLY ARG 0 0.716691792
NP_000483.3 10 SER ARG 1 0.219238296
NP_000483.3 11 VAL ILE 1 0.115576863
NP_000483.3 13 SER PHE 1 0.357653052
NP_000483.3 27 GLY ARG 1 0.589979947
NP_000483.3 27 GLY GLU 1 0.540895164
NP_000483.3 31 ARG LEU 1 0.211690724
NP_000483.3 46 ALA ASP 1 0.444713056
NP_000483.3 46 ALA VAL 0 0.373758078
NP_000483.3 50 SER PRO 1 0.446121126
NP_000483.3 50 SER TYR 1 0.375825435
NP_000483.3 57 TRP ARG 1 0.628332615
NP_000483.3 58 ASP ASN 1 0.532107472
NP_000483.3 60 GLU LYS 1 0.590560973
NP_000483.3 61 LEU PRO 1 0.320076436
NP_000483.3 64 LYS GLU 1 0.324122876
NP_000484.2 128 ASP ASN 0 0.0231621806
NP_000484.2 198 ARG HIS 0 0.0498158373
NP_000484.2 367 ALA PRO 0 -0.0031405068
NP_000484.2 591 CYS ARG 1 0.667487979
NP_000484.2 595 GLY ARG 1 0.893312931
NP_000484.2 598 TYR ASP 1 0.610044479
NP_000484.2 612 VAL ALA 0 0.34494403
NP_000484.2 614 LEU PRO 1 0.815248549
NP_000484.2 618 GLY VAL 1 0.573054075
NP_000484.2 648 ASP GLY 1 0.746261835
NP_000484.2 653 GLN PRO 1 0.694312513
NP_000484.2 671 SER PRO 1 0.764182806
NP_000484.2 680 MET ILE 0 0.496744156
NP_000485.3 1296 SER LEU 0 0.156125262
NP_000485.3 1303 ARG GLN 0 0.107599594
NP_000485.3 1345 GLY ARG 0 0.316864789
NP_000485.3 1370 ASP GLY 0 0.0871440992
NP_000485.3 1435 ALA VAL 0 0.151119962
NP_000486.1 1000 GLY VAL 1 0.802575767
NP_000486.1 1006 GLY ALA 1 0.936103106
NP_000486.1 1006 GLY VAL 1 0.886832476
NP_000486.1 1030 GLY SER 1 0.759892344
NP_000486.1 1045 GLY GLU 1 0.819887936
NP_000486.1 1066 GLY ARG 1 0.858421266
NP_000486.1 1196 GLY ARG 1 0.889032006
NP_000486.1 1205 GLY CYS 1 0.947462678
NP_000486.1 1213 PRO LEU 0 0.130222067
NP_000486.1 1214 GLY GLU 1 0.920975804
NP_000486.1 1220 GLY ASP 1 1.00190675
NP_000486.1 1223 GLY VAL 1 0.900414765
NP_000486.1 1232 GLY SER 1 0.928641379
NP_000486.1 1252 GLY SER 1 0.799512744
NP_000486.1 1313 ARG TRP 0 0.199804008
NP_000486.1 1352 LEU ILE 0 0.0977694541
NP_000486.1 1402 THR SER 0 0.0714692473
NP_000486.1 1488 SER PHE 1 0.825239956
NP_000486.1 1498 ALA ASP 1 0.475681186
NP_000486.1 1517 PRO THR 1 0.799746513
NP_000486.1 1559 PRO ALA 0 0.246818766
NP_000486.1 1567 CYS ARG 1 0.871981025
NP_000486.1 1568 GLU GLN 1 0.744413793
NP_000486.1 1596 GLY ASP 1 0.82731998
NP_000486.1 1677 ARG PRO 1 0.902191222
NP_000486.1 292 GLY ARG 1 0.896244168
NP_000486.1 292 GLY VAL 1 0.884945095
NP_000486.1 295 GLY ASP 1 0.837643623
NP_000486.1 319 GLY ASP 1 0.952622414
NP_000486.1 325 GLY GLU 1 0.910104036
NP_000486.1 331 GLY VAL 1 0.894843578
NP_000486.1 334 GLY VAL 1 0.910211205
NP_000486.1 365 GLY GLU 1 0.880689085
NP_000486.1 403 GLY VAL 1 0.896058381
NP_000486.1 409 GLY ASP 1 0.825465024
NP_000486.1 420 GLY GLU 1 0.868574619
NP_000486.1 420 GLY VAL 1 0.869303942
NP_000486.1 423 GLY GLU 1 0.873802006
NP_000486.1 430 ALA ASP 0 0.193140909
NP_000486.1 444 ILE SER 0 0.121777095
NP_000486.1 450 ILE MET 0 0.0941113308
NP_000486.1 48 GLY ARG 1 0.716242731
NP_000486.1 500 GLY ARG 1 0.903776824
NP_000486.1 503 GLY ARG 1 0.919256687
NP_000486.1 521 GLY ASP 1 0.93846339
NP_000486.1 521 GLY CYS 1 0.954935431
NP_000486.1 521 GLY SER 1 0.87101531
NP_000486.1 545 GLY ARG 1 0.929385066
NP_000486.1 54 GLY ASP 1 0.743754029
NP_000486.1 579 GLY GLU 1 0.927001774
NP_000486.1 722 GLY GLU 1 0.743665636
NP_000486.1 739 PRO ALA 0 0.30602324
NP_000486.1 739 PRO SER 1 0.144687369
NP_000486.1 743 GLY ASP 1 0.847611248
NP_000486.1 748 LYS ASN 1 0.269173324
NP_000486.1 749 GLY VAL 1 0.825178087
NP_000486.1 763 GLY ARG 1 0.8927598
NP_000486.1 772 GLY ASP 1 0.955617428
NP_000486.1 777 ARG HIS 0 0.0673224255
NP_000486.1 787 GLY VAL 1 0.891403019
NP_000486.1 802 GLY ARG 1 0.913591444
NP_000486.1 808 GLY GLU 1 0.907627404
NP_000486.1 811 GLY ARG 1 0.897123218
NP_000486.1 811 GLY VAL 1 0.91444993
NP_000486.1 852 GLY ARG 1 0.895341575
NP_000486.1 866 GLY GLU 1 0.842839599
NP_000486.1 872 GLY ARG 1 0.848326564
NP_000486.1 875 GLY GLU 1 0.807517529
NP_000486.1 878 GLY VAL 1 0.78308171
NP_000486.1 887 GLY VAL 1 0.73693949
NP_000486.1 898 MET VAL 1 0.0221176706
NP_000486.1 902 GLY VAL 1 0.730620921
NP_000486.1 908 GLY ARG 1 0.789498746
NP_000486.1 935 GLY ASP 1 0.848912895
NP_000486.1 941 GLY CYS 1 0.801770449
NP_000486.1 947 GLY ASP 1 0.838801563
NP_000487.1 65 ALA SER 0 -0.0254477095
NP_000489.3 198 GLU ASP 1 0.740425348
NP_000489.3 222 ASN THR 0 0.133871362
NP_000489.3 30 ARG GLN 0 0.0780436769
NP_000489.3 320 ALA VAL 0 0.188086495
NP_000489.3 383 GLU VAL 0 0.190792918
NP_000489.3 386 VAL ALA 1 0.124585696
NP_000489.3 461 LEU PRO 1 0.743384361
NP_000489.3 498 THR ALA 1 0.468761325
NP_000489.3 501 ALA GLY 0 0.197550356
NP_000489.3 86 PRO ALA 0 0.0729941353
NP_000490.1 279 ARG TRP 0 0.564324975
NP_000490.1 448 ILE ASN 0 0.26147911
NP_000490.1 464 ARG CYS 0 0.52853471
NP_000490.1 464 ARG SER 0 0.53246665
NP_000490.1 477 ARG TRP 0 0.289602607
NP_000490.1 482 VAL MET 0 0.0644350573
NP_000490.1 66 MET VAL 0 0.305666119
NP_000490.1 93 ARG TRP 0 0.500128865
NP_000493.1 124 ARG GLN 0 0.00292100036
NP_000493.1 146 ARG CYS 0 0.605398655
NP_000493.1 206 ILE THR 0 0.263094604
NP_000493.1 218 ARG GLY 0 0.0644041598
NP_000493.1 249 ALA GLU 0 0.165991634
NP_000493.1 261 PRO SER 0 0.0672091469
NP_000493.1 265 PRO LEU 0 0.535262227
NP_000493.1 276 LYS ARG 0 0.0134472903
NP_000493.1 286 ARG HIS 1 0.46962896
NP_000493.1 292 PRO LEU 0 0.120365016
NP_000493.1 308 PHE LEU 0 0.481422931
NP_000493.1 326 ARG PRO 0 0.405903012
NP_000493.1 340 ARG CYS 0 0.155936435
NP_000493.1 35 VAL ILE 0 0.027567327
NP_000493.1 40 ILE MET 0 0.0910632089
NP_000493.1 441 LYS THR 0 0.0720712394
NP_000493.1 443 ARG LEU 0 0.0650451034
NP_000493.1 496 HIS GLN 0 0.0230407976
NP_000493.1 514 GLY ASP 0 0.583788931
NP_000493.1 543 ARG GLN 0 0.177242041
NP_000493.1 572 ASN TYR 0 0.322132558
NP_000493.1 665 ALA ASP 0 0.231560454
NP_000493.1 691 ALA VAL 0 0.017110588
NP_000495.1 180 ARG GLY 0 0.17868939
NP_000495.1 192 GLY ARG 0 0.165901408
NP_000495.1 21 GLY ARG 1 0.360285461
NP_000495.1 291 ARG GLN 0 0.245002046
NP_000495.1 316 LYS ARG 0 0.124397904
NP_000495.1 339 ALA VAL 0 0.175781339
NP_000495.1 372 ARG PRO 0 0.521027923
NP_000495.1 390 CYS PHE 0 0.826249719
NP_000495.1 39 THR PRO 0 0.470282882
NP_000495.1 424 VAL ILE 0 0.196328163
NP_000497.1 165 THR MET 0 0.212210298
NP_000497.1 217 ARG TRP 0 0.151689813
NP_000497.1 263 ARG CYS 1 0.845897436
NP_000497.1 352 GLU LYS 1 0.691083014
NP_000497.1 362 GLY ARG 1 0.438059211
NP_000497.1 373 GLY SER 1 0.561793208
NP_000497.1 383 ARG TRP 1 0.260961771
NP_000497.1 40 ARG GLN 1 0.487090707
NP_000497.1 456 ARG GLN 0 0.355107993
NP_000497.1 461 ARG TRP 1 0.968975067
NP_000497.1 500 ARG GLN 1 0.915832579
NP_000497.1 509 GLU ALA 1 0.440347403
NP_000497.1 543 ARG LEU 0 0.346199274
NP_000497.1 560 ARG GLN 1 0.584580302
NP_000497.1 563 ALA VAL 1 0.586907506
NP_000497.1 581 ARG CYS 1 0.781971931
NP_000497.1 591 GLY ALA 1 0.811321914
NP_000497.1 601 GLY VAL 1 0.962334335
NP_000497.1 605 HIS ARG 1 0.940934896
NP_000497.1 97 ARG GLN 0 0.425724149
NP_000499.1 272 GLY GLU 0 0.312766939
NP_000499.1 337 GLY GLU 0 0.32437259
NP_000499.1 362 PRO SER 0 0.187393129
NP_000499.1 38 ARG ASN 1 0.638520539
NP_000499.1 400 SER PHE 0 0.155890092
NP_000499.1 557 THR PRO 0 0.139949232
NP_000499.1 573 ARG LEU 1 0.265893072
NP_000499.1 684 ASN THR 0 0.429363608
NP_000499.1 729 GLU GLN 0 0.306530714
NP_000499.1 784 GLN LYS 0 0.213102818
NP_000500.2 132 SER ARG 0 0.0858857334
NP_000500.2 140 TYR HIS 0 0.0567333326
NP_000500.2 191 GLY ARG 0 0.591424048
NP_000500.2 210 ILE SER 0 0.591884732
NP_000500.2 226 GLY VAL 1 0.707486212
NP_000500.2 253 TRP GLY 1 0.759826124
NP_000500.2 256 ASN ASP 1 0.687094688
NP_000500.2 256 ASN HIS 1 0.636037111
NP_000500.2 265 GLN HIS 1 0.42628026
NP_000500.2 288 TYR CYS 1 0.736224473
NP_000500.2 310 GLY ARG 1 0.571659327
NP_000500.2 315 ALA VAL 1 0.643196464
NP_000500.2 334 ASN ILE 0 0.514214575
NP_000500.2 339 SER ASN 1 0.757378995
NP_000500.2 340 THR ILE 1 0.686425388
NP_000500.2 344 ASP VAL 1 0.746857882
NP_000500.2 346 ASP GLY 1 0.796146154
NP_000500.2 352 CYS TYR 1 0.948773861
NP_000500.2 367 ALA ASP 1 0.77305454
NP_000500.2 367 ALA THR 0 0.633114159
NP_000500.2 374 TYR CYS 1 0.826277912
NP_000500.2 377 GLY CYS 0 0.821375787
NP_000500.2 377 GLY SER 1 0.695757329
NP_000500.2 390 ASP HIS 1 0.722188592
NP_000500.2 390 ASP VAL 1 0.754342675
NP_000500.2 393 ILE MET 0 0.618186414
NP_000500.2 397 THR ILE 1 0.654385924
NP_000500.2 401 ARG TRP 1 0.814879119
NP_000500.2 404 SER PRO 1 0.735002995
NP_000500.2 411 LYS THR 0 0.630710065
NP_000500.2 413 ILE THR 0 0.504027724
NP_000500.2 42 GLY SER 0 0.356790185
NP_000500.2 431 ALA THR 0 0.226322889
NP_000500.2 92 LEU PHE 0 0.0425244793
NP_000502.4 258 GLY SER 0 0.506885469
NP_000503.1 107 ALA THR 1 0.472939223
NP_000503.1 113 ILE PHE 1 0.761170208
NP_000503.1 120 SER LEU 0 0.329765975
NP_000503.1 125 PRO LEU 1 0.491703838
NP_000503.1 135 SER ARG 1 0.630162776
NP_000503.1 139 GLY SER 1 0.92407155
NP_000503.1 141 TRP CYS 1 1.02505612
NP_000503.1 150 HIS TYR 1 0.539455295
NP_000503.1 155 GLY ARG 1 0.895393133
NP_000503.1 155 GLY GLU 1 0.81123209
NP_000503.1 171 ASP ALA 1 0.304765761
NP_000503.1 179 PRO SER 1 0.884802878
NP_000503.1 185 GLU GLY 1 0.553897858
NP_000503.1 200 THR MET 0 0.386719316
NP_000503.1 203 ALA VAL 1 0.319132745
NP_000503.1 233 ASP ASN 1 0.663283169
NP_000503.1 239 VAL PHE 1 0.599524856
NP_000503.1 247 GLY ASP 1 0.873044312
NP_000503.1 253 ARG TRP 1 0.404064983
NP_000503.1 260 GLU ASP 1 0.856584847
NP_000503.1 284 PHE VAL 1 0.498446524
NP_000503.1 286 THR MET 0 0.663911521
NP_000503.1 287 SER LEU 1 0.855193138
NP_000503.1 290 GLY SER 1 0.951452076
NP_000503.1 291 ALA ASP 1 0.80565393
NP_000503.1 291 ALA THR 1 0.728046298
NP_000503.1 307 LEU PRO 1 0.976885319
NP_000503.1 310 LYS ASN 1 0.915992916
NP_000503.1 312 THR SER 1 0.686934352
NP_000503.1 325 TRP CYS 1 0.77580446
NP_000503.1 341 SER ARG 1 0.59992069
NP_000503.1 344 ASP GLU 1 0.784361839
NP_000503.1 351 ALA VAL 1 0.279472411
NP_000503.1 357 PRO LEU 1 0.414348453
NP_000503.1 36 LEU PRO 1 0.953453243
NP_000503.1 380 ARG SER 1 0.63600558
NP_000503.1 386 ARG CYS 1 0.823303521
NP_000503.1 388 ASP ASN 1 0.431643367
NP_000503.1 393 ALA SER 0 0.563068509
NP_000503.1 395 LEU VAL 1 0.222065866
NP_000503.1 398 HIS ASP 1 0.469133556
NP_000503.1 407 ASN HIS 1 0.458094507
NP_000503.1 41 MET LEU 1 0.723190606
NP_000503.1 42 GLY GLU 1 0.974520326
NP_000503.1 450 GLU VAL 1 0.739081979
NP_000503.1 494 MET VAL 1 0.58537823
NP_000503.1 53 SER PHE 1 0.504594505
NP_000503.1 60 ASP ASN 1 0.850751042
NP_000503.1 67 LEU MET 0 0.293871194
NP_000503.1 69 PHE VAL 1 0.649742782
NP_000503.1 79 CYS TYR 1 0.945396662
NP_000503.1 80 SER LEU 1 0.798491001
NP_000503.1 94 ARG CYS 1 0.905263782
NP_000503.1 94 ARG LEU 1 0.847888291
NP_000503.1 96 GLY CYS 1 0.976005137
NP_000503.1 96 GLY VAL 1 0.93590951
NP_000503.1 97 PHE VAL 1 0.627608716
NP_000505.1 150 ASP ASN 0 0.14148581
NP_000505.1 154 THR SER 1 0.241631076
NP_000505.1 166 ASN ILE 0 0.104352519
NP_000508.1 104 HIS ARG 1 0.941095829
NP_000508.1 113 HIS ASP 1 1.001513
NP_000508.1 115 PRO SER 1 0.701482236
NP_000508.1 116 ALA ASP 1 0.886049747
NP_000508.1 117 GLU ALA 1 0.572646618
NP_000508.1 117 GLU VAL 1 0.570836782
NP_000508.1 118 PHE ILE 1 0.779321074
NP_000508.1 122 VAL MET 1 0.631296694
NP_000508.1 123 HIS TYR 1 0.903283954
NP_000508.1 125 SER PRO 1 1.01013148
NP_000508.1 127 ASP GLU 1 0.859449923
NP_000508.1 127 ASP VAL 1 0.923239172
NP_000508.1 128 LYS GLU 1 0.958880246
NP_000508.1 130 LEU PRO 1 0.955334604
NP_000508.1 131 ALA PRO 1 0.795605004
NP_000508.1 131 ALA VAL 1 0.58722949
NP_000508.1 132 SER PRO 1 0.675947428
NP_000508.1 133 VAL MET 1 0.833356678
NP_000508.1 134 SER ARG 1 0.905305326
NP_000508.1 137 LEU PRO 1 1.11841035
NP_000508.1 142 ARG CYS 1 0.922800064
NP_000508.1 142 ARG LEU 1 0.928001404
NP_000508.1 20 ALA ASP 1 0.767579973
NP_000508.1 22 ALA VAL 1 0.611176074
NP_000508.1 27 ALA GLU 1 0.777728915
NP_000508.1 28 GLU GLY 1 0.914314866
NP_000508.1 2 VAL GLU 1 0.869561493
NP_000508.1 31 GLU VAL 1 0.571380734
NP_000508.1 34 PHE SER 1 0.873016119
NP_000508.1 35 LEU ARG 1 0.593089521
NP_000508.1 41 LYS MET 1 0.901080668
NP_000508.1 42 THR SER 1 0.822342575
NP_000508.1 45 PRO ARG 1 0.80991286
NP_000508.1 48 ASP GLY 1 0.847114444
NP_000508.1 48 ASP HIS 1 0.840919733
NP_000508.1 50 SER ARG 1 0.676690817
NP_000508.1 52 GLY ASP 1 0.78766799
NP_000508.1 53 SER PHE 1 0.812075794
NP_000508.1 54 ALA ASP 1 0.727447152
NP_000508.1 55 GLN ARG 1 0.840832174
NP_000508.1 57 LYS ARG 1 0.751920521
NP_000508.1 58 GLY ARG 1 0.601513445
NP_000508.1 60 GLY ASP 1 1.02810717
NP_000508.1 61 LYS ASN 0 0.72680819
NP_000508.1 63 VAL MET 1 0.85207969
NP_000508.1 65 ASP TYR 1 0.776660681
NP_000508.1 76 ASP ALA 1 0.78744179
NP_000508.1 78 PRO ARG 1 0.864756048
NP_000508.1 7 ASP VAL 1 0.917035997
NP_000508.1 80 ALA GLY 1 0.788076401
NP_000508.1 82 SER CYS 1 0.910218656
NP_000508.1 83 ALA ASP 1 0.654101372
NP_000508.1 85 SER ARG 1 1.02509415
NP_000508.1 85 SER ASN 1 0.942770481
NP_000508.1 86 ASP HIS 1 0.909645677
NP_000508.1 86 ASP VAL 1 0.951687813
NP_000508.1 89 ALA SER 1 0.857059121
NP_000508.1 93 ARG PRO 1 1.08547974
NP_000508.1 93 ARG TRP 1 0.967250049
NP_000508.1 95 ASP TYR 1 0.873083353
NP_000508.1 96 PRO ALA 1 0.803576767
NP_000508.1 98 ASN ASP 1 0.969685972
NP_000510.1 122 GLU VAL 1 0.385347664
NP_000510.1 137 GLY ASP 0 0.897344589
NP_000510.1 146 TYR PHE 0 0.834048867
NP_000510.1 5 THR SER 1 0.323063403
NP_000510.1 84 GLY ASP 1 0.555064023
NP_000510.1 99 VAL MET 1 0.713549316
NP_000515.2 184 PRO LEU 0 0.289893627
NP_000515.2 273 GLY ASP 0 0.256254494
NP_000517.2 145 VAL ALA 0 0.334424704
NP_000517.2 262 GLY SER 0 0.172727659
NP_000517.2 30 ARG CYS 0 0.715063214
NP_000517.2 413 ALA THR 0 0.181938097
NP_000517.2 56 ARG CYS 0 0.397109091
NP_000518.1 101 GLU LYS 1 0.980034649
NP_000518.1 104 CYS PHE 1 1.09316492
NP_000518.1 108 THR MET 1 0.728608429
NP_000518.1 109 CYS ARG 1 1.03111029
NP_000518.1 109 CYS TYR 1 1.06816375
NP_000518.1 113 GLU LYS 1 0.86585331
NP_000518.1 115 ARG CYS 1 0.744696856
NP_000518.1 115 ARG HIS 1 0.643196404
NP_000518.1 117 HIS TYR 1 0.513319969
NP_000518.1 121 CYS GLY 1 1.0741843
NP_000518.1 121 CYS PHE 1 1.06176853
NP_000518.1 123 SER THR 1 0.683104455
NP_000518.1 126 PHE SER 1 0.814875185
NP_000518.1 127 VAL ILE 1 0.758806884
NP_000518.1 130 SER THR 1 0.530154109
NP_000518.1 134 CYS ARG 1 1.06254733
NP_000518.1 140 GLU GLY 1 0.950939417
NP_000518.1 143 CYS GLY 1 1.08310997
NP_000518.1 143 CYS SER 1 1.06071353
NP_000518.1 148 CYS ARG 1 1.02404106
NP_000518.1 148 CYS TRP 1 1.02598512
NP_000518.1 148 CYS TYR 1 1.05971003
NP_000518.1 151 ALA PRO 1 0.697822094
NP_000518.1 153 PHE VAL 1 0.707606971
NP_000518.1 155 CYS ARG 1 1.0265404
NP_000518.1 15 LEU PRO 1 0.734422326
NP_000518.1 161 ILE THR 1 0.764681697
NP_000518.1 167 CYS ARG 1 1.07949698
NP_000518.1 167 CYS TRP 1 1.07855999
NP_000518.1 167 CYS TYR 1 1.09270787
NP_000518.1 168 ASP ASN 1 0.963984549
NP_000518.1 168 ASP HIS 1 0.955514312
NP_000518.1 169 ASN ILE 1 0.860920548
NP_000518.1 177 SER LEU 1 0.785921395
NP_000518.1 178 ASP GLU 1 0.929907322
NP_000518.1 178 ASP GLY 1 0.926475704
NP_000518.1 178 ASP HIS 1 0.903506875
NP_000518.1 195 SER ASN 1 0.54110539
NP_000518.1 196 PRO THR 1 0.564467013
NP_000518.1 197 CYS ARG 1 1.0474025
NP_000518.1 198 SER LEU 1 0.52841711
NP_000518.1 204 CYS SER 1 1.02745914
NP_000518.1 209 CYS TYR 1 1.02316761
NP_000518.1 216 CYS ARG 1 1.07692981
NP_000518.1 216 CYS TYR 1 1.08287525
NP_000518.1 221 ASP GLY 1 0.996550381
NP_000518.1 222 CYS ARG 1 1.05646873
NP_000518.1 222 CYS GLY 1 1.05991948
NP_000518.1 226 SER CYS 1 0.770397782
NP_000518.1 227 ASP GLU 1 0.989617765
NP_000518.1 228 GLU ALA 1 0.998332679
NP_000518.1 228 GLU GLN 1 0.959742308
NP_000518.1 236 CYS ARG 1 1.05636168
NP_000518.1 241 PHE SER 1 0.975511253
NP_000518.1 244 SER TYR 1 0.522562683
NP_000518.1 248 CYS GLY 1 1.06461942
NP_000518.1 248 CYS PHE 1 1.05806017
NP_000518.1 253 ARG TRP 1 0.54003346
NP_000518.1 254 GLN HIS 1 0.430913806
NP_000518.1 254 GLN PRO 1 0.750352204
NP_000518.1 255 CYS GLY 1 1.0428623
NP_000518.1 256 ASP GLU 1 0.735683024
NP_000518.1 266 ASP GLU 1 0.996555209
NP_000518.1 266 ASP GLY 1 0.992762566
NP_000518.1 267 GLU ASP 1 0.943569481
NP_000518.1 270 CYS TYR 1 0.861636162
NP_000518.1 277 GLU LYS 0 0.51360172
NP_000518.1 282 PHE SER 1 0.825306296
NP_000518.1 284 CYS GLY 1 1.09679282
NP_000518.1 286 SER ARG 1 0.690774858
NP_000518.1 289 CYS ARG 1 1.12459719
NP_000518.1 294 LYS GLU 1 0.728240371
NP_000518.1 302 CYS TRP 1 1.09459448
NP_000518.1 302 CYS TYR 1 1.08069646
NP_000518.1 303 ARG TRP 1 0.540756106
NP_000518.1 304 ASP ASN 1 0.81651479
NP_000518.1 304 ASP VAL 1 0.780640543
NP_000518.1 310 ILE THR 1 0.548900306
NP_000518.1 313 CYS TRP 0 1.03428948
NP_000518.1 314 GLY ARG 0 0.562518597
NP_000518.1 318 CYS PHE 1 0.944773197
NP_000518.1 318 CYS TYR 1 0.959534466
NP_000518.1 323 GLY SER 1 0.776959896
NP_000518.1 324 GLY SER 0 0.643351674
NP_000518.1 326 SER CYS 1 0.824141681
NP_000518.1 326 SER PHE 1 0.783507943
NP_000518.1 329 CYS TYR 1 1.02763617
NP_000518.1 338 CYS SER 1 1.04439175
NP_000518.1 338 CYS TYR 1 1.06639266
NP_000518.1 342 ASP ASN 0 0.512416184
NP_000518.1 352 CYS ARG 1 1.03038466
NP_000518.1 352 CYS TRP 1 1.06697786
NP_000518.1 353 GLU LYS 1 0.537010491
NP_000518.1 354 ASP VAL 1 0.837556958
NP_000518.1 357 GLU GLY 1 0.832033157
NP_000518.1 358 CYS ARG 1 1.01125669
NP_000518.1 363 THR ILE 0 0.519512057
NP_000518.1 364 CYS PHE 1 0.99746877
NP_000518.1 366 GLN PRO 1 0.866811275
NP_000518.1 367 LEU HIS 1 0.637358963
NP_000518.1 368 CYS ARG 1 1.06983602
NP_000518.1 377 CYS TYR 1 1.07533574
NP_000518.1 382 GLY VAL 1 0.834630728
NP_000518.1 384 GLN PRO 1 0.851489604
NP_000518.1 385 LEU ARG 1 0.582452238
NP_000518.1 389 THR MET 1 0.515170276
NP_000518.1 392 CYS ARG 1 0.995468616
NP_000518.1 396 GLY SER 1 0.736965239
NP_000518.1 399 ALA ASP 1 0.761165857
NP_000518.1 404 THR PRO 1 1.13949227
NP_000518.1 406 ARG GLN 1 0.858331203
NP_000518.1 406 ARG PRO 1 1.03988886
NP_000518.1 406 ARG TRP 1 0.919471025
NP_000518.1 413 THR MET 1 0.570381403
NP_000518.1 415 ASP GLY 1 0.650808275
NP_000518.1 416 ARG GLN 1 0.603201687
NP_000518.1 416 ARG TRP 1 0.704620302
NP_000518.1 422 LEU ARG 1 0.84244889
NP_000518.1 423 ILE THR 1 0.850384831
NP_000518.1 425 ASN ILE 1 0.569377959
NP_000518.1 426 LEU PRO 1 1.00842988
NP_000518.1 428 ASN LYS 1 0.854921103
NP_000518.1 428 ASN THR 1 0.829450786
NP_000518.1 433 ASP TYR 1 0.97243917
NP_000518.1 441 ILE ASN 1 0.82734865
NP_000518.1 441 ILE MET 1 0.785931349
NP_000518.1 441 ILE THR 1 0.808956027
NP_000518.1 442 TYR ASN 1 0.871352077
NP_000518.1 442 TYR HIS 1 0.834950209
NP_000518.1 444 SER PRO 1 0.97765702
NP_000518.1 445 ASP GLU 1 0.883964062
NP_000518.1 451 ILE THR 1 0.876635909
NP_000518.1 461 GLY CYS 1 0.595763862
NP_000518.1 468 VAL ILE 0 0.411390424
NP_000518.1 477 ASP ASN 1 0.728147209
NP_000518.1 479 LEU PRO 1 0.982366204
NP_000518.1 47 ASP ASN 1 0.842268229
NP_000518.1 481 VAL MET 1 0.845889449
NP_000518.1 488 ILE ASN 1 0.838271499
NP_000518.1 488 ILE THR 1 0.835593104
NP_000518.1 489 TYR CYS 1 0.990803361
NP_000518.1 490 TRP ARG 1 1.10238802
NP_000518.1 492 ASP ASN 1 0.956259549
NP_000518.1 501 ALA VAL 1 0.739744961
NP_000518.1 502 ASP TYR 1 0.702228487
NP_000518.1 504 LYS GLU 1 0.6156165
NP_000518.1 505 GLY ASP 1 0.907453597
NP_000518.1 507 LYS THR 1 0.577627659
NP_000518.1 509 LYS GLU 1 0.850016952
NP_000518.1 50 ALA SER 1 0.525253415
NP_000518.1 510 THR MET 1 0.683711827
NP_000518.1 511 LEU SER 1 0.897807658
NP_000518.1 515 ASN SER 1 0.518970847
NP_000518.1 517 SER PRO 1 0.764800191
NP_000518.1 518 LYS GLU 1 0.699031532
NP_000518.1 521 ALA THR 1 0.778848708
NP_000518.1 524 VAL MET 1 0.754557788
NP_000518.1 526 PRO SER 1 0.937300324
NP_000518.1 52 CYS TYR 1 1.07471514
NP_000518.1 545 GLY TRP 1 0.882101178
NP_000518.1 546 GLY ASP 1 1.0032531
NP_000518.1 546 GLY VAL 1 0.97382158
NP_000518.1 549 GLY VAL 1 0.91569978
NP_000518.1 54 ASP ALA 1 0.906488836
NP_000518.1 555 LEU PRO 1 1.06520307
NP_000518.1 568 LEU VAL 1 0.703232706
NP_000518.1 572 SER ASN 1 0.496093452
NP_000518.1 574 ARG HIS 1 0.826434672
NP_000518.1 575 LEU PHE 1 0.739753902
NP_000518.1 577 TRP CYS 1 1.05636513
NP_000518.1 577 TRP SER 1 1.06116772
NP_000518.1 579 ASP ALA 1 0.883836389
NP_000518.1 582 LEU PRO 1 0.984735131
NP_000518.1 585 ILE ASN 1 0.851115346
NP_000518.1 595 ARG GLN 0 0.848176658
NP_000518.1 597 THR ASN 1 0.535001695
NP_000518.1 599 LEU SER 1 0.867022991
NP_000518.1 600 GLU ASP 1 0.498809755
NP_000518.1 601 ASP HIS 1 0.711402774
NP_000518.1 605 LEU PRO 1 1.04650724
NP_000518.1 606 ALA SER 1 0.63945806
NP_000518.1 610 SER PHE 1 0.794965446
NP_000518.1 611 LEU PHE 1 0.825079739
NP_000518.1 612 ALA SER 1 0.8014943
NP_000518.1 613 VAL ILE 1 0.503894806
NP_000518.1 619 PHE SER 1 0.844340622
NP_000518.1 620 TRP ARG 1 1.11084235
NP_000518.1 622 ASP TYR 1 0.937019229
NP_000518.1 631 ALA ASP 1 0.882468104
NP_000518.1 633 ARG CYS 1 0.791350007
NP_000518.1 639 VAL ASP 1 0.751132369
NP_000518.1 642 LEU SER 1 0.71405834
NP_000518.1 648 SER PRO 1 0.978195846
NP_000518.1 651 ASP ASN 1 0.809187651
NP_000518.1 651 ASP VAL 1 0.797555745
NP_000518.1 656 HIS ASN 1 0.872405469
NP_000518.1 659 THR PRO 1 0.86140728
NP_000518.1 660 GLN ARG 1 0.963192105
NP_000518.1 661 PRO LEU 1 0.782703757
NP_000518.1 666 TRP LEU 1 0.740953267
NP_000518.1 667 CYS PHE 1 1.0981611
NP_000518.1 667 CYS SER 1 1.0875268
NP_000518.1 677 CYS PHE 1 1.07197201
NP_000518.1 681 CYS SER 1 1.07860792
NP_000518.1 681 CYS TRP 1 1.09343457
NP_000518.1 682 LEU PRO 1 1.01980329
NP_000518.1 684 ALA THR 1 0.815986395
NP_000518.1 685 PRO SER 1 0.817082167
NP_000518.1 690 HIS ASP 1 0.630170763
NP_000518.1 697 ALA PRO 1 0.949381411
NP_000518.1 698 CYS PHE 1 0.997623384
NP_000518.1 698 CYS TYR 1 1.01399422
NP_000518.1 699 PRO LEU 1 0.837128699
NP_000518.1 705 ALA PRO 1 0.833696127
NP_000518.1 707 ASP TYR 1 0.770212412
NP_000518.1 711 CYS TYR 1 1.00951517
NP_000518.1 726 THR ILE 0 0.280115306
NP_000518.1 733 SER PHE 1 0.253762394
NP_000518.1 737 ARG GLY 1 0.212772951
NP_000518.1 742 THR ILE 1 0.323801577
NP_000518.1 75 CYS SER 1 1.08812034
NP_000518.1 761 THR MET 1 0.325923532
NP_000518.1 76 GLY TRP 1 0.858118951
NP_000518.1 781 GLU ASP 1 0.265019506
NP_000518.1 786 SER CYS 1 0.527031839
NP_000518.1 787 VAL GLU 1 0.627150357
NP_000518.1 792 ILE PHE 1 0.621856987
NP_000518.1 792 ILE THR 1 0.633170903
NP_000518.1 795 PRO HIS 1 0.626906455
NP_000518.1 797 VAL LEU 1 0.480682105
NP_000518.1 799 LEU PHE 0 0.621112883
NP_000518.1 800 VAL ASP 1 0.822004914
NP_000518.1 804 LEU PRO 1 0.727127254
NP_000518.1 806 VAL ASP 1 0.705662906
NP_000518.1 80 ASN LYS 1 0.697972357
NP_000518.1 825 ASN LYS 1 0.65841794
NP_000518.1 827 VAL ILE 0 0.274018377
NP_000518.1 82 CYS TYR 1 1.07284462
NP_000518.1 844 GLY ASP 1 0.491648614
NP_000518.1 850 ARG GLY 1 0.54789567
NP_000518.1 89 CYS ARG 1 1.09376538
NP_000518.1 89 CYS TRP 1 1.08049786
NP_000518.1 89 CYS TYR 1 1.10522759
NP_000518.1 95 CYS ARG 1 1.03185022
NP_000518.1 95 CYS GLY 1 1.06611121
NP_000518.1 95 CYS PHE 1 1.05425167
NP_000518.1 95 CYS SER 1 1.04407811
NP_000518.1 98 GLY ARG 1 0.786257505
NP_000518.1 98 GLY SER 1 0.765453875
NP_000520.1 118 ILE VAL 0 0.19028011
NP_000520.1 120 SER ARG 1 0.632715106
NP_000520.1 128 ARG CYS 1 0.677232206
NP_000520.1 137 ARG TRP 1 0.514476299
NP_000520.1 142 VAL MET 0 0.333920896
NP_000520.1 161 THR SER 0 0.402767181
NP_000520.1 251 CYS PHE 1 0.51945889
NP_000520.1 254 TYR CYS 1 0.245751426
NP_000520.1 294 SER ASN 0 0.316319197
NP_000520.1 44 ILE MET 1 0.30893591
NP_000520.1 74 SER ILE 1 0.618918359
NP_000521.2 102 VAL MET 1 0.670467675
NP_000521.2 103 GLY GLU 1 1.02906573
NP_000521.2 109 ASP ASN 1 0.947215021
NP_000521.2 109 ASP GLU 1 0.962557077
NP_000521.2 116 ASN HIS 1 0.846261859
NP_000521.2 119 TYR CYS 1 0.76782012
NP_000521.2 122 ASN SER 1 0.973186195
NP_000521.2 123 GLY CYS 1 1.01852393
NP_000521.2 124 THR MET 1 0.904005706
NP_000521.2 127 CYS TYR 1 1.0977509
NP_000521.2 132 PRO LEU 1 0.831402719
NP_000521.2 134 ASP ASN 1 0.935393512
NP_000521.2 135 ILE LEU 1 0.748610675
NP_000521.2 139 THR ASN 1 0.847955704
NP_000521.2 146 VAL GLU 1 0.968253136
NP_000521.2 167 GLY ALA 1 0.574631751
NP_000521.2 167 GLY ARG 1 0.759887397
NP_000521.2 170 LEU ARG 1 0.716484606
NP_000521.2 236 LYS GLU 1 0.576166272
NP_000521.2 30 ILE MET 1 0.750464797
NP_000521.2 32 VAL PHE 1 0.833241343
NP_000521.2 35 ASP TYR 1 0.888393223
NP_000521.2 48 LEU PRO 1 1.02663147
NP_000521.2 49 HIS PRO 1 0.914125919
NP_000521.2 54 SER CYS 1 0.948486865
NP_000521.2 54 SER PRO 1 0.975651443
NP_000521.2 60 ASP HIS 1 0.768929124
NP_000521.2 61 ASP GLY 1 0.772309124
NP_000521.2 62 ILE MET 1 0.782605886
NP_000521.2 62 ILE PHE 1 0.812285483
NP_000521.2 63 SER CYS 1 0.786192298
NP_000521.2 63 SER PHE 1 0.816386282
NP_000521.2 65 THR ALA 1 0.730172157
NP_000521.2 67 ARG PRO 1 0.834664106
NP_000521.2 81 HIS ARG 1 0.823712289
NP_000521.2 82 TYR CYS 1 0.886401296
NP_000521.2 89 ILE ASN 1 0.8150599
NP_000521.2 92 VAL MET 1 0.717222095
NP_000521.2 96 LYS GLU 1 0.837958515
NP_000521.2 97 GLU VAL 1 0.743018746
NP_000521.2 98 ARG PRO 1 0.962139368
NP_000521.2 98 ARG SER 1 0.989481747
NP_000521.2 99 ILE THR 1 0.782862067
NP_000522.3 102 ALA GLU 1 0.362331867
NP_000522.3 106 GLY ARG 1 0.962759733
NP_000522.3 106 GLY VAL 1 0.886396348
NP_000522.3 117 HIS LEU 1 0.738610446
NP_000522.3 122 GLU GLY 1 0.821852744
NP_000522.3 125 THR MET 0 0.295541793
NP_000522.3 129 ARG HIS 1 0.36404258
NP_000522.3 132 SER PRO 1 0.877724409
NP_000522.3 135 ALA GLU 1 0.395972162
NP_000522.3 136 ASP VAL 1 0.562657058
NP_000522.3 137 ALA THR 1 0.341777563
NP_000522.3 139 LEU SER 1 0.535291791
NP_000522.3 140 ALA PRO 1 0.869669139
NP_000522.3 141 ARG PRO 1 0.995700419
NP_000522.3 148 LEU PHE 1 0.560036421
NP_000522.3 152 ALA VAL 1 0.629070878
NP_000522.3 155 ALA SER 1 0.484151363
NP_000522.3 159 ILE THR 1 0.658406496
NP_000522.3 162 GLY ARG 1 0.899837136
NP_000522.3 164 SER PRO 1 0.910080254
NP_000522.3 168 HIS GLN 1 0.904614806
NP_000522.3 169 PRO ALA 1 0.899263144
NP_000522.3 172 ILE MET 1 0.550510406
NP_000522.3 175 ASP VAL 1 0.936659336
NP_000522.3 180 GLN HIS 1 0.305458426
NP_000522.3 181 GLU GLY 1 0.929028869
NP_000522.3 182 HIS LEU 1 0.336115748
NP_000522.3 183 TYR ASP 1 0.440254062
NP_000522.3 183 TYR CYS 1 0.448696822
NP_000522.3 193 TRP ARG 1 0.914540768
NP_000522.3 193 TRP GLY 1 0.785038948
NP_000522.3 195 GLY ARG 1 1.04422879
NP_000522.3 197 GLY ARG 1 0.906077206
NP_000522.3 197 GLY GLU 1 0.81169945
NP_000522.3 198 ASN LYS 1 1.03143334
NP_000522.3 199 ASN ASP 1 0.981761813
NP_000522.3 199 ASN SER 1 0.923199415
NP_000522.3 202 HIS TYR 1 0.600242496
NP_000522.3 203 SER CYS 1 0.804180562
NP_000522.3 205 MET VAL 1 0.469644666
NP_000522.3 206 MET ARG 1 0.648337424
NP_000522.3 206 MET ILE 1 0.376896322
NP_000522.3 208 ALA THR 1 0.531245589
NP_000522.3 210 LYS GLN 1 0.503663659
NP_000522.3 213 MET LYS 1 0.418075502
NP_000522.3 214 HIS TYR 1 0.39711529
NP_000522.3 216 GLN GLU 1 0.421071857
NP_000522.3 217 ALA GLU 1 0.635361075
NP_000522.3 218 ALA THR 1 0.767453849
NP_000522.3 225 PRO LEU 1 0.497537255
NP_000522.3 225 PRO THR 1 0.489028275
NP_000522.3 233 ALA VAL 1 0.406084239
NP_000522.3 237 ALA ASP 1 0.703078628
NP_000522.3 239 GLU ASP 1 0.396962941
NP_000522.3 239 GLU GLY 1 0.346868962
NP_000522.3 242 THR ILE 1 0.355754465
NP_000522.3 255 HIS PRO 1 0.707419157
NP_000522.3 262 THR LYS 1 0.916291237
NP_000522.3 263 ASP ASN 1 0.934240401
NP_000522.3 263 ASP GLY 1 0.941911042
NP_000522.3 265 TRP LEU 1 0.802992046
NP_000522.3 267 SER ARG 1 0.96744895
NP_000522.3 268 MET THR 1 0.862782717
NP_000522.3 270 GLN ARG 0 0.70601958
NP_000522.3 277 ARG GLN 1 0.613262415
NP_000522.3 277 ARG TRP 1 0.629029572
NP_000522.3 302 HIS GLN 1 0.901732981
NP_000522.3 302 HIS LEU 1 0.934861124
NP_000522.3 304 LEU PHE 1 0.814463615
NP_000522.3 305 PRO HIS 1 0.797241509
NP_000522.3 315 VAL ASP 1 0.836891353
NP_000522.3 315 VAL GLY 1 0.669921219
NP_000522.3 316 PHE SER 1 0.514934301
NP_000522.3 318 SER PHE 1 0.51357764
NP_000522.3 330 ARG GLY 1 0.959132791
NP_000522.3 333 THR ALA 0 0.570266187
NP_000522.3 337 VAL LEU 1 0.445999056
NP_000522.3 341 LEU PRO 1 0.978512883
NP_000522.3 345 TYR CYS 1 0.794068158
NP_000522.3 354 PHE CYS 1 0.939436257
NP_000522.3 39 GLY CYS 1 0.676900804
NP_000522.3 41 ASP GLY 1 0.484820783
NP_000522.3 44 THR ILE 1 0.426802188
NP_000522.3 45 LEU PRO 1 0.96547842
NP_000522.3 45 LEU VAL 1 0.562724233
NP_000522.3 47 ASN ILE 1 0.580610037
NP_000522.3 48 PHE SER 1 0.428725362
NP_000522.3 49 THR PRO 1 0.673411548
NP_000522.3 53 ILE SER 1 0.582271457
NP_000522.3 53 ILE THR 1 0.571364284
NP_000522.3 55 TYR ASP 1 0.459211826
NP_000522.3 59 LEU ARG 1 0.5020473
NP_000522.3 63 LEU PRO 1 0.893895328
NP_000522.3 67 ILE ARG 1 0.399903804
NP_000522.3 76 LEU SER 1 0.382809073
NP_000522.3 79 GLY GLU 1 0.631170154
NP_000522.3 80 LYS ASN 1 0.695273995
NP_000522.3 80 LYS GLU 1 0.702054501
NP_000522.3 83 GLY ASP 1 0.792966843
NP_000522.3 87 GLU LYS 1 0.456871212
NP_000522.3 88 LYS ASN 1 0.883184791
NP_000522.3 90 SER ARG 1 0.894963443
NP_000522.3 92 ARG GLN 1 0.889680982
NP_000522.3 96 SER PHE 1 0.776467562
NP_000522.3 98 GLU LYS 1 0.883678615
NP_000525.1 202 ARG LYS 0 0.244197011
NP_000525.1 394 MET THR 0 0.0879169703
NP_000525.1 501 GLY ARG 0 0.187638715
NP_000525.1 632 ASN SER 0 0.281887859
NP_000527.2 160 SER LEU 1 0.604299605
NP_000527.2 206 PHE CYS 1 0.688311398
NP_000527.2 300 ARG HIS 0 0.300994843
NP_000527.2 35 GLY VAL 1 0.417029053
NP_000527.2 386 PHE LEU 0 0.28750807
NP_000527.2 392 SER GLY 0 0.0785076842
NP_000527.2 399 PHE LEU 0 0.118102014
NP_000527.2 39 ARG GLY 1 0.516627967
NP_000527.2 400 ASP HIS 0 0.379133195
NP_000527.2 444 ILE MET 1 0.674813151
NP_000527.2 446 CYS TRP 1 0.642769516
NP_000527.2 451 GLY ALA 1 0.412552416
NP_000527.2 453 TRP ARG 1 0.779327869
NP_000527.2 464 ARG CYS 0 0.115374826
NP_000527.2 474 ASN SER 1 0.0855246484
NP_000527.2 478 CYS TYR 1 0.709490955
NP_000527.2 481 HIS PRO 1 0.515137672
NP_000527.2 77 THR ASN 1 0.132308781
NP_000527.2 8 VAL ILE 0 0.0947098285
NP_000528.1 104 ASP ASN 1 0.718386948
NP_000528.1 160 GLN LYS 0 0.107509501
NP_000528.1 217 GLY ARG 0 0.24021408
NP_000530.1 104 VAL ILE 0 0.234130323
NP_000530.1 106 GLY TRP 1 0.835842371
NP_000530.1 109 GLY ARG 1 0.819042146
NP_000530.1 110 CYS PHE 1 0.921791017
NP_000530.1 114 GLY ASP 1 0.916672885
NP_000530.1 122 GLU GLY 1 0.567531109
NP_000530.1 125 LEU ARG 1 0.948329747
NP_000530.1 127 SER PHE 1 0.774028897
NP_000530.1 131 LEU PRO 1 0.8077842
NP_000530.1 135 ARG GLY 1 0.801537871
NP_000530.1 135 ARG TRP 1 0.780030668
NP_000530.1 137 VAL MET 1 0.242111906
NP_000530.1 157 VAL ILE 0 0.27065739
NP_000530.1 15 ASN SER 1 0.760408103
NP_000530.1 164 ALA VAL 1 0.566829264
NP_000530.1 167 CYS ARG 1 0.89714694
NP_000530.1 16 ALA VAL 0 0.314065486
NP_000530.1 170 PRO ARG 1 0.915828466
NP_000530.1 171 PRO LEU 1 0.819024205
NP_000530.1 174 GLY SER 1 0.771648526
NP_000530.1 178 TYR CYS 1 0.91012615
NP_000530.1 179 ILE PHE 1 0.675040364
NP_000530.1 182 GLY SER 1 0.761707604
NP_000530.1 184 GLN PRO 1 0.834007442
NP_000530.1 188 GLY ARG 1 0.918652117
NP_000530.1 188 GLY GLU 1 0.927324295
NP_000530.1 190 ASP ASN 1 0.819487631
NP_000530.1 190 ASP GLY 1 0.821454227
NP_000530.1 190 ASP TYR 1 0.854638755
NP_000530.1 193 THR MET 1 0.764052629
NP_000530.1 207 MET ARG 1 0.912192404
NP_000530.1 209 VAL MET 1 0.409487605
NP_000530.1 211 HIS PRO 1 0.939746737
NP_000530.1 215 PRO LEU 1 0.725818694
NP_000530.1 220 PHE CYS 1 0.537639499
NP_000530.1 23 PRO HIS 1 0.84077847
NP_000530.1 267 PRO ARG 1 0.860394418
NP_000530.1 267 PRO LEU 1 0.724128246
NP_000530.1 270 SER ARG 1 0.795762539
NP_000530.1 271 VAL MET 0 0.512444735
NP_000530.1 297 SER ARG 1 0.725518405
NP_000530.1 311 LYS GLU 1 0.684042156
NP_000530.1 320 THR ASN 0 0.69771111
NP_000530.1 342 THR LYS 0 0.430745274
NP_000530.1 342 THR MET 1 0.354068547
NP_000530.1 345 VAL LEU 1 0.470292389
NP_000530.1 345 VAL MET 1 0.488344043
NP_000530.1 346 ALA PRO 1 0.488286436
NP_000530.1 347 PRO ALA 1 0.5083884
NP_000530.1 347 PRO ARG 1 0.649904847
NP_000530.1 347 PRO LEU 1 0.588064611
NP_000530.1 40 LEU ARG 1 0.735261202
NP_000530.1 44 MET THR 1 0.485178918
NP_000530.1 46 LEU ARG 1 0.720333695
NP_000530.1 4 THR LYS 1 0.836918771
NP_000530.1 51 GLY ALA 0 0.573150516
NP_000530.1 51 GLY VAL 1 0.641696036
NP_000530.1 52 PHE TYR 1 0.49961412
NP_000530.1 56 PHE TYR 1 0.47034514
NP_000530.1 58 THR ARG 1 0.928547561
NP_000530.1 69 ARG HIS 0 0.740678012
NP_000530.1 78 ASN ILE 1 0.769982159
NP_000530.1 94 THR ILE 1 0.834605336
NP_000538.3 168 ALA THR 0 0.327333182
NP_000538.3 175 ARG GLN 1 0.60947448
NP_000538.3 240 ASP ASN 1 0.738936901
NP_000538.3 257 ALA SER 0 0.138223037
NP_000538.3 285 ALA VAL 0 0.0541039929
NP_000538.3 292 SER PHE 1 0.587847054
NP_000538.3 314 ARG TRP 1 0.777184069
NP_000538.3 319 GLY ARG 1 0.292104363
NP_000538.3 326 ALA THR 1 0.558703721
NP_000538.3 345 SER THR 0 0.147896394
NP_000538.3 361 ARG LEU 0 0.237006947
NP_000538.3 373 ALA SER 0 0.122556292
NP_000538.3 378 GLU LYS 1 0.236056179
NP_000538.3 426 ALA GLY 0 0.267778188
NP_000538.3 433 VAL MET 1 0.192675993
NP_000538.3 446 GLN HIS 1 0.72333914
NP_000538.3 447 ILE PHE 1 0.206363171
NP_000538.3 453 TYR ASP 1 0.502685964
NP_000538.3 491 ARG HIS 0 0.718187153
NP_000538.3 493 GLY SER 1 0.592508435
NP_000538.3 495 ALA THR 0 0.162713751
NP_000538.3 499 PRO LEU 1 0.456845999
NP_000538.3 502 ARG LYS 0 0.115455009
NP_000538.3 527 TRP CYS 1 0.606902361
NP_000538.3 531 ARG GLY 0 0.209921345
NP_000538.3 533 GLY CYS 1 0.701593995
NP_000538.3 606 PRO SER 0 0.110882923
NP_000538.3 648 ARG GLN 1 0.473488182
NP_000538.3 665 ARG TRP 1 0.786744833
NP_000538.3 673 GLU LYS 0 0.673339128
NP_000538.3 684 ARG HIS 0 0.109222956
NP_000538.3 693 ARG TRP 1 0.695069611
NP_000538.3 706 MET VAL 0 0.0755768195
NP_000538.3 719 GLU GLN 0 0.120096624
NP_000538.3 735 THR ILE 0 0.210287392
NP_000538.3 771 GLY ARG 1 0.659737706
NP_000538.3 800 CYS ARG 1 0.731152177
NP_000538.3 808 CYS ARG 1 0.822223306
NP_000538.3 838 CYS SER 1 0.826512694
NP_000538.3 846 ARG TRP 0 0.571411133
NP_000538.3 847 VAL ALA 0 0.346140623
NP_000538.3 860 GLY ARG 1 0.489284933
NP_000538.3 878 THR ILE 0 0.307262868
NP_000538.3 892 PRO HIS 0 0.389597505
NP_000538.3 906 PRO LEU 0 0.389674157
NP_000538.3 924 ARG GLN 0 0.339887321
NP_000539.2 1027 LEU PRO 1 0.404275507
NP_000539.2 1036 SER PRO 1 0.463482916
NP_000539.2 1049 GLU LYS 1 0.262147844
NP_000539.2 1060 TRP ARG 1 0.714050949
NP_000539.2 1071 THR ARG 1 0.701843917
NP_000539.2 1084 ASP GLU 1 0.239303261
NP_000539.2 1141 ALA VAL 0 0.28418085
NP_000539.2 1144 VAL MET 1 0.14477621
NP_000539.2 1159 ARG TRP 0 0.274055004
NP_000539.2 1199 VAL GLY 1 0.225765347
NP_000539.2 1200 ARG TRP 1 0.290750057
NP_000539.2 1202 PRO ARG 1 0.629828691
NP_000539.2 1240 ARG TRP 1 0.191979051
NP_000539.2 1268 ARG HIS 0 0.396793574
NP_000539.2 1291 VAL ILE 0 0.118233427
NP_000539.2 1312 VAL LEU 0 0.145536572
NP_000539.2 1315 PRO SER 1 0.182080165
NP_000539.2 1329 ARG HIS 0 0.1877051
NP_000539.2 1341 SER ARG 0 0.218462005
NP_000539.2 137 HIS ARG 1 0.233237639
NP_000539.2 1399 GLY ARG 0 0.176501781
NP_000539.2 1483 ARG GLY 0 0.289494932
NP_000539.2 1497 PRO ARG 1 0.503746331
NP_000539.2 1504 LEU HIS 1 0.436132103
NP_000539.2 1534 LEU HIS 1 0.715022862
NP_000539.2 1535 ASP TYR 1 0.811072946
NP_000539.2 1558 GLU LYS 1 0.744058728
NP_000539.2 1567 GLY VAL 1 0.809094489
NP_000539.2 1579 GLY SER 1 0.7701267
NP_000539.2 1597 LEU PRO 1 0.855466783
NP_000539.2 1620 HIS TYR 1 0.6985991
NP_000539.2 1648 ILE THR 1 0.57091856
NP_000539.2 1675 PRO LEU 1 0.734109819
NP_000539.2 1698 SER ARG 0 0.463491857
NP_000539.2 1706 ARG CYS 0 0.327800035
NP_000539.2 1709 PRO LEU 1 0.421128601
NP_000539.2 1712 ALA GLU 1 0.568307638
NP_000539.2 1717 LEU PRO 1 0.917199731
NP_000539.2 1719 ALA THR 0 0.393307179
NP_000539.2 1743 ARG PRO 1 0.850897431
NP_000539.2 1744 LEU PRO 1 0.74969703
NP_000539.2 1750 LEU PHE 1 0.355203837
NP_000539.2 244 CYS TYR 1 0.850867987
NP_000539.2 261 ARG PRO 1 0.709464908
NP_000539.2 294 GLY GLU 1 0.792977512
NP_000539.2 309 LEU GLN 0 0.209305078
NP_000539.2 320 LEU PHE 0 0.724915743
NP_000539.2 373 GLN PRO 1 0.57701695
NP_000539.2 378 PRO LEU 0 0.129151776
NP_000539.2 39 ILE THR 0 0.12396013
NP_000539.2 407 TYR ASP 1 0.280720592
NP_000539.2 408 PHE ILE 0 0.328043461
NP_000539.2 416 ASP GLY 0 0.236280441
NP_000539.2 419 PRO SER 1 0.397662699
NP_000539.2 42 ALA VAL 0 0.0607464053
NP_000539.2 440 GLY SER 0 0.263722748
NP_000539.2 460 ALA THR 1 0.147870719
NP_000539.2 463 ILE VAL 0 0.114246398
NP_000539.2 483 GLU LYS 0 0.504061878
NP_000539.2 486 ASN ILE 1 0.212823927
NP_000539.2 490 ILE VAL 0 0.205621019
NP_000539.2 537 ARG CYS 0 0.19920966
NP_000539.2 538 SER CYS 0 0.190844193
NP_000539.2 551 ALA THR 0 0.00999433547
NP_000539.2 56 ASN SER 1 0.100582711
NP_000539.2 583 ALA THR 0 0.42999205
NP_000539.2 593 HIS ARG 0 0.43617025
NP_000539.2 611 ARG GLN 1 0.466039747
NP_000539.2 614 ALA ASP 1 0.396253884
NP_000539.2 696 CYS TYR 1 0.466448337
NP_000539.2 718 ARG CYS 0 0.274536848
NP_000539.2 733 LEU PRO 1 0.695958436
NP_000539.2 802 SER GLY 0 0.173384264
NP_000539.2 826 LEU MET 1 0.425201058
NP_000539.2 828 VAL MET 0 0.356160879
NP_000539.2 847 LEU PRO 1 0.826248229
NP_000539.2 895 MET VAL 1 0.348529577
NP_000539.2 897 PHE SER 1 0.82341677
NP_000539.2 916 LEU ARG 1 0.786129534
NP_000539.2 921 LEU VAL 0 0.232342049
NP_000539.2 94 PRO LEU 0 0.163997561
NP_000539.2 957 LEU TRP 0 0.254181236
NP_000541.1 139 GLU LYS 0 0.126834244
NP_000541.1 146 ARG TRP 0 0.180354282
NP_000541.1 249 TRP GLY 0 0.798794448
NP_000541.1 24 ALA THR 0 0.141536072
NP_000541.1 262 THR MET 0 0.512752116
NP_000541.1 275 THR ALA 0 0.00686286343
NP_000541.1 300 GLY GLU 0 0.257386714
NP_000541.1 33 VAL ALA 0 0.0483371951
NP_000541.1 356 ARG GLN 1 0.681250513
NP_000541.1 380 ALA SER 0 0.225190923
NP_000541.1 498 SER PRO 0 0.430714816
NP_000541.1 522 TYR CYS 0 0.271969557
NP_000551.1 28 LEU PHE 0 0.246549606
NP_000552.2 210 SER THR 0 0.172806844
NP_000558.2 133 PRO LEU 0 0.313018054
NP_000566.3 138 ASP ASN 0 0.53074187
NP_000566.3 176 ASP HIS 0 0.175368488
NP_000569.3 543 ASP ASN 0 0.239391416
NP_000570.1 107 LEU PHE 0 0.208813146
NP_000570.1 113 PHE SER 0 0.354106903
NP_000570.1 125 ASP ASN 0 0.496664256
NP_000570.1 178 CYS ARG 0 0.428561628
NP_000570.1 240 ILE THR 0 0.413157761
NP_000570.1 269 CYS PHE 0 0.328087181
NP_000570.1 26 LYS ARG 0 0.00698149065
NP_000570.1 291 CYS ARG 0 0.647199154
NP_000570.1 318 LYS GLU 0 0.34621951
NP_000570.1 31 ARG HIS 0 0.0564560145
NP_000570.1 67 ILE THR 0 0.213438898
NP_000573.1 224 HIS PRO 0 0.0484935828
NP_000582.1 204 ASN ASP 0 0.625664771
NP_000585.2 94 ALA THR 0 0.289202124
NP_000593.1 17 VAL ILE 0 0.124381877
NP_000593.1 25 HIS PRO 0 0.672935367
NP_000601.3 479 ILE THR 0 0.0878668055
NP_000601.3 494 ASP HIS 0 0.0423964597
NP_000605.1 182 HIS ARG 0 0.231921166
NP_000605.1 38 TYR CYS 0 0.611620009
NP_000607.1 191 LYS GLU 0 0.0924381241
NP_000607.1 227 PHE SER 0 0.108769916
NP_000607.1 265 ARG TRP 0 0.0668376461
NP_000608.1 298 ILE THR 0 0.167654291
NP_000608.1 435 LEU ILE 0 0.183669344
NP_000608.1 541 GLY GLU 0 0.26261276
NP_000608.1 555 ALA GLY 0 0.153854892
NP_000608.1 62 TYR HIS 0 0.0531713068
NP_000609.1 115 ALA THR 0 0.0801902935
NP_000609.1 84 ARG GLN 1 0.293375373
NP_000609.1 92 VAL MET 1 0.430372149
NP_000611.1 725 ASN ASP 0 0.0638219193
NP_000612.1 25 THR ASN 0 0.121353202
NP_000612.1 452 HIS TYR 0 0.0922346115
NP_000614.1 354 GLY GLU 0 0.370497853
NP_000615.3 105 LYS GLU 0 0.0929797739
NP_000615.3 115 LEU PRO 0 0.604634821
NP_000615.3 121 PRO ALA 0 0.232418627
NP_000615.3 202 TYR HIS 0 0.580423892
NP_000620.2 307 VAL ILE 0 0.22395049
NP_000620.2 359 THR MET 0 0.0679587126
NP_000620.2 458 LYS GLU 0 0.146090776
NP_000624.2 43 ALA THR 0 0.269583851
NP_000624.2 93 VAL ILE 1 0.186934337
NP_000629.3 122 ALA SER 0 0.0979992673
NP_000629.3 268 ARG GLN 0 0.112059288
NP_000629.3 400 THR MET 0 0.0760475546
NP_000630.1 156 ARG GLY 1 0.0744980201
NP_000630.1 189 TYR SER 0 0.240885407
NP_000635.2 1067 PRO SER 0 0.129217312
NP_000635.2 1144 ILE ASN 0 -0.00431232248
NP_000635.2 1152 ASP ASN 0 0.467157274
NP_000635.2 1162 GLN HIS 0 0.153946057
NP_000635.2 1184 PRO THR 0 0.320260763
NP_000635.2 1223 GLY ASP 0 0.374854207
NP_000635.2 1228 ARG GLN 0 0.0303082597
NP_000635.2 1255 ASN SER 0 0.300708264
NP_000635.2 1306 PHE SER 0 0.124018565
NP_000635.2 1343 GLU LYS 0 0.173897222
NP_000635.2 1351 LYS ARG 0 0.0261873957
NP_000635.2 1484 VAL ILE 0 -0.0472106896
NP_000635.2 1487 ARG GLN 0 0.0492945872
NP_000635.2 208 TRP ARG 0 0.407024831
NP_000635.2 387 ARG GLN 0 -0.0139159216
NP_000635.2 38 THR ALA 0 0.0663961992
NP_000635.2 494 ARG HIS 0 0.353005439
NP_000635.2 513 THR SER 0 0.337474197
NP_000635.2 587 HIS TYR 0 0.388004661
NP_000635.2 620 LEU VAL 0 0.207616836
NP_000635.2 63 ARG HIS 0 0.153744042
NP_000635.2 658 ARG THR 0 0.404053271
NP_000635.2 797 ASN SER 0 0.429916561
NP_000635.2 841 SER PHE 0 0.0708886385
NP_000635.2 890 ILE MET 0 0.0846925825
NP_000635.2 952 LEU PHE 0 0.340249091
NP_000635.2 962 SER CYS 0 0.127590865
NP_000635.2 977 ARG GLN 0 0.083026126
NP_000636.2 1050 PRO SER 0 0.16635856
NP_000636.2 1051 TYR CYS 0 0.16990751
NP_000636.2 1080 ARG HIS 0 0.506465733
NP_000636.2 1145 GLN HIS 0 0.189425454
NP_000636.2 1211 ARG GLN 0 -0.0169522855
NP_000636.2 1236 ARG HIS 0 0.0551359504
NP_000636.2 1238 ASN SER 0 0.394221902
NP_000636.2 1289 PHE SER 0 0.1805989
NP_000636.2 1346 LYS ARG 0 0.497782707
NP_000636.2 1427 ASN SER 0 0.50051713
NP_000636.2 1460 THR SER 0 0.16856949
NP_000636.2 1467 VAL ILE 0 -0.00621645059
NP_000636.2 1470 ARG GLN 0 0.0277300365
NP_000636.2 191 TRP ARG 0 0.367884934
NP_000636.2 212 GLN ARG 0 -0.0205045883
NP_000636.2 21 THR ALA 0 0.138434738
NP_000636.2 264 MET VAL 0 0.29070735
NP_000636.2 306 ARG GLN 0 -0.00979556423
NP_000636.2 368 LYS ASN 0 -0.00420425832
NP_000636.2 46 ARG HIS 0 0.209347546
NP_000636.2 477 ARG HIS 0 0.400699496
NP_000636.2 496 THR SER 0 0.328670263
NP_000636.2 548 ASN SER 0 0.263996631
NP_000636.2 570 HIS TYR 0 0.326279849
NP_000636.2 603 LEU VAL 0 0.264895558
NP_000636.2 612 GLU LYS 0 0.406131595
NP_000636.2 641 ARG THR 0 0.374735773
NP_000636.2 643 TYR SER 0 0.33831197
NP_000636.2 64 CYS ARG 0 0.380192399
NP_000636.2 812 ASN SER 0 0.14361456
NP_000636.2 824 SER PHE 0 0.0898012519
NP_000636.2 878 LEU VAL 0 0.0755053461
NP_000636.2 945 SER CYS 0 0.0919131413
NP_000636.2 960 ARG GLN 0 0.136573106
NP_000656.1 135 PRO ALA 0 0.645946741
NP_000662.3 163 LEU SER 0 0.189921975
NP_000671.2 414 LYS ARG 0 0.268002421
NP_000673.2 376 VAL ILE 0 0.317750394
NP_000673.2 379 VAL GLY 0 0.524038434
NP_000673.2 379 VAL ILE 0 0.25207442
NP_000680.2 177 ILE PHE 0 0.321015984
NP_000682.3 309 GLY GLU 0 0.193983048
NP_000682.3 329 PRO ALA 0 0.195657387
NP_000689.1 254 GLU LYS 0 0.0221463423
NP_000689.1 308 ALA SER 0 0.536670685
NP_000689.1 351 ALA GLY 0 0.542696476
NP_000689.1 657 GLN HIS 0 -0.0132237663
NP_000698.1 65 LYS ASN 0 0.293276966
NP_000707.1 102 LYS GLN 0 0.236735731
NP_000707.1 198 PRO SER 0 0.168958396
NP_000708.1 114 LEU SER 0 0.408798546
NP_000708.1 234 VAL ILE 0 0.293905795
NP_000708.1 237 VAL LEU 0 0.547483563
NP_000708.1 239 ARG GLN 0 0.172668546
NP_000708.1 290 PRO LEU 0 0.197898388
NP_000708.1 69 ARG CYS 0 0.487583816
NP_000708.1 70 PHE CYS 0 0.531485081
NP_000716.2 149 ASN THR 0 0.0415361151
NP_000716.2 423 ARG HIS 0 0.152073503
NP_000731.1 65 VAL ILE 0 0.14642103
NP_000733.2 125 THR ALA 0 -0.0280823819
NP_000733.2 218 GLN LYS 0 0.138982877
NP_000733.2 255 VAL ILE 0 0.219043434
NP_000733.2 367 ARG GLN 0 0.394159406
NP_000733.2 382 ARG TRP 0 0.309855878
NP_000733.2 391 HIS GLN 0 0.0361384265
NP_000733.2 47 THR MET 0 0.351382822
NP_000745.1 102 ALA THR 0 0.0975093544
NP_000745.1 146 ALA VAL 0 0.514433265
NP_000745.1 158 VAL MET 0 0.16520454
NP_000748.3 341 SER ASN 0 0.0692730397
NP_000748.3 489 SER PHE 0 0.0602637455
NP_000749.2 115 THR ILE 0 0.361886948
NP_000749.2 117 ILE THR 0 0.0427093767
NP_000750.1 174 ALA THR 0 -0.00864383485
NP_000751.1 115 VAL ALA 0 0.0606214665
NP_000751.1 119 ALA THR 0 0.273267627
NP_000751.1 149 GLU ASP 0 0.111349687
NP_000751.1 21 GLY ARG 0 0.159116119
NP_000751.1 243 PRO ALA 0 0.0272098202
NP_000751.1 276 GLU LYS 0 0.0416569971
NP_000751.1 320 ASP ASN 0 0.0324065089
NP_000751.1 34 PRO LEU 0 0.100038387
NP_000751.1 420 THR ILE 0 0.459472269
NP_000751.1 440 ARG GLN 0 0.0891070738
NP_000751.1 562 TYR HIS 0 0.471255183
NP_000751.1 56 ASP ASN 0 0.110627979
NP_000751.1 583 ARG CYS 0 0.310806125
NP_000751.1 619 LEU SER 0 0.138336837
NP_000751.1 640 THR ILE 0 0.1021268
NP_000751.1 733 PRO THR 0 0.282161474
NP_000751.1 769 ARG CYS 0 0.439736873
NP_000751.1 803 PRO SER 0 0.0743779913
NP_000751.1 808 GLU LYS 0 0.204062879
NP_000761.3 244 ILE VAL 0 0.140768155
NP_000761.3 264 ILE MET 0 0.521493256
NP_000761.3 269 ILE PHE 0 0.195890278
NP_000761.3 390 LEU SER 0 0.188503951
NP_000761.3 399 LYS ARG 0 0.221219599
NP_000763.1 385 THR MET 0 0.617247343
NP_000763.1 478 ARG HIS 0 0.0998819694
NP_000764.1 179 VAL ILE 0 0.383296371
NP_000764.1 288 GLY SER 0 0.427139997
NP_000768.1 277 ASP GLU 0 0.137619197
NP_000768.1 337 ALA THR 0 0.0605077744
NP_000768.1 446 PHE SER 0 0.555357397
NP_000768.1 488 ILE THR 0 0.410038203
NP_000770.2 173 ARG TRP 0 0.146438748
NP_000770.2 322 SER GLY 0 0.666850746
NP_000770.2 331 MET ILE 0 0.536385298
NP_000770.2 340 ARG CYS 0 0.289158344
NP_000771.2 100 PHE SER 0 0.607988536
NP_000771.2 347 ASP ASN 0 0.556875765
NP_000772.2 179 VAL ILE 0 0.260343909
NP_000772.2 205 PHE VAL 0 0.513596058
NP_000772.2 242 HIS TYR 0 0.245925635
NP_000772.2 353 ARG GLN 0 0.767826438
NP_000772.2 94 GLY SER 0 0.712619305
NP_000772.2 95 ASN SER 0 0.067557916
NP_000773.2 157 ARG GLN 0 0.558652818
NP_000773.2 303 CYS SER 0 0.438817978
NP_000774.2 199 GLN PRO 0 0.711586237
NP_000775.1 169 ALA VAL 0 0.02279393
NP_000775.1 193 ARG GLN 0 0.194284841
NP_000775.1 216 ALA PRO 1 0.575532556
NP_000775.1 238 VAL MET 0 0.0981106982
NP_000775.1 259 LYS ARG 1 0.00460780924
NP_000775.1 354 ASP GLY 1 0.144531608
NP_000775.1 377 HIS ARG 0 0.131605133
NP_000775.1 401 PRO ARG 1 0.802442729
NP_000775.1 403 ASN LYS 1 0.723748147
NP_000775.1 405 ARG GLN 1 0.774602115
NP_000775.1 441 PRO SER 1 0.450431526
NP_000775.1 472 GLY ALA 0 0.671098471
NP_000775.1 474 ARG GLN 1 0.861812115
NP_000775.1 479 ARG HIS 0 0.672111809
NP_000775.1 487 GLN ARG 0 0.260694683
NP_000775.1 491 ALA SER 0 0.283640444
NP_000780.1 1051 PHE VAL 0 0.165914625
NP_000780.1 1098 GLN ARG 1 0.324742615
NP_000780.1 1279 ARG GLN 0 0.134889513
NP_000780.1 1296 GLN PRO 0 0.213361681
NP_000780.1 152 SER PRO 0 0.698198497
NP_000780.1 154 ALA THR 0 0.364807844
NP_000780.1 239 ASP ASN 0 0.222014114
NP_000780.1 244 TYR CYS 0 0.371083558
NP_000780.1 260 ARG CYS 0 0.307911187
NP_000780.1 260 ARG LEU 0 0.269887388
NP_000780.1 261 ALA SER 0 0.295211524
NP_000780.1 354 GLY ARG 0 0.393272966
NP_000780.1 379 ARG GLN 0 0.181932732
NP_000780.1 561 ARG TRP 0 0.234790474
NP_000780.1 639 GLY SER 0 0.291150957
NP_000780.1 916 THR MET 0 0.133905828
NP_000786.1 150 ARG HIS 0 0.566876173
NP_000786.1 154 VAL ILE 1 0.226925269
NP_000786.1 310 PRO SER 0 -0.0478869565
NP_000786.1 67 THR SER 0 0.468978971
NP_000786.1 84 ALA THR 0 0.542832851
NP_000790.2 112 SER PRO 0 0.42352584
NP_000790.2 114 PRO LEU 0 0.201650843
NP_000790.2 130 ARG HIS 0 0.366773188
NP_000790.2 149 PRO GLN 1 0.199319527
NP_000790.2 163 ASP HIS 0 0.182457417
NP_000790.2 166 ARG CYS 0 0.262989014
NP_000791.1 21 GLY GLU 0 0.257267416
NP_000796.1 3 ARG PRO 0 0.440380484
NP_000797.2 140 THR ALA 0 0.108155802
NP_000804.1 55 PHE LEU 0 0.477081776
NP_000805.1 32 GLY ARG 1 0.354403883
NP_000805.1 402 TYR HIS 0 0.153841302
NP_000806.2 220 ARG CYS 0 0.234393716
NP_000806.2 222 THR ALA 0 0.262817979
NP_000806.2 259 VAL ILE 0 0.156160384
NP_000806.2 393 SER LEU 0 0.183330432
NP_000806.2 401 THR MET 0 0.112055682
NP_000806.2 410 GLY GLU 0 0.195736855
NP_000807.2 177 ARG GLY 1 0.326673716
NP_000807.2 18 VAL LEU 0 0.0858593956
NP_000807.2 8 SER ARG 0 0.149035692
NP_000809.1 124 LYS ASN 0 0.168343678
NP_000809.1 232 GLY GLU 0 0.329851598
NP_000809.1 375 ARG GLN 0 0.104330748
NP_000814.2 121 GLU ASP 0 0.155752733
NP_000814.2 135 VAL MET 0 0.370951056
NP_000814.2 144 LEU HIS 0 0.63800329
NP_000814.2 164 VAL ILE 0 0.33607021
NP_000814.2 16 PRO LEU 0 0.184599847
NP_000814.2 276 ASP ASN 0 0.199363515
NP_000814.2 305 ARG HIS 0 0.455167919
NP_000814.2 51 THR ALA 0 0.000141373384
NP_000814.2 91 ALA VAL 0 0.0253622215
NP_000815.1 126 ASP VAL 0 0.243746161
NP_000815.1 234 LYS ARG 0 0.121161461
NP_000815.1 251 GLY ASP 1 0.574561477
NP_000815.1 462 ALA GLY 0 0.0829023719
NP_000816.3 16 TRP SER 0 0.195256963
NP_000816.3 47 GLU ASP 0 0.470833182
NP_000820.3 597 ASN THR 0 0.662775934
NP_000821.1 332 ALA VAL 0 0.614547253
NP_000821.1 870 ALA VAL 0 0.244522795
NP_000826.2 1209 ARG SER 0 0.121782906
NP_000835.1 433 TYR PHE 0 0.0703654438
NP_000836.2 392 ARG GLN 0 0.112799615
NP_000837.3 210 GLU ALA 0 -0.00293701561
NP_000847.2 137 GLY CYS 0 0.517832518
NP_000851.2 140 ALA PRO 1 0.71476382
NP_000851.2 145 VAL ILE 0 0.0688425973
NP_000851.2 163 ARG CYS 0 0.708629906
NP_000851.2 176 VAL MET 0 0.570567667
NP_000851.2 193 SER PRO 1 0.511757672
NP_000851.2 217 TYR CYS 0 0.421669781
NP_000851.2 219 ILE PHE 0 0.236350372
NP_000851.2 227 ASN SER 0 0.138932779
NP_000851.2 74 THR ALA 0 0.289070666
NP_000854.1 124 PHE CYS 0 0.279618889
NP_000854.1 367 ILE VAL 0 0.0940565914
NP_000874.2 190 ARG TRP 0 0.298733473
NP_000874.2 201 THR MET 1 0.0980712399
NP_000874.2 316 ARG PRO 1 0.357522607
NP_000874.2 344 ARG HIS 1 0.608041763
NP_000874.2 370 ALA THR 0 0.133425102
NP_000874.2 474 LEU ARG 0 0.433286518
NP_000874.2 479 THR MET 0 0.0843679011
NP_000874.2 497 ARG TRP 0 0.57345593
NP_000874.2 533 GLN ARG 0 0.128045186
NP_000874.2 73 GLY ASP 0 0.391645551
NP_000882.1 302 VAL MET 1 0.617325962
NP_000882.1 325 ARG CYS 0 0.831062734
NP_000882.1 71 ASP VAL 1 0.649430156
NP_000887.2 270 VAL ILE 0 0.210746869
NP_000891.2 53 LYS GLU 0 0.188477308
NP_000894.1 139 ARG TRP 0 0.300738484
NP_000913.2 173 SER CYS 0 0.101713426
NP_000913.2 87 ALA VAL 0 0.0896338597
NP_000917.3 120 ALA VAL 0 0.1004517
NP_000917.3 186 PRO LEU 0 0.0454256609
NP_000917.3 301 MET ARG 0 0.212946668
NP_000917.3 529 VAL LEU 0 0.119833291
NP_000917.3 536 GLN PRO 0 0.202404141
NP_000917.3 651 LEU VAL 0 0.133648157
NP_000917.3 865 SER LEU 0 0.127184153
NP_000921.1 136 ARG SER 0 0.597004652
NP_000921.1 164 ARG TRP 0 0.104042098
NP_000921.1 34 ALA ASP 0 0.222722784
NP_000925.2 27 ALA VAL 0 0.0672828555
NP_000925.2 411 VAL MET 1 0.0915777758
NP_000925.2 434 ARG LYS 0 0.115359329
NP_000925.2 451 PRO SER 0 0.247183606
NP_000925.2 98 ALA GLY 0 0.0732714534
NP_000930.1 237 TYR ASN 0 0.550520658
NP_000930.1 40 GLU ASP 0 0.137550503
NP_000930.1 53 ASP GLY 0 0.0576735884
NP_000930.1 87 PHE LEU 0 0.282299936
NP_000930.1 9 SER LEU 0 0.274448007
NP_000932.3 106 HIS ARG 0 0.192267969
NP_000932.3 115 ALA VAL 1 0.276665717
NP_000932.3 204 PHE SER 0 0.253389388
NP_000932.3 263 MET VAL 1 0.098291494
NP_000932.3 301 ARG CYS 0 0.769316614
NP_000932.3 338 GLY ALA 0 0.172635898
NP_000932.3 397 SER LEU 0 0.147170052
NP_000932.3 459 TYR HIS 1 0.763823986
NP_000932.3 503 ALA VAL 0 0.0756800994
NP_000932.3 517 ARG CYS 0 0.740690887
NP_000932.3 577 LEU ARG 1 0.774530828
NP_000932.3 580 GLU GLN 1 0.218206853
NP_000932.3 604 HIS PRO 1 0.50338304
NP_000932.3 650 VAL MET 0 0.147127777
NP_000932.3 9 VAL MET 0 0.189381376
NP_000944.1 7 ARG CYS 0 0.434837848
NP_000946.2 256 HIS ARG 0 0.197070181
NP_000952.1 38 PRO LEU 0 0.669551671
NP_000953.2 185 LYS THR 0 0.0478864051
NP_000953.2 481 VAL ILE 0 0.214360103
NP_000961.2 101 ASN ASP 0 0.53656745
NP_000961.2 122 PRO LEU 0 0.180361301
NP_000961.2 131 LYS THR 0 0.177229673
NP_000961.2 227 HIS ARG 0 0.22501874
NP_000961.2 237 LYS GLU 0 0.249309316
NP_000982.2 66 ARG LEU 0 0.170662597
NP_000987.2 33 VAL ILE 1 0.194069892
NP_000987.2 89 ARG GLN 0 0.21741879
NP_000997.1 76 ASN TYR 0 0.153808504
NP_001001.2 221 LYS ARG 0 0.141474709
NP_001001394.1 85 ASP GLU 0 0.0715179667
NP_001001432.1 243 ASP ASN 0 0.124928653
NP_001001432.1 247 LYS ARG 0 0.0678620189
NP_001001485.1 143 ARG CYS 0 0.410048068
NP_001001485.1 212 SER LEU 0 0.340599477
NP_001001485.1 373 ALA VAL 0 0.399082214
NP_001001485.1 383 PHE TYR 0 0.171684891
NP_001001485.1 852 ILE MET 0 0.324473381
NP_001001486.1 231 VAL ILE 0 0.152106747
NP_001001486.1 373 ALA VAL 0 0.389164358
NP_001001486.1 452 TYR HIS 0 0.183200076
NP_001001486.1 683 GLN ARG 0 0.42902714
NP_001001656.1 123 TYR HIS 0 0.378365576
NP_001001657.1 200 VAL LEU 0 0.151227832
NP_001001657.1 61 PHE TYR 0 0.447305083
NP_001001658.1 202 ILE PHE 0 0.447015047
NP_001001664.1 346 GLN LYS 0 0.382829428
NP_001001664.1 45 ARG GLN 0 0.172142848
NP_001001665.3 359 THR MET 0 0.250458568
NP_001001667.1 161 ARG GLN 0 0.126954257
NP_001001667.1 164 LEU PRO 0 0.512457907
NP_001001667.1 269 ARG LYS 0 0.0260349493
NP_001001668.3 254 LYS ARG 0 0.154973388
NP_001001668.3 642 ILE THR 0 0.0910275131
NP_001001669.2 291 ALA THR 0 0.181718275
NP_001001669.2 604 MET VAL 0 0.0646658838
NP_001001671.3 1251 GLN GLU 0 0.306610614
NP_001001671.3 199 SER ASN 0 0.158491045
NP_001001671.3 456 SER GLY 0 0.399766624
NP_001001671.3 838 GLY SER 0 0.709581554
NP_001001671.3 993 SER LEU 0 0.107983492
NP_001001676.1 65 HIS TYR 0 0.119704701
NP_001001676.1 90 CYS PHE 0 0.495248675
NP_001001732.2 236 ASP TYR 0 0.531763256
NP_001001851.1 338 ASN LYS 0 0.142874956
NP_001001851.1 469 SER LEU 0 0.170749351
NP_001001851.1 496 VAL MET 0 0.0146978777
NP_001001890.1 139 ARG GLN 1 0.603399217
NP_001001890.1 174 ARG GLN 1 0.480276376
NP_001001912.1 118 VAL MET 0 0.387739867
NP_001001913.1 247 PHE ILE 0 0.279295534
NP_001001915.1 101 LEU PHE 0 0.0219485592
NP_001001915.1 120 VAL LEU 0 0.215519369
NP_001001915.1 167 LEU PRO 0 0.376763821
NP_001001915.1 236 ARG GLY 0 0.218593612
NP_001001918.1 208 CYS TRP 0 0.309233755
NP_001001918.1 305 ARG ILE 0 0.165262476
NP_001001924.1 1063 LYS THR 0 0.190308362
NP_001001924.1 563 ALA SER 1 0.0261978973
NP_001001936.1 138 GLY ARG 0 0.193136275
NP_001001952.1 215 VAL ILE 0 -0.0184992366
NP_001001953.1 136 SER THR 0 0.000399249402
NP_001001953.1 172 GLN ARG 0 0.0683773831
NP_001001954.1 172 PRO LEU 0 0.14207992
NP_001001965.1 57 THR PRO 0 0.444357008
NP_001001967.1 236 ARG LEU 0 0.0220392328
NP_001002010.1 137 ASP VAL 1 0.285768628
NP_001002010.1 229 ASN SER 1 0.54971987
NP_001002020.1 105 ASP ASN 0 0.059738677
NP_001002020.1 189 VAL ILE 0 0.0340953283
NP_001002020.1 281 ALA VAL 0 0.117857099
NP_001002020.1 44 GLY ASP 0 0.115971953
NP_001002035.1 45 HIS LEU 0 0.173392221
NP_001002035.1 53 GLN ARG 0 0.243479565
NP_001002036.3 204 ARG HIS 0 0.198896423
NP_001002236.1 125 ARG HIS 0 0.207886949
NP_001002236.1 247 ARG CYS 0 0.31963557
NP_001002236.1 293 HIS GLN 0 0.221469417
NP_001002236.1 308 ALA SER 0 0.169721827
NP_001002236.1 335 VAL ILE 0 0.234233096
NP_001002236.1 339 GLY GLU 0 0.267558068
NP_001002236.1 393 PRO SER 0 0.616747379
NP_001002236.1 400 GLU ASP 0 0.210281476
NP_001002257.1 93 PHE VAL 0 0.44280225
NP_001002259.1 655 SER LEU 0 0.0185497571
NP_001002759.1 19 ASP GLY 0 -0.0301346034
NP_001002800.1 1140 TYR PHE 0 0.174534142
NP_001002800.1 356 ASN SER 0 0.0987689346
NP_001002800.1 415 GLU ASP 0 0.165469825
NP_001002800.1 544 ILE THR 0 0.212781802
NP_001002800.1 90 GLN HIS 0 0.156010896
NP_001002905.1 247 ALA VAL 0 0.10275577
NP_001002907.1 27 PRO THR 0 0.0524985753
NP_001002907.1 84 ALA THR 0 0.0428862497
NP_001003787.1 13 ARG TRP 0 0.217334762
NP_001003787.1 60 SER ILE 0 0.288504571
NP_001003811.1 130 LYS ARG 0 0.255192012
NP_001003841.1 165 GLU ASP 0 0.695863008
NP_001003841.1 170 SER PHE 0 0.48476246
NP_001003841.1 173 ASP ASN 1 0.101176895
NP_001003841.1 233 VAL ILE 0 0.0661055818
NP_001003841.1 243 THR MET 0 0.463067651
NP_001003841.1 251 ILE MET 0 0.265523434
NP_001003841.1 252 VAL ILE 0 -0.00143616623
NP_001003841.1 265 PRO LEU 0 0.531211555
NP_001003841.1 324 VAL ILE 0 0.169556648
NP_001003841.1 328 ARG CYS 0 0.530961931
NP_001003841.1 371 ASP ASN 0 0.0178485997
NP_001003841.1 469 ILE THR 0 0.0996964648
NP_001003841.1 501 GLU LYS 1 0.688958466
NP_001003841.1 519 GLU LYS 0 0.0728584006
NP_001003841.1 57 ARG CYS 1 0.751179934
NP_001003841.1 57 ARG HIS 0 0.703982055
NP_001003841.1 73 PRO LEU 0 0.582420111
NP_001003841.1 95 ARG PRO 0 0.706765771
NP_001003841.1 95 ARG TRP 0 0.585837722
NP_001003931.2 269 PRO LEU 0 0.455361754
NP_001003931.2 276 GLN ARG 0 0.0728848875
NP_001003931.2 48 ALA SER 0 0.027023999
NP_001003937.2 109 GLY SER 0 0.0977108628
NP_001004052.1 189 LEU PHE 0 0.350221664
NP_001004135.1 168 CYS PHE 0 0.180026144
NP_001004298.2 531 ASP GLU 0 0.0125644524
NP_001004298.2 57 MET ILE 0 0.130100474
NP_001004308.2 27 LEU PRO 0 0.399499714
NP_001004309.2 147 VAL ILE 0 0.0559395514
NP_001004309.2 65 PRO LEU 0 0.359617323
NP_001004309.2 83 ASN HIS 0 0.27114898
NP_001004341.1 151 ARG TRP 0 0.0837109014
NP_001004341.1 263 GLY ALA 0 0.0202789716
NP_001004353.2 139 ARG HIS 0 0.216980577
NP_001004353.2 218 LEU PHE 0 0.0576814227
NP_001004426.1 136 HIS ARG 0 0.184280157
NP_001004426.1 258 SER LEU 0 0.19311963
NP_001004426.1 31 ASP ASN 0 0.121609896
NP_001004426.1 343 ALA THR 0 0.302971661
NP_001004426.1 462 ALA VAL 0 0.265419602
NP_001004426.1 626 GLN ARG 0 0.236326709
NP_001004426.1 636 VAL ILE 0 0.290041924
NP_001004426.1 63 ARG GLY 0 0.0616767891
NP_001004426.1 657 PRO ARG 0 0.637573838
NP_001004434.1 23 LEU PRO 0 0.429238468
NP_001004454.1 211 ARG PRO 0 0.309776962
NP_001004454.1 27 THR PRO 0 0.356886715
NP_001004456.1 167 VAL ILE 0 -0.0191184524
NP_001004460.1 207 HIS ARG 0 0.0507988706
NP_001004460.1 258 LYS THR 0 -0.00839473028
NP_001004467.1 235 GLN ARG 0 0.0970479697
NP_001004472.1 262 ALA THR 0 0.202079862
NP_001004480.1 107 ILE THR 0 0.0726551786
NP_001004480.1 146 ARG HIS 0 0.0235850383
NP_001004480.1 195 LEU PHE 0 0.30161649
NP_001004480.1 236 TYR HIS 0 0.380456626
NP_001004480.1 259 CYS ARG 0 0.6502707
NP_001004482.1 258 MET THR 0 0.22507827
NP_001004482.1 282 ILE VAL 0 0.142860666
NP_001004482.1 290 MET THR 0 0.408082485
NP_001004483.1 19 ALA ASP 0 0.163658902
NP_001004485.1 101 MET VAL 0 -0.0571413152
NP_001004485.1 18 PHE SER 0 0.0488653332
NP_001004485.1 254 THR MET 0 0.13940911
NP_001004485.1 94 PHE SER 0 -0.00258872216
NP_001004490.1 54 ARG PRO 0 0.35152325
NP_001004491.1 117 TYR PHE 0 0.211984411
NP_001004684.1 164 SER PHE 0 0.125235468
NP_001004688.1 237 ALA THR 0 0.442792177
NP_001004701.2 118 VAL GLY 0 0.243912667
NP_001004701.2 46 SER THR 0 0.225503877
NP_001004701.2 55 ASN LYS 0 0.251921833
NP_001004703.1 240 SER PHE 0 0.343994647
NP_001004706.1 143 ALA GLY 0 0.0395752452
NP_001004707.1 68 VAL GLY 0 0.232254252
NP_001004708.1 111 ASP ALA 0 0.288304985
NP_001004708.1 151 SER THR 0 0.548799992
NP_001004708.1 233 ARG GLY 0 0.132190615
NP_001004708.1 96 ASP GLY 0 0.339331627
NP_001004717.1 40 MET VAL 0 0.0487995259
NP_001004717.1 74 SER PRO 0 0.418097347
NP_001004717.1 93 SER PHE 0 0.251941323
NP_001004729.1 223 GLY CYS 0 0.17369011
NP_001004729.1 289 LEU PHE 0 0.199452579
NP_001004739.1 141 ARG HIS 0 0.268665642
NP_001004739.1 81 MET ARG 0 0.38312453
NP_001004744.1 122 CYS ARG 0 0.404896855
NP_001004744.1 172 ASN LYS 0 0.240045384
NP_001004750.1 123 THR ALA 0 0.474215299
NP_001004750.1 125 ARG HIS 0 0.167924196
NP_001004750.1 169 SER ALA 0 0.184313163
NP_001004750.1 192 PHE LEU 0 0.233897626
NP_001004750.1 305 PHE LEU 0 0.219869718
NP_001004750.1 90 ILE THR 0 0.405174673
NP_001004754.1 263 ARG HIS 0 0.40016678
NP_001004755.1 196 THR ILE 0 0.0820189118
NP_001004755.1 281 ILE MET 0 0.0772783682
NP_001004757.1 153 CYS ARG 0 0.475707889
NP_001004757.1 178 ARG HIS 0 0.384747416
NP_001004757.1 204 LEU PHE 0 0.151931912
NP_001004758.1 57 ILE ASN 0 0.249740571
NP_001005161.2 139 THR ILE 0 0.399616003
NP_001005161.2 40 ALA PRO 0 0.543685019
NP_001005165.1 257 PHE LEU 0 0.120233692
NP_001005165.1 49 PHE LEU 0 0.0945336819
NP_001005180.1 102 SER ASN 0 0.324900001
NP_001005180.1 175 ARG HIS 0 0.203800842
NP_001005182.1 130 CYS TYR 0 0.276116133
NP_001005182.1 165 HIS ASP 0 0.0846920833
NP_001005183.1 80 ILE MET 0 0.00712073781
NP_001005184.1 128 GLN ARG 0 0.527459204
NP_001005184.1 159 ARG CYS 0 0.110895142
NP_001005184.1 197 CYS ARG 0 0.457970589
NP_001005184.1 247 ARG GLN 0 0.109490678
NP_001005184.1 320 LYS ARG 0 0.317174584
NP_001005185.1 261 GLN ARG 0 0.18511194
NP_001005185.1 293 ARG HIS 0 0.402869403
NP_001005191.1 133 THR MET 0 -0.0211418848
NP_001005191.1 139 CYS TYR 0 0.0488770343
NP_001005191.1 84 SER ASN 0 0.286681384
NP_001005204.1 165 ARG CYS 0 -0.0674973205
NP_001005204.1 206 MET VAL 0 -0.00453719357
NP_001005204.1 290 TYR CYS 0 0.232587382
NP_001005204.1 293 GLN ARG 0 0.2902475
NP_001005209.1 41 VAL LEU 0 0.267608762
NP_001005241.1 160 VAL ALA 0 0.0671241805
NP_001005242.2 122 ARG HIS 0 0.182732239
NP_001005242.2 187 ALA THR 0 0.154383719
NP_001005242.2 236 ALA SER 0 0.0695180371
NP_001005242.2 242 THR MET 0 0.0775237605
NP_001005242.2 262 LEU MET 0 0.106809326
NP_001005242.2 318 HIS PRO 0 0.16809909
NP_001005242.2 337 SER ASN 0 0.115356103
NP_001005242.2 366 LEU PRO 0 0.114599228
NP_001005242.2 526 ALA VAL 0 0.102020539
NP_001005242.2 543 VAL ILE 0 0.172117352
NP_001005242.2 724 LYS THR 0 0.105222605
NP_001005242.2 767 ARG SER 0 0.183252558
NP_001005242.2 785 ASP ASN 0 0.12793608
NP_001005270.1 283 VAL LEU 0 0.345082551
NP_001005279.1 156 LEU VAL 0 0.0291171093
NP_001005281.1 143 ARG CYS 0 0.0870529637
NP_001005338.1 150 VAL ILE 0 -0.0525797755
NP_001005338.1 230 SER THR 0 0.454043478
NP_001005360.1 219 VAL ILE 0 0.0578726269
NP_001005360.1 247 ASP HIS 0 0.481422991
NP_001005360.1 278 GLN HIS 0 0.371448964
NP_001005360.1 280 THR MET 0 0.12988393
NP_001005360.1 358 GLY ARG 1 0.368205786
NP_001005360.1 369 ARG GLN 1 0.547736108
NP_001005360.1 429 ASP VAL 0 0.447644085
NP_001005360.1 522 ARG HIS 1 0.583889723
NP_001005360.1 562 LYS GLU 1 0.430808544
NP_001005360.1 570 LEU HIS 1 0.223480925
NP_001005360.1 618 ALA THR 1 0.459338158
NP_001005360.1 619 SER TRP 1 0.71858412
NP_001005360.1 621 LEU PRO 1 0.767177045
NP_001005360.1 64 VAL ILE 0 0.211585596
NP_001005360.1 680 MET THR 0 0.468505919
NP_001005360.1 771 PRO LEU 0 0.0523130186
NP_001005360.1 98 ARG TRP 0 0.465972096
NP_001005362.1 247 ASP HIS 0 0.441799581
NP_001005362.1 263 PRO LEU 0 0.246603847
NP_001005362.1 278 GLN HIS 0 0.338519782
NP_001005362.1 290 ARG GLN 0 0.254867703
NP_001005362.1 767 PRO LEU 0 0.051989343
NP_001005366.1 741 GLU ASP 0 0.141939133
NP_001005373.1 318 ASN ASP 0 0.076712206
NP_001005388.2 971 ILE MET 0 0.153415367
NP_001005490.1 247 SER PHE 0 0.421951652
NP_001005490.1 61 LEU PHE 0 0.322420925
NP_001005490.1 86 GLY ASP 0 0.226367876
NP_001005503.1 128 LYS ASN 0 0.328197002
NP_001005503.1 183 VAL MET 0 0.219572663
NP_001005514.1 189 TYR CYS 0 0.393014699
NP_001005522.1 221 ALA SER 0 0.0456201173
NP_001005522.1 305 ARG TRP 0 0.185208008
NP_001005522.1 49 TRP ARG 0 0.270793885
NP_001005610.2 101 PRO SER 0 0.130229905
NP_001005610.2 69 ARG LEU 0 0.186176851
NP_001005619.1 1032 THR ILE 0 0.109024711
NP_001005619.1 1077 ARG LEU 0 0.139911518
NP_001005619.1 1126 ASP HIS 0 0.115985185
NP_001005619.1 1129 ALA THR 0 0.159962267
NP_001005619.1 1143 ILE VAL 0 0.114386335
NP_001005619.1 1200 GLY ARG 0 0.188022405
NP_001005619.1 1214 ARG HIS 0 0.150342733
NP_001005619.1 1367 ASP ASN 0 0.219975293
NP_001005619.1 1450 GLY SER 0 0.147994682
NP_001005619.1 1461 ARG LYS 0 0.107933663
NP_001005619.1 1481 PRO ALA 0 0.0527513996
NP_001005619.1 1557 ARG GLN 0 0.213585198
NP_001005619.1 1648 ARG GLN 0 0.214240879
NP_001005619.1 1660 THR ALA 0 0.257044107
NP_001005619.1 1762 LEU PRO 0 0.343740731
NP_001005619.1 1766 ALA SER 0 0.051755216
NP_001005619.1 1773 GLY SER 0 0.132341057
NP_001005619.1 1786 ARG GLN 0 0.111620754
NP_001005619.1 382 ARG TRP 0 0.0986615047
NP_001005619.1 401 ARG TRP 0 0.19889538
NP_001005619.1 448 ALA VAL 0 0.155476391
NP_001005619.1 478 GLN HIS 0 0.190961882
NP_001005619.1 489 THR ASN 0 0.262475431
NP_001005619.1 515 ARG HIS 0 0.223278239
NP_001005619.1 556 ARG HIS 0 0.205623135
NP_001005619.1 61 CYS TYR 0 0.742862284
NP_001005619.1 670 ARG HIS 0 0.124476984
NP_001005619.1 703 LYS ARG 0 0.270977437
NP_001005619.1 705 ASP GLU 0 0.162089691
NP_001005619.1 736 CYS PHE 0 0.313895911
NP_001005619.1 826 ARG HIS 0 0.143337965
NP_001005619.1 844 ARG LEU 0 0.222298518
NP_001005619.1 892 ARG GLY 0 0.189511374
NP_001005619.1 939 VAL MET 0 0.186271027
NP_001005619.1 945 ARG TRP 0 0.177437469
NP_001005619.1 966 ASP ASN 0 0.135246366
NP_001005619.1 969 ALA THR 0 -0.0132261459
NP_001005619.1 977 ARG CYS 0 0.326027513
NP_001005735.1 144 ARG GLN 0 0.475793153
NP_001005735.1 18 CYS TYR 0 0.308772624
NP_001005735.1 200 ILE THR 0 0.0524237938
NP_001005735.1 223 ARG CYS 0 0.127471164
NP_001005735.1 264 ILE VAL 0 0.023736706
NP_001005735.1 428 CYS TYR 0 0.24606736
NP_001005735.1 85 PRO LEU 0 0.0948538259
NP_001005741.1 211 VAL ILE 0 0.126534179
NP_001005741.1 345 HIS TYR 0 0.324648023
NP_001005741.1 408 THR MET 0 0.224067211
NP_001005741.1 422 LEU ILE 0 0.636963546
NP_001005741.1 482 ASP ASN 0 0.160551339
NP_001005741.1 534 ARG CYS 0 0.387375772
NP_001006658.1 1019 PHE LEU 0 0.141194612
NP_001006658.1 1057 ASP VAL 0 0.175848886
NP_001006658.1 1104 GLN HIS 0 0.141608804
NP_001006658.1 1167 ILE ARG 0 0.408686042
NP_001006658.1 119 ARG CYS 0 0.190169707
NP_001006658.1 153 ASP ASN 0 0.408263505
NP_001006658.1 15 VAL LEU 0 0.118618131
NP_001006658.1 18 GLN ARG 0 0.148713723
NP_001006658.1 353 ARG PRO 0 0.570575893
NP_001006658.1 395 ASN TYR 0 0.0907105505
NP_001006658.1 396 HIS PRO 0 0.445230544
NP_001006658.1 581 GLY GLU 0 0.239208683
NP_001006658.1 626 GLU GLY 1 0.377340704
NP_001006658.1 700 ARG HIS 0 0.231690466
NP_001006658.1 831 ARG CYS 0 0.165723041
NP_001006658.1 878 ALA THR 0 0.239932328
NP_001006658.1 93 GLY ARG 0 0.663004696
NP_001006658.1 983 GLU GLY 0 0.185678422
NP_001006933.1 333 THR ARG 0 0.278176457
NP_001007028.1 122 ARG HIS 0 0.0460681431
NP_001007028.1 223 LYS ASN 0 0.0350577794
NP_001007028.1 299 ILE THR 0 0.109076314
NP_001007028.1 52 ILE VAL 0 0.118845649
NP_001007028.1 64 THR MET 0 0.622574568
NP_001007028.1 84 TYR CYS 0 0.0879306048
NP_001007074.1 59 GLY SER 0 0.456647515
NP_001007090.3 53 GLU LYS 0 0.0911086723
NP_001007123.1 333 LYS THR 0 0.189991534
NP_001007123.1 720 GLU LYS 0 0.209118903
NP_001007238.1 1073 GLN ARG 0 0.0975531563
NP_001007238.1 51 SER PRO 0 0.453336209
NP_001007240.1 293 ARG TRP 0 0.0966509953
NP_001007531.1 139 VAL MET 0 0.042106092
NP_001007531.1 24 ARG GLN 0 0.155201405
NP_001007793.1 134 GLU GLY 0 0.0311854742
NP_001007793.1 140 VAL ALA 0 -0.0396013148
NP_001007793.1 144 LYS ASN 0 0.0585441142
NP_001007793.1 174 SER LEU 0 0.157854199
NP_001007793.1 181 VAL MET 0 0.0298411362
NP_001007793.1 184 ARG GLN 0 0.0048427349
NP_001007793.1 190 ARG TRP 0 0.0475009456
NP_001007793.1 207 THR MET 0 0.0280290358
NP_001007793.1 243 ARG GLN 0 0.003717846
NP_001007793.1 245 GLU ALA 0 0.0320854634
NP_001007793.1 259 GLN LYS 0 0.0885288045
NP_001007793.1 377 GLU GLN 0 0.115145952
NP_001007793.1 417 PRO LEU 0 0.171327218
NP_001007793.1 530 MET THR 0 0.181968749
NP_001007793.1 577 GLY VAL 0 0.0844402015
NP_001007793.1 638 ASP TYR 0 0.565429211
NP_001007793.1 722 ALA THR 0 0.0591857508
NP_001007793.1 79 ASP GLY 0 0.0920401141
NP_001008212.1 147 VAL ALA 0 0.0151485931
NP_001008212.1 96 ARG HIS 0 0.0316073298
NP_001008212.1 98 MET LYS 0 0.0691311806
NP_001008214.1 147 VAL ALA 0 0.0151485931
NP_001008214.1 96 ARG CYS 0 0.0236883182
NP_001008214.1 96 ARG HIS 0 0.0316073298
NP_001008216.1 53 ALA PRO 1 0.301718056
NP_001008216.1 67 ARG GLY 0 0.627399683
NP_001008216.1 71 ARG LYS 0 0.209488317
NP_001008217.1 167 MET VAL 0 0.182514846
NP_001008217.1 169 ARG PRO 0 0.31754145
NP_001008217.1 184 ARG HIS 0 0.69572562
NP_001008217.1 219 ARG GLN 0 0.248641551
NP_001008217.1 319 GLY GLU 0 0.28548792
NP_001008217.1 40 ARG CYS 0 0.362436324
NP_001008227.1 225 TRP ARG 0 0.298225164
NP_001008227.1 34 PRO LEU 0 0.0807330534
NP_001008240.1 47 ALA VAL 0 0.0779154226
NP_001008240.1 67 SER TYR 0 0.0626606494
NP_001008271.2 119 THR PRO 0 0.436493963
NP_001008393.1 127 ASN SER 0 0.0545067228
NP_001008393.1 132 VAL GLY 0 0.212029174
NP_001008395.1 242 TYR CYS 0 0.309454232
NP_001008405.1 302 PHE LEU 0 0.397680819
NP_001008485.1 71 VAL MET 0 0.114080526
NP_001008496.2 186 PRO LEU 0 0.32440722
NP_001008496.2 21 GLN HIS 0 0.488364607
NP_001008496.2 412 CYS ARG 0 0.714275241
NP_001008496.2 418 VAL MET 0 0.432955623
NP_001008496.2 471 VAL ILE 0 0.0640069991
NP_001008496.2 589 ARG CYS 0 0.226291776
NP_001008530.1 18 VAL ILE 0 0.162668705
NP_001008539.3 376 CYS PHE 0 0.180382445
NP_001008541.1 13 ARG TRP 0 0.0189515017
NP_001008708.1 161 ASP VAL 0 0.489631027
NP_001008723.1 496 SER THR 0 0.150659904
NP_001008740.1 143 LEU VAL 0 0.184466526
NP_001008740.1 150 GLN LYS 0 0.114984527
NP_001008744.1 127 THR ALA 0 -0.012990931
NP_001008744.1 233 GLU ASP 0 0.0848638564
NP_001008744.1 290 HIS TYR 0 0.198280931
NP_001008744.1 292 LYS ASN 0 0.388317674
NP_001008744.1 346 ASP HIS 0 0.519459367
NP_001008744.1 432 LYS GLN 0 0.0251252893
NP_001008744.1 438 TYR ASN 0 0.0981741175
NP_001008744.1 515 ALA THR 0 0.451502025
NP_001008744.1 531 GLN GLU 0 0.268216312
NP_001008949.1 280 GLY ARG 0 0.217918783
NP_001008949.1 370 VAL LEU 0 0.327741057
NP_001008949.1 428 SER CYS 0 0.212568372
NP_001009565.1 228 PHE CYS 0 0.524649084
NP_001009566.1 524 SER CYS 0 0.231668368
NP_001009566.1 583 PRO ARG 0 0.445903093
NP_001009566.1 870 PHE SER 0 0.557693243
NP_001009609.1 89 VAL ILE 0 0.0221889261
NP_001009813.1 303 ILE MET 0 0.407807916
NP_001009813.1 332 GLU ASP 0 0.227712497
NP_001009894.2 238 VAL LEU 0 0.0923577994
NP_001009894.2 23 PRO LEU 0 0.206978709
NP_001009894.2 258 ASP ASN 0 0.346720666
NP_001009921.1 1165 HIS TYR 0 0.08695025
NP_001009921.1 1372 ARG HIS 0 0.0742601901
NP_001009921.1 83 ILE VAL 0 -0.00783157349
NP_001009984.1 577 ARG GLY 0 0.118204981
NP_001009996.1 299 GLN ARG 0 0.139567509
NP_001010853.1 333 LYS GLU 0 0.226411387
NP_001010853.1 408 VAL GLY 0 0.374192595
NP_001010859.1 217 GLU LYS 0 0.0913836434
NP_001010859.1 73 LEU PRO 0 0.23670949
NP_001010863.1 83 PRO LEU 0 0.0704277158
NP_001010868.2 45 HIS TYR 0 0.322611421
NP_001010868.2 97 ALA GLU 0 0.256978899
NP_001010872.1 410 ASN SER 0 0.000214756263
NP_001010872.1 435 SER ARG 0 0.0215926059
NP_001010876.1 80 PHE LEU 0 0.312963367
NP_001010876.1 86 GLU GLY 0 0.482908934
NP_001010887.2 134 ALA VAL 0 0.12493334
NP_001010893.1 287 ILE THR 0 0.0167529117
NP_001010893.1 47 SER THR 0 0.0821294785
NP_001010896.2 62 ARG GLY 0 0.0863888785
NP_001010896.2 72 ARG GLY 0 0.152868465
NP_001010903.3 582 LEU VAL 0 0.228102848
NP_001010906.1 474 SER ASN 0 0.101328216
NP_001010906.1 492 ARG TRP 0 0.180515394
NP_001010922.1 90 ASP ASN 0 0.205020204
NP_001010931.1 93 ARG THR 0 0.314292133
NP_001010969.2 121 LYS ARG 0 0.120286509
NP_001010969.2 130 GLY SER 0 0.775909841
NP_001010969.2 185 VAL PHE 0 0.240481168
NP_001010969.2 230 CYS SER 0 0.165456995
NP_001010969.2 231 CYS ARG 0 0.820185721
NP_001010969.2 428 LEU PRO 0 0.633587122
NP_001010969.2 509 LEU PHE 0 0.353459775
NP_001010980.1 39 VAL GLY 0 0.181724429
NP_001010982.2 151 ARG TRP 0 0.219674662
NP_001011537.2 3 PRO ALA 0 0.231853619
NP_001011547.2 103 GLY ARG 0 0.478744954
NP_001011547.2 600 ALA VAL 0 0.110025488
NP_001011547.2 644 ALA GLU 0 0.0225927327
NP_001011547.2 92 LEU PHE 0 0.368122935
NP_001011551.1 101 SER ASN 0 0.174475104
NP_001011551.1 131 ASP ASN 0 0.245449245
NP_001011551.1 131 ASP GLU 0 0.22302036
NP_001011700.2 42 GLU LYS 0 0.0493414812
NP_001011700.2 45 SER ASN 0 0.0703160912
NP_001011717.1 6 PRO SER 0 0.165950254
NP_001012337.1 197 LEU VAL 0 0.165352419
NP_001012339.2 175 ALA ASP 0 0.214400798
NP_001012361.1 113 PRO SER 0 0.118184991
NP_001012410.1 171 VAL ALA 0 -0.00582719641
NP_001012448.2 34 HIS ARG 0 0.047348883
NP_001012520.2 181 ASP HIS 0 0.0973665416
NP_001012520.2 75 GLN HIS 0 0.370957106
NP_001012734.2 62 ARG GLY 0 0.100564994
NP_001012745.1 120 LYS ARG 0 0.409300864
NP_001012745.1 159 ARG CYS 0 0.157208294
NP_001012745.1 163 GLU LYS 0 0.154285878
NP_001012745.1 191 VAL LEU 0 0.21864289
NP_001012745.1 206 ALA VAL 0 0.079379797
NP_001012745.1 207 ALA VAL 0 0.0533007905
NP_001012771.1 338 THR MET 0 0.188190073
NP_001012771.1 359 ARG GLY 0 0.0443797521
NP_001012777.1 253 MET VAL 0 0.331128746
NP_001012989.2 117 MET LYS 0 0.106512897
NP_001012989.2 66 VAL ALA 0 0.0696228147
NP_001012999.3 253 LEU PHE 0 0.0225519855
NP_001012999.3 615 GLU ASP 0 0.0514440797
NP_001013009.2 266 ALA VAL 0 0.142087668
NP_001013009.2 276 VAL ALA 0 0.1365612
NP_001013009.2 28 ARG GLN 0 0.185978755
NP_001013012.1 245 ILE MET 0 0.183065176
NP_001013652.1 85 PRO LEU 0 0.172211066
NP_001013653.1 208 GLN HIS 0 0.046024587
NP_001013660.1 92 THR SER 0 0.0971069634
NP_001013663.1 231 SER LEU 0 0.152389526
NP_001013663.1 284 ARG HIS 0 0.200277984
NP_001013663.1 6 SER PHE 0 0.14914833
NP_001013679.2 307 THR ILE 0 0.175869077
NP_001013679.2 37 MET THR 0 0.168388218
NP_001013679.2 68 LYS GLU 0 0.197253302
NP_001013696.1 189 VAL ILE 0 0.1091787
NP_001013696.1 85 GLU GLY 0 0.13685669
NP_001013715.2 134 ASN THR 0 0.145550027
NP_001013728.2 6 ALA VAL 0 0.0879166573
NP_001013765.1 180 GLU GLN 0 0.0635702163
NP_001013858.1 136 GLN HIS 0 0.26538831
NP_001013858.1 146 ARG HIS 0 0.316585481
NP_001013858.1 325 GLY SER 0 0.156733602
NP_001013858.1 365 ALA THR 0 0.211531013
NP_001013858.1 389 THR ILE 0 0.173933521
NP_001013860.1 889 ARG TRP 0 0.139897034
NP_001013863.1 93 ASP ASN 0 0.167789266
NP_001013870.1 518 LEU VAL 0 0.139724359
NP_001014301.1 186 ARG TRP 0 0.0810139105
NP_001014308.2 154 MET VAL 0 0.0339314304
NP_001014308.2 553 VAL LEU 0 0.0344141088
NP_001014446.1 44 ARG GLN 0 0.0545630269
NP_001014763.1 189 ARG CYS 0 0.105546646
NP_001014763.1 197 ARG GLN 0 0.211441427
NP_001014763.1 20 GLY VAL 0 0.33326906
NP_001014763.1 245 THR MET 0 0.0657380447
NP_001014763.1 253 VAL ALA 0 0.0510343388
NP_001014763.1 265 ARG HIS 0 0.0459176116
NP_001014763.1 272 VAL MET 0 0.0712158307
NP_001014763.1 52 PRO LEU 0 0.23252736
NP_001014763.1 91 ARG SER 0 0.36225161
NP_001014794.1 141 LYS ARG 0 0.0794632062
NP_001014794.1 174 ARG HIS 0 0.117158264
NP_001014794.1 211 ARG CYS 0 0.0497450382
NP_001014794.1 215 ASN SER 0 0.179083079
NP_001014794.1 358 PRO THR 0 0.485311031
NP_001014797.1 138 ALA VAL 0 0.0944217816
NP_001014797.1 711 SER THR 0 -0.0542121977
NP_001014797.1 780 ALA THR 0 0.0639290586
NP_001014797.1 796 VAL ILE 0 -0.0551620238
NP_001014797.1 844 LYS ARG 0 0.283036709
NP_001015051.3 179 VAL LEU 0 0.345028222
NP_001015051.3 236 ASP VAL 0 0.29417327
NP_001015051.3 239 PRO LEU 0 0.224932998
NP_001015051.3 331 ALA GLY 0 0.114666037
NP_001015051.3 41 ASP GLU 0 0.17941159
NP_001015051.3 449 PRO LEU 0 0.0908246785
NP_001017402.1 1023 ARG TRP 0 0.0566160567
NP_001017402.1 1042 ARG TRP 0 0.11013481
NP_001017402.1 1091 ARG GLN 0 0.162735805
NP_001017402.1 1108 VAL GLY 0 0.0950647891
NP_001017402.1 1135 ARG GLN 0 0.089589037
NP_001017402.1 127 MET LEU 0 0.136259422
NP_001017402.1 160 VAL GLY 0 0.123188712
NP_001017402.1 183 ARG CYS 0 0.151835486
NP_001017402.1 186 GLY VAL 0 0.217996791
NP_001017402.1 194 MET ILE 0 0.139176458
NP_001017402.1 19 GLN LYS 0 0.0663348064
NP_001017402.1 230 ARG THR 0 0.052277822
NP_001017402.1 310 ALA VAL 0 0.0224148575
NP_001017402.1 443 PRO LEU 0 0.0438730605
NP_001017402.1 444 CYS ARG 0 0.471229106
NP_001017402.1 450 ARG CYS 0 0.134174258
NP_001017402.1 480 PRO LEU 0 0.140049145
NP_001017402.1 517 ARG CYS 0 0.323856324
NP_001017402.1 539 ARG TRP 0 0.148069471
NP_001017402.1 552 ARG HIS 0 0.104157634
NP_001017402.1 559 LEU PHE 0 0.0664026067
NP_001017402.1 590 ALA VAL 0 0.0811170414
NP_001017402.1 618 ARG CYS 0 0.136134684
NP_001017402.1 709 ALA SER 0 0.0528295413
NP_001017402.1 754 ARG TRP 0 0.094039157
NP_001017402.1 799 ILE MET 0 0.0627726167
NP_001017402.1 848 ARG TRP 0 0.109246217
NP_001017402.1 878 ARG CYS 0 0.231896922
NP_001017402.1 887 ARG HIS 0 0.076470755
NP_001017402.1 889 ARG GLY 0 0.112700596
NP_001017402.1 908 THR ILE 0 0.106978916
NP_001017403.1 775 VAL MET 0 0.329035729
NP_001017420.1 116 ASP ASN 0 0.0288001746
NP_001017420.1 128 GLY ARG 0 0.0996430516
NP_001017420.1 169 ARG GLN 0 0.0420259722
NP_001017420.1 172 TYR CYS 0 0.09915068
NP_001017420.1 193 ARG TRP 0 0.039627932
NP_001017420.1 241 ILE THR 0 0.026597131
NP_001017420.1 243 ASP GLY 0 0.0510165952
NP_001017420.1 274 LEU VAL 0 -0.0392001942
NP_001017420.1 306 ALA THR 0 4.55573972E-05
NP_001017420.1 365 ARG LYS 0 -0.000646300614
NP_001017420.1 371 THR LYS 0 0.0784600824
NP_001017420.1 421 VAL ALA 0 0.0447833985
NP_001017420.1 508 ILE VAL 0 0.0945692062
NP_001017420.1 567 LEU PHE 0 0.219743922
NP_001017420.1 80 ALA VAL 0 0.0110197095
NP_001017423.1 200 ARG CYS 0 0.448811233
NP_001017423.1 259 LEU ILE 0 0.520329237
NP_001017423.1 297 THR ILE 0 0.167924061
NP_001017423.1 323 VAL ILE 0 0.39194411
NP_001017423.1 411 GLU LYS 0 0.11654406
NP_001017423.1 416 LEU HIS 0 0.0610766858
NP_001017423.1 459 ALA THR 0 0.402273268
NP_001017423.1 515 HIS GLN 0 0.24527669
NP_001017423.1 545 ARG HIS 0 0.158995405
NP_001017423.1 549 MET THR 0 0.231742516
NP_001017423.1 84 ARG GLN 1 0.40787518
NP_001017534.1 167 ASN ILE 0 0.358059675
NP_001017534.1 33 ARG SER 0 0.0843621343
NP_001017534.1 37 GLN LYS 0 0.160859957
NP_001017534.1 56 ALA ASP 0 0.206767246
NP_001017923.1 191 ASN ASP 0 0.134795144
NP_001017923.1 234 SER PHE 0 0.462054044
NP_001017924.1 28 CYS TYR 0 0.390884101
NP_001017924.1 510 THR PRO 0 0.33619234
NP_001017964.1 263 ALA THR 0 0.36459142
NP_001017981.1 322 ALA THR 0 0.175736994
NP_001017989.2 62 GLY SER 0 0.477230817
NP_001017989.2 81 ALA THR 0 0.43800211
NP_001018005.1 180 GLU VAL 1 0.380882323
NP_001018005.1 63 ALA VAL 1 0.295897573
NP_001018006.1 259 LYS GLU 0 0.285116941
NP_001018007.1 259 LYS GLU 0 0.268436819
NP_001018011.1 153 LEU VAL 0 0.067847088
NP_001018011.1 341 LYS ARG 0 0.125507936
NP_001018059.1 126 GLN LYS 0 0.217644945
NP_001018059.1 88 LYS ASN 0 0.370822251
NP_001018066.1 155 SER THR 0 0.268652946
NP_001018084.1 242 ASN SER 0 -0.0549681783
NP_001018084.1 362 GLU LYS 0 0.0205199458
NP_001018084.1 363 ASN SER 0 -0.00127958553
NP_001018084.1 65 PHE VAL 0 0.0134278098
NP_001018084.1 687 ASP GLU 0 0.197977141
NP_001018084.1 9 PRO SER 0 -0.0246102922
NP_001018087.1 229 ALA THR 0 0.0227594785
NP_001018087.1 23 ARG LYS 0 0.0928884968
NP_001018087.1 242 ASN SER 0 -0.0549681783
NP_001018087.1 286 LEU PHE 0 0.0204690173
NP_001018087.1 766 ASN ASP 0 0.151277661
NP_001018090.1 109 SER ARG 0 0.0874395967
NP_001018090.1 20 SER ILE 0 0.126903504
NP_001018661.1 23 ARG LYS 0 0.0447536521
NP_001018661.1 242 ASN SER 0 -0.0530445613
NP_001018661.1 362 GLU LYS 0 0.0205199458
NP_001018661.1 363 ASN SER 0 0.000880139938
NP_001018661.1 504 THR SER 0 0.126785085
NP_001018661.1 65 PHE VAL 0 0.0136534078
NP_001018661.1 687 ASP GLU 0 0.227968782
NP_001018854.2 73 ARG GLN 0 0.288767159
NP_001018855.2 156 GLN ARG 0 0.133815423
NP_001018855.2 195 ASP TYR 0 0.110359058
NP_001018855.2 243 GLN ARG 0 0.104736559
NP_001019764.1 417 LEU PRO 0 0.453756928
NP_001019767.1 182 CYS TRP 0 0.0677665994
NP_001019767.1 218 MET LEU 0 0.0871677771
NP_001019801.3 118 SER ARG 1 0.505989492
NP_001019801.3 123 CYS ARG 1 0.649333358
NP_001019801.3 175 MET ARG 1 0.392890185
NP_001019801.3 177 ASN LYS 0 0.400928766
NP_001019801.3 179 VAL LEU 0 0.518118203
NP_001019801.3 190 ARG GLN 1 0.660758972
NP_001019801.3 191 SER ASN 1 0.660875559
NP_001019801.3 193 ARG CYS 1 0.580701888
NP_001019801.3 197 PHE SER 1 0.67876935
NP_001019801.3 201 ILE LYS 1 0.563590407
NP_001019801.3 218 LYS ASN 1 0.676933467
NP_001019801.3 218 LYS GLU 1 0.708280087
NP_001019801.3 220 THR ILE 1 0.56185317
NP_001019801.3 225 ARG TRP 1 0.628490031
NP_001019801.3 236 ASP VAL 0 0.28878516
NP_001019801.3 239 PRO LEU 0 0.270685971
NP_001019801.3 258 ARG TRP 1 0.443761587
NP_001019801.3 331 ALA GLY 0 0.174018338
NP_001019801.3 362 ALA VAL 1 0.119489916
NP_001019801.3 420 THR ASN 1 0.158168733
NP_001019801.3 420 THR ILE 1 0.153321788
NP_001019801.3 471 PRO LEU 0 0.114434712
NP_001020117.1 126 ARG TRP 0 0.285512447
NP_001020117.1 131 THR MET 0 0.152534917
NP_001020117.1 146 ARG TRP 0 0.316134393
NP_001020117.1 405 GLY ARG 0 0.257149518
NP_001020127.1 182 ILE VAL 0 0.0277403854
NP_001020127.1 214 ARG HIS 0 0.05116852
NP_001020127.1 277 ARG CYS 0 0.162735999
NP_001020127.1 277 ARG HIS 0 0.155507088
NP_001020127.1 64 LYS GLU 0 0.0722861364
NP_001020127.1 6 ARG CYS 0 0.353268534
NP_001020278.1 172 ARG HIS 0 0.0899794996
NP_001020278.1 40 ILE PHE 0 0.231585518
NP_001020278.1 498 ILE THR 0 0.243638664
NP_001020278.1 59 HIS TYR 0 0.228296325
NP_001020278.1 802 HIS ASN 0 0.284169912
NP_001020278.1 89 LYS ARG 0 0.0565672405
NP_001020372.2 361 PRO LEU 0 0.196283147
NP_001020372.2 99 TYR HIS 0 0.187574297
NP_001020402.1 413 CYS SER 0 0.059183225
NP_001020402.1 547 PRO ALA 0 0.0648608282
NP_001020404.1 9 SER PHE 0 0.109827638
NP_001020436.1 156 ARG HIS 0 0.14550516
NP_001020466.1 27 GLY ALA 0 0.0904823318
NP_001020527.2 128 ALA THR 0 0.269891083
NP_001020527.2 728 MET THR 0 0.452781945
NP_001020527.2 886 MET VAL 0 0.171899483
NP_001020527.2 892 VAL LEU 0 0.28617233
NP_001020538.2 214 GLY GLU 0 0.0180129483
NP_001020540.2 214 GLY GLU 0 0.0312258806
NP_001020540.2 216 ASN ILE 0 -0.000431616412
NP_001020540.2 288 ARG TRP 0 0.0620594099
NP_001020540.2 316 ARG GLY 0 0.000761613075
NP_001020560.1 183 HIS PRO 0 0.399138689
NP_001020560.1 185 ARG TRP 0 0.0315682888
NP_001020560.1 279 ASN SER 0 -0.0394407623
NP_001020560.1 306 ARG TRP 0 0.299168348
NP_001020560.1 349 ARG GLN 0 -0.0483756773
NP_001020560.1 353 ILE LEU 0 0.00586721348
NP_001020560.1 356 ARG GLN 0 0.0161443185
NP_001020560.1 361 GLY SER 0 0.0532099865
NP_001020560.1 631 MET THR 0 0.262204498
NP_001020560.1 708 HIS TYR 0 -0.00480933627
NP_001020561.1 193 ALA VAL 0 -0.0050605922
NP_001020561.1 264 ASP HIS 0 0.311010599
NP_001020561.1 286 ASN SER 0 -0.0394407623
NP_001020561.1 313 ARG TRP 0 0.298900485
NP_001020561.1 360 ILE LEU 0 0.00459676748
NP_001020561.1 427 MET VAL 0 0.100331649
NP_001020561.1 580 ARG CYS 0 0.691698194
NP_001020561.1 638 MET THR 0 0.265620649
NP_001020951.1 169 GLN LYS 0 0.666105688
NP_001025031.2 139 PRO ARG 0 0.0790150911
NP_001025031.2 139 PRO LEU 0 0.0422098823
NP_001025041.1 152 ASP GLY 0 0.119562872
NP_001025041.1 377 PRO THR 0 0.152512029
NP_001025042.2 106 ARG TRP 0 0.193202883
NP_001025042.2 118 CYS TYR 1 0.931401491
NP_001025042.2 126 THR ILE 0 0.131484047
NP_001025042.2 152 HIS PRO 0 0.0439893939
NP_001025042.2 67 GLY ARG 1 0.844189823
NP_001025055.1 1377 GLN PRO 0 0.124437347
NP_001025055.1 494 GLU LYS 0 0.0112435035
NP_001025055.1 787 GLN ARG 0 0.0242229141
NP_001025055.1 856 ARG HIS 0 0.0370374657
NP_001025059.1 52 VAL GLY 0 0.298097789
NP_001025175.1 173 LEU GLN 0 0.456894249
NP_001025175.1 359 ALA VAL 0 0.196925431
NP_001025482.1 100 SER ALA 0 0.11626514
NP_001025482.1 121 THR ILE 0 0.266605884
NP_001025482.1 207 GLU LYS 0 0.538422883
NP_001025482.1 343 ARG CYS 0 0.558650851
NP_001025482.1 514 GLU GLY 0 0.0195463635
NP_001025482.1 53 GLU LYS 0 0.265821129
NP_001025482.1 67 ALA THR 0 0.219881907
NP_001025482.1 81 ASP ALA 0 0.080650337
NP_001026849.1 175 ALA THR 0 0.135765254
NP_001026849.1 183 ALA GLU 0 0.145747185
NP_001026849.1 85 PRO LEU 0 0.177974194
NP_001026851.2 163 VAL MET 0 0.151573777
NP_001026851.2 229 GLY SER 0 0.295526892
NP_001026851.2 232 ARG HIS 0 0.12674661
NP_001026851.2 260 THR ILE 0 0.214088202
NP_001026851.2 39 SER LEU 0 0.192526937
NP_001026863.1 55 LEU PRO 0 0.251146585
NP_001026870.2 9 GLN HIS 0 0.178374022
NP_001026872.2 1028 ASP GLY 0 0.112946033
NP_001026872.2 587 ASP GLU 0 0.168231919
NP_001026880.2 153 ALA THR 1 0.253328502
NP_001026880.2 153 ALA VAL 1 0.232627362
NP_001026880.2 255 ASP ASN 1 0.324977517
NP_001026880.2 309 PHE SER 0 0.662566245
NP_001026883.1 108 SER GLY 0 0.138861448
NP_001026883.1 216 THR ALA 0 0.168393523
NP_001026887.1 107 ARG HIS 0 0.133522302
NP_001026887.1 128 PRO ARG 0 0.129568398
NP_001026887.1 139 LEU GLN 0 0.278880566
NP_001026887.1 206 ALA THR 0 0.123357229
NP_001026887.1 263 VAL MET 0 0.0570278652
NP_001026887.1 414 HIS GLN 0 0.185126647
NP_001026895.2 472 SER ARG 0 0.262909889
NP_001026907.2 252 TRP ARG 0 0.35564959
NP_001026913.1 170 GLY ALA 0 0.163538456
NP_001026974.1 297 LYS ARG 1 0.171597674
NP_001026974.1 343 ALA VAL 0 0.383495867
NP_001026976.1 215 TYR ASP 0 0.326761276
NP_001026976.1 249 CYS SER 0 0.534943163
NP_001026976.1 269 TYR PHE 0 0.343876988
NP_001026976.1 316 THR ILE 0 0.497764975
NP_001026976.1 37 ARG LEU 0 0.179699957
NP_001026976.1 424 PRO SER 0 0.152469963
NP_001026976.1 447 LYS GLU 0 0.524087191
NP_001026976.1 77 GLU VAL 0 0.0738809705
NP_001027005.1 1034 ARG TRP 0 0.159989417
NP_001027005.1 160 TYR CYS 0 0.328044415
NP_001027005.1 178 MET ILE 0 0.348538429
NP_001027005.1 236 LYS GLN 0 0.45349583
NP_001027005.1 325 ARG HIS 0 0.497991949
NP_001027005.1 367 ILE THR 0 0.380646944
NP_001027005.1 512 THR ASN 0 0.356502563
NP_001027005.1 537 ASN SER 0 0.311336994
NP_001027005.1 580 MET LEU 0 0.21472156
NP_001027005.1 594 ALA GLU 0 0.161686912
NP_001027005.1 685 LYS ARG 0 0.0147414142
NP_001027005.1 725 ASN SER 0 0.0459406711
NP_001027005.1 813 GLU VAL 0 0.14492394
NP_001027005.1 847 VAL ALA 0 0.19819501
NP_001027005.1 958 GLN GLU 0 0.390801996
NP_001027017.1 104 VAL MET 0 0.0710190535
NP_001027017.1 134 GLY TRP 0 0.463936388
NP_001027017.1 256 ALA VAL 0 0.103980444
NP_001027017.1 266 HIS TYR 0 0.0675265789
NP_001027017.1 273 GLY SER 0 0.437345088
NP_001027017.1 275 ALA THR 0 0.175143436
NP_001027017.1 288 ARG GLN 0 0.413133323
NP_001027017.1 350 ASP GLY 0 0.0996656269
NP_001027017.1 455 LYS THR 0 0.5881778
NP_001027017.1 491 ILE THR 0 0.0776991248
NP_001027017.1 564 THR LYS 0 0.134640977
NP_001027017.1 733 ASN SER 0 0.130950123
NP_001027392.1 180 CYS TYR 1 0.838935316
NP_001027451.1 120 ASP GLU 0 0.0715603828
NP_001027466.1 118 THR ALA 0 0.295076013
NP_001027466.1 156 ALA THR 0 0.457466424
NP_001027466.1 52 LYS ASN 0 0.0913080797
NP_001027466.1 56 VAL ALA 0 0.00575856771
NP_001027466.1 76 THR ILE 0 0.0711534992
NP_001027466.1 93 GLU GLY 0 0.0990970358
NP_001027536.1 177 ALA VAL 0 0.286432564
NP_001027536.1 272 VAL ALA 0 0.0755814761
NP_001027536.1 419 ASN ASP 0 0.551817834
NP_001027536.1 52 LYS GLU 0 0.230626151
NP_001027554.1 159 ARG TRP 0 0.178372428
NP_001027556.1 159 ARG TRP 0 0.178372428
NP_001027559.1 126 MET ARG 0 0.392764091
NP_001027559.1 149 ARG HIS 0 0.19230856
NP_001027559.1 172 THR ALA 0 0.102233104
NP_001027559.1 210 PRO LEU 0 0.601277769
NP_001027559.1 251 HIS TYR 0 0.145555586
NP_001027559.1 316 VAL ILE 0 0.289719582
NP_001027559.1 40 ARG HIS 0 0.0326411277
NP_001027559.1 44 THR ASN 0 0.156114832
NP_001027559.1 489 ARG HIS 0 0.121448718
NP_001027559.1 63 GLY SER 0 0.207024693
NP_001027567.1 1157 PHE LEU 0 0.0747781992
NP_001027567.1 1157 PHE TYR 0 0.114476107
NP_001027567.1 123 SER GLY 0 0.180955559
NP_001028222.1 81 ALA GLY 0 0.282161474
NP_001028226.1 127 LYS ASN 0 0.187591732
NP_001028226.1 132 GLU LYS 0 0.0441581756
NP_001028226.1 169 LEU PRO 0 0.626942575
NP_001028226.1 239 ARG LEU 0 0.070858866
NP_001028226.1 261 ARG LEU 0 0.0890953764
NP_001028226.1 273 ALA THR 0 0.100891285
NP_001028226.1 33 VAL ALA 0 0.109829091
NP_001028226.1 47 THR ARG 0 0.231582567
NP_001028226.1 74 ILE THR 0 0.199295551
NP_001028226.1 82 HIS TYR 0 0.314879507
NP_001028226.1 90 ASP HIS 0 0.268657237
NP_001028259.1 100 THR MET 0 -0.0692969412
NP_001028289.1 604 ILE VAL 0 0.173385084
NP_001028725.1 840 SER PHE 0 0.135179415
NP_001028928.1 316 ARG GLY 0 0.000866204326
NP_001029027.1 140 ALA VAL 0 0.318557411
NP_001029027.1 153 GLY ARG 0 0.575900197
NP_001029027.1 171 PRO ARG 0 0.619574964
NP_001029027.1 211 GLY VAL 1 0.806685984
NP_001029027.1 320 SER CYS 0 0.550170958
NP_001029027.1 329 LEU MET 0 0.47279799
NP_001029027.1 35 HIS ASP 1 0.768413603
NP_001029027.1 428 LYS ASN 0 0.0211238172
NP_001029027.1 462 GLU VAL 0 0.0123724202
NP_001029027.1 597 CYS GLY 0 0.103105955
NP_001029027.1 624 LEU PRO 0 -0.0236558933
NP_001029031.1 267 GLY ARG 0 0.618395388
NP_001029031.1 279 GLY SER 0 0.79708004
NP_001029031.1 334 ILE VAL 0 0.365087539
NP_001029031.1 344 ARG HIS 0 0.612883687
NP_001029031.1 391 ILE VAL 0 0.282524824
NP_001029031.1 451 ALA VAL 0 0.594129503
NP_001029031.1 501 GLY ARG 0 0.252508134
NP_001029031.1 509 ARG TRP 0 0.193678632
NP_001029031.1 512 GLU LYS 0 0.214080751
NP_001029031.1 593 ARG GLN 0 0.161090523
NP_001029031.1 75 GLU GLY 0 0.39298594
NP_001029031.1 81 LYS ARG 0 0.0796299949
NP_001029082.1 186 ASN HIS 0 0.153551519
NP_001029082.1 358 LEU VAL 0 0.11562068
NP_001029082.1 550 ASP GLY 0 0.558095932
NP_001029124.1 57 ASP ASN 0 0.132491589
NP_001029288.1 129 ALA THR 0 0.0271385722
NP_001029288.1 17 LYS ASN 0 0.164657533
NP_001029288.1 198 ILE PHE 0 0.154384822
NP_001029288.1 271 ALA VAL 0 0.195821717
NP_001029288.1 290 SER PHE 0 0.116518967
NP_001029288.1 316 ALA GLY 0 0.1840709
NP_001029288.1 357 ARG TRP 0 0.800461531
NP_001029288.1 363 SER ASN 0 0.472034842
NP_001029288.1 465 CYS ARG 1 0.72623831
NP_001030005.1 7 ASP GLU 0 0.113020822
NP_001030025.1 1117 GLU ASP 0 0.0995765552
NP_001030025.1 1136 GLY ASP 0 0.395055383
NP_001030025.1 1144 VAL ILE 0 0.144333556
NP_001030025.1 184 GLN HIS 0 0.476159006
NP_001030025.1 35 ASP GLU 0 0.198648363
NP_001030025.1 428 LEU VAL 0 0.0894977525
NP_001030025.1 431 ILE VAL 0 0.060272783
NP_001030025.1 432 GLU ASP 0 0.117596008
NP_001030025.1 533 THR MET 0 0.140673578
NP_001030025.1 566 GLY GLU 0 0.183969706
NP_001030025.1 570 THR MET 0 0.136997268
NP_001030025.1 686 MET LYS 0 0.140676245
NP_001030025.1 75 ILE VAL 0 0.328866243
NP_001030025.1 781 ALA THR 0 0.0908961669
NP_001030025.1 804 ARG LYS 0 0.173555955
NP_001030025.1 927 GLU ASP 0 0.180000082
NP_001030177.1 37 PRO HIS 0 0.274029255
NP_001030300.2 162 PRO HIS 0 0.118374415
NP_001030300.2 164 ALA VAL 0 0.0951500162
NP_001030590.1 33 GLY ASP 0 0.333713382
NP_001031.2 22 ARG HIS 0 0.0871584043
NP_001031.2 356 ASP ASN 0 0.0516737662
NP_001032.2 105 TRP CYS 0 0.26130873
NP_001032.2 1098 GLN PRO 1 0.470038682
NP_001032.2 1132 GLY ARG 0 0.633168936
NP_001032.2 1155 ALA SER 0 0.182941675
NP_001032.2 1200 PRO SER 0 0.473685831
NP_001032.2 1239 VAL LEU 0 0.290842056
NP_001032.2 1414 GLU LYS 0 0.181715876
NP_001032.2 1484 ARG CYS 0 0.646748066
NP_001032.2 1484 ARG HIS 0 0.59058243
NP_001032.2 1574 THR SER 0 0.251039594
NP_001032.2 159 ARG TRP 0 0.395465285
NP_001032.2 1623 ASP ALA 0 0.254156053
NP_001032.2 1625 PHE VAL 0 0.273724705
NP_001032.2 1745 PHE CYS 1 0.487601876
NP_001032.2 1760 GLY VAL 0 0.329588622
NP_001032.2 1767 THR MET 0 0.289272279
NP_001032.2 1802 THR SER 0 0.1356415
NP_001032.2 1808 ARG HIS 0 0.174997583
NP_001032.2 186 SER PRO 0 0.516630411
NP_001032.2 231 THR SER 0 0.185989559
NP_001032.2 266 LEU PHE 0 0.0745836049
NP_001032.2 331 PRO SER 0 0.570671499
NP_001032.2 341 LEU PRO 1 0.592946529
NP_001032.2 371 VAL MET 0 0.162459254
NP_001032.2 422 TYR ASP 0 0.420416474
NP_001032.2 577 VAL GLY 1 0.211504325
NP_001032.2 620 LEU PRO 1 0.672282517
NP_001032.2 640 GLU GLY 0 0.137941256
NP_001032208.1 148 ASP GLY 0 0.237358481
NP_001032208.1 829 GLU LYS 0 0.162953645
NP_001032221.1 202 ARG LEU 0 0.10822092
NP_001032221.1 223 ALA GLY 0 0.0547006689
NP_001032221.1 459 VAL GLY 0 0.14672783
NP_001032221.1 693 GLY ARG 0 0.00930538867
NP_001032239.1 34 ILE THR 0 0.343919516
NP_001032239.1 70 ILE VAL 0 0.04517648
NP_001032240.1 127 ARG GLN 0 0.0995320976
NP_001032240.1 161 VAL LEU 0 0.121963553
NP_001032240.1 237 GLY SER 0 0.0884986296
NP_001032367.1 293 PRO LEU 0 0.0591446683
NP_001032406.1 336 VAL GLY 0 0.212731764
NP_001032420.1 355 ARG GLN 0 0.0791828856
NP_001032420.1 3 ILE PHE 0 0.511376202
NP_001032420.1 588 PRO SER 0 0.109999619
NP_001032420.1 944 PRO THR 0 0.21456489
NP_001032420.1 999 VAL MET 0 0.25750953
NP_001032626.1 101 ARG GLY 0 0.380575538
NP_001032626.1 115 GLY SER 0 0.0542375371
NP_001032626.1 117 LEU VAL 0 0.420656443
NP_001032626.1 154 ASP ASN 0 0.666900277
NP_001032626.1 19 THR MET 0 0.185424492
NP_001032626.1 218 VAL MET 0 0.153565243
NP_001032642.1 47 ARG PRO 0 0.342086494
NP_001032647.2 37 TRP ARG 0 0.308722913
NP_001032722.1 132 LYS GLN 0 0.292349756
NP_001032722.1 365 ARG CYS 0 0.0578167178
NP_001032722.1 390 GLU LYS 0 0.225736737
NP_001032722.1 40 LEU MET 0 0.115703478
NP_001032722.1 418 LEU PHE 0 0.328278273
NP_001032722.1 457 LEU PRO 1 0.379630864
NP_001032722.1 51 THR ILE 0 0.19031933
NP_001032722.1 62 LEU GLN 0 0.0740421638
NP_001032722.1 92 ARG TRP 1 0.435555518
NP_001032902.1 124 SER PHE 0 0.124660164
NP_001032902.1 124 SER THR 0 0.107370839
NP_001032902.1 546 LYS GLU 0 0.347113967
NP_001032961.1 703 ARG GLN 0 0.16970852
NP_001033.1 358 ALA VAL 0 0.177330449
NP_001033.1 383 VAL ILE 1 0.179199457
NP_001033.1 78 THR SER 0 0.340718836
NP_001033692.2 33 THR ILE 0 0.122801691
NP_001034.1 170 ASN THR 0 0.108218044
NP_001034.1 289 ASN SER 0 0.0403505415
NP_001034.1 294 TYR HIS 0 0.49671033
NP_001034.1 356 VAL LEU 0 0.132301778
NP_001034.1 457 ALA PRO 1 0.579107344
NP_001034.1 463 LYS ARG 0 0.154422879
NP_001034.1 478 GLY SER 0 0.542749524
NP_001034.1 549 ILE THR 0 0.0875170827
NP_001034.1 581 GLN LYS 0 0.200154349
NP_001034.1 99 THR ILE 0 0.459938884
NP_001034200.1 708 VAL GLY 0 0.422266692
NP_001034469.2 61 PRO LEU 0 0.136767864
NP_001034485.1 467 ALA THR 0 0.207101882
NP_001034485.1 552 PRO LEU 0 0.10207811
NP_001034485.1 694 GLN ARG 0 0.262876153
NP_001034553.2 182 HIS ARG 0 0.107156403
NP_001034553.2 290 VAL MET 0 0.0286958348
NP_001034553.2 312 SER PHE 0 0.14748843
NP_001034553.2 352 THR MET 0 0.117112167
NP_001034553.2 509 VAL ALA 0 0.177468956
NP_001034553.2 618 HIS ARG 0 0.383460939
NP_001034553.2 630 ALA GLY 0 0.528433204
NP_001034612.1 11 SER ASN 0 0.289324015
NP_001034612.1 177 VAL LEU 1 0.609360039
NP_001034612.1 201 VAL MET 1 0.435399503
NP_001034612.1 219 GLY ARG 0 0.448105007
NP_001034612.1 240 ASP ASN 0 0.484416217
NP_001034612.1 254 ARG LEU 1 0.722614288
NP_001034612.1 278 PHE VAL 1 0.739606023
NP_001034612.1 294 VAL PHE 1 0.463533193
NP_001034612.1 314 SER ILE 1 0.686019123
NP_001034612.1 323 MET VAL 0 0.673619986
NP_001034612.1 405 MET THR 0 0.0446974561
NP_001034612.1 406 GLY SER 0 0.0688781142
NP_001034612.1 436 GLU ASP 0 0.13885437
NP_001034669.1 146 MET VAL 0 0.0401896723
NP_001034669.1 177 ARG TRP 0 0.0526489876
NP_001034672.1 68 ASP GLY 0 0.477636278
NP_001034761.1 56 PRO SER 0 0.188083693
NP_001034764.1 307 ALA VAL 0 0.194146797
NP_001034764.1 310 ARG TRP 0 0.24608478
NP_001034764.1 416 ARG GLN 0 0.0760722533
NP_001034782.1 50 SER GLY 0 0.174752191
NP_001034796.1 157 LEU VAL 0 0.223000526
NP_001034796.1 304 ARG GLN 0 0.23126708
NP_001034796.1 379 VAL MET 0 0.117954813
NP_001034796.1 428 VAL ILE 0 0.0194927771
NP_001034806.1 290 ALA VAL 0 0.0121588754
NP_001034841.3 70 ASP GLY 0 0.178969324
NP_001034842.2 1839 ARG HIS 0 0.321096361
NP_001034842.2 580 SER THR 0 0.302568913
NP_001034842.2 723 TYR ASP 0 0.621113122
NP_001034935.1 2 ALA THR 0 0.327885151
NP_001034965.1 278 GLN HIS 0 0.144545048
NP_001034976.1 325 ALA VAL 0 0.051487267
NP_001034994.1 119 PRO SER 0 0.0928793773
NP_001034994.1 160 ILE THR 0 0.103002705
NP_001035.1 167 LEU PHE 0 0.464186877
NP_001035.1 192 ALA THR 0 0.0471465066
NP_001035.1 307 GLU LYS 0 0.219889909
NP_001035.1 373 GLN ARG 0 0.207735389
NP_001035022.1 37 ARG TRP 0 0.0269984864
NP_001035049.1 203 ASP ASN 0 0.074942261
NP_001035096.1 106 ARG GLN 0 0.144823954
NP_001035100.1 20 ARG CYS 0 0.102641284
NP_001035111.1 109 GLY SER 0 0.181455404
NP_001035111.1 134 PHE LEU 0 0.154959276
NP_001035111.1 181 THR SER 0 0.155516118
NP_001035111.1 190 GLU GLN 0 0.232256442
NP_001035111.1 222 VAL ILE 0 0.0763048455
NP_001035111.1 236 GLN ARG 0 0.138058603
NP_001035111.1 251 ARG GLN 0 0.173864529
NP_001035111.1 263 VAL MET 0 0.0548626557
NP_001035111.1 271 VAL ILE 0 0.0569117963
NP_001035111.1 357 GLY SER 0 0.0925125852
NP_001035111.1 367 SER PRO 0 0.207026288
NP_001035111.1 389 ALA GLU 0 0.303244948
NP_001035111.1 443 GLN ARG 0 0.165330991
NP_001035111.1 44 LEU SER 0 0.133285686
NP_001035111.1 491 PRO LEU 0 0.115653306
NP_001035111.1 52 THR ILE 0 0.357693702
NP_001035111.1 57 ALA VAL 0 0.0745496675
NP_001035111.1 77 GLU LYS 0 0.172768235
NP_001035111.1 95 ASP GLU 0 0.263193071
NP_001035111.1 96 LEU SER 0 0.12541312
NP_001035121.1 145 CYS PHE 0 0.315345347
NP_001035121.1 222 ILE VAL 0 0.0656485334
NP_001035197.1 1007 ASN SER 1 -0.0299163796
NP_001035197.1 100 ILE THR 0 0.400964081
NP_001035197.1 1105 ASP GLU 0 0.0550176464
NP_001035197.1 1129 VAL ALA 0 0.00575401681
NP_001035197.1 1163 GLY ASP 0 0.0216597244
NP_001035197.1 1213 GLU LYS 0 0.153363541
NP_001035197.1 1242 GLU LYS 0 0.269756496
NP_001035197.1 1251 ARG GLN 0 0.0737361759
NP_001035197.1 132 ALA THR 0 0.107077695
NP_001035197.1 1339 LEU PHE 0 0.325775057
NP_001035197.1 1379 ARG HIS 0 0.357258141
NP_001035197.1 162 MET VAL 0 0.195637092
NP_001035197.1 243 ALA VAL 0 0.135611892
NP_001035197.1 24 GLN GLU 1 0.441674709
NP_001035197.1 3 LYS ARG 0 0.182579249
NP_001035197.1 499 ASN SER 1 0.0300715845
NP_001035197.1 546 ARG ILE 0 0.0738472641
NP_001035197.1 624 GLU GLN 1 0.0270023458
NP_001035197.1 647 ARG HIS 0 0.078045994
NP_001035197.1 685 ASN LYS 0 0.0426131338
NP_001035197.1 693 MET VAL 0 0.0230689477
NP_001035197.1 698 GLN ARG 0 0.134699762
NP_001035197.1 720 TYR CYS 0 0.118564479
NP_001035197.1 727 SER ASN 0 0.0446683317
NP_001035197.1 817 SER GLY 1 0.0656391308
NP_001035197.1 830 PHE LEU 0 0.00654059742
NP_001035197.1 890 MET ILE 0 0.0412985869
NP_001035197.1 895 ARG HIS 0 0.0110799279
NP_001035197.1 93 ARG GLY 0 0.58355248
NP_001035197.1 942 THR ILE 0 0.0524778254
NP_001035197.1 946 SER PHE 0 0.0604484119
NP_001035197.1 966 SER PRO 0 0.133066908
NP_001035197.1 975 ASN SER 0 0.0226319022
NP_001035202.1 377 ALA VAL 0 0.167881951
NP_001035202.1 508 ARG HIS 0 0.252354294
NP_001035202.1 570 PHE LEU 0 0.200294465
NP_001035202.1 676 ARG CYS 0 0.231172949
NP_001035202.1 68 LYS GLU 0 0.316697538
NP_001035202.1 827 GLN ARG 0 0.271680892
NP_001035202.1 86 LYS ARG 0 0.166190371
NP_001035203.1 254 ARG CYS 0 0.238888711
NP_001035203.1 312 ASN SER 0 0.192340896
NP_001035203.1 321 PHE SER 0 0.195499837
NP_001035203.1 377 ALA VAL 0 0.167881951
NP_001035203.1 572 LYS ARG 0 0.117597245
NP_001035203.1 676 ARG CYS 0 0.231172949
NP_001035203.1 68 LYS GLU 0 0.316697538
NP_001035203.1 765 PRO THR 0 0.27415669
NP_001035214.1 16 SER ASN 0 0.390276879
NP_001035225.1 250 ARG GLN 0 0.0371917374
NP_001035232.1 1048 LYS ILE 0 0.066223219
NP_001035232.1 1177 ARG TRP 0 0.0541403927
NP_001035232.1 1319 ARG TRP 0 0.658249736
NP_001035232.1 151 PRO SER 0 0.294141859
NP_001035232.1 215 ALA VAL 0 0.426444232
NP_001035232.1 459 GLU ALA 0 0.0885756239
NP_001035232.1 614 PRO LEU 0 0.22927399
NP_001035233.1 1048 LYS ILE 0 0.148963526
NP_001035233.1 19 ARG LYS 0 0.0473698899
NP_001035233.1 459 GLU ALA 0 0.088876076
NP_001035233.1 908 LYS ARG 0 0.438287765
NP_001035241.1 110 VAL ILE 0 0.127087295
NP_001035241.1 124 ARG GLN 0 0.391830951
NP_001035241.1 210 ALA VAL 0 0.121350482
NP_001035243.1 195 THR PRO 0 0.193919167
NP_001035247.1 147 GLY SER 0 0.0613459237
NP_001035247.1 156 VAL GLY 0 0.193119317
NP_001035257.1 225 VAL ILE 0 0.124882482
NP_001035257.1 276 GLY VAL 0 0.317982107
NP_001035257.1 307 ARG HIS 0 0.16009064
NP_001035257.1 341 ARG GLN 0 0.0445094928
NP_001035257.1 369 ASP ALA 0 0.117316566
NP_001035267.1 86 LYS ARG 0 0.0782885253
NP_001035350.2 119 GLY CYS 0 0.32144773
NP_001035350.2 372 ARG HIS 0 0.088523142
NP_001035364.2 672 PRO SER 0 0.0275523514
NP_001035492.1 268 ASN LYS 0 0.495568693
NP_001035540.1 419 THR PRO 0 0.434757441
NP_001035546.1 85 ARG HIS 0 0.236175746
NP_001035739.1 95 THR ILE 0 0.46364066
NP_001035757.1 345 ARG LYS 0 0.111890525
NP_001035757.1 378 PRO SER 0 0.0775432363
NP_001035757.1 472 ILE VAL 0 0.0508867875
NP_001035757.1 48 VAL GLY 0 0.570614338
NP_001035757.1 492 PRO ARG 0 0.133967295
NP_001035757.1 53 ARG SER 0 0.563851655
NP_001035784.1 100 ARG HIS 0 0.11672838
NP_001035784.1 137 ALA VAL 0 0.0574323907
NP_001035784.1 2 GLY VAL 0 0.0804721192
NP_001035784.1 757 GLU GLY 0 0.0782166049
NP_001035791.1 122 ARG CYS 0 0.0333473533
NP_001035791.1 236 THR MET 0 0.17793487
NP_001035791.1 257 GLU LYS 0 0.461057425
NP_001035791.1 326 ARG GLN 0 -0.0245851222
NP_001035791.1 35 ARG CYS 0 0.326466382
NP_001035791.1 39 ASP ASN 0 0.189405084
NP_001035792.1 10 ILE VAL 0 0.170142084
NP_001035847.1 470 ILE VAL 0 0.047761593
NP_001035847.1 593 SER ASN 0 0.0188482031
NP_001035919.1 129 GLN HIS 0 0.130490825
NP_001035932.1 113 VAL MET 0 0.141633615
NP_001035932.1 139 ARG TRP 0 0.166688129
NP_001035932.1 172 GLY ASP 0 0.00142782833
NP_001035932.1 177 ALA VAL 0 -0.0408825539
NP_001035932.1 236 ALA THR 0 0.00596521143
NP_001035932.1 271 GLY SER 0 0.0111069018
NP_001035932.1 289 THR ILE 0 0.0466651209
NP_001035932.1 331 ARG GLN 0 -0.0131669873
NP_001035932.1 346 VAL ALA 0 -0.0110581713
NP_001035932.1 363 GLU LYS 0 0.0791762769
NP_001035932.1 363 GLU VAL 0 0.0287865736
NP_001035932.1 386 GLU GLN 0 -0.0299554486
NP_001035932.1 475 SER LEU 0 0.0391240194
NP_001035932.1 479 ARG TRP 0 0.0266529173
NP_001035932.1 544 ARG GLN 0 0.0500983633
NP_001035932.1 554 ALA THR 0 -0.0206817724
NP_001035932.1 56 THR ALA 0 0.101640344
NP_001035932.1 72 GLN ARG 0 0.126634106
NP_001035946.1 14 ASP ALA 0 0.183511451
NP_001035946.1 377 SER PRO 0 0.0499294661
NP_001035946.1 378 THR PRO 0 0.00510529289
NP_001036038.1 169 VAL ILE 0 0.171135023
NP_001036038.1 731 GLU LYS 0 0.228580788
NP_001036040.2 280 THR ILE 0 0.0803610235
NP_001036040.2 347 ALA VAL 0 0.215261638
NP_001036040.2 516 LEU PHE 0 0.340425283
NP_001036041.1 936 ARG LYS 0 0.0547492951
NP_001036048.1 102 HIS ARG 0 0.104973413
NP_001036048.1 106 GLN ARG 0 0.123212092
NP_001036048.1 318 THR SER 0 0.147126958
NP_001036048.1 49 SER GLY 0 0.239352375
NP_001036128.1 132 CYS ARG 0 0.294992208
NP_001036128.1 143 ILE THR 0 0.169233829
NP_001036128.1 159 VAL MET 0 0.0839940459
NP_001036128.1 17 PRO SER 0 0.17073752
NP_001036128.1 226 PRO LEU 0 0.0678646713
NP_001036128.1 234 GLY ARG 0 0.102783471
NP_001036128.1 243 ALA PRO 0 0.0717636347
NP_001036128.1 247 ARG TRP 0 0.0925500765
NP_001036128.1 287 GLY SER 0 0.0594712459
NP_001036128.1 288 SER ILE 0 0.10245762
NP_001036128.1 296 ASP GLY 0 0.0982275978
NP_001036128.1 388 ARG TRP 0 0.109844767
NP_001036128.1 470 ALA THR 0 -0.0397510007
NP_001036128.1 522 ALA VAL 0 0.0694634691
NP_001036128.1 631 PRO LEU 0 0.13543053
NP_001036128.1 68 PRO THR 0 0.163734719
NP_001036128.1 703 PHE SER 1 0.544052899
NP_001036128.1 746 ARG CYS 0 0.106231973
NP_001036128.1 778 GLU LYS 0 0.0293129198
NP_001036128.1 78 VAL MET 0 0.0970078707
NP_001036128.1 853 THR MET 0 0.0488011464
NP_001036128.1 876 GLY SER 0 0.0266056843
NP_001036128.1 885 ASP TYR 0 0.058940798
NP_001036128.1 913 ARG CYS 0 -0.0080249263
NP_001036128.1 915 ARG HIS 0 0.0398833044
NP_001036128.1 917 ARG CYS 0 0.00563971419
NP_001036128.1 999 GLY ARG 0 0.118338034
NP_001036148.2 113 LYS THR 0 0.191346854
NP_001036148.2 159 ASP ALA 0 0.0184154417
NP_001036148.2 212 VAL ILE 0 0.118821338
NP_001036148.2 264 PRO LEU 0 -0.0280545391
NP_001036148.2 271 GLN ARG 0 0.0938337967
NP_001036148.2 313 ASN SER 0 0.14603956
NP_001036148.2 387 ILE LEU 0 0.229153648
NP_001036148.2 438 GLN ARG 1 0.164744779
NP_001036148.2 499 ILE MET 0 0.195729584
NP_001036148.2 592 PHE CYS 0 0.105939768
NP_001036148.2 636 LEU PRO 0 -0.00785570033
NP_001036167.1 123 GLU GLY 0 0.655789316
NP_001036167.1 292 GLY ARG 0 0.580115199
NP_001036167.1 29 ASP GLU 0 0.500411451
NP_001036167.1 54 THR ILE 1 0.499509603
NP_001036167.1 84 SER THR 0 0.593280017
NP_001036247.1 91 ARG HIS 0 0.407740533
NP_001036694.1 143 ALA THR 0 0.167528242
NP_001036694.1 33 ARG HIS 0 0.103574865
NP_001036817.1 185 TYR PHE 0 0.192570925
NP_001036817.1 190 LYS ARG 0 0.153395012
NP_001036817.1 39 ARG LYS 0 0.17977716
NP_001036818.1 185 TYR PHE 0 0.146955967
NP_001036818.1 39 ARG LYS 0 0.142199352
NP_001037.1 412 ILE MET 0 0.419798046
NP_001037.1 830 GLN LYS 0 0.106680684
NP_001038944.2 6 GLY ALA 0 0.134275287
NP_001039.1 61 ASN THR 0 0.00487077143
NP_001041637.1 138 ALA THR 0 0.345005929
NP_001041637.1 311 GLN HIS 0 0.128516242
NP_001041637.1 346 ALA VAL 0 0.128192306
NP_001041637.1 369 GLY ASP 0 0.469325095
NP_001041637.1 393 LEU MET 0 0.102188177
NP_001041637.1 446 ALA THR 0 0.13625969
NP_001041637.1 476 GLY GLU 0 0.299028903
NP_001041639.1 11 GLY ASP 0 0.0175419711
NP_001041639.1 345 ALA VAL 0 0.124077111
NP_001041639.1 368 GLY ASP 0 0.463369727
NP_001041639.1 475 GLY GLU 0 0.328846157
NP_001041639.1 4 PRO LEU 0 0.00645123329
NP_001041639.1 8 VAL MET 0 0.00559423631
NP_001041686.1 94 MET VAL 0 0.0371565409
NP_001041714.1 23 LEU PHE 0 0.471378386
NP_001042.1 251 SER PHE 0 0.463536084
NP_001042.1 33 ALA VAL 0 0.117262989
NP_001042.1 411 SER THR 0 0.000428994768
NP_001042.1 414 ARG HIS 0 0.0315602235
NP_001045.1 235 ASN THR 0 0.619109809
NP_001047.1 255 SER ALA 0 0.185612842
NP_001047.1 73 ARG GLN 0 0.264681697
NP_001048.2 23 ILE THR 0 0.226952046
NP_001051.1 160 ALA THR 0 0.172756806
NP_001051.1 176 VAL GLU 0 0.21872516
NP_001051.1 243 MET ILE 0 0.267699361
NP_001051.1 304 ASP ASN 1 0.381846905
NP_001051.1 80 VAL GLU 0 0.31708473
NP_001052.2 357 LEU VAL 0 0.171356305
NP_001052.2 512 PRO LEU 0 0.649381518
NP_001053.2 327 PRO ARG 0 0.140243649
NP_001053.2 35 ARG HIS 0 0.0152639318
NP_001054.1 110 PRO LEU 0 0.181353405
NP_001054.1 156 CYS TYR 1 0.214498281
NP_001054.1 174 SER LEU 0 0.197882771
NP_001054.1 211 PHE SER 0 0.606569707
NP_001054.1 253 PRO SER 0 0.4320274
NP_001054.1 271 VAL MET 0 0.510210097
NP_001054.1 277 GLY SER 0 0.139030263
NP_001054.1 319 HIS ARG 0 0.0954025835
NP_001054.1 343 ARG TRP 0 0.228130698
NP_001054.1 346 ARG TRP 0 0.255418867
NP_001054.1 394 GLU LYS 1 0.622669756
NP_001054.1 435 ASP ASN 0 0.0874178633
NP_001054.1 448 VAL ILE 0 0.323762298
NP_001054.1 520 SER ALA 0 0.0403117575
NP_001054.1 55 SER ARG 0 0.104644015
NP_001054.1 562 GLY VAL 0 0.184461817
NP_001054.1 602 PRO LEU 0 0.59446919
NP_001054.1 635 SER LEU 0 0.172829106
NP_001054.1 671 GLY GLU 0 0.622041047
NP_001054.1 682 ARG THR 0 0.317189813
NP_001054.1 76 ALA VAL 0 0.533012211
NP_001054.1 77 ASP ASN 1 0.703612506
NP_001057.1 187 VAL MET 0 0.245912388
NP_001057.1 196 MET ARG 0 0.249770299
NP_001057.1 295 GLN ARG 0 0.0952702463
NP_001058.2 1097 VAL ALA 0 0.0622599199
NP_001058.2 1148 ARG LYS 0 0.169331908
NP_001058.2 1160 ARG SER 0 0.131072044
NP_001058.2 1197 GLY ARG 0 0.285694093
NP_001058.2 1197 GLY VAL 0 0.280386835
NP_001058.2 1386 GLY ASP 0 0.093735382
NP_001058.2 303 MET ILE 0 0.128187552
NP_001058.2 61 MET THR 0 0.284711152
NP_001058.2 904 PRO SER 0 0.171208739
NP_001063.2 184 ARG SER 0 0.233767033
NP_001063.2 70 SER TYR 0 0.173852503
NP_001065.2 299 SER PHE 0 0.593821049
NP_001065243.1 5 SER GLY 0 0.132278189
NP_001068566.1 111 ALA THR 0 0.098800987
NP_001068566.1 152 GLY ASP 0 0.242824435
NP_001068566.1 173 SER ARG 0 0.151846066
NP_001068566.1 201 GLU GLY 0 0.0744906366
NP_001068566.1 239 LEU HIS 0 0.0808311924
NP_001068566.1 243 VAL MET 0 0.209869146
NP_001068566.1 245 PHE CYS 0 0.477141768
NP_001068566.1 310 HIS ARG 0 0.227376834
NP_001068566.1 339 ARG GLN 0 0.324714214
NP_001068566.1 355 ILE THR 0 0.416586429
NP_001068566.1 378 ARG GLN 0 0.324327499
NP_001068566.1 88 MET ILE 0 0.35968855
NP_001070.2 155 THR MET 0 0.366363078
NP_001070.2 342 ILE THR 0 0.0994526744
NP_001070.2 465 ARG HIS 1 0.512358248
NP_001070.2 507 ALA VAL 1 0.497843325
NP_001070.2 519 ARG HIS 0 0.459334254
NP_001070.2 564 CYS ARG 1 0.657376349
NP_001070.2 572 MET LEU 1 0.515551209
NP_001070651.1 1020 ASN LYS 0 0.143658683
NP_001070651.1 1023 VAL LEU 0 0.185362503
NP_001070651.1 1115 ARG TRP 0 0.130077228
NP_001070651.1 1142 TYR CYS 0 0.180978447
NP_001070651.1 1238 PRO LEU 0 0.0805443749
NP_001070651.1 1262 ARG HIS 0 0.108942084
NP_001070651.1 1332 GLY ARG 0 0.121154644
NP_001070651.1 1458 GLN LYS 0 0.109504387
NP_001070651.1 1567 ARG HIS 0 0.40285331
NP_001070651.1 1631 SER ARG 0 0.476826072
NP_001070651.1 1639 ARG CYS 0 0.396435291
NP_001070651.1 286 MET VAL 0 0.0130679151
NP_001070651.1 287 GLU ASP 0 0.171712503
NP_001070651.1 367 ARG GLN 0 0.131618842
NP_001070651.1 416 ASP GLY 0 0.0632700697
NP_001070651.1 42 ALA VAL 0 0.0724564046
NP_001070651.1 647 ASP ASN 0 0.249114349
NP_001070651.1 718 ARG CYS 0 0.18530798
NP_001070651.1 828 VAL MET 0 0.179552108
NP_001070651.1 921 LEU VAL 0 0.146718889
NP_001070651.1 92 GLU VAL 0 0.125270784
NP_001070675.1 263 ILE VAL 0 0.22492446
NP_001070675.1 456 ASN LYS 0 0.201890543
NP_001070675.1 841 PRO LEU 0 0.156093329
NP_001070710.1 299 LYS GLU 0 0.346546084
NP_001070710.1 464 THR ILE 0 0.201058149
NP_001070712.1 18 LEU VAL 0 0.166485429
NP_001070833.1 163 ASN SER 0 0.0634773299
NP_001070833.1 233 ASN SER 0 0.0339160264
NP_001070833.1 376 GLY ARG 0 0.0986897796
NP_001070833.1 389 SER PHE 0 0.113784894
NP_001070833.1 411 ASP GLU 0 0.211971849
NP_001070833.1 494 GLY SER 0 0.0765373856
NP_001070833.1 500 ARG LYS 0 -0.0238418914
NP_001070833.1 507 HIS TYR 0 0.156213209
NP_001070833.1 515 SER ARG 0 0.0823881924
NP_001070833.1 687 ALA VAL 0 0.135693356
NP_001070869.1 162 LEU PHE 0 0.146118924
NP_001070869.1 43 GLY ARG 0 0.434325844
NP_001070869.1 482 ALA VAL 0 0.428035855
NP_001070883.1 107 ARG HIS 0 0.0741658136
NP_001070883.1 206 ALA THR 0 0.0678917319
NP_001070883.1 263 VAL MET 0 0.242920369
NP_001070883.1 391 ALA THR 0 0.384579122
NP_001070883.1 394 ILE THR 0 0.533811867
NP_001070883.1 409 SER ARG 0 0.200569019
NP_001070886.1 6 LEU VAL 0 0.179096073
NP_001070908.1 824 ARG CYS 0 0.230607003
NP_001070914.1 112 LEU VAL 0 0.0499573573
NP_001070914.1 154 GLN PRO 0 0.069616951
NP_001070914.1 284 VAL ILE 0 0.0517576523
NP_001070914.1 58 ARG TRP 1 0.13243793
NP_001070914.1 77 ARG PRO 0 0.242411703
NP_001070914.1 92 GLU GLN 0 0.0714695379
NP_001070962.1 452 GLY ARG 0 0.18665348
NP_001070966.1 334 THR SER 0 0.0600292981
NP_001070993.1 260 ASP GLU 0 0.16152364
NP_001070993.1 305 GLN LYS 0 0.0926366523
NP_001070993.1 336 ARG GLN 1 0.69817704
NP_001070993.1 384 SER ASN 0 0.0895388126
NP_001070993.1 40 GLN HIS 0 0.190649852
NP_001070993.1 445 ASP ASN 0 0.200308964
NP_001070993.1 462 TYR CYS 1 0.288602024
NP_001070993.1 465 VAL MET 0 0.223902687
NP_001070993.1 546 GLY ARG 0 0.242375374
NP_001070993.1 568 ARG TRP 0 0.11262279
NP_001071062.1 675 GLN ARG 0 0.165586829
NP_001071062.1 685 GLN GLU 0 0.170962512
NP_001071062.1 77 ARG TRP 0 0.408713162
NP_001071131.1 697 THR ALA 0 0.239604697
NP_001071158.1 232 ALA PRO 0 0.384800434
NP_001071158.1 265 PRO SER 0 0.27923432
NP_001071158.1 272 TYR CYS 0 0.13284944
NP_001071158.1 287 TYR CYS 1 0.520417631
NP_001071158.1 523 GLU LYS 1 0.0945269242
NP_001071158.1 528 ILE SER 0 0.140204459
NP_001071158.1 591 TYR HIS 0 0.266617566
NP_001071158.1 76 SER ARG 0 0.313883543
NP_001071159.1 326 ILE VAL 0 0.0832060501
NP_001071159.1 342 PRO LEU 0 0.0962618887
NP_001071159.1 364 ILE SER 0 0.0797736049
NP_001071159.1 416 TYR CYS 0 0.210728347
NP_001071159.1 417 VAL PHE 0 0.10584116
NP_001071159.1 427 TYR HIS 0 0.434514433
NP_001071159.1 61 ALA PRO 0 0.50451237
NP_001071174.1 304 MET VAL 0 0.186768413
NP_001071174.1 483 GLN HIS 0 0.0941212028
NP_001071174.1 53 ARG LYS 0 0.140917838
NP_001072988.1 242 GLN GLU 0 0.0336038284
NP_001072988.1 257 GLU LYS 0 0.0876053572
NP_001072988.1 390 GLN LYS 0 0.0242310818
NP_001072988.1 409 ASP ASN 0 0.0438389741
NP_001072988.1 416 PRO GLN 0 0.0344731547
NP_001072988.1 427 ALA VAL 0 0.0468309447
NP_001072988.1 591 SER ALA 0 0.015471803
NP_001072996.1 60 ARG GLN 0 0.185416609
NP_001073136.1 352 GLY SER 0 0.295145959
NP_001073136.1 67 PRO SER 0 0.294851899
NP_001073143.1 175 HIS ASN 0 0.0795166716
NP_001073270.1 101 CYS PHE 1 0.809533656
NP_001073270.1 125 GLY SER 0 0.200785547
NP_001073270.1 179 ARG THR 1 0.707919896
NP_001073270.1 203 ARG GLN 0 0.528959155
NP_001073270.1 246 ARG GLY 1 0.575293183
NP_001073270.1 281 LEU VAL 0 0.265533119
NP_001073270.1 358 GLN PRO 1 0.380586058
NP_001073270.1 371 TYR CYS 1 0.477455378
NP_001073270.1 433 THR ALA 0 0.0261598378
NP_001073270.1 446 ASN ASP 0 0.130483285
NP_001073270.1 56 ARG CYS 0 0.141476467
NP_001073271.1 215 GLU LYS 0 0.189738393
NP_001073271.1 223 ARG HIS 0 0.19121933
NP_001073271.1 224 ARG GLN 0 0.820406973
NP_001073271.1 226 LEU VAL 0 0.168505177
NP_001073271.1 230 VAL MET 0 0.373078018
NP_001073271.1 256 TYR CYS 0 0.373749137
NP_001073271.1 257 ILE VAL 0 0.229522109
NP_001073271.1 394 ALA THR 0 0.263385952
NP_001073271.1 429 GLN ARG 0 0.202420712
NP_001073271.1 448 SER THR 0 0.172820672
NP_001073271.1 451 PRO ARG 0 0.226919353
NP_001073271.1 471 GLU LYS 0 0.159839243
NP_001073271.1 473 GLY SER 0 0.370217115
NP_001073271.1 689 GLU LYS 0 0.175028116
NP_001073271.1 749 ALA SER 0 0.418045551
NP_001073271.1 775 LEU MET 0 0.422987014
NP_001073271.1 801 GLU LYS 0 0.235437512
NP_001073271.1 816 VAL ILE 0 0.273252696
NP_001073271.1 927 THR ILE 0 0.258544117
NP_001073272.1 223 ARG HIS 0 0.19121933
NP_001073272.1 224 ARG GLN 0 0.820406973
NP_001073272.1 226 LEU VAL 0 0.168505177
NP_001073272.1 230 VAL MET 0 0.373078018
NP_001073272.1 246 LEU PHE 0 0.595885932
NP_001073272.1 257 ILE VAL 0 0.229522109
NP_001073272.1 288 GLY SER 0 0.13982074
NP_001073272.1 394 ALA THR 0 0.263385952
NP_001073272.1 429 GLN ARG 0 0.202420712
NP_001073272.1 448 SER THR 0 0.172820672
NP_001073272.1 451 PRO ARG 0 0.226919353
NP_001073272.1 463 ARG TRP 0 0.240593433
NP_001073272.1 473 GLY SER 0 0.370217115
NP_001073272.1 689 GLU LYS 0 0.175028116
NP_001073272.1 700 THR ALA 0 0.0840097368
NP_001073272.1 775 LEU MET 0 0.422987014
NP_001073272.1 801 GLU LYS 0 0.235437512
NP_001073272.1 816 VAL ILE 0 0.273252696
NP_001073272.1 949 VAL ILE 0 0.256304234
NP_001073277.1 193 MET VAL 0 0.178963095
NP_001073289.1 131 LYS ARG 0 0.237627536
NP_001073289.1 459 GLU ASP 0 0.191831887
NP_001073289.1 549 SER CYS 0 0.275933683
NP_001073289.1 705 GLN LYS 0 0.0962795764
NP_001073289.1 70 MET THR 0 0.186553136
NP_001073289.1 728 SER GLY 0 0.0589630269
NP_001073289.1 789 ASP ASN 0 0.0650254413
NP_001073289.1 811 GLY SER 0 0.035496451
NP_001073289.1 832 LEU ILE 0 0.345160723
NP_001073289.1 898 SER PRO 0 0.116809621
NP_001073289.1 954 THR MET 0 0.00334585574
NP_001073333.1 307 LEU ILE 0 0.17652823
NP_001073333.1 495 ASP ALA 0 0.048466444
NP_001073333.1 500 ALA VAL 0 0.00966766942
NP_001073341.1 195 THR ILE 1 0.395326793
NP_001073379.1 912 ALA THR 0 -0.0188381169
NP_001073380.1 143 GLN LYS 0 0.264027745
NP_001073380.1 447 LYS ARG 0 0.0870046392
NP_001073583.1 218 ARG CYS 0 0.178554177
NP_001073583.1 226 ARG CYS 0 0.207610622
NP_001073583.1 230 ILE PHE 0 0.304765403
NP_001073583.1 259 SER GLY 0 0.0542057194
NP_001073583.1 262 VAL ALA 0 -0.0241527632
NP_001073583.1 312 ALA THR 0 -0.0139362281
NP_001073583.1 350 ALA VAL 0 -0.0135366581
NP_001073583.1 377 ARG HIS 0 0.131847709
NP_001073583.1 381 VAL GLU 0 0.134534955
NP_001073583.1 426 VAL ILE 0 0.0809389278
NP_001073583.1 525 VAL ILE 0 0.168580428
NP_001073583.1 54 GLY SER 0 0.110744901
NP_001073583.1 55 VAL ILE 0 -0.0408444777
NP_001073583.1 563 ASP ASN 0 0.239534169
NP_001073583.1 99 PRO SER 0 0.1562033
NP_001073584.1 139 ARG GLY 0 0.137801453
NP_001073584.1 143 SER ILE 0 0.0948314667
NP_001073584.1 251 LYS ARG 0 0.0507908612
NP_001073584.1 265 ARG CYS 0 0.146330073
NP_001073584.1 282 THR MET 0 0.396376163
NP_001073584.1 55 VAL ILE 0 -0.0361457691
NP_001073584.1 99 PRO SER 0 0.197976589
NP_001073592.1 129 MET VAL 0 0.337999076
NP_001073592.1 180 VAL ILE 0 0.270559311
NP_001073592.1 232 MET ARG 0 0.26591143
NP_001073592.1 93 GLY SER 0 0.1663654
NP_001073864.2 118 THR MET 0 0.0315861255
NP_001073864.2 1192 PRO SER 0 0.06257011
NP_001073867.1 644 THR SER 0 0.187721089
NP_001073889.1 1361 PRO LEU 0 0.123806804
NP_001073889.1 321 GLN ARG 1 0.394112855
NP_001073889.1 671 ASN THR 0 0.501155555
NP_001073901.1 125 ILE ARG 0 0.134627104
NP_001073901.1 134 ALA THR 0 0.0221139975
NP_001073901.1 143 ASN SER 0 0.576112568
NP_001073901.1 260 SER CYS 0 0.0586032756
NP_001073901.1 316 ARG GLN 1 0.575186849
NP_001073901.1 405 ALA VAL 0 -0.0186004862
NP_001073906.1 1362 ALA SER 0 0.469197571
NP_001073906.1 786 ALA THR 0 0.186414495
NP_001073908.1 329 ASN THR 0 0.0689572617
NP_001073913.1 350 ASP GLU 0 0.130792797
NP_001073913.1 38 GLY ALA 0 0.0487834252
NP_001073925.2 208 VAL ILE 0 -0.0167826936
NP_001073925.2 304 SER THR 0 -0.00589879742
NP_001073925.2 412 MET LEU 0 0.11214795
NP_001073933.1 108 HIS TYR 0 0.622443438
NP_001073933.1 344 SER ARG 0 0.23900345
NP_001073937.1 111 LEU MET 0 0.1645886
NP_001073940.1 1012 ASN THR 0 0.212380424
NP_001073940.1 381 SER PHE 0 0.121464096
NP_001073940.1 802 SER CYS 0 0.154060289
NP_001073940.1 848 ASN LYS 0 0.221560046
NP_001073940.1 84 HIS PRO 0 0.300195307
NP_001073940.1 885 ARG HIS 0 0.204850629
NP_001073940.1 903 ASN ASP 0 0.228620455
NP_001073942.1 100 PHE VAL 0 0.152357042
NP_001073943.1 592 LYS ASN 0 0.0784497559
NP_001073950.1 67 LYS GLU 0 0.149252251
NP_001073950.1 778 ASN SER 0 0.039912831
NP_001073955.1 154 GLN HIS 0 0.0358077772
NP_001073955.1 170 HIS GLN 0 0.0244034529
NP_001073955.1 229 SER PHE 0 0.0591669083
NP_001073970.1 28 THR ALA 0 0.0245380085
NP_001073987.1 196 PHE LEU 0 0.411499202
NP_001073987.1 331 MET ILE 0 0.263787836
NP_001073994.1 78 LYS ASN 0 0.18098852
NP_001073998.1 424 THR MET 0 0.144166723
NP_001074008.1 156 GLU LYS 0 0.217194691
NP_001074008.1 182 THR PRO 0 0.434569061
NP_001074008.1 395 LEU SER 0 0.159286857
NP_001074008.1 398 ALA THR 0 0.114842184
NP_001074248.1 795 VAL ILE 0 0.10302183
NP_001074248.1 826 GLN ARG 0 0.0382411405
NP_001074304.1 380 SER ALA 0 0.0922061205
NP_001074304.1 58 GLY SER 0 0.0686948374
NP_001074318.1 169 PRO HIS 0 0.232845813
NP_001074445.1 312 ALA SER 0 0.465914398
NP_001075144.2 504 CYS TYR 0 0.71274823
NP_001075424.1 255 SER LEU 0 0.170085609
NP_001075424.1 472 ALA VAL 0 0.0221546814
NP_001075424.1 485 MET LEU 0 0.0470283292
NP_001075424.1 498 ARG HIS 0 -0.00732830493
NP_001075424.1 620 ARG LEU 0 -0.017048588
NP_001075424.1 638 THR MET 0 0.0319611505
NP_001076.2 124 ARG CYS 0 0.195806772
NP_001076.2 131 ASP ASN 0 0.0798762143
NP_001076.2 167 ALA GLY 0 0.18741776
NP_001076.2 180 ILE PHE 0 0.35125643
NP_001076.2 252 PRO ALA 1 0.0754043013
NP_001076.2 267 LYS ARG 0 0.078668341
NP_001076.2 288 GLU GLY 0 0.527157784
NP_001076.2 290 MET ILE 0 0.106082708
NP_001076.2 298 ARG TRP 0 0.29342863
NP_001076.2 308 ILE THR 0 0.147006705
NP_001076.2 407 ASP GLY 0 0.0863697156
NP_001076.2 414 MET VAL 0 0.274902493
NP_001076.2 52 ALA THR 0 0.0465973765
NP_001076.2 59 SER GLY 0 0.139011532
NP_001076.2 95 THR ILE 0 0.550430119
NP_001076428.1 111 VAL MET 0 0.453741759
NP_001076428.1 28 MET THR 0 0.391196847
NP_001076428.1 376 PRO LEU 0 0.671554267
NP_001076439.1 196 THR LYS 0 0.088822566
NP_001076442.1 33 ARG SER 0 0.429095984
NP_001076581.2 111 SER GLY 0 0.716997743
NP_001076581.2 113 LYS ARG 0 0.764504373
NP_001076581.2 146 ASN SER 0 0.049477648
NP_001076581.2 205 PRO LEU 0 0.696582675
NP_001076581.2 224 ASN LYS 0 0.566696465
NP_001076581.2 226 ALA VAL 0 0.279249102
NP_001076581.2 231 ALA THR 0 0.189903826
NP_001076581.2 269 ARG GLN 0 0.126799256
NP_001076581.2 308 ILE VAL 0 0.0347508378
NP_001076581.2 380 ARG HIS 0 0.17019932
NP_001076581.2 46 ILE THR 0 0.30472815
NP_001076581.2 615 ARG CYS 0 0.0417932793
NP_001076581.2 635 PHE SER 1 0.183283761
NP_001076581.2 679 VAL ILE 0 0.333689779
NP_001076581.2 75 ILE VAL 0 0.243304342
NP_001076581.2 88 ALA THR 0 0.431630969
NP_001077005.1 275 VAL ILE 0 0.0421038568
NP_001077071.1 1165 VAL ALA 0 0.00683042966
NP_001077071.1 1190 VAL MET 0 0.0113153458
NP_001077071.1 1216 PRO LEU 0 0.041831702
NP_001077071.1 1237 ARG CYS 0 0.104346
NP_001077071.1 1315 VAL MET 0 0.00431964453
NP_001077071.1 1338 THR ALA 0 0.0316382721
NP_001077071.1 1348 VAL MET 0 -0.0148351984
NP_001077071.1 327 ALA VAL 0 0.206781015
NP_001077071.1 370 ASP ASN 0 0.108349256
NP_001077071.1 488 SER ASN 0 0.237954661
NP_001077071.1 489 ASN SER 0 0.194810003
NP_001077071.1 554 SER ASN 0 0.135641813
NP_001077071.1 659 PRO SER 0 0.0778119713
NP_001077071.1 675 ALA VAL 0 0.261273265
NP_001077071.1 761 SER GLY 0 0.208925515
NP_001077071.1 770 GLU LYS 0 0.190375343
NP_001077071.1 827 ARG HIS 0 0.0232971702
NP_001077071.1 828 ASP ASN 0 0.0971642509
NP_001077071.1 86 MET ILE 0 0.0938032642
NP_001077075.1 1010 ILE VAL 0 0.256318331
NP_001077075.1 1012 GLY SER 0 0.508653939
NP_001077075.1 1080 VAL ALA 0 0.0232729688
NP_001077075.1 1105 VAL MET 0 -0.00820751674
NP_001077075.1 1131 PRO LEU 0 0.0619232319
NP_001077075.1 1152 ARG CYS 0 0.114153326
NP_001077075.1 1156 PRO ARG 0 0.078547813
NP_001077075.1 1199 ARG TRP 0 0.069645986
NP_001077075.1 1230 VAL MET 0 -0.000798947411
NP_001077075.1 1253 THR ALA 0 0.0426422283
NP_001077075.1 1263 VAL MET 0 -0.00903492328
NP_001077075.1 1291 ARG GLN 0 0.0485497192
NP_001077075.1 1291 ARG TRP 0 0.0429838561
NP_001077075.1 285 ASP ASN 0 0.108349256
NP_001077075.1 469 SER ASN 0 0.135641813
NP_001077075.1 484 ASP GLY 0 0.381893545
NP_001077075.1 574 PRO SER 0 0.05559453
NP_001077075.1 685 GLU LYS 0 0.190135404
NP_001077075.1 743 ASP ASN 0 0.0971642509
NP_001077075.1 861 GLY SER 0 0.532809854
NP_001077075.1 962 ARG HIS 0 0.174781889
NP_001077075.1 975 VAL ILE 0 0.256514877
NP_001077076.1 1044 THR SER 0 0.0724922344
NP_001077076.1 1080 VAL ALA 0 0.0232729688
NP_001077076.1 1129 SER LEU 0 0.104963496
NP_001077076.1 1152 ARG CYS 0 0.114153326
NP_001077076.1 1164 PRO LEU 0 0.0832938626
NP_001077076.1 1230 VAL MET 0 -0.000798947411
NP_001077076.1 1253 THR ALA 0 0.0426422283
NP_001077076.1 1291 ARG TRP 0 0.0429838561
NP_001077076.1 1 MET ILE 0 0.151240841
NP_001077076.1 242 ALA VAL 0 0.0469842181
NP_001077076.1 403 SER ASN 0 0.235672116
NP_001077076.1 404 ASN SER 0 0.200836673
NP_001077076.1 469 SER ASN 0 0.135641813
NP_001077076.1 533 GLU LYS 0 0.137336448
NP_001077076.1 574 PRO SER 0 0.05559453
NP_001077076.1 577 THR MET 0 0.00301979203
NP_001077076.1 590 ALA VAL 0 0.261273265
NP_001077076.1 676 SER GLY 0 0.205610588
NP_001077076.1 685 GLU LYS 0 0.190135404
NP_001077076.1 742 ARG HIS 0 0.0225571431
NP_001077076.1 861 GLY SER 0 0.532809854
NP_001077083.1 457 SER GLY 0 0.153068408
NP_001077378.1 183 ALA SER 0 0.340883166
NP_001077378.1 214 GLN LEU 0 0.126054913
NP_001077430.1 1310 GLN LEU 0 0.079982318
NP_001077430.1 322 ALA PRO 0 0.480780691
NP_001077430.1 850 LEU SER 0 0.137834862
NP_001078851.1 296 VAL MET 0 0.0827619284
NP_001078851.1 59 ALA THR 0 0.171047255
NP_001078894.1 119 GLY ARG 1 0.688245237
NP_001078894.1 122 GLY SER 1 0.89168787
NP_001078894.1 124 TRP GLY 1 1.00557005
NP_001078894.1 136 PRO LEU 1 0.961703479
NP_001078894.1 144 PHE LEU 1 0.716204345
NP_001078894.1 201 TYR CYS 1 0.735548556
NP_001078894.1 212 ALA PRO 1 0.260467052
NP_001078894.1 212 ALA VAL 1 0.279506683
NP_001078894.1 217 ARG HIS 1 0.21691902
NP_001078894.1 224 ALA VAL 1 0.466269404
NP_001078894.1 231 PRO THR 1 0.563583374
NP_001078894.1 244 ARG CYS 1 0.875402868
NP_001078894.1 250 SER TYR 1 0.392675519
NP_001078894.1 253 GLU LYS 1 0.860505283
NP_001078894.1 255 ASP HIS 1 0.736598849
NP_001078894.1 279 THR ILE 1 0.519860446
NP_001078894.1 282 ASN SER 1 0.737394392
NP_001078894.1 286 THR PRO 1 0.368846297
NP_001078894.1 288 ARG HIS 1 0.34780854
NP_001078894.1 295 SER TYR 1 0.385653019
NP_001078894.1 298 LEU SER 1 0.585792065
NP_001078894.1 29 ASP ASN 1 0.928675532
NP_001078894.1 304 THR MET 1 0.728798985
NP_001078894.1 308 GLY VAL 1 0.982783675
NP_001078894.1 30 ASP HIS 1 0.931375623
NP_001078894.1 314 ALA THR 1 0.650308788
NP_001078894.1 318 TRP CYS 1 0.894865572
NP_001078894.1 325 GLY SER 1 0.453201175
NP_001078894.1 327 THR ILE 1 0.366122156
NP_001078894.1 350 ASN SER 0 0.273528814
NP_001078894.1 367 LYS ASN 1 0.262888759
NP_001078894.1 376 TYR ASN 1 0.740843415
NP_001078894.1 377 PRO LEU 1 0.500650764
NP_001078894.1 384 ARG CYS 1 0.328078121
NP_001078894.1 390 ARG TRP 1 0.937945247
NP_001078894.1 391 THR SER 0 0.195348337
NP_001078894.1 397 HIS TYR 1 0.814463854
NP_001078894.1 406 SER GLY 1 0.483025372
NP_001078894.1 426 PRO LEU 1 0.879143238
NP_001078894.1 428 LEU PRO 1 0.880231202
NP_001078894.1 429 TYR SER 1 0.645420551
NP_001078894.1 496 ARG HIS 0 0.295092911
NP_001078894.1 52 LEU PRO 1 0.699027717
NP_001078894.1 76 LEU PRO 0 0.876008749
NP_001078894.1 82 PRO LEU 1 0.404343009
NP_001078894.1 84 ARG GLN 1 0.79308784
NP_001078894.1 84 ARG TRP 1 0.834482789
NP_001078894.1 86 GLY ASP 1 0.984854996
NP_001078894.1 96 SER LEU 1 0.651434839
NP_001078894.1 96 SER PHE 1 0.684518933
NP_001078894.1 99 GLY ASP 1 0.960164011
NP_001078894.1 99 GLY VAL 1 0.919803798
NP_001078927.1 171 SER PHE 0 0.110730477
NP_001078927.1 217 TYR CYS 0 0.26088208
NP_001078927.1 464 ARG CYS 0 0.124764919
NP_001082.2 659 ASN HIS 0 0.54277277
NP_001082.2 684 ASN THR 0 0.292720437
NP_001082.2 685 THR PRO 0 0.533107162
NP_001083.2 604 GLN GLU 0 0.250502646
NP_001083053.1 139 PRO SER 0 0.343111306
NP_001083053.1 68 GLN HIS 0 0.156990796
NP_001083053.1 87 GLU LYS 0 0.129944384
NP_001087198.1 116 ALA SER 0 0.233263552
NP_001087241.1 168 ALA THR 0 0.116864718
NP_001087241.1 168 ALA VAL 0 0.102685943
NP_001087241.1 274 THR MET 0 0.307853311
NP_001087241.1 304 THR ALA 0 0.209215462
NP_001087241.1 374 VAL ILE 0 0.118329346
NP_001087241.1 462 LEU PRO 0 0.222206518
NP_001087241.1 500 THR ILE 0 0.202020079
NP_001087241.1 84 THR MET 0 0.293635368
NP_001087241.1 906 ASP TYR 0 0.450503737
NP_001091089.1 18 ALA VAL 0 0.40877986
NP_001091089.1 390 SER GLY 0 0.0187229048
NP_001091109.1 102 GLN LYS 0 0.0216602758
NP_001091109.1 120 ARG CYS 0 -0.024457803
NP_001091109.1 162 ASP ASN 0 0.265676498
NP_001091109.1 170 GLY SER 0 0.0545046479
NP_001091109.1 199 ASN SER 0 0.222205177
NP_001091109.1 20 LEU ARG 0 0.0903979018
NP_001091109.1 223 GLY ARG 0 0.322573841
NP_001091109.1 327 ARG GLN 0 -0.0409924947
NP_001091109.1 48 PRO SER 0 0.168945104
NP_001091109.1 5 GLY SER 0 0.190082952
NP_001091109.1 60 ARG HIS 0 0.0263698827
NP_001091678.1 87 LYS ARG 0 0.30918628
NP_001091894.1 899 PRO LEU 0 0.285419375
NP_001091954.1 174 ARG TRP 0 0.306197375
NP_001091954.1 358 TYR PHE 0 0.512580097
NP_001091954.1 471 SER LEU 1 0.393019706
NP_001091954.1 529 THR SER 1 0.610669076
NP_001091954.1 554 ARG HIS 1 0.594267964
NP_001091954.1 602 LYS ARG 0 0.243438601
NP_001091954.1 648 GLU LYS 0 0.118168466
NP_001091954.1 680 ASN LYS 0 0.168337211
NP_001091954.1 771 PRO SER 0 0.105361946
NP_001091954.1 843 ALA VAL 1 0.435077578
NP_001091954.1 925 ARG CYS 1 0.563236892
NP_001091970.1 65 ALA GLY 0 0.0579661541
NP_001091973.1 192 ASN SER 0 0.316159159
NP_001091973.1 303 SER THR 0 0.149130672
NP_001091991.1 111 TYR CYS 0 0.625074685
NP_001091991.1 227 ASN LYS 0 0.560388386
NP_001091991.1 42 GLY ASP 0 0.208930269
NP_001091991.1 81 ALA VAL 0 0.18627201
NP_001091995.1 236 MET LYS 0 0.112646915
NP_001091995.1 323 ILE VAL 0 0.0143320831
NP_001091995.1 387 ASN ASP 0 0.101535566
NP_001091995.1 658 LEU PHE 0 -0.0338249654
NP_001091997.2 119 ALA THR 0 0.284532368
NP_001091997.2 215 GLN HIS 0 0.109343417
NP_001091999.1 461 ALA THR 0 0.136300504
NP_001091999.1 487 ARG THR 0 0.194795772
NP_001092084.1 264 LYS GLU 0 0.147049159
NP_001092084.1 343 ILE VAL 0 0.246088371
NP_001092104.1 538 GLY ARG 0 0.43797937
NP_001092108.1 442 GLN HIS 0 0.0556280129
NP_001092268.1 223 VAL ALA 0 0.0479085743
NP_001092305.1 109 VAL ILE 0 0.0791342109
NP_001092305.1 47 LEU ARG 0 0.195056647
NP_001092690.1 895 ALA THR 0 0.279578894
NP_001092741.1 446 ALA THR 0 0.0536303371
NP_001092763.1 1122 ARG HIS 0 0.168242753
NP_001092763.1 580 ARG LEU 0 0.109173164
NP_001092763.1 680 ARG HIS 0 0.133088186
NP_001092763.1 684 TYR CYS 0 0.156233415
NP_001092806.1 11 GLU ASP 0 0.12130671
NP_001092806.1 182 PRO ARG 0 0.0451342613
NP_001092874.1 1037 GLY VAL 0 0.198770896
NP_001092874.1 1090 PRO LEU 0 0.168362662
NP_001092874.1 1100 ALA VAL 0 0.209952608
NP_001092874.1 1103 SER TYR 0 0.134478435
NP_001092874.1 1193 ARG TRP 0 0.0749956369
NP_001092874.1 1303 ARG TRP 0 0.50910598
NP_001092874.1 1366 GLN HIS 0 0.109980524
NP_001092874.1 1423 ASP GLY 0 0.464094818
NP_001092874.1 1428 ALA SER 0 0.404207438
NP_001092874.1 1471 ASP GLY 0 0.587515891
NP_001092874.1 1594 PHE LEU 0 0.662938535
NP_001092874.1 1659 ASN ASP 0 0.549972057
NP_001092874.1 1667 VAL ALA 0 0.49614203
NP_001092874.1 1836 ILE THR 0 0.316806704
NP_001092874.1 185 ALA THR 0 0.129715815
NP_001092874.1 1904 SER LEU 0 0.414465815
NP_001092874.1 1951 VAL LEU 0 0.0911388099
NP_001092874.1 2004 PHE LEU 0 0.149926424
NP_001092874.1 2006 PRO ALA 0 0.0511187278
NP_001092874.1 340 ARG LEU 0 0.139300853
NP_001092874.1 34 ARG CYS 0 0.186574236
NP_001092874.1 351 GLY SER 0 0.440356523
NP_001092874.1 461 LEU VAL 0 0.0900508538
NP_001092874.1 481 ARG GLN 0 0.128360495
NP_001092874.1 513 ARG CYS 0 0.199791983
NP_001092874.1 523 ARG HIS 0 0.179033548
NP_001092874.1 572 ALA VAL 0 0.182253256
NP_001092874.1 618 LEU PHE 0 0.0942269117
NP_001092874.1 62 LYS THR 0 0.142842203
NP_001092874.1 647 ALA ASP 0 0.341506034
NP_001092874.1 764 MET THR 0 0.5030545
NP_001092874.1 79 PRO SER 0 0.476963788
NP_001092874.1 833 GLY ARG 0 0.615893841
NP_001092874.1 85 PRO THR 0 0.288676351
NP_001092874.1 969 GLY CYS 0 0.211231798
NP_001092875.1 1023 ARG HIS 0 0.18378377
NP_001092875.1 1100 ALA VAL 0 0.182178244
NP_001092875.1 1180 ALA VAL 0 0.209602401
NP_001092875.1 1260 ALA ASP 0 0.279147476
NP_001092875.1 1303 ARG TRP 0 0.568590999
NP_001092875.1 1366 GLN HIS 0 0.197566286
NP_001092875.1 1387 LEU PHE 0 0.0449252017
NP_001092875.1 1641 ASN ASP 0 0.566469848
NP_001092875.1 1649 VAL ALA 0 0.500138283
NP_001092875.1 1721 ARG TRP 0 0.225093782
NP_001092875.1 1818 ILE THR 0 0.431717187
NP_001092875.1 185 ALA THR 0 0.156449616
NP_001092875.1 1970 LEU ARG 0 0.103601605
NP_001092875.1 1986 PHE LEU 0 0.137689993
NP_001092875.1 34 ARG CYS 0 0.188167289
NP_001092875.1 351 GLY SER 0 0.446092546
NP_001092875.1 481 ARG GLN 0 0.13228935
NP_001092875.1 481 ARG TRP 0 0.111414842
NP_001092875.1 524 SER TYR 0 0.187470466
NP_001092875.1 572 ALA VAL 0 0.177914321
NP_001092875.1 656 PRO LEU 0 0.129031524
NP_001092875.1 672 ALA THR 0 0.131067485
NP_001092875.1 701 PRO LEU 0 0.214108139
NP_001092875.1 764 MET THR 0 0.523053348
NP_001092875.1 79 PRO SER 0 0.474597305
NP_001092875.1 902 THR ALA 0 0.149664834
NP_001092875.1 904 TRP LEU 0 0.341481298
NP_001092875.1 969 GLY CYS 0 0.208942369
NP_001093137.1 69 ALA SER 0 0.0776087642
NP_001093149.1 105 ARG TRP 0 0.177066773
NP_001093149.1 114 SER ASN 0 0.219872996
NP_001093149.1 137 PRO SER 0 0.144860417
NP_001093149.1 160 MET ARG 0 0.282348245
NP_001093149.1 186 GLN HIS 0 0.114036776
NP_001093149.1 257 THR ARG 0 0.114344202
NP_001093149.1 408 ARG HIS 0 0.267759562
NP_001093149.1 487 ASP ASN 1 0.561077118
NP_001093149.1 98 LEU ILE 0 0.167017996
NP_001093243.1 156 GLU LYS 0 0.392058283
NP_001093243.1 195 ARG GLN 0 0.672743201
NP_001093243.1 21 VAL ILE 0 0.18066366
NP_001093243.1 47 PHE VAL 0 0.384742141
NP_001093243.1 59 GLU ALA 0 0.373241395
NP_001093253.1 104 SER LEU 0 0.136105806
NP_001093256.1 199 ARG HIS 0 0.156526417
NP_001093256.1 37 ALA THR 0 0.057229735
NP_001093582.1 148 ARG CYS 0 0.309937209
NP_001093582.1 148 ARG LEU 0 0.27373594
NP_001093582.1 282 ALA THR 0 0.193525165
NP_001093582.1 392 SER GLY 0 0.257916212
NP_001093582.1 417 GLY ALA 0 0.219127491
NP_001093582.1 434 VAL ILE 0 0.1611076
NP_001093582.1 445 ARG HIS 0 0.330829024
NP_001093582.1 51 THR ALA 0 0.138513491
NP_001093582.1 706 GLU LYS 1 0.396708578
NP_001093582.1 805 VAL ALA 0 0.239010543
NP_001093589.1 136 GLY ALA 0 0.331013083
NP_001093589.1 159 PRO LEU 0 0.0564392321
NP_001093589.1 221 CYS TYR 0 0.0643967167
NP_001093589.1 302 ARG HIS 0 0.0491767861
NP_001093589.1 331 THR MET 0 0.112052627
NP_001093629.1 201 PRO HIS 0 0.300250471
NP_001093634.1 176 PRO SER 0 -0.0114849163
NP_001093634.1 196 HIS ARG 0 0.0402957462
NP_001093634.1 207 ASN LYS 0 0.0664417073
NP_001093634.1 248 SER PRO 0 0.0162448976
NP_001093866.1 254 PRO LEU 0 0.034794569
NP_001093889.1 100 GLU GLY 0 0.173450857
NP_001093890.1 115 ASN LYS 0 0.0349658877
NP_001093890.1 217 TYR HIS 0 0.0866187811
NP_001094.1 261 GLN LEU 0 0.315620393
NP_001094.1 300 THR MET 0 0.153938696
NP_001094.1 436 GLU ALA 0 0.135656744
NP_001094.1 452 ALA GLY 0 0.146987751
NP_001094.1 475 ASP ASN 0 0.167306438
NP_001094.1 476 ALA THR 0 0.0267869662
NP_001094.1 583 GLU ALA 1 0.0442579947
NP_001094.1 583 GLU GLY 0 0.0691834018
NP_001094.1 604 MET VAL 0 0.144901887
NP_001094.1 833 ALA THR 0 0.14696157
NP_001094.1 839 ALA VAL 0 0.489923358
NP_001094062.1 191 ALA PRO 0 0.0961017609
NP_001094348.1 132 VAL ALA 0 0.105512246
NP_001094348.1 134 THR ILE 0 0.266673476
NP_001094348.1 619 ALA THR 0 0.181775808
NP_001094790.1 143 ASP ASN 0 0.145642087
NP_001094790.1 354 GLU GLY 0 0.188361287
NP_001094832.1 390 LYS ASN 1 0.721916258
NP_001094832.1 81 ALA VAL 0 0.352779835
NP_001094874.1 137 MET THR 0 0.263681501
NP_001095886.1 178 MET THR 0 0.174141914
NP_001095886.1 197 ILE MET 0 0.221844807
NP_001095886.1 430 ASP GLU 0 0.11080946
NP_001095886.1 581 ILE THR 0 0.113641031
NP_001095886.1 642 GLY ALA 0 0.223087713
NP_001096.1 184 LEU PHE 0 0.340211332
NP_001096.1 202 ARG ILE 1 0.464915901
NP_001096.1 207 GLN GLU 1 0.501641452
NP_001096.1 356 GLY ASP 1 0.768383443
NP_001096.1 375 ARG PRO 1 0.493606359
NP_001096046.1 28 TYR PHE 0 0.224591196
NP_001096046.1 62 LYS ARG 0 0.121162549
NP_001096075.1 278 ARG CYS 0 0.107148804
NP_001096075.1 360 ALA THR 0 0.133425102
NP_001096075.1 371 HIS ARG 0 0.087215215
NP_001096075.1 469 THR MET 0 0.0847793296
NP_001096075.1 523 GLN ARG 0 0.130553156
NP_001096075.1 562 GLU GLN 0 0.0769969821
NP_001096639.1 210 PRO LEU 0 0.63922298
NP_001096639.1 59 ARG TRP 0 0.248475939
NP_001096645.1 273 GLN ARG 0 0.16882208
NP_001097.2 345 ARG PRO 0 0.452810138
NP_001097.2 40 ARG HIS 1 0.247346476
NP_001097.2 494 VAL ILE 1 0.141976193
NP_001098047.1 271 ALA VAL 0 -0.0044339099
NP_001098065.1 239 ARG HIS 0 0.259550929
NP_001098065.1 74 VAL ILE 0 0.157375872
NP_001098989.1 177 GLN LEU 0 0.242116377
NP_001099007.1 956 LEU HIS 0 0.0544928089
NP_001099028.1 470 ASP GLU 0 0.184898004
NP_001099028.1 505 PHE LEU 0 0.0834325626
NP_001099028.1 8 LYS THR 0 0.204386756
NP_001099039.1 104 HIS TYR 0 0.215987965
NP_001099046.1 254 THR ALA 0 0.0929943025
NP_001099129.1 129 MET ILE 0 0.259128869
NP_001099129.1 156 HIS TYR 0 0.20547615
NP_001099129.1 255 ALA THR 0 0.181088299
NP_001099129.1 389 HIS ASP 0 0.368612021
NP_001099129.1 398 ILE VAL 0 0.108031608
NP_001099129.1 549 SER ARG 0 0.225125819
NP_001099139.2 532 PRO ALA 0 0.0764523596
NP_001101.1 107 ILE VAL 0 0.227053523
NP_001101.1 170 GLN HIS 1 0.136066139
NP_001102.2 1026 ARG TRP 1 0.439647615
NP_001102.2 1042 ARG HIS 1 0.800500214
NP_001102.2 1047 GLY ARG 1 0.95770067
NP_001102.2 1068 GLY ARG 1 0.962244332
NP_001102.2 1075 HIS ARG 1 0.799707592
NP_001102.2 1078 ARG CYS 1 0.844881356
NP_001102.2 1091 PHE SER 1 0.293765396
NP_001102.2 1113 ASP TYR 1 0.473860562
NP_001102.2 1129 CYS ARG 1 0.588329315
NP_001102.2 1169 CYS PHE 1 0.362186968
NP_001102.2 1206 MET THR 1 0.271795839
NP_001102.2 173 ASN SER 0 0.336521924
NP_001102.2 189 ALA VAL 0 0.0307369363
NP_001102.2 217 SER ASN 0 0.245216042
NP_001102.2 266 SER ASN 0 0.10982316
NP_001102.2 354 HIS TYR 0 0.030854078
NP_001102.2 542 ASN SER 0 0.126224205
NP_001102.2 587 TYR CYS 0 0.0950323567
NP_001102.2 706 GLU LYS 1 0.132292345
NP_001102.2 793 ILE THR 0 0.210001349
NP_001102.2 879 GLU GLN 0 0.215410754
NP_001102.2 886 SER ARG 1 0.74415797
NP_001102.2 892 ARG LEU 1 0.565544128
NP_001102.2 958 HIS ARG 1 0.883845508
NP_001102.2 960 TYR CYS 1 0.845450282
NP_001103.1 211 SER PRO 0 0.2295966
NP_001103467.2 163 ARG HIS 0 0.249095753
NP_001103467.2 516 ALA THR 0 0.150826439
NP_001103669.1 261 HIS GLN 0 0.127751485
NP_001103690.1 120 ASP ASN 0 0.0682127103
NP_001103690.1 143 ARG GLN 0 0.567080379
NP_001103690.1 22 LYS GLU 0 0.593214095
NP_001103773.2 102 GLY SER 0 0.0545761101
NP_001103773.2 103 SER TYR 0 0.0361828208
NP_001103773.2 415 VAL MET 0 0.0721980035
NP_001103773.2 444 VAL ILE 0 0.160287082
NP_001103773.2 877 ASN THR 0 0.251560777
NP_001104537.1 160 ARG GLY 0 0.120138519
NP_001104537.1 184 LEU PHE 0 0.340211332
NP_001104754.1 99 ALA THR 0 0.0786409602
NP_001106818.1 161 GLU LYS 0 0.0643515959
NP_001106818.1 18 ARG TRP 0 0.480743021
NP_001106818.1 329 THR ILE 0 -0.0268095806
NP_001106818.1 347 VAL MET 0 0.0460385755
NP_001106818.1 507 VAL MET 0 -0.020583909
NP_001106818.1 52 GLN ARG 0 0.267450869
NP_001106818.1 650 ARG GLN 0 0.0161797237
NP_001106818.1 751 PRO ALA 0 0.338862747
NP_001106818.1 82 ARG SER 0 0.374747783
NP_001106997.1 351 ARG TRP 0 0.0304103047
NP_001107210.1 170 LEU ILE 0 0.134530097
NP_001107228.1 106 GLU GLN 0 0.062916331
NP_001107228.1 145 GLY ARG 0 0.775438666
NP_001107565.1 238 ARG GLN 0 0.130373791
NP_001107565.1 448 ARG GLN 0 0.243044347
NP_001107573.1 232 GLY ARG 0 0.161024481
NP_001107592.1 404 ILE ARG 0 0.0304345526
NP_001107605.1 508 PRO HIS 0 0.114437923
NP_001107605.1 833 SER TYR 0 0.0635489076
NP_001107606.1 112 ALA THR 1 0.429725826
NP_001107606.1 208 PRO LEU 0 0.582652628
NP_001107606.1 214 VAL MET 0 0.0346300974
NP_001107606.1 271 LEU PHE 0 0.177978396
NP_001107606.1 287 ARG CYS 1 0.68236351
NP_001107606.1 318 GLY VAL 0 0.252276927
NP_001107606.1 375 THR MET 0 0.0639768988
NP_001107606.1 427 ARG CYS 0 0.473783076
NP_001107606.1 458 ARG HIS 0 0.0692863092
NP_001107606.1 463 GLY SER 0 0.141861379
NP_001107606.1 537 ALA THR 0 0.050858371
NP_001107606.1 589 HIS GLN 0 0.0784927532
NP_001107606.1 611 GLN ARG 0 0.2239649
NP_001107606.1 638 ARG GLY 0 0.306998461
NP_001107606.1 86 ASP TYR 0 0.291477293
NP_001107654.1 12 ARG CYS 1 0.50250411
NP_001107654.1 1 MET VAL 1 0.347055525
NP_001107654.1 231 ASP ASN 0 0.0587054342
NP_001107654.1 233 GLU LYS 0 0.441655487
NP_001107654.1 294 GLY SER 0 0.381880373
NP_001107654.1 306 HIS ASN 0 0.181852624
NP_001107654.1 390 HIS ARG 0 0.0626609772
NP_001107654.1 391 ARG HIS 0 0.108583711
NP_001107654.1 456 GLU LYS 0 0.138017103
NP_001107657.1 353 VAL GLU 0 0.371543109
NP_001107657.1 356 THR MET 0 0.111139521
NP_001107657.1 52 SER ASN 0 0.137947977
NP_001108225.1 107 LEU ARG 1 0.698410392
NP_001108225.1 149 TRP CYS 1 0.824755073
NP_001108225.1 160 ALA ASP 1 0.415987462
NP_001108225.1 191 GLY ASP 0 0.608571708
NP_001108225.1 221 LEU PRO 1 0.899333656
NP_001108225.1 327 ALA ASP 0 0.280006558
NP_001108225.1 366 ASP HIS 0 0.280684382
NP_001108225.1 367 ALA GLY 0 0.115845188
NP_001108225.1 385 THR MET 0 0.0891560316
NP_001108225.1 413 GLY VAL 1 0.690297067
NP_001108225.1 41 GLU LYS 0 0.284434617
NP_001108225.1 420 MET VAL 0 0.103632167
NP_001108225.1 483 VAL ILE 0 0.000673105533
NP_001108225.1 49 VAL PHE 1 0.604165971
NP_001108225.1 504 VAL MET 0 0.0878837481
NP_001108225.1 511 ALA VAL 0 0.0645120442
NP_001108225.1 52 GLY VAL 1 0.709076226
NP_001108225.1 53 CYS TYR 0 0.842046618
NP_001108225.1 615 SER LEU 1 0.1670544
NP_001108225.1 617 THR MET 0 0.215539098
NP_001108451.1 280 ILE ASN 0 0.140722528
NP_001108454.1 186 ILE ASN 0 0.143438712
NP_001108588.1 243 MET THR 0 0.160091296
NP_001108588.1 431 HIS LEU 0 0.240501061
NP_001108588.1 523 LEU PRO 0 0.574035823
NP_001115.1 50 SER ARG 0 0.230329514
NP_001116078.1 129 ALA THR 0 0.370941788
NP_001116078.1 221 GLY ARG 0 0.296394944
NP_001116078.1 299 VAL ALA 0 0.0369885899
NP_001116105.1 107 ILE THR 0 0.317454726
NP_001116105.1 110 GLY ASP 0 0.479340464
NP_001116105.1 156 GLY GLU 0 0.426832378
NP_001116105.1 292 ARG HIS 0 0.0713783875
NP_001116105.1 353 ALA SER 0 0.0348656811
NP_001116105.1 411 THR ASN 0 0.0923020616
NP_001116105.1 58 ASP ASN 0 0.347026825
NP_001116131.1 17 LEU PHE 0 0.173072278
NP_001116131.1 244 THR MET 0 0.223103255
NP_001116131.1 260 VAL ILE 0 0.184213847
NP_001116131.1 364 LEU VAL 0 0.353280962
NP_001116131.1 73 LYS GLU 0 0.13377519
NP_001116131.1 76 ARG MET 0 0.0510749109
NP_001116146.1 53 LYS GLU 0 0.228025347
NP_001116212.1 137 SER GLY 0 0.0663980916
NP_001116212.1 152 PRO ALA 0 0.0271183755
NP_001116212.1 299 LYS ARG 0 0.0453046374
NP_001116214.1 146 PRO GLN 0 0.0980367735
NP_001116214.1 269 ARG CYS 0 0.22955434
NP_001116214.1 548 ARG CYS 0 0.395994186
NP_001116224.1 14 SER GLY 0 0.100705639
NP_001116224.1 280 ALA THR 0 0.493446529
NP_001116224.1 382 ASN SER 0 0.249220878
NP_001116224.1 63 GLY ARG 0 0.575271964
NP_001116224.1 70 LYS GLU 0 0.132375628
NP_001116224.1 7 PHE SER 0 0.0805256441
NP_001116236.1 117 ARG CYS 0 0.280131042
NP_001116236.1 121 PRO ARG 0 0.597364426
NP_001116236.1 282 VAL ILE 0 0.247879505
NP_001116236.1 304 ARG HIS 0 0.104439937
NP_001116236.1 38 ARG CYS 0 0.611904621
NP_001116306.1 165 GLU GLY 0 0.192664757
NP_001116306.1 188 CYS ARG 0 0.116246372
NP_001116306.1 289 ALA VAL 0 0.0156895202
NP_001116306.1 311 MET THR 0 -0.0753909647
NP_001116306.1 312 ARG HIS 0 -0.0470843464
NP_001116306.1 371 THR ILE 0 -0.0349054672
NP_001116306.1 379 HIS TYR 0 0.0713150427
NP_001116306.1 403 ARG TRP 0 0.0849001184
NP_001116306.1 448 GLY GLU 1 0.228218734
NP_001116306.1 450 ASN SER 1 0.0105363363
NP_001116306.1 486 TRP LEU 0 0.145995423
NP_001116306.1 72 VAL GLY 0 0.0662727728
NP_001116306.1 86 THR PRO 0 0.110635817
NP_001116306.1 8 ALA THR 0 -0.0684704259
NP_001116437.1 320 SER GLY 0 0.222205997
NP_001116513.2 45 LEU VAL 0 0.435954511
NP_001116513.2 64 VAL ILE 0 0.139419556
NP_001116537.1 64 VAL LEU 0 -0.00996192265
NP_001116847.1 91 MET THR 0 0.0822449848
NP_001116848.1 214 ASP ASN 0 -0.000462622993
NP_001116849.1 132 LYS GLU 0 0.19745551
NP_001116849.1 140 THR ALA 0 0.093448475
NP_001116849.1 179 ALA THR 0 0.0722929314
NP_001116849.1 17 MET LEU 0 0.447691262
NP_001116849.1 4 LYS ARG 0 0.361151189
NP_001116850.1 147 LYS MET 0 0.0284433682
NP_001116850.1 217 HIS ASP 0 0.127254218
NP_001116850.1 270 ARG CYS 0 0.653934896
NP_001116850.1 294 TYR HIS 0 0.584210932
NP_001116850.1 2 ALA VAL 0 0.525027215
NP_001116857.1 1514 ARG GLY 0 0.0264226422
NP_001116857.1 1747 SER THR 0 0.0908483714
NP_001118228.1 212 SER ALA 0 0.174810052
NP_001118230.1 313 ARG HIS 0 0.134624898
NP_001118230.1 452 ILE THR 0 0.21762234
NP_001119584.1 273 ARG HIS 0 0.948741198
NP_001119584.1 72 PRO ARG 0 0.855653346
NP_001119585.1 11 GLU GLN 0 0.50232619
NP_001119585.1 273 ARG HIS 0 0.953006685
NP_001119585.1 31 VAL ILE 0 0.851528347
NP_001119585.1 83 ALA VAL 0 0.949797153
NP_001119588.1 158 ARG HIS 0 0.236305162
NP_001119600.1 104 HIS TYR 1 0.352240026
NP_001119600.1 24 ALA PRO 1 0.387672156
NP_001119600.1 73 ARG CYS 1 0.290211827
NP_001120650.1 610 CYS ARG 0 0.315692216
NP_001120650.1 699 VAL ILE 0 0.0294088032
NP_001120679.1 286 ALA SER 0 0.0478401221
NP_001120679.1 301 PRO ALA 0 0.024486199
NP_001120679.1 377 GLU GLN 0 0.119295314
NP_001120679.1 420 VAL ALA 0 0.0642165244
NP_001120679.1 478 GLU LYS 0 0.370432466
NP_001120679.1 538 GLN ARG 0 0.126932412
NP_001120679.1 752 HIS GLN 0 0.20234713
NP_001120679.1 827 VAL MET 0 0.367113203
NP_001120679.1 833 VAL GLU 0 0.418946981
NP_001120679.1 881 LYS GLN 0 0.184497207
NP_001120680.1 1396 CYS TRP 1 0.48997888
NP_001120680.1 1534 GLN HIS 0 0.124278657
NP_001120680.1 1595 MET VAL 0 0.0551608019
NP_001120680.1 1701 MET ILE 0 0.0977507308
NP_001120680.1 1721 LEU TRP 0 0.140646547
NP_001120680.1 1723 PRO SER 0 0.0993242562
NP_001120680.1 1762 ILE VAL 0 0.00835275091
NP_001120680.1 1778 HIS ARG 0 0.112376608
NP_001120680.1 1872 LEU PRO 1 0.389869899
NP_001120680.1 1873 ILE THR 1 0.276459545
NP_001120680.1 1962 PRO LEU 1 0.191090703
NP_001120687.1 105 MET LYS 0 0.107319206
NP_001120687.1 400 LEU PHE 0 0.26440832
NP_001120687.1 67 ARG LYS 0 0.153035834
NP_001120738.1 83 LEU ILE 0 0.183404356
NP_001120838.1 314 THR LYS 0 0.13188912
NP_001120915.1 137 VAL ALA 0 -0.0274873227
NP_001120915.1 191 PRO LEU 0 0.107641779
NP_001120915.1 217 GLY ARG 0 0.515427351
NP_001120915.1 219 ASP TYR 0 0.159274638
NP_001120915.1 256 PRO HIS 0 0.399229735
NP_001120915.1 257 PHE LEU 0 0.18358922
NP_001120915.1 273 ARG THR 0 0.348693639
NP_001120915.1 283 VAL ILE 0 -0.136303008
NP_001120915.1 348 TYR PHE 0 0.0666791722
NP_001120915.1 380 THR PRO 0 0.232219175
NP_001120915.1 380 THR SER 0 0.0780622214
NP_001120915.1 386 ARG GLN 0 0.302473485
NP_001120915.1 436 GLY GLU 0 0.305555731
NP_001120915.1 452 GLY SER 0 0.385246873
NP_001120915.1 470 THR ILE 0 0.0673584342
NP_001120915.1 53 ASN SER 0 0.104901738
NP_001120915.1 71 GLN PRO 0 0.13469927
NP_001120915.1 75 GLU LYS 0 0.182231545
NP_001120915.1 96 ARG PRO 0 0.426284224
NP_001120920.1 192 GLU LYS 0 0.186615646
NP_001120933.1 195 THR LYS 0 0.0282059237
NP_001120933.1 215 HIS ARG 0 0.324418098
NP_001120933.1 705 GLN LYS 0 0.129739299
NP_001120933.1 768 PRO LEU 0 0.0754989833
NP_001120933.1 789 ASP ASN 0 0.049821239
NP_001120933.1 811 GLY SER 0 0.0341183767
NP_001120933.1 832 LEU ILE 0 0.137096405
NP_001120933.1 835 VAL LEU 0 0.0421808958
NP_001120933.1 841 SER PRO 0 0.168165073
NP_001120963.1 113 ALA THR 0 0.116420336
NP_001120963.1 120 ARG TRP 0 0.233072236
NP_001120963.1 245 ALA THR 0 0.214520216
NP_001120963.1 253 ARG HIS 0 0.567355096
NP_001120963.1 285 ARG CYS 0 0.103948601
NP_001120963.1 319 ILE VAL 0 0.244624168
NP_001120963.1 354 GLN HIS 0 0.15544945
NP_001120963.1 50 ASN TYR 0 0.212495193
NP_001120963.1 540 ASN SER 0 0.214741156
NP_001120963.1 586 ARG TRP 0 0.0839007199
NP_001120963.1 587 ARG CYS 0 0.155230775
NP_001120963.1 629 ALA THR 0 0.24511607
NP_001120963.1 630 GLU LYS 0 0.341069579
NP_001120963.1 646 ALA VAL 0 0.0160550009
NP_001120963.1 684 ARG CYS 0 0.150114283
NP_001120963.1 77 ASP ASN 0 0.0635770857
NP_001120972.1 1010 THR ILE 0 0.0710551292
NP_001120972.1 1040 ARG GLN 0 0.0780286118
NP_001120972.1 168 GLU ASP 0 0.0745929778
NP_001120972.1 222 THR MET 0 0.241829723
NP_001120972.1 301 THR ALA 0 0.100288756
NP_001120972.1 362 MET THR 0 0.253469378
NP_001120972.1 48 ALA VAL 0 0.126414463
NP_001120973.2 121 ALA THR 0 0.534447908
NP_001120973.2 198 VAL ILE 0 0.309411585
NP_001120973.2 208 TYR HIS 0 0.248532116
NP_001120973.2 266 ARG TRP 0 0.326720864
NP_001120973.2 302 ARG GLN 0 0.208586872
NP_001120973.2 406 VAL ILE 0 0.42759183
NP_001120973.2 78 ALA GLY 0 0.183482304
NP_001120973.2 97 ARG HIS 0 0.298836619
NP_001121082.1 135 PRO ALA 0 0.196351022
NP_001121082.1 265 GLY SER 0 0.110398069
NP_001121082.1 304 VAL ALA 0 0.000159502466
NP_001121093.1 150 THR MET 1 0.107053272
NP_001121093.1 167 MET VAL 0 0.182514846
NP_001121093.1 169 ARG TRP 1 0.219341412
NP_001121093.1 183 LEU PRO 1 0.915948868
NP_001121093.1 219 ARG GLN 0 0.248641551
NP_001121093.1 25 ALA VAL 1 0.0363157354
NP_001121093.1 313 LEU MET 1 0.162705585
NP_001121093.1 40 ARG CYS 0 0.362436324
NP_001121093.1 57 GLY SER 0 0.382942349
NP_001121093.1 94 VAL MET 1 0.474628389
NP_001121113.1 1017 GLU ASP 0 0.0580676906
NP_001121113.1 1023 ARG GLN 0 0.0242158659
NP_001121113.1 1023 ARG TRP 0 0.0566160567
NP_001121113.1 103 PRO ALA 0 0.0344108976
NP_001121113.1 1091 ARG GLN 0 0.162735805
NP_001121113.1 1108 VAL GLY 0 0.0950647891
NP_001121113.1 1135 ARG GLN 0 0.089589037
NP_001121113.1 159 ARG TRP 0 0.0801685154
NP_001121113.1 181 ASN ASP 0 0.185897723
NP_001121113.1 186 GLY VAL 0 0.217996791
NP_001121113.1 194 MET ILE 0 0.139176458
NP_001121113.1 199 GLY ALA 1 0.0739673525
NP_001121113.1 19 GLN LYS 0 0.0663348064
NP_001121113.1 210 GLU LYS 1 0.105337881
NP_001121113.1 230 ARG THR 0 0.052277822
NP_001121113.1 245 ARG HIS 0 0.0839377418
NP_001121113.1 271 THR ASN 0 0.0829550698
NP_001121113.1 276 HIS GLN 0 0.164135247
NP_001121113.1 292 ARG LEU 0 0.0834914744
NP_001121113.1 323 GLU GLY 0 0.0611082837
NP_001121113.1 339 TYR HIS 0 0.117226213
NP_001121113.1 355 CYS ARG 1 0.684392095
NP_001121113.1 366 ARG TRP 1 0.236445531
NP_001121113.1 367 ARG CYS 0 0.0945336148
NP_001121113.1 384 ASP GLY 0 0.0771245807
NP_001121113.1 393 ASP ASN 0 0.423104703
NP_001121113.1 433 CYS TRP 1 0.646648824
NP_001121113.1 438 SER THR 0 0.0938157812
NP_001121113.1 443 PRO LEU 0 0.0438730605
NP_001121113.1 444 CYS ARG 0 0.471229106
NP_001121113.1 450 ARG CYS 0 0.134174258
NP_001121113.1 480 PRO LEU 0 0.140049145
NP_001121113.1 517 ARG CYS 0 0.323856324
NP_001121113.1 527 VAL MET 0 0.0451468267
NP_001121113.1 64 MET LYS 0 0.0735337585
NP_001121113.1 679 PRO LEU 1 0.0537540205
NP_001121113.1 718 LEU PRO 0 0.259236306
NP_001121113.1 754 ARG GLY 0 0.123627856
NP_001121113.1 848 ARG TRP 0 0.109246217
NP_001121113.1 852 MET LEU 0 0.0834468007
NP_001121113.1 878 ARG CYS 0 0.231896922
NP_001121113.1 908 THR ILE 0 0.106978916
NP_001121113.1 961 ARG TRP 0 0.0839172751
NP_001121113.1 971 SER ASN 0 0.10894578
NP_001121113.1 978 GLY ALA 0 0.0559625886
NP_001121117.1 289 THR SER 0 0.342086077
NP_001121117.1 360 PRO HIS 0 0.0174220037
NP_001121120.1 289 THR SER 0 0.342086077
NP_001121120.1 89 ILE VAL 0 0.116009839
NP_001121121.1 11 PRO LEU 0 0.106888428
NP_001121121.1 183 GLY ASP 0 0.199606344
NP_001121121.1 243 ALA VAL 0 0.0159714911
NP_001121121.1 284 ALA VAL 0 0.0894905999
NP_001121121.1 304 ARG HIS 0 0.172874987
NP_001121121.1 44 LEU PHE 0 0.144049525
NP_001121134.1 227 PRO LEU 0 0.0158203971
NP_001121134.1 25 PHE LEU 0 0.144331694
NP_001121134.1 372 ASP ASN 0 0.39567855
NP_001121134.1 430 ARG CYS 0 0.0737055987
NP_001121134.1 512 THR SER 0 0.0703627616
NP_001121134.1 546 LYS ARG 0 0.0678284168
NP_001121134.1 690 ARG GLN 0 -0.0116373235
NP_001121134.1 76 ALA VAL 0 0.0795891806
NP_001121136.1 128 VAL MET 0 0.0912424549
NP_001121136.1 144 ARG GLN 0 0.0539987199
NP_001121136.1 244 ARG CYS 0 0.0637199432
NP_001121136.1 409 VAL MET 0 0.252832592
NP_001121136.1 430 ARG CYS 0 0.0737055987
NP_001121136.1 43 ALA SER 0 0.166602686
NP_001121136.1 512 THR SER 0 0.0703627616
NP_001121136.1 565 THR MET 0 -0.037091475
NP_001121136.1 653 TRP ARG 0 0.182928532
NP_001121136.1 690 ARG GLN 0 -0.0116373235
NP_001121136.1 78 ALA THR 0 0.277185977
NP_001121138.1 139 VAL MET 0 0.125776201
NP_001121138.1 191 ASN ASP 0 0.0346597694
NP_001121138.1 252 ALA SER 0 -0.0172891095
NP_001121138.1 255 ARG CYS 0 0.0764033571
NP_001121138.1 36 PHE LEU 0 0.200767323
NP_001121138.1 383 ASP ASN 0 0.421092957
NP_001121138.1 3 LYS ASN 0 0.618734956
NP_001121138.1 420 VAL MET 0 0.273133785
NP_001121138.1 516 GLY ARG 0 0.0703866258
NP_001121138.1 523 THR SER 0 0.0893047079
NP_001121138.1 54 ALA SER 0 0.188042551
NP_001121138.1 628 ARG LEU 0 0.562919796
NP_001121138.1 655 THR MET 0 0.0361722931
NP_001121138.1 701 ARG GLN 0 0.0018509092
NP_001121138.1 87 ALA VAL 0 0.125614136
NP_001121139.1 139 VAL MET 0 0.125776201
NP_001121139.1 191 ASN ASP 0 0.0346597694
NP_001121139.1 238 PRO LEU 0 0.0291181374
NP_001121139.1 252 ALA SER 0 -0.0172891095
NP_001121139.1 255 ARG CYS 0 0.0764033571
NP_001121139.1 383 ASP ASN 0 0.421092957
NP_001121139.1 3 LYS ASN 0 0.618734956
NP_001121139.1 516 GLY ARG 0 0.0703866258
NP_001121139.1 576 THR MET 0 -0.0266310051
NP_001121139.1 628 ARG LEU 0 0.562919796
NP_001121139.1 655 THR MET 0 0.0361722931
NP_001121139.1 89 ALA THR 0 0.315047681
NP_001121143.1 110 ILE VAL 0 0.051690761
NP_001121143.1 423 ILE VAL 0 -0.0175798666
NP_001121143.1 497 ASP GLU 0 0.0633560792
NP_001121143.1 578 ASP ASN 0 0.0330162421
NP_001121143.1 633 ILE MET 0 0.0881061777
NP_001121143.1 639 MET LEU 0 0.139039591
NP_001121143.1 646 THR ASN 0 0.130569249
NP_001121143.1 650 ASP ASN 0 0.0957685411
NP_001121143.1 658 VAL ILE 0 0.0648251399
NP_001121143.1 785 VAL ILE 0 0.0645476356
NP_001121143.1 79 TYR CYS 0 0.129065931
NP_001121143.1 816 ASP GLY 0 0.0775303096
NP_001121164.1 362 ASP ALA 0 0.191365227
NP_001121164.1 366 ASN SER 0 0.113983825
NP_001121164.1 379 PRO ARG 0 0.860300779
NP_001121164.1 449 ILE VAL 0 0.380326271
NP_001121164.1 464 ILE THR 0 0.160150319
NP_001121164.1 533 TRP LEU 0 0.531184316
NP_001121164.1 574 SER LEU 0 0.0810598433
NP_001121164.1 611 ASN SER 0 0.119576938
NP_001121164.1 637 ARG CYS 0 0.120620102
NP_001121164.1 654 ALA THR 0 0.110887751
NP_001121167.1 294 ASP ASN 0 0.0642831549
NP_001121167.1 395 TYR CYS 1 0.736065328
NP_001121167.1 440 PHE VAL 1 0.463075012
NP_001121167.1 456 GLY SER 0 0.38371399
NP_001121167.1 49 GLN ARG 1 0.527677715
NP_001121172.1 125 ARG HIS 0 0.207886949
NP_001121172.1 175 GLU LYS 0 0.231617808
NP_001121172.1 293 HIS GLN 0 0.221469417
NP_001121172.1 308 ALA SER 0 0.169721827
NP_001121172.1 322 ASP GLU 0 0.20385544
NP_001121172.1 326 VAL ILE 0 0.199840203
NP_001121172.1 339 GLY GLU 0 0.267558068
NP_001121172.1 387 GLU LYS 0 0.228352994
NP_001121172.1 393 PRO SER 0 0.616747379
NP_001121172.1 400 GLU ASP 0 0.210281476
NP_001121172.1 40 HIS ARG 0 0.142115712
NP_001121173.1 125 ARG HIS 0 0.207886949
NP_001121173.1 175 GLU LYS 0 0.231617808
NP_001121173.1 322 ASP GLU 0 0.20385544
NP_001121173.1 335 VAL ILE 0 0.234233096
NP_001121173.1 339 GLY GLU 0 0.267558068
NP_001121173.1 365 ASP GLU 0 0.234922111
NP_001121173.1 387 GLU LYS 0 0.228352994
NP_001121173.1 393 PRO SER 0 0.616747379
NP_001121173.1 40 HIS ARG 0 0.142115712
NP_001121174.1 125 ARG HIS 0 0.207886949
NP_001121174.1 175 GLU LYS 0 0.231617808
NP_001121174.1 240 VAL MET 0 0.165270418
NP_001121174.1 27 PRO LEU 0 0.127116084
NP_001121174.1 293 HIS GLN 0 0.221469417
NP_001121174.1 322 ASP GLU 0 0.20385544
NP_001121174.1 326 VAL ILE 0 0.199840203
NP_001121174.1 339 GLY GLU 0 0.267558068
NP_001121174.1 365 ASP GLU 0 0.234922111
NP_001121174.1 393 PRO SER 0 0.616747379
NP_001121174.1 40 HIS ARG 0 0.142115712
NP_001121177.1 240 VAL MET 0 0.165270418
NP_001121177.1 247 ARG CYS 0 0.31963557
NP_001121177.1 27 PRO LEU 0 0.127116084
NP_001121177.1 308 ALA SER 0 0.169721827
NP_001121177.1 322 ASP GLU 0 0.20385544
NP_001121177.1 326 VAL ILE 0 0.199840203
NP_001121177.1 335 VAL ILE 0 0.234233096
NP_001121177.1 365 ASP GLU 0 0.234922111
NP_001121177.1 400 GLU ASP 0 0.210281476
NP_001121178.1 125 ARG HIS 0 0.207886949
NP_001121178.1 175 GLU LYS 0 0.231617808
NP_001121178.1 247 ARG CYS 0 0.31963557
NP_001121178.1 293 HIS GLN 0 0.221469417
NP_001121178.1 308 ALA SER 0 0.169721827
NP_001121178.1 322 ASP GLU 0 0.20385544
NP_001121178.1 326 VAL ILE 0 0.199840203
NP_001121178.1 339 GLY GLU 0 0.267558068
NP_001121178.1 40 HIS ARG 0 0.142115712
NP_001121190.1 1037 THR ALA 0 0.11238575
NP_001121190.1 1040 ASP HIS 0 0.191107631
NP_001121190.1 1096 SER LEU 0 0.228512481
NP_001121190.1 1169 SER GLY 0 0.128581166
NP_001121190.1 1224 GLY ARG 0 0.253180802
NP_001121190.1 1260 GLY ARG 0 0.284912258
NP_001121190.1 1317 ALA ASP 0 0.311202258
NP_001121190.1 1319 HIS GLN 0 0.199998334
NP_001121190.1 1405 THR MET 0 0.212411523
NP_001121190.1 1453 SER ASN 0 0.189889476
NP_001121190.1 1469 ASP HIS 0 0.164519593
NP_001121190.1 1481 GLY ARG 0 0.23483479
NP_001121190.1 1532 HIS ARG 0 0.417123765
NP_001121190.1 1616 LEU PHE 0 0.272815078
NP_001121190.1 1622 ASN TYR 0 0.265991479
NP_001121190.1 172 GLY ARG 0 0.154864401
NP_001121190.1 188 SER ASN 0 0.133897766
NP_001121190.1 207 ALA THR 0 0.104031898
NP_001121190.1 254 MET VAL 0 0.0750796795
NP_001121190.1 313 ASN SER 0 0.11486122
NP_001121190.1 467 SER ALA 0 0.0449195802
NP_001121190.1 481 ALA THR 0 0.0592491738
NP_001121190.1 579 ALA SER 0 0.00967014022
NP_001121190.1 62 GLY VAL 0 0.35586071
NP_001121190.1 686 ARG HIS 0 0.102180749
NP_001121190.1 727 ARG SER 0 0.213022962
NP_001121190.1 856 ASP ASN 0 0.19321923
NP_001121190.1 887 ARG GLN 0 0.201464161
NP_001121190.1 894 LYS ARG 0 0.205886766
NP_001121190.1 912 PHE LEU 0 0.278868496
NP_001121190.1 991 VAL MET 0 0.255812287
NP_001121370.1 266 ILE VAL 0 0.184915736
NP_001121370.1 415 ARG GLN 0 0.270273149
NP_001121370.1 727 THR SER 0 0.07722155
NP_001121370.1 784 THR ILE 0 0.296441406
NP_001121371.1 415 ARG GLN 0 0.270273149
NP_001121371.1 727 THR SER 0 0.07722155
NP_001121557.1 114 ASP GLU 1 0.771068335
NP_001121557.1 114 ASP TYR 1 0.760495543
NP_001121557.1 121 ASN ILE 1 0.605102181
NP_001121557.1 123 GLY GLU 1 0.639441431
NP_001121557.1 143 ILE VAL 0 0.347866774
NP_001121557.1 152 CYS TRP 1 0.867837429
NP_001121557.1 183 PRO HIS 1 0.603707731
NP_001121557.1 186 VAL PHE 1 0.577280879
NP_001121557.1 21 HIS PRO 1 0.723690748
NP_001121557.1 226 ILE THR 1 0.145472333
NP_001121557.1 235 GLU LYS 0 0.051857166
NP_001121557.1 249 ASP VAL 1 0.764899909
NP_001121557.1 272 LEU PRO 1 0.592475355
NP_001121557.1 278 VAL MET 0 0.342865616
NP_001121557.1 280 PRO SER 1 0.696572721
NP_001121557.1 287 ALA THR 1 0.459192634
NP_001121557.1 295 PHE SER 1 0.685525119
NP_001121557.1 310 CYS GLY 0 0.580108881
NP_001121557.1 57 ALA THR 1 0.626123667
NP_001121557.1 68 ASP ALA 1 0.67456454
NP_001121557.1 70 ASN SER 1 0.694632173
NP_001121640.1 368 TYR CYS 0 0.518764138
NP_001121640.1 86 ALA GLU 0 0.0649542436
NP_001121640.1 95 PRO HIS 0 0.109652504
NP_001121645.1 347 TYR CYS 0 0.541516781
NP_001121645.1 380 ALA GLU 1 0.703854084
NP_001121645.1 67 ARG CYS 1 0.0997812971
NP_001121645.1 86 ALA GLU 0 0.104882248
NP_001121647.1 118 ALA VAL 0 0.16657725
NP_001121647.1 159 SER ASN 0 0.11944367
NP_001121647.1 169 GLN ARG 0 0.0792605132
NP_001121647.1 31 ARG GLN 0 0.37921223
NP_001121647.1 371 VAL ILE 0 0.180243328
NP_001121647.1 3 GLU LYS 0 0.345379829
NP_001121648.1 18 LYS GLN 0 0.0917834565
NP_001121648.1 4 ASN SER 0 -0.0293412916
NP_001121648.1 71 ASP GLU 0 0.0117869824
NP_001121649.1 18 LYS GLN 0 0.0917834565
NP_001121649.1 33 SER THR 0 0.021651933
NP_001121649.1 71 ASP GLU 0 0.0117869824
NP_001121695.1 255 VAL GLY 0 0.0900808051
NP_001121782.1 419 THR ALA 0 -0.0485826097
NP_001121782.1 49 ALA ASP 0 -0.0116950385
NP_001121782.1 597 SER CYS 0 0.134526119
NP_001121897.1 165 ALA THR 0 0.330936342
NP_001121897.1 18 PRO LEU 0 0.0740686134
NP_001121897.1 22 VAL MET 0 0.0680450052
NP_001121897.1 233 GLY VAL 0 0.184552714
NP_001121897.1 25 GLY ASP 0 0.0733382553
NP_001121897.1 307 ARG GLN 0 0.0882059932
NP_001121897.1 338 GLN HIS 0 0.128174603
NP_001121897.1 373 ALA VAL 0 0.120195329
NP_001121897.1 396 GLY ASP 0 0.450431228
NP_001121897.1 420 LEU MET 0 0.0972815454
NP_001122070.1 40 SER PRO 0 0.246048585
NP_001122080.1 313 LEU VAL 0 0.101365335
NP_001122301.1 108 HIS ARG 0 0.351123035
NP_001122301.1 121 VAL ILE 0 0.0193483215
NP_001122301.1 143 ALA VAL 0 0.314023525
NP_001122301.1 151 VAL ILE 0 -0.0567568839
NP_001122301.1 178 THR PRO 0 0.0919963643
NP_001122301.1 186 LEU PHE 0 0.157628939
NP_001122301.1 196 PRO LEU 0 0.106155895
NP_001122301.1 242 MET VAL 0 0.126870662
NP_001122303.1 121 VAL ILE 0 0.0193483215
NP_001122303.1 167 ALA VAL 0 0.0109094251
NP_001122303.1 186 LEU PHE 0 0.157628939
NP_001122303.1 196 PRO LEU 0 0.106155895
NP_001122306.1 116 THR LYS 1 0.576700211
NP_001122306.1 148 HIS TYR 1 0.819576383
NP_001122306.1 156 THR ILE 1 0.682356596
NP_001122306.1 15 PRO LEU 1 0.59440738
NP_001122306.1 169 CYS ARG 1 1.03553951
NP_001122306.1 170 SER PHE 1 0.722987711
NP_001122306.1 173 PRO SER 1 0.610602021
NP_001122306.1 183 THR ASN 1 0.716941237
NP_001122306.1 203 ASP ASN 1 0.7707147
NP_001122306.1 203 ASP GLU 1 0.807935357
NP_001122306.1 203 ASP HIS 1 0.767813981
NP_001122306.1 203 ASP VAL 1 0.782512903
NP_001122306.1 207 TYR CYS 1 0.775831163
NP_001122306.1 211 PRO LEU 1 0.812728584
NP_001122306.1 216 PRO SER 1 0.730395436
NP_001122306.1 217 GLY SER 1 0.697565794
NP_001122306.1 220 CYS TYR 1 0.861024618
NP_001122306.1 225 LEU PRO 1 0.968310893
NP_001122306.1 226 SER PRO 1 0.813359857
NP_001122306.1 228 CYS TYR 1 0.751076698
NP_001122306.1 233 PHE SER 1 0.601134956
NP_001122306.1 234 GLN PRO 1 0.744668245
NP_001122306.1 242 ALA PRO 1 0.709122896
NP_001122306.1 243 ALA GLU 1 0.752252877
NP_001122306.1 243 ALA VAL 1 0.505069256
NP_001122306.1 249 ALA PRO 1 0.706036448
NP_001122306.1 253 SER PHE 1 0.597388387
NP_001122306.1 50 TYR CYS 1 0.701616228
NP_001122306.1 76 ALA PRO 1 0.872470021
NP_001122390.1 429 VAL ALA 0 0.107052602
NP_001123291.1 144 PRO ARG 0 0.308767557
NP_001123291.1 169 ARG HIS 0 0.302512258
NP_001123291.1 274 ARG HIS 0 0.197257072
NP_001123291.1 36 ARG SER 0 0.230396241
NP_001123291.1 94 THR SER 0 0.292810023
NP_001123292.1 880 SER ILE 0 0.130076677
NP_001123292.1 93 GLN ARG 0 0.147784427
NP_001123380.2 289 VAL LEU 0 0.100318365
NP_001123380.2 460 GLN ARG 0 0.121013582
NP_001123380.2 539 GLY SER 0 0.235745087
NP_001123487.1 132 GLN ARG 0 0.17523016
NP_001123487.1 188 THR ASN 0 0.224428549
NP_001123487.1 5 TYR PHE 0 0.337958455
NP_001123500.1 628 ARG TRP 0 0.236629829
NP_001123503.1 205 LYS GLU 0 0.206932709
NP_001123561.1 109 SER GLY 0 0.081978865
NP_001123561.1 162 ALA VAL 0 0.0244187601
NP_001123561.1 165 ALA GLY 0 0.0542493984
NP_001123561.1 206 ARG GLN 0 0.148731574
NP_001123561.1 209 ILE LEU 0 0.451470524
NP_001123561.1 267 PHE LEU 0 0.0869276673
NP_001123561.1 438 GLU GLY 0 0.0499278046
NP_001123561.1 441 LEU PRO 0 0.316158563
NP_001123561.1 486 ASN SER 0 0.171695903
NP_001123561.1 609 ASN THR 0 0.259555608
NP_001123561.1 71 LEU VAL 0 0.130696669
NP_001123577.1 101 ASP ASN 0 0.117231853
NP_001123577.1 102 PRO LEU 0 0.0971949622
NP_001123577.1 124 GLY VAL 0 0.129054427
NP_001123577.1 338 THR MET 0 0.0840235949
NP_001123577.1 73 ARG GLY 0 0.175103724
NP_001123582.1 186 LYS ASN 0 0.0785277188
NP_001123608.1 372 VAL GLY 0 0.198333398
NP_001123614.1 202 SER GLY 0 0.14251098
NP_001123614.1 506 ARG LYS 0 0.0435119197
NP_001123614.1 547 ARG HIS 0 0.444801807
NP_001123617.1 238 GLN LYS 0 0.273784816
NP_001123631.1 153 TYR HIS 0 0.102633305
NP_001123631.1 165 TYR HIS 0 0.0964706615
NP_001123633.1 153 TYR HIS 0 0.107274115
NP_001123633.1 188 THR ASN 0 0.265190095
NP_001123633.1 250 MET ILE 0 0.0764067769
NP_001123633.1 395 THR ALA 0 0.01303358
NP_001123633.1 477 GLY ARG 0 0.123010069
NP_001123633.1 492 ARG GLN 0 0.022551883
NP_001123633.1 569 PRO HIS 0 0.0869659632
NP_001123633.1 786 MET THR 0 0.075533919
NP_001123633.1 825 ASN ILE 0 0.0424502827
NP_001123633.1 841 ALA GLY 0 0.0305259116
NP_001123633.1 845 GLN ARG 0 0.0248917714
NP_001123633.1 852 GLU GLY 0 0.0420883596
NP_001123633.1 863 ALA THR 0 0.0999213979
NP_001123633.1 982 PRO LEU 0 0.0248612743
NP_001123914.1 12 GLY ALA 1 0.625077009
NP_001123914.1 12 GLY CYS 1 0.809484243
NP_001123914.1 12 GLY SER 1 0.698750317
NP_001123914.1 13 GLY ASP 1 0.84166795
NP_001123914.1 61 GLN LEU 1 0.562004864
NP_001123914.1 79 LEU VAL 0 0.288736612
NP_001123914.1 99 GLN HIS 0 0.448526561
NP_001124.1 101 MET ARG 0 0.297699302
NP_001124.1 157 SER THR 0 0.265286148
NP_001124.1 200 ASN TYR 0 0.245056376
NP_001124.1 27 ARG GLN 0 0.211069867
NP_001124149.1 63 LEU VAL 0 0.211157456
NP_001124171.1 185 SER PRO 0 0.115438432
NP_001124323.1 129 ASP VAL 0 0.262781054
NP_001124323.1 139 ALA THR 0 0.440220684
NP_001124334.1 68 LYS GLN 0 0.0241175089
NP_001124339.1 288 ASP ASN 0 0.140614986
NP_001124339.1 396 SER ASN 0 0.311133683
NP_001124339.1 77 LYS THR 0 0.0437045991
NP_001124388.1 214 TYR HIS 0 0.401549816
NP_001124388.1 233 ALA VAL 0 0.32115528
NP_001124427.1 1019 ASN SER 0 0.0181681328
NP_001124427.1 701 GLN ARG 0 0.13037388
NP_001124427.1 752 ARG GLN 0 0.0730232373
NP_001124435.1 217 ILE VAL 0 0.134037554
NP_001124442.1 370 ARG LYS 0 0.153368518
NP_001124442.1 464 VAL ILE 0 0.112614684
NP_001124443.1 368 ARG LYS 0 0.153368518
NP_001124488.1 578 SER PHE 0 0.15538843
NP_001124488.1 638 VAL MET 0 0.0218262263
NP_001124488.1 847 ARG GLN 0 0.10616485
NP_001124496.1 151 PRO ARG 0 0.187164009
NP_001124496.1 235 MET THR 0 0.169172183
NP_001124496.1 283 TYR CYS 0 0.156634107
NP_001124496.1 296 ARG HIS 0 0.111621656
NP_001124496.1 454 GLN HIS 0 0.585343003
NP_001124496.1 471 VAL MET 0 0.182903051
NP_001124496.1 587 ASP ASN 0 0.281454355
NP_001124497.1 151 PRO ARG 0 0.160542175
NP_001124497.1 202 VAL LEU 0 0.0956985727
NP_001124497.1 220 ARG TRP 0 0.124099359
NP_001124497.1 272 MET THR 0 0.047555875
NP_001124497.1 320 TYR CYS 0 0.152557671
NP_001124497.1 415 ASN SER 1 0.649245322
NP_001124497.1 457 ARG CYS 0 0.168989241
NP_001124497.1 518 ARG CYS 0 0.203790158
NP_001124497.1 518 ARG HIS 0 0.149318025
NP_001124497.1 526 ASN LYS 1 0.882650554
NP_001124497.1 557 ARG TRP 1 0.726996124
NP_001124497.1 600 SER TRP 1 0.652523637
NP_001124497.1 605 SER ASN 0 0.201037884
NP_001124497.1 624 ASP ASN 0 0.250965565
NP_001127.1 82 GLY SER 0 0.353891075
NP_001127835.1 1111 VAL MET 0 0.0742478818
NP_001127835.1 173 PRO THR 0 0.0454045497
NP_001127835.1 316 ASN THR 0 0.082085371
NP_001127835.1 636 ARG HIS 1 0.504509687
NP_001127835.1 85 SER PRO 0 0.0649970546
NP_001128142.1 148 PRO SER 0 0.132086754
NP_001128142.1 76 VAL ILE 0 0.11129941
NP_001128265.1 197 LEU PHE 0 0.0768810734
NP_001128265.1 215 ARG TRP 0 0.203063011
NP_001128265.1 217 PHE CYS 0 0.153239667
NP_001128265.1 31 CYS ARG 0 0.298786312
NP_001128265.1 66 VAL GLU 0 0.154639602
NP_001128493.1 70 THR ILE 0 0.0809630007
NP_001128512.1 109 PRO THR 0 0.0898241326
NP_001128512.1 25 ARG GLN 0 0.118452802
NP_001128530.1 135 GLY ARG 0 0.150319904
NP_001128530.1 19 PRO LEU 0 0.220301226
NP_001128530.1 204 VAL MET 0 0.253106952
NP_001128530.1 232 ILE VAL 0 0.0965629369
NP_001128530.1 272 VAL ILE 0 0.0268970747
NP_001128530.1 352 THR SER 0 0.212100893
NP_001128530.1 395 LYS ARG 0 0.164288685
NP_001128530.1 402 ILE VAL 0 -0.0188610721
NP_001128530.1 505 PRO THR 0 0.116941474
NP_001128530.1 518 GLU GLY 0 0.0746246651
NP_001128530.1 91 ARG GLN 0 0.234023392
NP_001128573.1 189 ARG GLY 0 0.432391495
NP_001128683.1 109 PRO LEU 0 0.576200843
NP_001128683.1 181 ARG HIS 0 0.120005727
NP_001128715.1 41 ALA VAL 0 0.14856337
NP_001129052.1 83 PRO LEU 0 0.0942054614
NP_001129074.1 232 GLY ASP 0 0.351749212
NP_001129074.1 298 PRO SER 0 0.292444915
NP_001129074.1 401 SER GLY 0 0.295930147
NP_001129074.1 460 TYR HIS 0 0.445964605
NP_001129074.1 484 THR ASN 0 0.442064643
NP_001129074.1 54 SER ASN 0 0.213755921
NP_001129080.1 56 ALA VAL 0 0.249151766
NP_001129080.1 659 ARG GLN 0 0.0626617372
NP_001129119.1 21 ARG CYS 0 0.145046711
NP_001129158.1 111 ARG HIS 0 0.264525652
NP_001129169.1 107 ALA VAL 0 0.429441124
NP_001129169.1 117 ARG GLN 0 0.348817497
NP_001129169.1 141 ARG SER 0 0.272848725
NP_001129169.1 192 ARG GLN 0 0.182430729
NP_001129169.1 219 GLU LYS 0 0.453566998
NP_001129176.1 258 ARG GLY 0 0.0310088433
NP_001129179.1 118 PRO LEU 0 0.311494172
NP_001129217.1 109 ASN SER 0 0.115793958
NP_001129217.1 111 VAL ILE 0 0.0127055161
NP_001129217.1 120 ALA SER 0 0.209599704
NP_001129217.1 132 PRO LEU 0 0.271068752
NP_001129217.1 159 GLU LYS 0 0.183428481
NP_001129217.1 210 ALA THR 0 0.0837991834
NP_001129217.1 368 VAL MET 0 -0.00399400061
NP_001129245.1 443 LEU PHE 0 0.0497843772
NP_001129386.1 1128 PRO ARG 0 0.156921148
NP_001129386.1 397 LYS GLU 0 0.153504819
NP_001129386.1 47 GLY GLU 0 0.249031141
NP_001129386.1 623 ASP VAL 0 0.204348683
NP_001129396.1 1485 PHE CYS 0 0.406920433
NP_001129396.1 292 PHE ILE 0 0.235251829
NP_001129396.1 351 ALA GLY 0 0.404614419
NP_001129396.1 767 LEU VAL 0 0.273667723
NP_001129579.1 209 ARG GLN 0 0.140234932
NP_001129580.1 64 GLU GLY 0 0.061814703
NP_001129580.1 79 GLU GLY 0 0.0921934545
NP_001129586.1 116 ASN SER 0 0.164240137
NP_001129586.1 167 LEU PHE 0 0.117697038
NP_001129586.1 284 PRO LEU 0 0.10669481
NP_001129586.1 294 ASP GLU 0 0.226596117
NP_001129586.1 335 ALA THR 0 0.16371505
NP_001129586.1 377 GLY SER 0 0.0765373856
NP_001129586.1 390 HIS TYR 0 0.156213209
NP_001129586.1 570 ALA VAL 0 0.10994833
NP_001129586.1 79 ALA THR 0 0.102029465
NP_001129649.1 119 GLY ASP 0 0.337774843
NP_001129649.1 128 ALA PRO 0 -0.0251621604
NP_001129649.1 148 PRO SER 0 0.0819053873
NP_001129649.1 255 THR SER 0 0.0918899477
NP_001129649.1 396 LYS ARG 0 0.22950083
NP_001129649.1 46 GLY VAL 0 0.130276278
NP_001129649.1 64 MET ILE 0 0.09813869
NP_001129650.1 119 GLY ASP 0 0.337774843
NP_001129650.1 128 ALA PRO 0 -0.0251621604
NP_001129650.1 255 THR SER 0 0.0918899477
NP_001129650.1 46 GLY VAL 0 0.130276278
NP_001129651.1 14 MET ILE 0 0.0581980199
NP_001129651.1 346 LYS ARG 0 0.229777902
NP_001129651.1 78 ALA PRO 0 0.070680894
NP_001129651.1 98 PRO SER 0 0.0614691228
NP_001129944.1 49 THR MET 0 0.258904845
NP_001129944.1 92 ILE VAL 0 0.228469342
NP_001129970.1 51 LEU VAL 0 0.147201389
NP_001129970.1 79 ARG CYS 0 0.129324138
NP_001129973.1 146 ARG HIS 0 0.156197935
NP_001129973.1 276 THR ALA 0 0.0466994271
NP_001129973.1 308 ALA PRO 0 0.0603502467
NP_001129973.1 362 ARG LYS 0 0.0914833918
NP_001129973.1 642 ILE MET 0 0.443436265
NP_001129980.1 171 GLY ARG 0 0.224152699
NP_001130008.2 14 VAL ASP 0 0.221801683
NP_001130008.2 19 VAL GLY 0 0.264976323
NP_001130008.2 443 TYR HIS 0 0.166223139
NP_001130008.2 497 ARG HIS 0 0.185658216
NP_001130038.2 20 ALA SER 0 0.286433399
NP_001130038.2 90 CYS ARG 0 0.391651452
NP_001131.3 102 GLY VAL 0 0.608936846
NP_001131.3 103 ASN LYS 0 0.115888827
NP_001131.3 205 ARG GLN 0 0.14921768
NP_001131024.1 645 PRO LEU 0 0.0688392073
NP_001131024.1 779 ARG GLY 0 0.13640371
NP_001131024.1 783 HIS ASP 0 0.147774532
NP_001131141.1 256 TRP CYS 0 0.184029743
NP_001131141.1 415 ASN TYR 0 0.0423580296
NP_001131141.1 754 ASP GLU 0 0.160516351
NP_001131143.1 10 ALA THR 0 0.0634452328
NP_001131143.1 13 ALA THR 0 0.0479062721
NP_001131143.1 166 MET ILE 0 0.0633545518
NP_001131143.1 221 CYS ARG 0 0.336208105
NP_001131143.1 36 LYS ARG 0 0.0942226127
NP_001131143.1 72 CYS TYR 0 0.11780028
NP_001131143.1 86 HIS ASP 0 0.179620847
NP_001132.2 647 ILE VAL 0 0.145706415
NP_001132.2 676 ILE VAL 0 0.393181533
NP_001132928.1 385 PHE CYS 0 0.304562867
NP_001135419.1 460 ARG GLN 0 0.144564286
NP_001135446.1 1122 PRO LEU 0 0.175581425
NP_001135446.1 132 ALA THR 0 0.194369629
NP_001135446.1 297 GLY VAL 0 0.26285857
NP_001135446.1 474 VAL ALA 0 0.071881339
NP_001135446.1 603 TRP GLY 0 0.0685968995
NP_001135446.1 610 MET VAL 0 0.102773674
NP_001135446.1 728 THR MET 0 0.0842987001
NP_001135446.1 750 GLN GLU 0 0.322206169
NP_001135446.1 778 ARG GLN 0 0.125050277
NP_001135446.1 844 ALA VAL 0 0.223504126
NP_001135446.1 937 THR MET 0 0.325619608
NP_001135446.1 947 ARG GLN 0 0.250052273
NP_001135446.1 970 GLY SER 0 0.200443193
NP_001135770.1 190 GLU ASP 0 0.0918750092
NP_001135770.1 191 SER ASN 0 0.00989371724
NP_001135770.1 235 GLU LYS 0 0.0220416319
NP_001135770.1 308 PRO LEU 0 0.367793798
NP_001135770.1 309 ARG GLN 0 0.208834365
NP_001135770.1 33 ALA VAL 0 0.161624655
NP_001135773.1 154 ALA SER 0 0.324762702
NP_001135773.1 239 SER CYS 0 0.46975106
NP_001135773.1 345 PHE SER 0 0.168597296
NP_001135773.1 423 SER TYR 0 0.348485768
NP_001135773.1 473 MET ILE 0 0.184480712
NP_001135773.1 523 ILE VAL 0 0.00611727592
NP_001135773.1 694 ILE VAL 0 0.0954483151
NP_001135773.1 776 ALA VAL 0 0.100837916
NP_001135773.1 849 VAL ALA 0 0.0771532059
NP_001135917.1 139 ASP ASN 0 0.170880467
NP_001135917.1 45 ASP GLU 0 0.154819116
NP_001135917.1 68 ARG GLN 0 0.237555861
NP_001135918.1 1024 ALA SER 0 0.0708274543
NP_001135918.1 1099 ASP ASN 0 0.218841076
NP_001135918.1 1116 THR ILE 0 0.188670531
NP_001135918.1 1239 ASN SER 0 0.127155453
NP_001135918.1 1296 ARG CYS 0 0.214970902
NP_001135918.1 1333 SER PHE 0 0.201518282
NP_001135918.1 1352 ARG GLN 0 0.153510943
NP_001135918.1 1366 MET VAL 0 0.129308894
NP_001135918.1 1427 TYR HIS 0 0.146915182
NP_001135918.1 1524 LEU ARG 0 0.36589092
NP_001135918.1 1723 ARG GLN 0 0.0458660536
NP_001135918.1 1767 THR MET 0 0.0781338885
NP_001135918.1 1832 ASN ILE 0 0.00585101265
NP_001135918.1 200 GLY ARG 0 0.226787046
NP_001135918.1 251 ASN LYS 0 0.167867392
NP_001135918.1 355 ARG LEU 0 0.127085552
NP_001135918.1 360 TYR HIS 0 0.129039049
NP_001135918.1 389 VAL ILE 0 0.0510287061
NP_001135918.1 418 ARG CYS 0 0.199871346
NP_001135918.1 473 PRO LEU 0 0.264294893
NP_001135918.1 591 ARG TRP 0 0.101044036
NP_001135918.1 652 ARG HIS 0 0.172127187
NP_001135918.1 701 GLY ARG 0 0.268845558
NP_001135918.1 775 ALA ASP 0 0.226401612
NP_001135918.1 811 GLY CYS 0 0.168370873
NP_001135918.1 985 ALA THR 0 0.0829587281
NP_001136.1 137 VAL ILE 1 0.448810667
NP_001136.1 16 LEU ARG 0 0.505540609
NP_001136.1 21 PRO SER 1 0.394093454
NP_001136.1 52 SER ASN 1 0.203854233
NP_001136.1 55 ARG LYS 1 0.208241612
NP_001136.1 64 LYS ILE 1 0.654826403
NP_001136.1 70 ILE VAL 1 0.36712563
NP_001136.1 73 ASN SER 1 0.250489771
NP_001136.1 78 LYS GLU 1 0.409658462
NP_001136.1 84 LYS GLU 0 0.198916227
NP_001136028.1 105 ARG TRP 0 0.0960480273
NP_001136028.1 129 SER CYS 0 0.173900515
NP_001136028.1 369 VAL ALA 0 0.0260402337
NP_001136028.1 469 SER GLY 0 0.0737044364
NP_001136043.1 245 ALA THR 0 0.240699008
NP_001136045.1 224 ARG PRO 1 0.66063267
NP_001136045.1 226 ASP ASN 1 0.595070601
NP_001136045.1 268 VAL ILE 1 0.235390171
NP_001136045.1 285 ALA THR 0 0.13366504
NP_001136045.1 412 ARG TRP 0 0.643491268
NP_001136047.1 155 THR MET 0 0.205950022
NP_001136047.1 178 ARG CYS 0 0.155123383
NP_001136047.1 369 THR MET 0 0.0818761736
NP_001136047.1 462 GLU GLN 0 0.100151487
NP_001136089.1 123 ALA PRO 0 0.190289021
NP_001136089.1 276 ARG HIS 0 0.142033756
NP_001136089.1 301 THR ILE 0 0.446254939
NP_001136089.1 30 GLY ARG 0 0.0602554679
NP_001136089.1 31 GLY SER 0 0.0322583541
NP_001136089.1 458 LEU PHE 0 0.188076451
NP_001136089.1 635 GLY SER 0 0.0293805338
NP_001136089.1 80 CYS TYR 0 0.170854107
NP_001136092.1 153 ARG SER 0 0.226216942
NP_001136221.1 729 LEU VAL 0 0.11967323
NP_001136250.1 3 ASP ASN 0 0.354667008
NP_001136326.1 113 PRO LEU 0 0.0644232556
NP_001136401.1 125 LEU PHE 0 0.200213194
NP_001136401.1 178 SER GLY 0 -0.04876123
NP_001136401.1 186 VAL ILE 0 0.0128706461
NP_001136401.1 228 ARG CYS 0 -0.0102918576
NP_001136401.1 257 ARG GLN 0 0.0759828761
NP_001136401.1 261 ASP HIS 0 0.054049775
NP_001136401.1 282 ASP ASN 0 0.132935569
NP_001136401.1 286 ALA GLU 0 0.336445719
NP_001136401.1 379 SER PHE 0 -0.0367699824
NP_001136401.1 443 ARG GLN 0 0.239449158
NP_001136401.1 477 GLU VAL 0 -0.0551319085
NP_001136401.1 510 ARG GLN 0 0.18601577
NP_001136401.1 534 ARG GLN 0 -0.0106488355
NP_001136401.1 59 GLU LYS 0 0.0135779912
NP_001136405.1 140 ARG PRO 0 0.456224799
NP_001136405.1 155 SER ARG 0 0.083068274
NP_001136405.1 161 LEU PHE 0 0.172025338
NP_001136405.1 167 LEU VAL 0 0.00490446528
NP_001136405.1 214 SER GLY 0 -0.0704879314
NP_001136405.1 222 VAL ILE 0 0.032584995
NP_001136405.1 240 ARG CYS 0 0.0791686401
NP_001136405.1 293 ARG GLN 0 0.0831643865
NP_001136405.1 310 ALA THR 0 0.000654406962
NP_001136405.1 322 ALA GLU 0 0.297005951
NP_001136405.1 376 LEU PHE 0 0.0514684245
NP_001136405.1 38 ALA THR 0 0.00530286785
NP_001136405.1 399 ARG GLN 0 0.0668880492
NP_001136405.1 479 ARG GLN 0 0.252768338
NP_001136405.1 550 ARG TRP 0 -0.0308577009
NP_001136405.1 69 ARG GLN 0 -0.0135522299
NP_001136405.1 95 GLU LYS 0 0.0147605762
NP_001136405.1 98 GLN HIS 0 0.271460772
NP_001136406.1 119 SER ARG 0 0.0784721598
NP_001136406.1 125 LEU PHE 0 0.200213194
NP_001136406.1 178 SER GLY 0 -0.04876123
NP_001136406.1 228 ARG CYS 0 -0.0102918576
NP_001136406.1 245 GLU LYS 0 0.0146588963
NP_001136406.1 257 ARG GLN 0 0.0759828761
NP_001136406.1 274 ALA THR 0 -0.0061504934
NP_001136406.1 282 ASP ASN 0 0.132935569
NP_001136406.1 2 ALA THR 0 0.246298462
NP_001136406.1 363 ARG GLN 0 0.0746669695
NP_001136406.1 386 ARG GLN 0 0.0230766796
NP_001136406.1 534 ARG GLN 0 -0.0106488355
NP_001136406.1 608 PRO LEU 0 -0.00751191098
NP_001136436.1 137 PRO SER 0 0.134036779
NP_001137157.1 261 GLU LYS 0 0.214326754
NP_001137157.1 537 ASP GLU 0 0.0959614664
NP_001137157.1 71 ARG GLN 0 0.787573397
NP_001137160.1 518 ILE VAL 0 0.0920061395
NP_001137160.1 885 THR SER 0 0.0498538464
NP_001137236.1 132 GLU ASP 0 0.28552261
NP_001137236.1 317 PRO ALA 0 0.0848207548
NP_001137431.1 56 ALA GLY 0 0.172277644
NP_001137435.1 241 THR ILE 0 0.183592632
NP_001137435.1 569 GLY GLU 0 0.219949052
NP_001137435.1 587 VAL MET 0 0.152947143
NP_001137435.1 763 VAL ILE 0 0.174999088
NP_001137435.1 860 HIS ASP 0 0.228441715
NP_001137509.1 242 ALA GLY 0 0.361685127
NP_001137854.1 635 VAL MET 0 0.0772124827
NP_001137854.1 890 HIS ARG 0 0.0913576409
NP_001138344.1 45 ALA THR 0 0.201715201
NP_001138353.1 124 ALA THR 0 0.0568873659
NP_001138353.1 62 SER GLY 0 0.228559047
NP_001138353.1 682 ARG HIS 0 0.116780773
NP_001138353.1 691 THR ALA 0 -0.0110904071
NP_001138353.1 732 GLY ARG 0 0.174966753
NP_001138353.1 757 GLU LYS 0 0.147337854
NP_001138353.1 788 PRO LEU 0 0.0761277825
NP_001138375.1 48 LEU ARG 0 0.747023404
NP_001138388.1 156 GLY ARG 0 0.322234988
NP_001138388.1 215 ARG GLN 0 0.310136497
NP_001138388.1 22 ARG GLN 0 0.526530445
NP_001138388.1 615 ASN SER 0 0.154516891
NP_001138388.1 631 GLN HIS 0 0.143204406
NP_001138388.1 644 ARG GLN 0 0.263382435
NP_001138388.1 67 GLY TRP 0 0.236077815
NP_001138388.1 6 ARG PRO 0 0.518760443
NP_001138388.1 71 MET THR 0 0.141835317
NP_001138390.1 156 GLY ARG 0 0.427306116
NP_001138390.1 629 GLN HIS 0 0.115005329
NP_001138390.1 642 ARG GLN 0 0.235392436
NP_001138390.1 67 GLY TRP 0 0.221275941
NP_001138390.1 71 MET THR 0 0.155336514
NP_001138405.1 15 LYS ASN 0 0.302700698
NP_001138422.1 699 THR MET 0 0.0257181171
NP_001138462.1 569 LEU MET 0 0.286873192
NP_001138462.1 753 ARG HIS 0 0.0869995281
NP_001138462.1 842 THR MET 0 0.138935059
NP_001138473.1 30 ARG LYS 0 0.222237244
NP_001138496.1 142 SER PRO 0 0.523931444
NP_001138496.1 180 GLY ALA 0 0.138673589
NP_001138552.2 320 ASN THR 0 0.0984321684
NP_001138567.1 518 THR SER 0 0.105693772
NP_001138567.1 90 ARG THR 0 0.0219626892
NP_001138573.1 302 SER THR 0 -0.000488959369
NP_001138573.1 352 GLU GLY 0 -0.00986876432
NP_001138604.1 45 ARG LEU 0 0.019778762
NP_001138640.1 404 ALA THR 0 0.0857393518
NP_001138724.1 100 ARG TRP 1 0.290267289
NP_001138724.1 246 ARG GLN 0 0.00668984372
NP_001138724.1 250 GLY SER 0 0.035233587
NP_001138724.1 298 GLY VAL 1 0.563712955
NP_001138728.1 107 ASP ASN 0 0.0342936181
NP_001138728.1 170 GLY SER 0 0.370353371
NP_001138728.1 182 HIS ASN 0 0.0935968757
NP_001138728.1 266 HIS ARG 0 0.0205676872
NP_001138728.1 267 ARG CYS 0 0.1197249
NP_001138728.1 267 ARG HIS 0 0.144229963
NP_001138728.1 332 GLU LYS 0 0.221960828
NP_001138728.1 78 LYS ARG 0 0.202595055
NP_001138729.1 107 ASP ASN 0 0.0342936181
NP_001138729.1 109 GLU LYS 0 0.586974442
NP_001138729.1 267 ARG HIS 0 0.144229963
NP_001138729.1 78 LYS ARG 0 0.202595055
NP_001138730.1 107 ASP ASN 0 0.0342936181
NP_001138730.1 109 GLU LYS 0 0.586974442
NP_001138730.1 266 HIS ARG 0 0.0205676872
NP_001138730.1 267 ARG HIS 0 0.144229963
NP_001138730.1 304 ALA THR 0 0.000399690529
NP_001138730.1 332 GLU LYS 0 0.221960828
NP_001138738.1 187 VAL ILE 0 0.0648936108
NP_001138738.1 91 PHE LEU 0 0.303564578
NP_001138775.1 17 GLY GLU 0 0.269471675
NP_001138782.1 168 ARG GLN 0 0.395859599
NP_001138782.1 30 ARG GLN 0 0.220663354
NP_001138866.1 232 TYR CYS 0 0.13371104
NP_001138866.1 41 ARG HIS 0 0.172090694
NP_001138867.1 212 GLU ALA 0 0.104011007
NP_001138867.1 215 SER LEU 0 0.171777055
NP_001138867.1 283 TYR CYS 0 0.282824218
NP_001138867.1 312 THR ARG 0 0.116520099
NP_001138867.1 344 ARG TRP 0 -0.0135444505
NP_001138867.1 41 ARG HIS 0 0.224367976
NP_001138874.1 151 ARG CYS 0 0.15879862
NP_001138874.1 711 PRO ARG 0 0.0418666862
NP_001138887.1 445 PHE LEU 0 0.0820067897
NP_001138887.1 506 PRO SER 0 0.0188739467
NP_001138887.1 532 SER PRO 0 0.0257977284
NP_001138887.1 751 THR PRO 0 0.454795063
NP_001138887.1 824 ALA GLY 0 0.26880306
NP_001138887.1 824 ALA PRO 0 0.509231985
NP_001138946.1 204 SER THR 0 0.130006865
NP_001139003.1 40 GLY SER 0 0.108876407
NP_001139008.1 78 GLU LYS 0 0.219780117
NP_001139108.1 250 VAL ILE 0 4.49363733E-06
NP_001139124.1 137 GLU GLN 0 0.147352517
NP_001139136.1 176 LEU VAL 0 0.115871377
NP_001139188.1 145 ALA THR 0 0.0761509687
NP_001139188.1 243 SER PRO 0 0.120239832
NP_001139188.1 436 SER PRO 0 0.175760403
NP_001139188.1 440 LYS ASN 0 0.167696252
NP_001139270.1 15 PRO ARG 0 0.227281585
NP_001139270.1 191 THR LYS 0 0.0895238146
NP_001139270.1 219 MET VAL 0 0.119090535
NP_001139270.1 2 SER PHE 0 0.331723034
NP_001139277.1 17 GLU ASP 0 0.0935832858
NP_001139277.1 94 THR LYS 0 0.308883935
NP_001139288.1 126 ASN SER 0 0.121464498
NP_001139288.1 142 LEU PHE 0 0.170523152
NP_001139288.1 145 VAL ILE 0 0.00565530499
NP_001139288.1 74 THR ALA 0 0.168640107
NP_001139317.1 1144 ARG GLN 0 0.0326938741
NP_001139317.1 1171 LEU PHE 0 0.0372372903
NP_001139317.1 1211 TYR CYS 0 0.129636794
NP_001139317.1 1326 ALA VAL 0 0.0180868991
NP_001139317.1 1405 PRO SER 0 0.0523687974
NP_001139317.1 1433 GLU ASP 0 0.0582501851
NP_001139317.1 1483 ASP ASN 0 0.0626318306
NP_001139317.1 1502 SER ASN 0 0.106907994
NP_001139317.1 234 VAL ALA 0 0.230486616
NP_001139317.1 494 PRO SER 0 0.113224804
NP_001139317.1 574 VAL ILE 0 0.00605117856
NP_001139317.1 802 VAL ILE 0 0.102099352
NP_001139319.1 137 ARG GLN 0 0.528983533
NP_001139319.1 166 TYR CYS 0 0.484645545
NP_001139319.1 193 ARG GLY 0 0.210899621
NP_001139319.1 281 SER ARG 0 0.230134577
NP_001139319.1 288 SER GLY 0 0.0827468783
NP_001139319.1 296 PRO LEU 0 0.0549830459
NP_001139319.1 35 GLU GLN 0 0.176017508
NP_001139319.1 375 ARG SER 0 0.0419778787
NP_001139319.1 45 ASP GLY 0 0.164302275
NP_001139319.1 571 ASN HIS 0 0.287771732
NP_001139319.1 629 THR ALA 0 0.000871229218
NP_001139320.1 137 ARG GLN 0 0.528983533
NP_001139320.1 166 TYR CYS 0 0.484645545
NP_001139320.1 19 SER ALA 0 0.0685480461
NP_001139320.1 281 SER ARG 0 0.230134577
NP_001139320.1 293 LEU VAL 0 0.209904298
NP_001139320.1 35 GLU GLN 0 0.176017508
NP_001139320.1 375 ARG SER 0 0.0419778787
NP_001139320.1 391 LEU PRO 0 0.0768315867
NP_001139320.1 45 ASP GLY 0 0.164302275
NP_001139320.1 571 ASN HIS 0 0.30421713
NP_001139320.1 575 HIS ARG 0 0.0945186019
NP_001139320.1 83 ALA THR 0 0.136952192
NP_001139322.1 146 ARG GLN 0 0.369353771
NP_001139322.1 175 TYR CYS 0 0.445658654
NP_001139322.1 263 ILE MET 0 0.176090389
NP_001139322.1 290 SER ARG 0 0.205854192
NP_001139322.1 305 PRO LEU 0 0.042638503
NP_001139322.1 35 GLU GLN 0 0.149503976
NP_001139322.1 384 ARG SER 0 0.0692851916
NP_001139322.1 580 ASN HIS 0 0.511208475
NP_001139322.1 60 HIS ARG 0 0.231791452
NP_001139322.1 649 SER PRO 0 0.362053216
NP_001139322.1 83 ALA THR 0 0.055052489
NP_001139323.1 137 ARG GLN 0 0.388819277
NP_001139323.1 166 TYR CYS 0 0.494538665
NP_001139323.1 193 ARG GLY 0 0.132763743
NP_001139323.1 254 ILE MET 0 0.127279058
NP_001139323.1 281 SER ARG 0 0.221579045
NP_001139323.1 296 PRO LEU 0 0.0563598089
NP_001139323.1 335 ASN ASP 0 0.0788923874
NP_001139323.1 375 ARG SER 0 0.0800796896
NP_001139323.1 391 LEU PRO 0 0.130163014
NP_001139323.1 45 ASP GLY 0 0.118209377
NP_001139323.1 60 HIS ARG 0 0.253851384
NP_001139323.1 640 SER PRO 0 0.377763063
NP_001139327.1 243 PRO ARG 0 0.1264043
NP_001139327.1 243 PRO THR 0 0.119721629
NP_001139327.1 250 ARG TRP 0 0.193643823
NP_001139327.1 304 ARG LYS 0 0.144029036
NP_001139327.1 533 SER CYS 0 0.0509425588
NP_001139327.1 553 GLU LYS 0 0.123813294
NP_001139345.1 120 ASN SER 0 0.302883655
NP_001139345.1 127 HIS TYR 0 0.0621144623
NP_001139345.1 229 SER ARG 0 0.356294423
NP_001139508.2 44 GLU LYS 0 0.334431469
NP_001139511.1 21 ARG PRO 0 0.297416896
NP_001139511.1 42 LYS THR 0 0.0740163624
NP_001139511.1 53 ARG HIS 0 0.0708843544
NP_001139630.1 133 ASP ASN 0 0.0939603671
NP_001139630.1 180 GLN HIS 0 0.100502126
NP_001139630.1 188 PRO LEU 0 0.1398312
NP_001139630.1 248 GLY ASP 0 0.452435017
NP_001139630.1 269 THR ILE 0 0.0997464359
NP_001139630.1 271 GLN ARG 0 0.102749623
NP_001139630.1 335 ARG TRP 0 0.693212211
NP_001139630.1 602 ARG HIS 0 0.118896581
NP_001139630.1 614 ARG HIS 0 0.178387657
NP_001139630.1 63 THR ALA 0 0.0792967081
NP_001139630.1 640 ASP GLY 0 0.611332595
NP_001139630.1 679 GLY SER 0 0.123269066
NP_001139630.1 713 CYS TYR 0 0.375343204
NP_001139686.1 161 CYS SER 0 0.0227560159
NP_001139686.1 197 ASP ASN 0 -0.0108059421
NP_001139686.1 385 SER GLY 0 0.144669667
NP_001139686.1 394 ARG SER 0 0.00568793155
NP_001139808.1 35 ILE THR 0 0.335027754
NP_001142.2 104 ASP GLY 1 0.22958456
NP_001142.2 98 LEU PRO 1 0.728707016
NP_001144.1 137 SER ARG 0 0.141523987
NP_001146.2 436 PRO LEU 0 0.457028031
NP_001149946.1 449 TYR CYS 0 0.227829382
NP_001152980.1 128 SER ASN 0 0.431234658
NP_001153048.1 221 TYR HIS 0 0.382895768
NP_001153048.1 264 SER ASN 0 0.032292027
NP_001153048.1 311 TYR CYS 0 0.419937491
NP_001153048.1 409 ARG TRP 0 0.182942122
NP_001153048.1 454 THR ALA 0 0.0747203603
NP_001153048.1 489 GLY ASP 0 0.30416134
NP_001153048.1 552 TRP ARG 0 0.446518511
NP_001153048.1 554 SER LEU 0 0.212293729
NP_001153048.1 579 GLY ALA 0 0.0273625385
NP_001153048.1 624 SER THR 0 0.347492844
NP_001153048.1 632 VAL ILE 0 -0.00444030901
NP_001153048.1 677 CYS PHE 0 0.0910391062
NP_001153173.1 286 VAL MET 0 0.0981132686
NP_001153173.1 291 LYS ASN 0 0.244721428
NP_001153173.1 304 ASP ASN 0 0.157974631
NP_001153212.1 125 THR PRO 0 0.112876408
NP_001153212.1 13 CYS ARG 0 0.466558576
NP_001153212.1 51 HIS PRO 0 0.0239354149
NP_001153242.1 111 THR ALA 0 0.0522044562
NP_001153633.1 1023 ARG HIS 0 0.103000872
NP_001153633.1 1126 ALA VAL 0 0.14152205
NP_001153633.1 1249 ARG TRP 0 0.533392727
NP_001153633.1 1254 LEU PHE 0 0.412246853
NP_001153633.1 1312 GLN HIS 0 0.193936333
NP_001153633.1 1374 ALA SER 0 0.538735986
NP_001153633.1 1417 ASP GLY 0 0.569113016
NP_001153633.1 1478 VAL ALA 0 0.333179861
NP_001153633.1 1540 PHE LEU 0 0.657452464
NP_001153633.1 1613 VAL ALA 0 0.498060226
NP_001153633.1 1850 SER LEU 0 0.414465815
NP_001153633.1 185 ALA THR 0 0.116517574
NP_001153633.1 1950 PHE LEU 0 0.147922263
NP_001153633.1 1952 PRO ALA 0 0.0441676788
NP_001153633.1 286 ALA SER 0 0.122691981
NP_001153633.1 34 ARG CYS 0 0.190872312
NP_001153633.1 481 ARG TRP 0 0.0921070948
NP_001153633.1 513 ARG CYS 0 0.201903701
NP_001153633.1 521 LYS GLU 0 0.182844698
NP_001153633.1 572 ALA SER 0 0.167351529
NP_001153633.1 62 LYS THR 0 0.144747183
NP_001153633.1 672 ALA THR 0 0.133227095
NP_001153633.1 701 PRO LEU 0 0.254230082
NP_001153633.1 764 MET THR 0 0.499212235
NP_001153633.1 79 PRO SER 0 0.507062733
NP_001153633.1 833 GLY ARG 0 0.593880832
NP_001153633.1 904 TRP LEU 0 0.303029954
NP_001153633.1 969 GLY CYS 0 0.205247745
NP_001154817.1 114 HIS TYR 0 0.0858902186
NP_001154817.1 128 GLY ARG 0 0.0325589217
NP_001154817.1 137 ASN LYS 0 0.0975456983
NP_001154817.1 219 GLY ASP 0 0.10352803
NP_001154817.1 238 LYS GLN 0 0.0676054433
NP_001154817.1 244 SER LEU 0 0.0930045918
NP_001154817.1 270 GLY ARG 0 0.169764549
NP_001154817.1 348 ARG TRP 0 0.424524754
NP_001154817.1 389 MET VAL 0 0.125359416
NP_001154817.1 465 VAL ILE 0 0.000214700616
NP_001154817.1 496 ALA VAL 0 0.0843640119
NP_001154817.1 514 GLN PRO 0 0.423431784
NP_001154817.1 614 GLN ARG 0 0.315448284
NP_001154817.1 616 ARG GLN 0 0.494125724
NP_001154817.1 638 ARG CYS 0 0.439099193
NP_001154818.1 114 HIS TYR 0 0.125130072
NP_001154818.1 207 GLY ASP 0 0.124366775
NP_001154818.1 226 LYS GLN 0 0.0647211298
NP_001154818.1 232 SER LEU 0 0.0906604752
NP_001154818.1 269 ALA THR 0 0.053373903
NP_001154818.1 336 ARG TRP 0 0.511417508
NP_001154818.1 415 VAL MET 0 0.143805295
NP_001154818.1 583 THR MET 0 0.158070251
NP_001154818.1 603 GLN ARG 0 0.338559628
NP_001154818.1 627 ARG CYS 0 0.442126393
NP_001154819.1 114 HIS TYR 0 0.178071991
NP_001154819.1 123 PRO SER 0 0.189568326
NP_001154819.1 146 LYS GLN 0 0.0486612581
NP_001154819.1 256 ARG TRP 0 0.408721358
NP_001154819.1 335 VAL MET 0 0.144457206
NP_001154819.1 373 VAL ILE 0 -0.00646136468
NP_001154819.1 405 ALA VAL 0 0.0681647211
NP_001154819.1 413 VAL ILE 0 -0.0496082529
NP_001154819.1 423 GLN PRO 0 0.426026016
NP_001154819.1 448 ASN LYS 0 0.140366301
NP_001154819.1 488 VAL MET 0 0.106321722
NP_001154819.1 503 THR MET 0 0.242595732
NP_001154819.1 523 GLN ARG 0 0.378592402
NP_001154819.1 525 ARG GLN 0 0.303851992
NP_001154945.1 284 ARG HIS 0 0.547624946
NP_001155003.1 143 THR MET 0 0.134191081
NP_001155003.1 146 ARG CYS 0 0.199188232
NP_001155003.1 164 ARG GLN 0 0.116677307
NP_001155003.1 209 LEU VAL 0 0.106750235
NP_001155003.1 333 VAL MET 0 0.106763728
NP_001155003.1 375 GLU LYS 0 0.253194988
NP_001155003.1 385 GLY SER 0 0.21014154
NP_001155178.1 57 SER LEU 0 0.0751200989
NP_001155178.1 60 ARG HIS 0 0.045143947
NP_001155178.1 67 ASN SER 0 0.114691257
NP_001155178.1 76 MET VAL 0 0.083007507
NP_001155220.1 127 LEU PRO 0 0.381439984
NP_001155220.1 135 ARG HIS 0 0.383081228
NP_001155220.1 14 VAL MET 0 0.252762169
NP_001155220.1 167 ARG GLN 0 0.145436749
NP_001155220.1 5 MET ILE 0 0.348822623
NP_001155238.1 10 ARG TRP 0 0.0772644132
NP_001155238.1 28 MET VAL 0 0.57936573
NP_001155238.1 306 ARG CYS 0 0.156594351
NP_001155238.1 64 ILE VAL 0 0.278156996
NP_001155238.1 95 GLY ARG 0 0.513311565
NP_001155280.1 266 HIS ASP 0 0.376050591
NP_001155280.1 521 GLY ALA 0 0.110513158
NP_001155280.1 577 VAL LEU 0 0.122207038
NP_001155280.1 836 ARG GLY 0 0.201555535
NP_001155291.1 120 LEU ARG 0 0.270740628
NP_001155291.1 628 ARG GLN 0 0.65433538
NP_001155291.1 695 LYS ARG 0 0.0195603352
NP_001155291.1 771 ARG TRP 0 0.356353551
NP_001155291.1 791 HIS ARG 0 0.347760856
NP_001155291.1 825 ARG GLN 0 0.493598282
NP_001155291.1 838 LYS GLU 0 0.332249582
NP_001155899.1 222 ASP GLU 0 0.0927723497
NP_001155899.1 226 VAL ALA 0 0.146371484
NP_001155899.1 264 SER THR 0 0.15504238
NP_001155899.1 271 MET THR 0 0.114835188
NP_001155899.1 283 SER LEU 0 0.0922227874
NP_001155899.1 309 THR ALA 0 0.0439076684
NP_001155899.1 355 TYR CYS 0 0.170965269
NP_001155899.1 366 THR ILE 0 0.113328554
NP_001155899.1 388 LEU VAL 0 0.0704447702
NP_001155899.1 422 ILE THR 0 0.0691445321
NP_001155899.1 536 LYS ARG 0 -0.0018459222
NP_001155899.1 595 MET VAL 0 0.00698322942
NP_001155899.1 603 GLN GLU 0 0.117468536
NP_001155899.1 824 LYS GLN 0 0.180466563
NP_001155899.1 984 GLY SER 0 0.0938657522
NP_001155899.1 991 SER ILE 0 0.107954077
NP_001155969.1 195 ILE MET 0 0.329191983
NP_001155970.1 195 ILE MET 0 0.329191983
NP_001156.1 260 LYS ARG 0 -0.000682852871
NP_001156.1 506 ALA PRO 0 0.660506129
NP_001156793.1 627 ALA VAL 0 0.102686942
NP_001156907.1 265 ASP ASN 0 0.0376632065
NP_001156907.1 489 LYS ASN 0 0.0935516879
NP_001157.1 453 MET VAL 0 0.257038593
NP_001157.1 549 PRO SER 0 0.292734891
NP_001157394.1 3 ASN THR 0 0.0328096859
NP_001157394.1 627 ARG HIS 0 0.365796179
NP_001157742.1 122 ILE VAL 0 0.263932198
NP_001157742.1 150 ARG GLN 0 0.350257069
NP_001157749.1 118 TRP ARG 1 0.805558443
NP_001157749.1 133 GLN PRO 1 0.470242858
NP_001157749.1 149 GLY GLU 1 0.559518099
NP_001157749.1 153 PRO LEU 1 0.587938011
NP_001157749.1 176 CYS ARG 1 0.738754332
NP_001157749.1 183 CYS ARG 1 0.728318989
NP_001157749.1 198 ASN ILE 0 0.166890636
NP_001157749.1 20 GLY ASP 1 0.832514465
NP_001157749.1 229 LEU PRO 1 0.698695362
NP_001157749.1 24 TYR HIS 1 0.562220097
NP_001157749.1 278 ILE ASN 1 0.492191106
NP_001157749.1 27 ASN LYS 1 0.667198539
NP_001157749.1 28 ARG CYS 1 0.795350969
NP_001157749.1 339 GLY ASP 1 0.665354908
NP_001157749.1 373 ALA ASP 1 0.661865234
NP_001157749.1 376 GLY SER 1 0.560221314
NP_001157749.1 429 GLU ALA 0 0.120696671
NP_001157749.1 54 SER ARG 1 0.75137037
NP_001157749.1 55 SER ARG 1 0.639708579
NP_001157749.1 68 GLY ARG 1 0.760708332
NP_001157749.1 81 SER PHE 0 0.345226258
NP_001157750.1 166 ARG HIS 0 0.573212862
NP_001157750.1 341 ALA VAL 0 0.324101985
NP_001157751.1 125 ASN ILE 0 0.10259182
NP_001157751.1 162 VAL LEU 0 0.201096714
NP_001157751.1 93 ARG HIS 0 0.371320426
NP_001157752.1 235 VAL LEU 0 0.249803424
NP_001157752.1 81 SER PHE 0 0.345226258
NP_001157915.1 758 ARG GLY 0 0.173239902
NP_001158091.1 191 HIS ASN 0 0.517065525
NP_001158091.1 375 VAL MET 0 0.409677207
NP_001158116.1 19 VAL ALA 0 0.19280827
NP_001158116.1 223 GLN LYS 0 0.154146329
NP_001158116.1 81 ILE VAL 0 0.0914560631
NP_001158116.1 85 CYS ARG 0 0.335700005
NP_001158145.1 186 GLY ARG 0 0.437018752
NP_001158145.1 189 GLN ARG 0 0.314013928
NP_001158145.1 193 ARG GLN 0 0.412761658
NP_001158145.1 48 ILE THR 0 0.105035953
NP_001158147.1 107 GLN HIS 0 0.0848213509
NP_001158147.1 20 LEU ARG 0 0.483051002
NP_001158147.1 222 GLY ARG 0 0.47497198
NP_001158147.1 279 ALA VAL 0 0.202245876
NP_001158147.1 43 ALA VAL 0 0.350896239
NP_001158147.1 71 SER PRO 0 0.187489539
NP_001158147.1 91 MET VAL 0 0.307897031
NP_001158160.1 23 GLU ASP 0 0.355086982
NP_001158160.1 34 THR MET 0 0.0776539817
NP_001158160.1 78 ARG GLN 0 0.0376324467
NP_001158162.1 11 LEU PHE 0 0.0297484025
NP_001158162.1 141 PRO LEU 0 0.193100676
NP_001158162.1 168 ALA VAL 0 0.197340667
NP_001158162.1 17 ALA GLU 0 0.272939533
NP_001158162.1 23 THR ILE 0 0.324939251
NP_001158162.1 71 ARG GLY 0 0.160612866
NP_001158167.1 122 THR MET 0 0.228152573
NP_001158167.1 42 PRO LEU 0 0.337171078
NP_001158167.1 61 ALA THR 0 0.106791332
NP_001158167.1 80 HIS PRO 0 0.367561966
NP_001158167.1 83 GLU VAL 0 0.112026885
NP_001158184.1 197 ASP HIS 0 0.0598980524
NP_001158184.1 219 ARG HIS 0 0.141516954
NP_001158184.1 34 ARG HIS 0 0.114930212
NP_001158184.1 59 VAL MET 0 0.49643901
NP_001158188.1 117 GLY SER 0 0.620428205
NP_001158188.1 195 ASN SER 0 0.439063311
NP_001158188.1 307 THR MET 0 0.0191188753
NP_001158188.1 335 VAL ILE 0 -0.0288792774
NP_001158188.1 348 ALA THR 0 0.0465651117
NP_001158188.1 425 ILE VAL 0 0.0296651628
NP_001158188.1 532 ILE THR 0 0.562099218
NP_001158188.1 541 ASP TYR 0 0.182049319
NP_001158188.1 582 ALA VAL 0 0.509109616
NP_001158188.1 672 LYS MET 0 0.00674553728
NP_001158188.1 676 ASN ASP 0 0.235963792
NP_001158203.1 115 GLY ASP 0 0.127350107
NP_001158203.1 150 ARG TRP 0 0.148628771
NP_001158283.1 47 ARG TRP 0 0.225298688
NP_001158727.1 16 ALA ASP 0 0.294971138
NP_001158727.1 177 SER LEU 0 0.131213516
NP_001158884.1 566 THR ILE 0 0.318493664
NP_001158884.1 711 HIS GLN 0 0.198004693
NP_001159432.1 11 PRO LEU 0 0.241698489
NP_001159432.1 210 ARG HIS 0 0.0483854264
NP_001159432.1 236 TRP CYS 0 0.663835466
NP_001159432.1 291 VAL LEU 0 0.364124656
NP_001159432.1 325 GLY SER 0 0.479155779
NP_001159432.1 518 TRP CYS 0 0.208178803
NP_001159432.1 647 ILE VAL 0 0.112319648
NP_001159432.1 724 ASN SER 0 0.390089959
NP_001159432.1 756 THR ILE 0 -0.0403899662
NP_001159432.1 762 PRO LEU 0 0.615104318
NP_001159432.1 802 ARG TRP 0 0.0508660637
NP_001159432.1 810 ARG CYS 0 -0.0215128902
NP_001159432.1 837 ILE THR 0 0.419676542
NP_001159434.1 115 TRP ARG 0 0.785841703
NP_001159434.1 171 PRO LEU 0 0.123471513
NP_001159434.1 175 ASP GLY 0 0.5611853
NP_001159434.1 343 HIS TYR 0 0.187740162
NP_001159434.1 356 ILE VAL 0 0.166922733
NP_001159434.1 424 ARG TRP 0 0.193339527
NP_001159434.1 52 SER PHE 0 0.257864088
NP_001159434.1 587 SER LEU 0 0.0540651605
NP_001159434.1 603 ARG GLN 0 0.0590941049
NP_001159434.1 673 MET THR 0 0.0852347091
NP_001159434.1 688 ARG HIS 0 0.757273674
NP_001159434.1 719 THR ALA 0 0.0541239642
NP_001159435.1 1011 ASN ILE 1 0.264583975
NP_001159435.1 101 ARG GLN 1 0.38320452
NP_001159435.1 112 THR ILE 1 0.232024148
NP_001159435.1 1231 SER ARG 1 0.785053432
NP_001159435.1 1233 GLY ARG 1 0.679737449
NP_001159435.1 1263 PHE LEU 1 0.6392712
NP_001159435.1 1265 LEU PRO 1 0.841676414
NP_001159435.1 1270 LYS THR 1 0.671332538
NP_001159435.1 1308 GLU ASP 0 0.244166359
NP_001159435.1 1353 VAL LEU 1 0.508097529
NP_001159435.1 1396 CYS GLY 1 0.697254777
NP_001159435.1 1428 VAL ALA 1 0.421506554
NP_001159435.1 1434 TRP ARG 1 0.848013222
NP_001159435.1 1450 GLN ARG 1 0.591740906
NP_001159435.1 1461 LEU ILE 1 0.427458048
NP_001159435.1 1463 PHE SER 1 0.595113754
NP_001159435.1 1465 ILE VAL 0 0.243394598
NP_001159435.1 1489 GLN LYS 1 0.647272646
NP_001159435.1 1575 ARG CYS 0 0.336943358
NP_001159435.1 1611 VAL PHE 1 0.755195379
NP_001159435.1 1632 PRO SER 1 0.746582866
NP_001159435.1 1648 ARG CYS 1 0.879223585
NP_001159435.1 1656 ILE MET 1 0.718675375
NP_001159435.1 1657 ARG CYS 1 0.825861692
NP_001159435.1 1674 GLY ARG 1 0.813352883
NP_001159435.1 1684 TYR CYS 1 0.8507424
NP_001159435.1 1692 PHE SER 1 0.661199272
NP_001159435.1 1709 THR ILE 1 0.804928958
NP_001159435.1 1749 GLY GLU 1 0.750025094
NP_001159435.1 177 GLY GLU 1 0.680906415
NP_001159435.1 190 TRP ARG 1 0.765847325
NP_001159435.1 1955 ILE THR 0 0.111062169
NP_001159435.1 23 ALA VAL 0 0.159850895
NP_001159435.1 252 ILE ASN 1 0.473864168
NP_001159435.1 265 GLY TRP 1 0.684774578
NP_001159435.1 280 TRP ARG 1 0.723717451
NP_001159435.1 297 THR ILE 1 0.1882689
NP_001159435.1 393 ARG HIS 1 0.41603896
NP_001159435.1 426 TYR ASN 1 0.483431101
NP_001159435.1 500 ARG GLN 0 0.0188398268
NP_001159435.1 535 ARG HIS 0 0.0437779427
NP_001159435.1 542 ARG GLN 0 0.0429190099
NP_001159435.1 604 ARG HIS 1 0.1103663
NP_001159435.1 714 MET ILE 0 0.0732195824
NP_001159435.1 772 LEU PRO 0 0.403075427
NP_001159435.1 78 GLU ASP 1 0.388253838
NP_001159435.1 79 ASP HIS 1 0.381266594
NP_001159435.1 808 THR SER 1 0.675810635
NP_001159435.1 859 ARG CYS 1 0.685996473
NP_001159435.1 902 PHE CYS 1 0.447901636
NP_001159435.1 906 VAL MET 0 0.434127271
NP_001159435.1 931 ARG CYS 1 0.630193293
NP_001159435.1 934 MET ILE 1 0.6158005
NP_001159435.1 939 HIS GLN 1 0.65292424
NP_001159435.1 944 VAL ALA 1 0.531761706
NP_001159435.1 946 ARG CYS 1 0.680306554
NP_001159435.1 946 ARG HIS 1 0.656456649
NP_001159435.1 946 ARG SER 1 0.656293511
NP_001159435.1 959 CYS ARG 1 0.657121837
NP_001159435.1 960 MET VAL 1 0.616774619
NP_001159435.1 985 ASN ILE 1 0.603159249
NP_001159435.1 986 LEU PHE 1 0.582186103
NP_001159475.1 105 GLY ARG 0 0.262369692
NP_001159475.1 121 LYS GLU 0 0.116085388
NP_001159475.1 178 GLU ASP 0 0.147754923
NP_001159477.1 214 VAL ILE 0 0.129034713
NP_001159528.1 137 THR MET 0 0.0696746856
NP_001159528.1 148 ARG CYS 0 0.31005621
NP_001159528.1 170 GLU VAL 0 0.10198734
NP_001159528.1 21 ALA VAL 0 0.0333307609
NP_001159528.1 264 VAL ILE 0 0.296198994
NP_001159528.1 35 ARG GLN 0 0.0873559713
NP_001159528.1 35 ARG TRP 0 0.131880403
NP_001159528.1 378 ASP GLY 0 0.132011101
NP_001159528.1 391 ALA THR 0 0.0934484974
NP_001159529.1 106 GLU VAL 0 0.0937503502
NP_001159529.1 124 THR MET 0 0.272899687
NP_001159529.1 21 ALA VAL 0 0.544295847
NP_001159529.1 241 VAL ILE 0 0.291387081
NP_001159529.1 324 ARG HIS 0 0.502116919
NP_001159529.1 35 ARG TRP 0 0.341262102
NP_001159529.1 368 ALA THR 0 0.0302891098
NP_001159529.1 371 LEU PHE 0 0.1952869
NP_001159529.1 392 VAL MET 0 0.0631640106
NP_001159529.1 73 THR MET 0 0.0561288521
NP_001159530.1 166 ILE THR 0 0.123325691
NP_001159530.1 230 THR MET 0 -0.0265565403
NP_001159530.1 260 ASN SER 0 0.105761729
NP_001159530.1 472 ARG HIS 0 0.293577969
NP_001159530.1 552 LEU ILE 0 0.38451761
NP_001159530.1 566 SER PHE 0 0.476495683
NP_001159530.1 74 GLY ARG 0 0.253835082
NP_001159530.1 76 ASP ASN 0 0.318846643
NP_001159576.1 150 ARG HIS 0 0.109801359
NP_001159576.1 159 THR MET 0 0.083184734
NP_001159576.1 180 VAL ILE 0 -0.0355213657
NP_001159576.1 192 PRO GLN 0 0.0805720389
NP_001159576.1 274 SER ARG 0 0.147346735
NP_001159576.1 444 ASN THR 0 0.118112877
NP_001159576.1 537 ARG GLY 0 0.0974432081
NP_001159576.1 569 ARG GLY 0 0.126442894
NP_001159576.1 743 VAL ILE 0 0.100668564
NP_001159592.1 236 LEU SER 0 0.445970803
NP_001159592.1 270 ILE THR 0 0.196798012
NP_001159592.1 277 LEU PHE 0 0.34381187
NP_001159592.1 2 GLY VAL 0 0.749175668
NP_001159592.1 362 ARG TRP 0 0.345530987
NP_001159592.1 74 ASP ASN 0 0.672070384
NP_001159592.1 94 GLU GLN 0 0.220658422
NP_001159647.1 42 ALA PRO 0 0.295877367
NP_001159647.1 82 CYS SER 0 0.146779731
NP_001159692.1 25 SER TRP 0 0.0795302466
NP_001159692.1 290 SER TYR 0 0.245561585
NP_001159692.1 4 THR SER 0 0.114287138
NP_001159719.1 202 ARG HIS 0 0.622980475
NP_001159719.1 273 GLY ASP 0 0.373826206
NP_001159719.1 297 SER TRP 0 0.357879341
NP_001159719.1 305 PRO LEU 0 0.270319283
NP_001159719.1 317 THR MET 0 0.276541203
NP_001159719.1 454 TYR HIS 0 0.0963496193
NP_001159719.1 486 GLY VAL 0 0.309497595
NP_001159719.1 766 VAL ILE 0 0.206472993
NP_001159777.1 24 HIS ASN 0 0.0846666172
NP_001159827.1 137 ARG TRP 0 0.17336221
NP_001159827.1 154 VAL ILE 0 0.0884258822
NP_001159827.1 21 TRP CYS 0 0.723606706
NP_001159827.1 236 ARG HIS 0 0.108597025
NP_001159827.1 270 ARG GLN 0 0.0692917183
NP_001159827.1 275 VAL MET 0 0.0350991897
NP_001159867.1 361 HIS GLN 0 0.0369847752
NP_001160.2 260 ALA PRO 0 0.375305206
NP_001160022.1 124 THR MET 0 -0.00363531453
NP_001160022.1 162 ASP ASN 0 0.239777803
NP_001160022.1 171 PRO ALA 0 0.000117053285
NP_001160022.1 219 THR ALA 0 -0.00364095368
NP_001160022.1 223 ARG CYS 0 0.0326893963
NP_001160022.1 70 PRO SER 0 0.442772359
NP_001160159.1 116 ILE THR 0 0.363456994
NP_001160159.1 167 ASN SER 0 0.440084577
NP_001160159.1 640 ILE VAL 0 0.235250384
NP_001160159.1 696 ARG HIS 0 0.0572580062
NP_001161.1 63 LYS THR 0 0.213443622
NP_001161046.1 14 ARG TRP 0 0.21759665
NP_001161046.1 152 PRO LEU 0 0.151237682
NP_001161046.1 60 GLU LYS 0 0.200752303
NP_001161051.1 123 SER LEU 0 0.25604111
NP_001161051.1 133 ALA VAL 0 0.467065275
NP_001161051.1 209 ASP TYR 0 0.10084261
NP_001161051.1 75 PRO SER 0 0.178576604
NP_001161054.1 195 LYS GLN 0 0.43554306
NP_001161054.1 299 ASP ASN 0 -0.00106837519
NP_001161054.1 300 PRO LEU 0 0.0171338376
NP_001161054.1 327 LYS GLU 0 -0.0113798482
NP_001161054.1 397 GLU LYS 0 0.00222755689
NP_001161054.1 499 GLN HIS 0 0.0459193364
NP_001161066.1 286 VAL ALA 0 0.024815103
NP_001161066.1 347 VAL MET 0 0.070907414
NP_001161066.1 449 ALA VAL 0 0.056343548
NP_001161066.1 457 GLY SER 0 0.386018485
NP_001161066.1 462 THR ASN 0 0.0590834841
NP_001161066.1 463 ASP ASN 0 0.104817599
NP_001161067.1 118 ARG GLN 0 0.101271734
NP_001161067.1 175 GLY ASP 0 0.72117424
NP_001161067.1 238 PRO SER 0 0.314862341
NP_001161067.1 261 MET THR 0 -0.00432789838
NP_001161089.1 115 VAL MET 0 0.0625714138
NP_001161089.1 185 TYR CYS 0 0.200971559
NP_001161089.1 223 SER ASN 0 0.0944072977
NP_001161089.1 228 VAL ALA 0 0.146053568
NP_001161089.1 270 SER LEU 0 0.158206806
NP_001161089.1 286 VAL ASP 0 0.195852041
NP_001161089.1 308 SER ASN 0 0.159142211
NP_001161089.1 376 ARG GLY 0 0.108151987
NP_001161089.1 509 LEU HIS 0 0.457252651
NP_001161089.1 513 ILE THR 0 0.300728828
NP_001161089.1 520 LYS GLU 0 0.455233753
NP_001161089.1 520 LYS THR 0 0.427703917
NP_001161089.1 557 ILE VAL 0 0.130126804
NP_001161089.1 618 VAL MET 0 0.325902611
NP_001161291.1 262 LYS ASN 0 0.168945238
NP_001161291.1 69 ALA THR 0 0.0338941738
NP_001161829.1 116 LEU PHE 0 0.0843974352
NP_001161829.1 191 LYS ASN 0 0.264504254
NP_001161829.1 223 ARG TRP 0 0.208756894
NP_001161829.1 303 GLY CYS 0 0.257194877
NP_001161829.1 330 LYS ASN 0 0.271233857
NP_001161829.1 414 GLU ASP 0 0.22926496
NP_001161829.1 82 ARG CYS 0 0.654706478
NP_001161829.1 92 ARG CYS 0 0.105282806
NP_001161871.1 26 ALA THR 0 0.272068352
NP_001161880.1 284 ASN TYR 0 0.340278268
NP_001161882.1 155 ILE VAL 0 0.0374730304
NP_001161882.1 269 ASN TYR 0 0.407822341
NP_001161882.1 293 ASP HIS 0 0.493627131
NP_001162.4 163 ASP ASN 0 0.341348261
NP_001162.4 166 ARG CYS 1 0.238830805
NP_001162.4 248 LEU PHE 1 0.267339468
NP_001162.4 252 LEU PHE 1 0.299463212
NP_001162.4 38 TRP SER 1 0.612266302
NP_001162580.1 154 GLU LYS 0 0.118320227
NP_001162580.1 20 ARG PRO 0 0.00938201416
NP_001162580.1 262 ARG CYS 0 0.197388098
NP_001162581.1 20 ARG PRO 0 0.00938201416
NP_001162581.1 242 GLY SER 0 0.339046836
NP_001162581.1 262 ARG CYS 0 0.197388098
NP_001162582.1 126 MET ILE 0 0.245818108
NP_001162582.1 204 SER ASN 0 0.0640087426
NP_001162582.1 259 ALA VAL 0 0.0426339582
NP_001162582.1 94 LEU PRO 0 0.265818298
NP_001163887.1 1057 GLU LYS 0 0.0635102168
NP_001163887.1 1078 ARG PRO 0 0.0434616432
NP_001163887.1 1078 ARG TRP 0 0.0549056418
NP_001163887.1 1080 ILE VAL 0 -0.045137845
NP_001163887.1 1186 GLY ARG 0 0.135432005
NP_001163887.1 1219 THR ALA 0 0.0971927047
NP_001163887.1 143 ALA THR 0 0.0982555971
NP_001163887.1 159 GLN LYS 0 0.138671234
NP_001163887.1 163 PRO ARG 0 0.15699178
NP_001163887.1 204 ASP ASN 0 0.139886096
NP_001163887.1 218 ARG GLY 0 0.138939127
NP_001163887.1 264 ARG GLN 0 0.104617625
NP_001163887.1 324 ARG TRP 0 0.0902528912
NP_001163887.1 335 GLY GLU 0 0.138932869
NP_001163887.1 386 GLY ARG 0 0.190420076
NP_001163887.1 453 GLN ARG 0 0.0267963558
NP_001163887.1 513 ASP GLU 0 0.00215731678
NP_001163887.1 524 ARG LYS 0 0.0116952565
NP_001163887.1 54 GLY ASP 0 0.261104047
NP_001163887.1 582 GLU ASP 0 0.107536659
NP_001163887.1 699 MET ILE 0 0.0932246968
NP_001163887.1 810 VAL MET 0 0.0875231475
NP_001163887.1 910 GLN ARG 0 0.469300687
NP_001163887.1 938 MET THR 0 0.0304401871
NP_001163887.1 93 THR MET 0 0.115887322
NP_001164058.1 117 MET VAL 0 0.00712925335
NP_001164058.1 334 GLY ARG 0 0.105669908
NP_001164058.1 372 THR ILE 0 0.150238335
NP_001164058.1 441 ILE SER 0 0.264016271
NP_001164058.1 451 ASN SER 0 0.0519873388
NP_001164058.1 487 TRP LEU 0 0.335025936
NP_001164058.1 87 THR PRO 0 0.356796205
NP_001164059.1 123 CYS ARG 0 0.476843685
NP_001164059.1 247 ARG HIS 0 -0.0229341816
NP_001164059.1 306 THR ILE 0 0.0272531975
NP_001164059.1 421 TRP LEU 0 0.246976048
NP_001164059.1 48 PHE TYR 0 0.11931932
NP_001164059.1 86 THR PRO 0 0.254548401
NP_001164059.1 9 LEU ILE 0 0.00510258228
NP_001164105.1 113 GLY CYS 0 0.708407342
NP_001164105.1 18 PRO THR 0 0.0422861949
NP_001164105.1 270 GLN HIS 0 0.108287692
NP_001164105.1 383 GLY GLU 0 0.442899793
NP_001164105.1 40 GLY ALA 0 0.532496214
NP_001164105.1 430 PRO LEU 0 0.19033365
NP_001164105.1 486 ARG HIS 0 0.570176661
NP_001164105.1 487 GLY SER 0 0.538381696
NP_001164105.1 72 GLN HIS 0 0.191113278
NP_001164209.1 558 ALA GLY 0 -0.00679725455
NP_001164269.1 271 PRO LEU 0 0.0537161119
NP_001164269.1 508 GLU LYS 0 0.155430108
NP_001164642.1 147 VAL ILE 0 0.108443826
NP_001164642.1 57 THR ALA 0 0.0889764503
NP_001164977.1 132 ASN ASP 0 0.0807897002
NP_001164980.1 7 VAL ALA 0 -0.0252433252
NP_001164980.1 80 ASN ASP 0 0.0793067813
NP_001164981.1 80 ASN ASP 0 0.0793067813
NP_001164981.1 87 ALA VAL 0 0.199265197
NP_001164982.1 113 ASN ASP 0 0.0800867081
NP_001164982.1 40 VAL ALA 0 0.0194946229
NP_001165081.1 101 PRO LEU 0 0.195282236
NP_001165081.1 118 VAL MET 0 0.108147554
NP_001165081.1 139 ARG GLY 0 0.161972523
NP_001165081.1 232 ASP ASN 0 0.119235672
NP_001165081.1 266 HIS PRO 0 0.205289379
NP_001165081.1 341 ARG CYS 0 0.174887985
NP_001165081.1 345 ILE PHE 0 0.175560921
NP_001165081.1 423 PRO ARG 0 0.140274867
NP_001165081.1 427 ALA THR 0 0.0312917493
NP_001165081.1 451 THR ASN 0 0.0521582365
NP_001165081.1 465 ALA VAL 0 0.0236097686
NP_001165081.1 485 GLY ASP 0 0.124403134
NP_001165081.1 492 ARG HIS 0 0.124194488
NP_001165081.1 496 VAL GLU 0 0.161208302
NP_001165081.1 541 VAL ILE 0 -0.00810116157
NP_001165081.1 54 GLY SER 0 0.0555964671
NP_001165081.1 55 VAL ILE 0 -0.0269108098
NP_001165081.1 640 VAL ILE 0 0.152415186
NP_001165094.1 167 VAL ILE 0 0.527392805
NP_001165094.1 34 GLY GLU 0 0.0345169567
NP_001165094.1 36 ASN ILE 0 0.00646337541
NP_001165095.1 108 ARG TRP 0 0.062344037
NP_001165095.1 136 ARG GLY 0 -0.0139351794
NP_001165095.1 147 LYS ARG 0 0.12117146
NP_001165097.1 108 ARG TRP 0 0.0760171711
NP_001165097.1 136 ARG GLY 0 0.0108670499
NP_001165100.1 108 ARG TRP 0 0.0800486952
NP_001165100.1 34 GLY GLU 0 0.054691337
NP_001165100.1 36 ASN ILE 0 0.00106238795
NP_001165101.1 108 ARG TRP 0 0.118005596
NP_001165101.1 36 ASN ILE 0 0.0752640218
NP_001165131.1 212 ALA VAL 0 0.612136781
NP_001165131.1 225 ARG HIS 0 0.117050253
NP_001165131.1 28 GLN GLU 0 0.641899705
NP_001165131.1 44 MET VAL 0 0.538836062
NP_001165285.1 100 VAL PHE 0 0.551614106
NP_001165285.1 117 ARG LYS 0 0.0682740137
NP_001165285.1 16 ARG CYS 0 0.584957421
NP_001165459.1 105 LEU ILE 0 0.460087955
NP_001165459.1 126 LEU VAL 0 0.139646918
NP_001165459.1 153 ALA THR 0 0.0835192949
NP_001165459.1 161 ARG GLN 0 0.263700247
NP_001165459.1 163 CYS SER 0 0.79183495
NP_001165459.1 192 ILE VAL 0 0.0365650393
NP_001165557.1 102 GLN HIS 0 0.352989852
NP_001165557.1 257 ILE VAL 0 0.0719673261
NP_001165557.1 90 SER PHE 0 0.11784891
NP_001165763.1 184 ILE MET 0 0.357360452
NP_001165763.1 194 ARG GLY 0 0.101495966
NP_001165763.1 376 VAL ALA 0 -0.0253859255
NP_001165763.1 81 TYR ASP 0 0.14725256
NP_001165780.1 141 GLU LYS 0 0.263033003
NP_001165780.1 181 GLY ARG 0 0.338184237
NP_001165780.1 18 ASP HIS 0 0.20017013
NP_001165780.1 215 ARG CYS 0 0.219331264
NP_001165780.1 240 GLY VAL 0 0.353700399
NP_001165780.1 307 PRO LEU 0 0.236586332
NP_001165780.1 375 ARG LYS 0 0.226906925
NP_001165780.1 415 LEU PHE 0 0.217628479
NP_001165780.1 476 MET VAL 0 0.226088256
NP_001165828.1 138 THR ASN 0 0.170271695
NP_001165828.1 23 ARG GLN 0 0.475535691
NP_001165828.1 35 ARG CYS 0 0.170116082
NP_001165883.1 103 VAL MET 0 0.0770121664
NP_001165883.1 161 LEU HIS 0 0.201696441
NP_001165883.1 175 ARG TRP 0 0.07542409
NP_001165883.1 179 MET ILE 0 0.172668681
NP_001165883.1 181 ARG GLN 1 0.509531379
NP_001165883.1 239 VAL ILE 1 -0.0267123021
NP_001165883.1 295 LEU GLN 0 0.00959304068
NP_001165883.1 328 MET THR 1 0.162861302
NP_001165883.1 342 GLU LYS 0 0.237875998
NP_001165883.1 347 GLU ALA 0 0.347180903
NP_001165883.1 468 ASP GLU 0 0.219217494
NP_001165883.1 92 ILE VAL 0 -0.0301982425
NP_001165901.1 158 ALA THR 0 0.286827713
NP_001165901.1 183 HIS PRO 0 0.399138689
NP_001165901.1 279 ASN SER 0 -0.0394407623
NP_001165901.1 310 ASN LYS 1 0.410249323
NP_001165901.1 324 MET THR 1 0.396213263
NP_001165901.1 325 ASN SER 0 0.350683242
NP_001165901.1 349 ARG GLN 0 -0.0483756773
NP_001165901.1 353 ILE LEU 0 0.00586721348
NP_001165901.1 356 ARG GLN 0 0.0161443185
NP_001165901.1 361 GLY SER 0 0.0532099865
NP_001165901.1 402 ARG CYS 1 0.599473476
NP_001165901.1 523 PHE LEU 0 0.38585183
NP_001165901.1 585 PRO LEU 1 0.571466148
NP_001165901.1 712 GLN PRO 1 0.292049259
NP_001165902.1 120 ASN SER 0 -0.037513461
NP_001165902.1 147 ARG TRP 0 0.386039972
NP_001165902.1 166 ASN SER 0 0.407330215
NP_001165902.1 194 ILE LEU 0 0.114108428
NP_001165902.1 261 MET VAL 0 0.177387401
NP_001165902.1 414 ARG CYS 0 0.474669486
NP_001165902.1 472 MET THR 0 0.361019254
NP_001165902.1 603 ILE THR 0 0.223201171
NP_001165902.1 98 ASP HIS 0 0.420283109
NP_001165907.1 160 ASP ASN 0 0.509387851
NP_001165907.1 290 ARG CYS 0 0.569875658
NP_001165907.1 353 GLU LYS 0 0.408045739
NP_001165907.1 514 ARG TRP 0 0.586320102
NP_001165907.1 566 ILE VAL 0 0.183307171
NP_001165907.1 762 ARG HIS 0 0.244810402
NP_001165907.1 841 TYR PHE 0 0.314957023
NP_001165907.1 921 VAL ILE 0 0.0896555856
NP_001165907.1 976 ASP TYR 0 0.175332561
NP_001165972.1 175 ASP ALA 0 -0.0120819602
NP_001165972.1 245 VAL ILE 0 -0.00171411724
NP_001165972.1 549 ILE THR 0 0.0875170827
NP_001165972.1 581 GLN LYS 0 0.200154349
NP_001165972.1 99 THR ILE 0 0.459938884
NP_001166114.1 108 ALA THR 0 0.556087613
NP_001166216.1 106 GLN HIS 0 0.127710417
NP_001166216.1 190 ARG GLN 0 0.246426031
NP_001166216.1 229 SER GLY 0 0.0506069362
NP_001166216.1 25 PRO HIS 0 0.558368683
NP_001166216.1 295 PRO LEU 0 0.388286322
NP_001166216.1 2 ALA VAL 0 0.352842808
NP_001166216.1 398 GLY GLU 0 0.201573208
NP_001166216.1 400 PHE LEU 0 0.266837925
NP_001166216.1 411 LYS ARG 0 0.0713274628
NP_001166216.1 426 VAL ILE 0 0.0676574856
NP_001166216.1 489 HIS GLN 0 0.420346498
NP_001166216.1 501 ILE VAL 0 0.064136669
NP_001166216.1 532 GLY ALA 0 0.154694811
NP_001166216.1 550 ARG GLN 0 0.298572719
NP_001166216.1 677 MET ILE 0 0.124790929
NP_001166216.1 708 ILE VAL 0 0.125407174
NP_001166217.1 146 VAL LEU 0 0.306361377
NP_001166217.1 172 ARG GLN 0 0.38726449
NP_001166217.1 239 THR ILE 0 0.0292054396
NP_001166217.1 277 PRO LEU 0 0.381061703
NP_001166217.1 28 ARG GLN 0 0.268184662
NP_001166217.1 415 PRO LEU 0 0.0538985394
NP_001166217.1 421 GLU ASP 0 0.163461149
NP_001166217.1 471 HIS GLN 0 0.396845162
NP_001166217.1 483 ILE VAL 0 0.041141443
NP_001166217.1 659 MET ILE 0 0.111775734
NP_001166217.1 683 ARG CYS 0 0.619309604
NP_001166217.1 690 ILE VAL 0 0.145858794
NP_001166237.1 24 SER GLY 0 0.0630500838
NP_001166237.1 450 THR MET 0 0.0252050627
NP_001166237.1 451 ALA VAL 0 0.0321153998
NP_001166237.1 614 ALA THR 0 -0.0215110965
NP_001166238.1 24 SER GLY 0 0.0284151062
NP_001166238.1 40 THR ILE 0 0.0888721123
NP_001166238.1 450 ALA VAL 0 0.1140742
NP_001166934.1 1097 GLU GLN 0 0.0803315938
NP_001166934.1 1105 PRO THR 0 0.0497093573
NP_001166934.1 1160 ALA THR 0 0.0960722119
NP_001166934.1 1217 GLU ASP 0 0.0061163567
NP_001166934.1 1321 ASP VAL 0 0.059844438
NP_001166934.1 1373 ILE VAL 0 0.136643469
NP_001166934.1 1484 MET ARG 0 0.434811741
NP_001166934.1 1537 ASP GLU 0 -0.011179884
NP_001166934.1 1595 ILE VAL 0 0.11153087
NP_001166934.1 1623 GLN LEU 0 0.293725967
NP_001166934.1 414 GLY ARG 0 0.197698757
NP_001166934.1 543 LYS ARG 0 0.150326237
NP_001166934.1 614 GLY VAL 0 0.284638911
NP_001166934.1 686 VAL MET 0 0.275635093
NP_001166934.1 881 THR MET 0 0.126097903
NP_001166934.1 907 ARG CYS 0 0.327794373
NP_001166934.1 948 ARG GLN 0 0.222357884
NP_001166937.1 193 SER PHE 0 0.473276943
NP_001166937.1 225 ARG TRP 0 0.222429276
NP_001166937.1 500 GLY ARG 0 0.403756499
NP_001166937.1 90 PHE LEU 0 0.106458105
NP_001166939.1 215 GLN ARG 0 0.18448326
NP_001166939.1 263 ALA SER 0 0.0933314562
NP_001166939.1 68 LYS ARG 0 0.681474984
NP_001166950.1 253 ASP GLU 0 0.100884862
NP_001166951.1 204 ASP GLU 0 0.157431602
NP_001167522.1 138 ALA VAL 0 0.372313261
NP_001167536.1 422 ARG HIS 0 0.0733091831
NP_001167536.1 54 ARG HIS 0 0.159871593
NP_001167536.1 59 ASP VAL 0 0.0614256673
NP_001167537.1 159 VAL MET 0 0.172033966
NP_001167537.1 683 PRO SER 0 0.354254335
NP_001167538.1 279 VAL MET 0 0.212779567
NP_001167538.1 455 ARG HIS 0 0.132001817
NP_001167538.1 803 PRO SER 0 0.170456156
NP_001167538.1 91 ARG GLN 0 0.0784362257
NP_001167538.1 92 ASP VAL 0 0.0713924617
NP_001167552.1 1052 ALA GLU 0 0.187088147
NP_001167552.1 281 ARG GLY 0 0.148554847
NP_001167552.1 364 ARG LYS 0 0.423634082
NP_001167555.1 221 THR PRO 0 0.0791474432
NP_001167555.1 438 ARG TRP 0 0.265115499
NP_001167561.1 109 ARG LEU 0 0.28842479
NP_001167561.1 127 ALA VAL 0 0.0401478112
NP_001167561.1 159 GLY SER 0 0.0183838438
NP_001167561.1 185 ARG CYS 0 0.135715812
NP_001167561.1 193 ASN SER 0 -0.0345850661
NP_001167561.1 215 ARG GLN 0 0.106560595
NP_001167561.1 222 SER LEU 0 0.302603036
NP_001167561.1 339 PRO LEU 0 0.223176107
NP_001167561.1 573 ALA THR 0 0.115497969
NP_001167561.1 578 ALA SER 0 0.13312687
NP_001167561.1 679 SER LEU 0 0.174364626
NP_001167561.1 756 VAL MET 0 0.47353369
NP_001167561.1 765 ARG LEU 0 0.416736782
NP_001167561.1 769 GLY ARG 0 0.839980841
NP_001167561.1 772 TYR CYS 0 0.3318142
NP_001167561.1 875 MET ILE 0 0.143715084
NP_001167566.1 1014 GLU GLN 0 0.0472815372
NP_001167566.1 137 LEU MET 0 0.029788604
NP_001167566.1 23 GLY ARG 0 0.131504118
NP_001167566.1 350 LYS GLU 0 0.0939670727
NP_001167566.1 371 SER PHE 0 0.0433273353
NP_001167566.1 486 LYS ARG 0 -0.0346054137
NP_001167566.1 597 SER TYR 0 0.0600982718
NP_001167566.1 737 ILE THR 0 0.0369528756
NP_001167566.1 739 THR ALA 0 -0.018328337
NP_001167566.1 773 GLN PRO 0 0.430412918
NP_001167566.1 787 GLN LYS 0 0.0127251353
NP_001167566.1 796 PRO ARG 0 0.0703621656
NP_001167566.1 838 ALA GLY 0 0.076398626
NP_001167597.1 416 ARG CYS 1 0.702510715
NP_001167597.1 435 LEU ILE 0 0.316273391
NP_001167597.1 451 PRO SER 0 0.579966426
NP_001167597.1 466 VAL ILE 0 0.0972415879
NP_001167598.1 209 ALA THR 0 0.0398988426
NP_001167598.1 451 PRO SER 0 0.579966426
NP_001167598.1 541 GLY GLU 0 0.0857991055
NP_001167599.1 209 ALA THR 0 0.0730082095
NP_001167599.1 466 VAL ILE 0 0.12235181
NP_001167599.1 541 GLY GLU 0 0.26261276
NP_001167599.1 555 ALA GLY 0 0.153854892
NP_001167599.1 62 TYR HIS 0 0.0531713068
NP_001167601.1 294 ILE THR 0 0.169141889
NP_001167601.1 431 LEU ILE 0 0.183669344
NP_001167601.1 462 VAL ILE 0 0.121290885
NP_001167601.1 496 ARG TRP 0 0.159421101
NP_001167618.1 179 VAL MET 0 0.0708730072
NP_001167621.1 109 GLU GLY 0 0.177145004
NP_001167621.1 190 ILE VAL 0 0.179348752
NP_001167621.1 36 ALA THR 0 0.359781206
NP_001167621.1 379 PRO LEU 0 0.028726615
NP_001167621.1 381 VAL ILE 0 -0.00976687763
NP_001167621.1 95 VAL PHE 0 0.478888124
NP_001167622.1 174 ASN LYS 0 0.0303384289
NP_001167622.1 245 THR SER 0 0.0653589442
NP_001167622.1 261 ILE VAL 0 -0.0255763344
NP_001167622.1 281 GLY GLU 0 0.0682252049
NP_001167622.1 293 PRO ALA 0 0.0249171052
NP_001167622.1 6 GLU GLY 0 0.189331457
NP_001170899.1 134 SER ARG 0 0.0626647472
NP_001170899.1 143 PRO THR 0 0.0650696754
NP_001170899.1 19 PRO SER 0 0.118029661
NP_001170899.1 253 ILE VAL 0 0.0750941187
NP_001170899.1 399 ARG LEU 0 0.412243813
NP_001170899.1 412 LEU ARG 0 0.709303021
NP_001170899.1 413 ARG TRP 0 0.108464107
NP_001170899.1 427 ASN SER 0 0.358523041
NP_001170899.1 469 ILE VAL 0 0.106780827
NP_001170899.1 515 VAL ILE 0 0.0173517261
NP_001170899.1 51 PRO LEU 0 0.0550937802
NP_001170899.1 703 VAL ILE 0 0.0921263695
NP_001170899.1 786 ASN SER 0 0.156763628
NP_001170899.1 793 GLU LYS 0 0.26355657
NP_001170902.1 100 SER ARG 0 0.134468243
NP_001170902.1 109 PRO THR 0 0.202026188
NP_001170902.1 183 ALA SER 0 0.170551613
NP_001170902.1 223 LEU VAL 0 0.616011739
NP_001170902.1 249 TYR ASN 0 0.599941373
NP_001170902.1 266 ILE VAL 0 0.300209194
NP_001170902.1 425 LEU ARG 0 0.707273781
NP_001170902.1 426 ARG TRP 0 0.137214378
NP_001170902.1 440 ASN SER 0 0.339915365
NP_001170902.1 465 PRO LEU 0 0.14878656
NP_001170902.1 537 ILE MET 0 0.0959400162
NP_001170902.1 595 ALA THR 0 0.57805872
NP_001170902.1 604 PRO LEU 0 0.227036402
NP_001170902.1 716 VAL ILE 0 0.0904877186
NP_001170991.1 100 ALA THR 0 0.274194926
NP_001170991.1 114 GLU LYS 0 0.252687305
NP_001170991.1 176 VAL ILE 0 0.270341069
NP_001170991.1 186 TYR HIS 0 0.192316696
NP_001170991.1 244 ARG TRP 0 0.318877369
NP_001170991.1 280 ARG GLN 0 0.164798632
NP_001170991.1 384 VAL ILE 0 0.400829285
NP_001170991.1 56 ALA GLY 0 0.18983537
NP_001170991.1 99 ALA THR 0 0.493210524
NP_001171033.1 119 LYS GLU 0 0.435173064
NP_001171033.1 173 ALA SER 0 0.0212455411
NP_001171033.1 232 VAL LEU 0 0.351143092
NP_001171033.1 383 LYS ARG 0 0.148835286
NP_001171033.1 449 ILE VAL 0 0.336332232
NP_001171033.1 457 ALA VAL 0 0.11385566
NP_001171033.1 464 HIS TYR 0 0.238905951
NP_001171033.1 550 ILE VAL 0 0.0753473416
NP_001171164.1 1548 PRO SER 0 0.0483642854
NP_001171164.1 225 TRP ARG 0 0.410500497
NP_001171164.1 544 SER LEU 0 0.0580243655
NP_001171164.1 585 ARG LYS 0 0.10989929
NP_001171164.1 98 ARG MET 0 0.149377316
NP_001171187.1 165 SER ARG 0 0.118402533
NP_001171187.1 287 LYS GLU 0 0.154057994
NP_001171187.1 290 PRO LEU 0 0.0403886326
NP_001171187.1 45 GLN ARG 0 0.082654275
NP_001171187.1 460 MET VAL 0 0.273293614
NP_001171271.1 221 ARG SER 0 0.129103273
NP_001171271.1 241 HIS PRO 0 0.584007144
NP_001171475.1 385 LYS ARG 0 0.0212318022
NP_001171475.1 390 ARG CYS 0 0.106758431
NP_001171475.1 392 ASN SER 0 0.0963781625
NP_001171475.1 405 PRO ARG 0 0.837102175
NP_001171475.1 490 ILE THR 0 0.124740154
NP_001171475.1 520 SER CYS 0 0.209283218
NP_001171475.1 654 ALA PRO 0 0.664700627
NP_001171475.1 74 ILE VAL 0 0.208110571
NP_001171478.1 159 PRO LEU 1 0.173617229
NP_001171478.1 170 ILE VAL 0 0.0156400278
NP_001171478.1 195 LYS ARG 0 0.0167533755
NP_001171478.1 218 ASN THR 0 0.134105936
NP_001171478.1 262 THR SER 0 0.0698692426
NP_001171478.1 275 LEU VAL 0 0.282539755
NP_001171478.1 39 ILE THR 0 0.131063119
NP_001171478.1 484 ARG LYS 0 0.0327198096
NP_001171478.1 500 VAL ALA 0 0.0805553868
NP_001171478.1 501 THR MET 1 0.41520521
NP_001171478.1 524 TYR CYS 1 0.271726817
NP_001171478.1 530 LEU PRO 1 0.594650507
NP_001171478.1 608 ASN SER 0 -0.025241062
NP_001171478.1 615 ALA ASP 0 0.310671359
NP_001171478.1 88 LEU VAL 0 0.316197783
NP_001171479.1 157 ALA THR 0 0.274582952
NP_001171479.1 211 LYS ARG 0 0.20238395
NP_001171479.1 224 ARG CYS 0 0.184433192
NP_001171479.1 286 ILE VAL 0 0.327163339
NP_001171479.1 471 GLY ARG 0 0.467482537
NP_001171479.1 62 GLU LYS 0 0.266236544
NP_001171525.1 81 SER PRO 0 0.10206984
NP_001171525.1 83 THR MET 0 0.0244538654
NP_001171526.1 667 PRO SER 0 0.150320128
NP_001171526.1 781 GLN LYS 0 0.244977742
NP_001171646.1 406 ARG SER 0 0.29989019
NP_001171650.1 151 HIS LEU 0 -0.0171156507
NP_001171650.1 204 LYS ASN 0 0.1964439
NP_001171651.1 235 THR MET 0 0.313556671
NP_001171651.1 320 THR MET 0 0.196255535
NP_001171651.1 463 ALA VAL 0 0.105360359
NP_001171651.1 486 ASN SER 0 0.551849246
NP_001171651.1 564 ARG HIS 0 0.258694082
NP_001171670.1 250 ASN TYR 0 0.309717953
NP_001171670.1 419 ARG LYS 0 0.356672764
NP_001171670.1 64 ILE VAL 0 0.0238544811
NP_001171672.1 244 GLY GLU 0 0.418337911
NP_001171672.1 398 ASN SER 0 0.0902358443
NP_001171672.1 592 MET ILE 0 0.0925422236
NP_001171672.1 678 ILE VAL 0 0.137950659
NP_001171761.1 149 ALA THR 0 -0.0138707226
NP_001171761.1 155 GLY SER 0 -0.0192683339
[truncated: 1,395,293 more chars]
