# Supplementary material for: ENTPRISE: An Algorithm for Predicting Human Disease-Associated Amino Acid Substitutions from Sequence Entropy and Predicted Protein Structures
Source: PLoS One. 2016 Mar 16;11(3):e0150965. doi: 10.1371/journal.pone.0150965 (PMC4794227; doi:10.1371/journal.pone.0150965)
Supplement: S1 File — (ZIP) [file pone.0150965.s004.zip › data/entprise_tr_dup_mut.txt]

# this set contains duplicated entries
NP_000006.2 280 VAL MET 0
NP_000006.2 57 ASP TYR 0
NP_000008.1 107 ARG CYS 1
NP_000008.1 111 SER PHE 1
NP_000008.1 139 TRP CYS 1
NP_000008.1 145 SER ILE 1
NP_000008.1 169 THR PRO 1
NP_000008.1 171 ARG TRP 0
NP_000008.1 177 TRP ARG 1
NP_000008.1 199 ALA VAL 1
NP_000008.1 209 GLY SER 0
NP_000008.1 274 GLY SER 1
NP_000008.1 276 ALA THR 0
NP_000008.1 325 ARG TRP 1
NP_000008.1 330 ARG CYS 1
NP_000008.1 331 ALA THR 1
NP_000008.1 344 GLU GLY 1
NP_000008.1 352 ALA SER 0
NP_000008.1 353 SER LEU 1
NP_000008.1 383 ARG CYS 1
NP_000008.1 386 ARG CYS 1
NP_000008.1 390 ILE MET 1
NP_000008.1 46 ARG TRP 1
NP_000010.1 127 ALA VAL 1
NP_000010.1 132 ALA GLY 1
NP_000010.1 158 ASN ASP 1
NP_000010.1 193 MET THR 1
NP_000010.1 208 ARG GLN 1
NP_000010.1 220 THR ALA 0
NP_000010.1 253 ASP GLU 1
NP_000010.1 281 ALA THR 0
NP_000010.1 282 ASN HIS 1
NP_000010.1 297 THR MET 1
NP_000010.1 301 ALA PRO 1
NP_000010.1 303 ARG TRP 0
NP_000010.1 347 ILE THR 1
NP_000010.1 353 ASN LYS 1
NP_000010.1 354 GLU VAL 1
NP_000010.1 379 GLY VAL 1
NP_000010.1 397 HIS ASP 1
NP_000010.1 400 HIS TYR 0
NP_000010.1 73 GLN PRO 1
NP_000010.1 93 ASN SER 1
NP_000012.1 105 PHE LEU 1
NP_000012.1 115 TYR CYS 1
NP_000012.1 117 PRO LEU 1
NP_000012.1 139 MET THR 1
NP_000012.1 139 MET VAL 1
NP_000012.1 143 ILE THR 1
NP_000012.1 146 MET VAL 1
NP_000012.1 147 THR ILE 1
NP_000012.1 157 ARG SER 0
NP_000012.1 163 HIS ARG 1
NP_000012.1 163 HIS TYR 1
NP_000012.1 165 TRP CYS 1
NP_000012.1 166 LEU PRO 1
NP_000012.1 169 SER LEU 1
NP_000012.1 174 LEU MET 1
NP_000012.1 214 HIS ASP 1
NP_000012.1 217 GLY ARG 1
NP_000012.1 227 ILE VAL 0
NP_000012.1 231 ALA THR 1
NP_000012.1 233 MET LEU 1
NP_000012.1 233 MET THR 1
NP_000012.1 250 LEU SER 1
NP_000012.1 262 LEU PHE 1
NP_000012.1 264 PRO LEU 1
NP_000012.1 267 PRO SER 1
NP_000012.1 267 PRO THR 1
NP_000012.1 271 LEU VAL 1
NP_000012.1 272 VAL ILE 0
NP_000012.1 278 ARG THR 1
NP_000012.1 280 GLU ALA 1
NP_000012.1 280 GLU GLY 1
NP_000012.1 282 LEU ARG 1
NP_000012.1 378 GLY GLU 1
NP_000012.1 384 GLY ALA 1
NP_000012.1 390 SER ILE 1
NP_000012.1 409 ALA THR 1
NP_000012.1 410 CYS TYR 1
NP_000012.1 426 ALA PRO 1
NP_000012.1 431 ALA GLU 1
NP_000012.1 436 PRO GLN 1
NP_000012.1 79 ALA VAL 1
NP_000012.1 96 VAL PHE 1
NP_000013.2 101 ARG LEU 1
NP_000013.2 101 ARG TRP 1
NP_000013.2 107 LEU PRO 1
NP_000013.2 142 ARG GLN 1
NP_000013.2 15 HIS ASP 1
NP_000013.2 179 ALA ASP 1
NP_000013.2 216 GLY ARG 1
NP_000013.2 233 THR ILE 1
NP_000013.2 235 ARG GLN 1
NP_000013.2 253 ARG TRP 0
NP_000013.2 274 PRO LEU 0
NP_000013.2 282 ARG GLN 1
NP_000013.2 297 PRO GLN 1
NP_000013.2 329 ALA VAL 1
NP_000013.2 37 ALA VAL 0
NP_000013.2 38 LEU PHE 0
NP_000013.2 74 GLY CYS 1
NP_000013.2 76 ARG TRP 0
NP_000013.2 83 ALA ASP 1
NP_000013.2 8 ASP ASN 0
NP_000013.2 97 TYR CYS 1
NP_000014.1 107 ALA VAL 0
NP_000014.1 117 ARG TRP 0
NP_000014.1 124 ILE THR 1
NP_000014.1 139 LEU ARG 1
NP_000014.1 158 LEU PHE 1
NP_000014.1 175 VAL ALA 1
NP_000014.1 194 GLU ASP 0
NP_000014.1 196 VAL ILE 1
NP_000014.1 208 THR ILE 1
NP_000014.1 215 SER PHE 1
NP_000014.1 218 SER ASN 0
NP_000014.1 221 ARG HIS 0
NP_000014.1 222 CYS TYR 1
NP_000014.1 224 GLN PRO 1
NP_000014.1 227 PRO ARG 1
NP_000014.1 235 THR ASN 1
NP_000014.1 238 PRO THR 1
NP_000014.1 242 VAL ALA 1
NP_000014.1 284 ARG CYS 1
NP_000014.1 30 PRO LEU 1
NP_000014.1 31 LEU PRO 1
NP_000014.1 34 ARG CYS 1
NP_000014.1 374 ARG CYS 0
NP_000014.1 62 TYR HIS 1
NP_000014.1 68 GLY GLU 1
NP_000014.1 74 ARG TRP 1
NP_000014.1 77 ARG CYS 0
NP_000014.1 89 LEU PRO 1
NP_000014.1 91 GLY ARG 1
NP_000014.1 93 ALA VAL 1
NP_000014.1 97 ASP GLY 1
NP_000014.1 98 ARG CYS 1
NP_000015.1 187 ASN SER 0
NP_000015.1 220 SER CYS 0
NP_000015.1 290 PHE SER 0
NP_000015.1 69 ASN SER 0
NP_000016.1 353 ARG CYS 0
NP_000016.1 38 ALA THR 0
NP_000018.2 100 GLY GLU 1
NP_000018.2 101 ALA VAL 1
NP_000018.2 126 LEU VAL 0
NP_000018.2 146 LEU VAL 0
NP_000018.2 149 THR SER 0
NP_000018.2 161 ARG GLN 1
NP_000018.2 18 GLN GLU 0
NP_000018.2 226 GLY ASP 1
NP_000018.2 252 GLY GLU 1
NP_000018.2 257 THR ILE 1
NP_000018.2 301 PHE SER 0
NP_000018.2 306 CYS ARG 1
NP_000018.2 72 SER PRO 1
NP_000018.2 96 THR SER 0
NP_000020.1 104 ALA THR 0
NP_000020.1 114 GLY CYS 0
NP_000020.1 137 THR MET 0
NP_000020.1 244 LEU ARG 0
NP_000020.1 268 MET ILE 0
NP_000020.1 268 MET THR 0
NP_000020.1 281 TYR CYS 0
NP_000020.1 335 PRO SER 0
NP_000020.1 347 PRO LEU 0
NP_000020.1 352 ASP ASN 0
NP_000020.1 392 LEU MET 0
NP_000020.1 409 LEU PRO 0
NP_000020.1 418 ARG CYS 0
NP_000020.1 50 THR SER 0
NP_000020.1 98 GLU LYS 0
NP_000023.2 170 ARG CYS 1
NP_000023.2 170 ARG HIS 1
NP_000023.2 170 ARG LEU 1
NP_000023.2 172 ALA THR 1
NP_000023.2 218 ARG HIS 0
NP_000023.2 299 LYS GLN 1
NP_000023.2 411 ARG CYS 1
NP_000023.2 416 GLY ASP 1
NP_000023.2 436 ARG TRP 1
NP_000023.2 448 ARG GLN 1
NP_000023.2 458 ARG HIS 1
NP_000023.2 64 SER PRO 0
NP_000024.2 102 VAL GLU 1
NP_000024.2 103 SER ARG 1
NP_000024.2 104 ARG CYS 1
NP_000024.2 105 THR ILE 1
NP_000024.2 105 THR PRO 1
NP_000024.2 108 SER TRP 1
NP_000024.2 113 ARG CYS 1
NP_000024.2 119 ALA ASP 1
NP_000024.2 13 ASN THR 0
NP_000024.2 141 ALA THR 1
NP_000024.2 148 ASN SER 1
NP_000024.2 149 SER ASN 1
NP_000024.2 152 ARG LEU 1
NP_000024.2 154 LEU PRO 1
NP_000024.2 160 LEU PRO 1
NP_000024.2 161 SER PRO 1
NP_000024.2 178 GLN GLU 1
NP_000024.2 189 ARG TRP 1
NP_000024.2 200 ASP ASN 1
NP_000024.2 213 SER CYS 1
NP_000024.2 214 ASN ASP 1
NP_000024.2 217 LYS GLU 1
NP_000024.2 218 PRO THR 1
NP_000024.2 220 LEU PRO 1
NP_000024.2 221 ASP GLY 1
NP_000024.2 229 LEU PRO 1
NP_000024.2 236 ARG HIS 1
NP_000024.2 253 LEU VAL 0
NP_000024.2 254 THR PRO 1
NP_000024.2 266 GLY ARG 1
NP_000024.2 271 GLU LYS 1
NP_000024.2 274 ARG TRP 1
NP_000024.2 277 GLY ARG 1
NP_000024.2 277 GLY TRP 1
NP_000024.2 281 TYR HIS 1
NP_000024.2 285 ARG PRO 1
NP_000024.2 291 GLU LYS 1
NP_000024.2 298 GLY ASP 1
NP_000024.2 302 GLU LYS 1
NP_000024.2 329 MET ARG 1
NP_000024.2 336 LYS MET 1
NP_000024.2 342 SER PRO 1
NP_000024.2 343 GLY ASP 1
NP_000024.2 343 GLY SER 1
NP_000024.2 389 ARG GLY 1
NP_000024.2 389 ARG HIS 1
NP_000024.2 401 ARG GLN 1
NP_000024.2 401 ARG TRP 1
NP_000024.2 404 SER PRO 1
NP_000024.2 501 MET LEU 1
NP_000024.2 503 LEU PRO 1
NP_000024.2 505 ILE MET 1
NP_000024.2 515 SER PHE 1
NP_000024.2 518 ARG GLN 1
NP_000024.2 525 PRO SER 1
NP_000024.2 540 PHE SER 1
NP_000024.2 543 PRO LEU 1
NP_000024.2 544 GLN ARG 1
NP_000024.2 545 ARG TRP 1
NP_000024.2 560 PRO LEU 1
NP_000024.2 566 MET LYS 1
NP_000024.2 591 ARG GLN 1
NP_000024.2 591 ARG TRP 1
NP_000024.2 606 SER PRO 1
NP_000024.2 613 ILE ASN 1
NP_000024.2 617 ARG CYS 1
NP_000024.2 617 ARG HIS 1
NP_000024.2 620 TYR CYS 1
NP_000024.2 626 ALA ASP 1
NP_000024.2 626 ALA THR 1
NP_000024.2 629 ASP HIS 1
NP_000024.2 630 GLU GLY 1
NP_000024.2 631 CYS TYR 1
NP_000024.2 632 THR ILE 1
NP_000024.2 635 VAL MET 1
NP_000024.2 638 ASP TYR 1
NP_000024.2 654 LEU PRO 1
NP_000024.2 658 THR ILE 1
NP_000024.2 668 THR ILE 1
NP_000024.2 669 HIS ARG 1
NP_000024.2 74 ARG TRP 1
NP_000024.2 97 HIS PRO 1
NP_000024.2 98 SER LEU 1
NP_000024.2 99 ALA ASP 1
NP_000030.1 126 ASP HIS 0
NP_000030.1 132 TRP ARG 1
NP_000030.1 165 LEU ARG 1
NP_000030.1 171 GLU VAL 0
NP_000030.1 180 VAL GLU 1
NP_000030.1 183 LEU PRO 1
NP_000030.1 188 ALA SER 0
NP_000030.1 198 LEU SER 1
NP_000030.1 202 LEU HIS 1
NP_000030.1 27 PRO HIS 0
NP_000030.1 27 PRO THR 0
NP_000030.1 50 GLY ARG 1
NP_000030.1 92 THR ILE 0
NP_000030.1 95 PHE TYR 0
NP_000030.1 99 LEU PRO 1
NP_000031.1 58 GLN LYS 1
NP_000035.2 159 ALA THR 1
NP_000035.2 196 GLN ARG 1
NP_000035.2 216 GLY ARG 1
NP_000035.2 229 THR CYS 1
NP_000035.2 235 ASN LYS 1
NP_000035.2 248 GLY VAL 1
NP_000035.2 257 LEU PRO 1
NP_000035.2 2 GLU LYS 1
NP_000035.2 355 GLU GLN 1
NP_000035.2 380 PRO ARG 1
NP_000035.2 385 ALA SER 0
NP_000035.2 396 GLY ARG 0
NP_000035.2 432 SER PHE 1
NP_000035.2 434 SER PHE 1
NP_000035.2 43 GLU GLY 1
NP_000035.2 451 GLY ASP 1
NP_000035.2 453 GLY SER 1
NP_000035.2 454 GLY SER 1
NP_000035.2 475 ALA VAL 1
NP_000035.2 506 GLY ASP 1
NP_000035.2 548 LEU PHE 1
NP_000035.2 549 PRO SER 1
NP_000035.2 54 LEU SER 1
NP_000035.2 563 CYS TYR 1
NP_000035.2 578 GLY ARG 1
NP_000035.2 581 LYS ARG 1
NP_000035.2 583 PHE SER 1
NP_000035.2 583 PHE TYR 1
NP_000035.2 584 PHE LEU 1
NP_000035.2 591 LYS GLU 1
NP_000035.2 598 SER GLY 1
NP_000035.2 604 ILE ASN 1
NP_000035.2 605 ASP TYR 1
NP_000035.2 609 ARG LYS 1
NP_000035.2 612 CYS TYR 1
NP_000035.2 615 CYS TYR 1
NP_000035.2 647 SER ASN 1
NP_000035.2 678 LEU PRO 1
NP_000035.2 681 ILE ASN 1
NP_000035.2 681 ILE THR 1
NP_000035.2 682 GLU ASP 1
NP_000035.2 688 ALA VAL 1
NP_000035.2 691 ASP VAL 1
NP_000035.2 696 ASP HIS 1
NP_000035.2 696 ASP TYR 1
NP_000035.2 703 SER CYS 1
NP_000035.2 706 ASN ILE 1
NP_000035.2 708 LEU ARG 1
NP_000035.2 709 GLY ALA 1
NP_000035.2 712 GLN GLU 1
NP_000035.2 713 LEU PHE 1
NP_000035.2 719 TRP SER 1
NP_000035.2 725 GLY ASP 1
NP_000035.2 725 GLY VAL 1
NP_000035.2 727 ARG LEU 0
NP_000035.2 732 ASP ASN 1
NP_000035.2 732 ASP TYR 1
NP_000035.2 734 GLN LEU 1
NP_000035.2 739 GLN ARG 1
NP_000035.2 741 SER CYS 1
NP_000035.2 742 TRP CYS 1
NP_000035.2 743 MET VAL 1
NP_000035.2 746 MET ILE 1
NP_000035.2 760 SER PHE 1
NP_000035.2 760 SER THR 1
NP_000035.2 764 TYR CYS 1
NP_000035.2 766 ALA THR 1
NP_000035.2 766 ALA VAL 1
NP_000035.2 767 PRO SER 1
NP_000035.2 773 GLU GLY 1
NP_000035.2 781 MET ILE 1
NP_000035.2 785 CYS TYR 1
NP_000035.2 788 MET ILE 1
NP_000035.2 788 MET LYS 1
NP_000035.2 789 ARG SER 1
NP_000035.2 794 GLU ASP 1
NP_000035.2 795 PHE SER 1
NP_000035.2 799 GLN GLU 1
NP_000035.2 804 GLU LYS 1
NP_000035.2 808 MET ARG 1
NP_000035.2 808 MET THR 1
NP_000035.2 818 PRO LEU 1
NP_000035.2 820 ASP GLY 1
NP_000035.2 821 GLY ALA 1
NP_000035.2 828 PHE VAL 1
NP_000035.2 831 LEU VAL 1
NP_000035.2 832 ARG GLN 1
NP_000035.2 832 ARG LEU 1
NP_000035.2 835 TYR CYS 1
NP_000035.2 839 LEU VAL 1
NP_000035.2 841 ARG GLY 1
NP_000035.2 841 ARG HIS 1
NP_000035.2 843 ILE ASN 1
NP_000035.2 855 ARG CYS 1
NP_000035.2 856 ARG CYS 1
NP_000035.2 856 ARG HIS 1
NP_000035.2 857 PHE LEU 1
NP_000035.2 863 LEU ARG 1
NP_000035.2 865 ASP ASN 1
NP_000035.2 865 ASP GLY 1
NP_000035.2 867 VAL MET 1
NP_000035.2 870 ILE MET 1
NP_000035.2 871 ALA GLY 1
NP_000035.2 872 ARG GLY 1
NP_000035.2 875 HIS ARG 1
NP_000035.2 878 THR ILE 1
NP_000035.2 882 LEU PRO 1
NP_000035.2 887 MET VAL 1
NP_000035.2 895 MET THR 1
NP_000035.2 895 MET VAL 1
NP_000035.2 899 ILE PHE 1
NP_000035.2 899 ILE THR 1
NP_000035.2 904 VAL MET 1
NP_000035.2 905 PRO HIS 1
NP_000035.2 905 PRO SER 1
NP_000036.2 11 ILE THR 1
NP_000036.2 179 LEU PHE 0
NP_000036.2 214 GLU LYS 0
NP_000036.2 21 ARG GLN 0
NP_000036.2 266 LYS ASN 0
NP_000036.2 318 LEU PRO 0
NP_000036.2 94 SER THR 0
NP_000037.2 116 PRO HIS 1
NP_000037.2 130 PRO LEU 1
NP_000037.2 132 LEU PRO 1
NP_000037.2 137 GLY VAL 1
NP_000037.2 138 TYR CYS 1
NP_000037.2 160 ARG GLN 1
NP_000037.2 171 GLY ASP 1
NP_000037.2 236 LEU PRO 1
NP_000037.2 268 GLY VAL 1
NP_000037.2 300 ASP GLU 1
NP_000037.2 302 GLY ARG 1
NP_000037.2 308 GLY ARG 1
NP_000037.2 312 TRP CYS 1
NP_000037.2 313 PRO ALA 1
NP_000037.2 315 ARG GLN 1
NP_000037.2 321 LEU PRO 1
NP_000037.2 358 VAL MET 0
NP_000037.2 376 VAL MET 0
NP_000037.2 384 SER ASN 0
NP_000037.2 405 CYS TYR 1
NP_000037.2 430 HIS ARG 1
NP_000037.2 430 HIS ASN 1
NP_000037.2 442 THR MET 1
NP_000037.2 481 PRO LEU 1
NP_000037.2 484 ARG GLY 0
NP_000037.2 498 LEU PRO 1
NP_000037.2 501 ARG HIS 0
NP_000037.2 516 ALA VAL 0
NP_000037.2 521 CYS TYR 1
NP_000037.2 531 PRO ARG 1
NP_000037.2 65 SER PHE 1
NP_000037.2 72 LEU GLN 1
NP_000037.2 83 ASP TYR 1
NP_000037.2 93 PRO SER 1
NP_000037.2 95 ARG GLN 1
NP_000037.2 96 SER ARG 1
NP_000037.2 98 LEU PRO 1
NP_000045.1 105 PHE VAL 1
NP_000045.1 106 ARG CYS 1
NP_000045.1 107 GLY GLU 1
NP_000045.1 112 CYS ARG 1
NP_000045.1 112 CYS TYR 1
NP_000045.1 126 SER PHE 1
NP_000045.1 127 SER PHE 1
NP_000045.1 128 TYR SER 1
NP_000045.1 132 ALA ASP 1
NP_000045.1 135 LEU PRO 1
NP_000045.1 137 ARG CYS 1
NP_000045.1 139 ARG SER 0
NP_000045.1 143 ARG PRO 1
NP_000045.1 167 SER LEU 1
NP_000045.1 167 SER THR 1
NP_000045.1 173 PRO SER 1
NP_000045.1 185 GLY CYS 1
NP_000045.1 187 SER ARG 1
NP_000045.1 191 ASP GLY 1
NP_000045.1 205 TYR CYS 1
NP_000045.1 206 VAL ASP 1
NP_000045.1 207 THR ASN 1
NP_000045.1 209 ILE PHE 1
NP_000045.1 214 PHE SER 1
NP_000045.1 215 VAL MET 0
NP_000045.1 219 LEU ARG 1
NP_000045.1 230 ARG PRO 1
NP_000045.1 282 LEU PRO 1
NP_000045.1 286 PRO ARG 1
NP_000045.1 286 PRO LEU 1
NP_000045.1 286 PRO SER 1
NP_000045.1 287 PHE LEU 1
NP_000045.1 292 LEU PRO 1
NP_000045.1 305 ALA THR 0
NP_000045.1 311 MET VAL 1
NP_000045.1 319 CYS ARG 1
NP_000045.1 321 ASN TYR 1
NP_000045.1 322 PRO SER 1
NP_000045.1 43 LEU PRO 1
NP_000045.1 44 LEU PRO 1
NP_000045.1 46 ILE LYS 1
NP_000045.1 55 ASN ASP 1
NP_000045.1 59 LEU PRO 1
NP_000045.1 62 LEU PRO 1
NP_000045.1 68 ARG GLN 0
NP_000045.1 84 ALA ASP 1
NP_000045.1 85 ASP ASN 1
NP_000045.1 92 GLN ARG 1
NP_000045.1 94 LEU GLN 1
NP_000045.1 95 PRO LEU 1
NP_000045.1 98 ALA PRO 1
NP_000048.1 1055 CYS SER 1
NP_000048.1 1205 VAL ILE 0
NP_000048.1 1321 VAL ILE 0
NP_000048.1 1341 ALA VAL 0
NP_000048.1 137 LYS ARG 0
NP_000048.1 1384 HIS ARG 0
NP_000048.1 140 GLU GLY 0
NP_000048.1 239 ASP HIS 0
NP_000048.1 298 THR MET 0
NP_000048.1 348 MET ILE 0
NP_000048.1 4 VAL ALA 0
NP_000048.1 534 ASN SER 0
NP_000048.1 591 ARG GLN 0
NP_000048.1 791 ARG CYS 0
NP_000048.1 839 LYS GLU 0
NP_000048.1 841 ILE THR 1
NP_000048.1 843 THR ILE 1
NP_000048.1 901 CYS TYR 1
NP_000048.1 947 ILE VAL 0
NP_000051.1 100 ALA THR 1
NP_000051.1 104 ASP TYR 1
NP_000051.1 109 VAL GLY 1
NP_000051.1 112 GLU LYS 1
NP_000051.1 114 GLY VAL 1
NP_000051.1 152 THR PRO 1
NP_000051.1 157 ARG CYS 1
NP_000051.1 157 ARG HIS 1
NP_000051.1 162 ALA VAL 1
NP_000051.1 176 LYS ASN 1
NP_000051.1 196 THR ARG 1
NP_000051.1 208 ASP TYR 1
NP_000051.1 211 ARG CYS 1
NP_000051.1 214 ASN SER 1
NP_000051.1 215 LEU PHE 1
NP_000051.1 218 GLU GLN 1
NP_000051.1 245 CYS TYR 1
NP_000051.1 253 PRO SER 1
NP_000051.1 278 LEU PRO 1
NP_000051.1 278 LEU VAL 1
NP_000051.1 289 ALA PRO 1
NP_000051.1 296 VAL GLY 1
NP_000051.1 303 HIS ARG 1
NP_000051.1 303 HIS TYR 0
NP_000051.1 311 SER ASN 1
NP_000051.1 312 GLY ASP 1
NP_000051.1 312 GLY SER 1
NP_000051.1 343 GLY VAL 0
NP_000051.1 369 PRO LEU 1
NP_000051.1 418 CYS SER 1
NP_000051.1 423 CYS ARG 1
NP_000051.1 423 CYS SER 1
NP_000051.1 424 CYS SER 1
NP_000051.1 438 TYR CYS 1
NP_000051.1 445 GLY VAL 1
NP_000051.1 447 HIS TYR 1
NP_000051.1 456 GLN HIS 0
NP_000051.1 457 VAL MET 1
NP_000051.1 463 CYS TYR 1
NP_000051.1 478 ALA THR 0
NP_000051.1 479 THR MET 0
NP_000051.1 485 HIS GLN 0
NP_000051.1 488 GLY ASP 1
NP_000051.1 497 PRO SER 1
NP_000051.1 504 MET LYS 1
NP_000051.1 511 GLN GLU 1
NP_000051.1 519 TYR CYS 0
NP_000051.1 530 LEU VAL 0
NP_000051.1 537 GLY VAL 1
NP_000051.1 538 ARG CYS 1
NP_000051.1 53 HIS GLN 1
NP_000051.1 543 ASP HIS 1
NP_000051.1 68 ILE VAL 0
NP_000051.1 71 LEU PRO 1
NP_000051.1 79 ARG HIS 1
NP_000051.1 88 GLN GLU 0
NP_000051.1 93 TYR CYS 1
NP_000051.1 97 VAL MET 1
NP_000053.2 118 THR ALA 0
NP_000053.2 146 LEU SER 1
NP_000053.2 149 PHE VAL 1
NP_000053.2 155 HIS ARG 1
NP_000053.2 156 ALA ASP 1
NP_000053.2 156 ALA PRO 1
NP_000053.2 156 ALA THR 0
NP_000053.2 170 SER PHE 1
NP_000053.2 189 THR ASN 1
NP_000053.2 218 VAL ASP 1
NP_000053.2 243 LEU PRO 1
NP_000053.2 250 VAL ASP 0
NP_000053.2 255 SER THR 1
NP_000053.2 258 ASN ILE 1
NP_000053.2 286 ARG CYS 1
NP_000053.2 291 ASN HIS 1
NP_000053.2 2 ALA VAL 0
NP_000053.2 301 THR ILE 1
NP_000053.2 303 PHE SER 1
NP_000053.2 308 THR SER 0
NP_000053.2 313 PHE LEU 1
NP_000053.2 330 TYR ASN 1
NP_000053.2 335 PHE CYS 1
NP_000053.2 342 ALA PRO 1
NP_000053.2 353 LEU PRO 1
NP_000053.2 389 SER PRO 1
NP_000053.2 396 LEU PRO 1
NP_000053.2 398 LEU GLN 1
NP_000053.2 399 PRO SER 1
NP_000053.2 402 LYS ILE 1
NP_000053.2 409 MET ARG 1
NP_000053.2 428 CYS ARG 1
NP_000053.2 441 MET THR 1
NP_000053.2 448 GLU GLN 1
NP_000053.2 454 VAL GLU 1
NP_000053.2 456 ALA GLU 1
NP_000053.2 465 ALA VAL 1
NP_000053.2 466 ARG CYS 1
NP_000053.2 466 ARG LEU 1
NP_000053.2 473 VAL GLU 1
NP_000053.2 477 PHE SER 1
NP_000053.2 481 LEU ARG 1
NP_000053.2 481 LEU PRO 1
NP_000053.2 489 PRO ARG 1
NP_000053.2 498 PRO SER 1
NP_000053.2 52 LYS ASN 0
NP_000053.2 56 VAL ALA 0
NP_000053.2 76 THR ILE 0
NP_000060.2 1015 GLY ARG 0
NP_000060.2 1067 THR ALA 0
NP_000060.2 1071 GLN ARG 0
NP_000060.2 1111 VAL MET 0
NP_000060.2 1112 TRP GLY 0
NP_000060.2 1138 GLN ARG 0
NP_000060.2 1142 GLN PRO 0
NP_000060.2 1195 ILE THR 0
NP_000060.2 1222 VAL ILE 0
NP_000060.2 1239 ARG HIS 1
NP_000060.2 1271 ALA THR 0
NP_000060.2 1354 THR SER 0
NP_000060.2 1391 TRP ARG 0
NP_000060.2 1493 ILE THR 0
NP_000060.2 149 THR ALA 0
NP_000060.2 1539 ARG CYS 0
NP_000060.2 1542 GLU LYS 0
NP_000060.2 1569 GLU LYS 0
NP_000060.2 1583 GLU LYS 0
NP_000060.2 1620 PRO ALA 0
NP_000060.2 1628 LEU PHE 0
NP_000060.2 1639 GLU VAL 0
NP_000060.2 1658 ARG CYS 0
NP_000060.2 1800 LEU SER 0
NP_000060.2 1859 ASP ASN 0
NP_000060.2 248 THR MET 0
NP_000060.2 256 ILE VAL 0
NP_000060.2 258 GLY ASP 0
NP_000060.2 386 LEU PRO 0
NP_000060.2 528 ARG HIS 1
NP_000060.2 557 ARG HIS 0
NP_000060.2 571 VAL ILE 0
NP_000060.2 630 PRO LEU 0
NP_000060.2 635 MET THR 0
NP_000060.2 683 ARG CYS 0
NP_000060.2 781 ILE MET 0
NP_000060.2 789 ARG CYS 0
NP_000060.2 888 SER GLY 0
NP_000060.2 987 HIS ARG 0
NP_000060.2 998 ASP ASN 0
NP_000061.1 103 PRO LEU 1
NP_000061.1 106 CYS SER 0
NP_000061.1 107 GLU LYS 0
NP_000061.1 110 ARG GLN 0
NP_000061.1 118 ARG GLY 1
NP_000061.1 133 ALA VAL 1
NP_000061.1 137 CYS ARG 1
NP_000061.1 139 THR ILE 1
NP_000061.1 147 ARG GLN 1
NP_000061.1 162 ILE LEU 1
NP_000061.1 165 PHE LEU 1
NP_000061.1 180 ASP ALA 1
NP_000061.1 182 LEU GLN 1
NP_000061.1 183 PRO LEU 1
NP_000061.1 189 LEU PRO 1
NP_000061.1 192 THR ILE 1
NP_000061.1 201 TRP ARG 1
NP_000061.1 204 LEU VAL 1
NP_000061.1 206 GLU LYS 1
NP_000061.1 211 LYS ASN 1
NP_000061.1 217 GLU LYS 1
NP_000061.1 225 THR ARG 1
NP_000061.1 230 ASP GLY 1
NP_000061.1 233 GLY VAL 1
NP_000061.1 236 ALA THR 0
NP_000061.1 248 MET ARG 1
NP_000061.1 252 MET ARG 1
NP_000061.1 252 MET LYS 1
NP_000061.1 254 LYS GLU 1
NP_000061.1 255 ALA PRO 1
NP_000061.1 260 SER PHE 1
NP_000061.1 264 CYS TYR 1
NP_000061.1 277 SER PHE 0
NP_000061.1 319 PRO LEU 1
NP_000061.1 320 VAL PHE 1
NP_000061.1 329 GLY ARG 1
NP_000061.1 336 TYR ASN 1
NP_000061.1 353 LEU PRO 1
NP_000061.1 354 VAL ALA 1
NP_000061.1 355 ARG GLY 1
NP_000061.1 355 ARG TRP 1
NP_000061.1 357 ARG GLN 1
NP_000061.1 357 ARG TRP 1
NP_000061.1 367 GLY SER 1
NP_000061.1 386 ARG CYS 1
NP_000061.1 398 TRP ARG 1
NP_000061.1 419 ASP GLU 1
NP_000061.1 420 ALA ASP 1
NP_000061.1 440 ARG TRP 1
NP_000061.1 445 GLY ARG 1
NP_000061.1 447 CYS ARG 1
NP_000061.1 448 ARG CYS 1
NP_000061.1 448 ARG HIS 1
NP_000061.1 452 ASP HIS 1
NP_000061.1 461 ARG CYS 1
NP_000061.1 479 SER GLY 1
NP_000061.1 484 LEU MET 1
NP_000061.1 489 ARG GLN 1
NP_000061.1 490 ARG GLN 1
NP_000061.1 493 ARG GLN 0
NP_000061.1 496 GLY ARG 1
NP_000061.1 502 ILE THR 1
NP_000061.1 525 PHE SER 1
NP_000061.1 537 TYR CYS 1
NP_000061.1 53 ILE VAL 0
NP_000061.1 541 ARG GLN 1
NP_000061.1 553 GLU LYS 1
NP_000061.1 55 GLY ARG 1
NP_000061.1 560 THR ALA 0
NP_000061.1 567 GLY TRP 1
NP_000061.1 569 PHE SER 1
NP_000061.1 581 SER CYS 1
NP_000061.1 603 ILE VAL 0
NP_000061.1 606 SER LEU 0
NP_000061.1 609 ALA GLU 1
NP_000061.1 662 ALA SER 1
NP_000061.1 669 CYS SER 1
NP_000061.1 702 ALA VAL 1
NP_000061.1 705 ASP HIS 1
NP_000061.1 706 THR LYS 1
NP_000061.1 716 GLU ASP 1
NP_000061.1 754 ALA THR 0
NP_000061.1 757 HIS TYR 0
NP_000061.1 769 ARG GLN 1
NP_000061.1 774 HIS ASP 1
NP_000061.1 777 ILE THR 1
NP_000061.1 778 ASP ASN 0
NP_000061.1 779 PHE ILE 1
NP_000061.1 77 ASP ASN 1
NP_000061.1 780 ASP HIS 1
NP_000061.1 78 PRO THR 0
NP_000061.1 797 HIS PRO 1
NP_000061.1 798 ALA GLU 1
NP_000061.1 79 GLU GLN 1
NP_000061.1 807 ILE THR 1
NP_000061.1 87 LEU VAL 1
NP_000061.1 89 TYR CYS 1
NP_000061.1 97 PHE LEU 1
NP_000061.1 98 VAL ILE 1
NP_000064.1 131 VAL PHE 0
NP_000066.1 122 ARG HIS 0
NP_000066.1 209 ARG CYS 0
NP_000066.1 24 ARG CYS 1
NP_000066.1 255 ARG HIS 0
NP_000066.1 296 HIS TYR 0
NP_000066.1 41 ASN SER 1
NP_000066.1 52 SER ASN 1
NP_000066.1 65 ALA VAL 0
NP_000066.1 82 ARG GLN 0
NP_000067.1 316 ARG TRP 1
NP_000067.1 33 LEU ARG 1
NP_000067.1 70 PRO LEU 1
NP_000069.2 154 ARG GLN 0
NP_000069.2 154 ARG TRP 0
NP_000069.2 15 ALA GLY 0
NP_000069.2 168 LEU PRO 1
NP_000069.2 299 ARG CYS 1
NP_000069.2 331 GLY SER 0
NP_000069.2 358 ASN SER 0
NP_000069.2 385 VAL MET 0
NP_000069.2 422 VAL ILE 0
NP_000069.2 450 MET ILE 0
NP_000069.2 455 VAL MET 0
NP_000069.2 468 ARG GLN 0
NP_000069.2 486 VAL MET 0
NP_000069.2 48 ILE MET 0
NP_000069.2 52 PHE LEU 0
NP_000070.1 152 VAL LEU 1
NP_000070.1 173 GLY SER 1
NP_000070.1 176 VAL MET 1
NP_000070.1 18 VAL LEU 0
NP_000070.1 226 VAL ILE 0
NP_000070.1 229 ARG LEU 1
NP_000070.1 237 ASN LYS 1
NP_000070.1 276 PHE LEU 1
NP_000070.1 289 SER ILE 1
NP_000070.1 305 VAL ILE 1
NP_000070.1 316 ILE LEU 1
NP_000070.1 333 ARG TRP 1
NP_000070.1 380 MET THR 0
NP_000070.1 381 GLY SER 0
NP_000070.1 388 LYS GLN 0
NP_000070.1 422 VAL PHE 1
NP_000070.1 94 GLY CYS 1
NP_000071.1 117 ASP TYR 0
NP_000071.1 126 ALA SER 0
NP_000071.1 134 GLY SER 0
NP_000071.1 148 CYS SER 1
NP_000071.1 163 SER TRP 0
NP_000071.1 167 ARG LEU 1
NP_000071.1 179 THR PRO 1
NP_000071.1 195 ASP ASN 1
NP_000071.1 202 ASN TYR 1
NP_000071.1 241 LEU PHE 1
NP_000071.1 265 PRO LEU 1
NP_000071.1 26 ARG HIS 0
NP_000071.1 279 VAL LEU 1
NP_000071.1 279 VAL PHE 1
NP_000071.1 284 THR PRO 1
NP_000071.1 285 VAL ALA 1
NP_000071.1 331 ARG TRP 1
NP_000071.1 351 PRO LEU 1
NP_000071.1 359 PRO LEU 0
NP_000071.1 35 TYR HIS 0
NP_000071.1 40 ARG TRP 1
NP_000071.1 421 ARG HIS 0
NP_000071.1 431 ALA PRO 1
NP_000071.1 71 THR PRO 1
NP_000071.1 98 LEU PRO 1
NP_000073.1 150 SER CYS 0
NP_000073.1 200 TYR CYS 0
NP_000073.1 202 LEU SER 1
NP_000073.1 219 ALA PRO 0
NP_000073.1 266 ASP GLY 1
NP_000073.1 373 ASP TYR 0
NP_000073.1 42 HIS ARG 0
NP_000073.1 51 ILE VAL 0
NP_000073.1 59 MET LEU 0
NP_000074.2 105 ARG CYS 0
NP_000074.2 106 LEU VAL 0
NP_000074.2 118 TRP GLY 0
NP_000074.2 154 GLN ARG 0
NP_000074.2 189 SER CYS 1
NP_000074.2 189 SER PHE 1
NP_000074.2 268 THR MET 1
NP_000074.2 280 GLY TRP 0
NP_000074.2 287 LEU ILE 1
NP_000074.2 289 SER ASN 1
NP_000074.2 305 GLY GLU 1
NP_000074.2 310 THR MET 1
NP_000074.2 320 ALA VAL 1
NP_000074.2 321 VAL LEU 1
NP_000074.2 355 GLY GLU 1
NP_000074.2 373 MET LEU 1
NP_000074.2 402 ALA VAL 1
NP_000074.2 408 PRO ALA 1
NP_000074.2 412 GLN PRO 1
NP_000074.2 448 VAL MET 0
NP_000074.2 471 SER PHE 1
NP_000074.2 485 MET VAL 0
NP_000074.2 494 PHE LEU 0
NP_000074.2 499 GLY ARG 1
NP_000074.2 531 ALA VAL 1
NP_000074.2 551 GLY ASP 1
NP_000074.2 553 ILE PHE 1
NP_000074.2 575 PRO SER 1
NP_000074.2 5 ARG GLN 0
NP_000074.2 606 GLU LYS 0
NP_000074.2 614 LYS MET 1
NP_000074.2 631 THR ILE 1
NP_000074.2 644 ASP GLY 1
NP_000074.2 646 MET ILE 1
NP_000074.2 664 HIS TYR 0
NP_000074.2 673 ALA PRO 0
NP_000074.2 727 PRO LEU 0
NP_000074.2 736 THR ILE 0
NP_000074.2 781 PRO SER 0
NP_000074.2 788 GLN PRO 0
NP_000074.2 811 SER THR 0
NP_000074.2 859 GLY ASP 1
NP_000074.2 883 PRO THR 1
NP_000074.2 88 VAL MET 0
NP_000074.2 932 PRO LEU 1
NP_000074.2 945 GLY VAL 0
NP_000074.2 950 GLU LYS 0
NP_000074.2 955 GLU LYS 0
NP_000075.1 101 CYS TYR 1
NP_000075.1 203 SER LEU 1
NP_000075.1 219 CYS ARG 1
NP_000075.1 244 SER LEU 1
NP_000075.1 260 GLY VAL 1
NP_000075.1 261 GLY ARG 1
NP_000075.1 267 GLU ALA 1
NP_000075.1 270 SER GLY 1
NP_000075.1 273 PHE LEU 1
NP_000075.1 324 LEU ARG 1
NP_000075.1 333 GLY ARG 1
NP_000075.1 340 ASN LYS 1
NP_000075.1 345 ARG GLN 0
NP_000075.1 462 GLY ASP 1
NP_000075.1 504 MET LYS 1
NP_000075.1 512 GLY ARG 1
NP_000075.1 513 GLY ARG 1
NP_000075.1 516 ARG TRP 1
NP_000075.1 524 ILE LYS 1
NP_000075.1 57 GLY VAL 1
NP_000075.1 58 TRP CYS 1
NP_000075.1 58 TRP LEU 1
NP_000075.1 657 THR SER 0
NP_000075.1 725 LYS GLU 1
NP_000076.2 104 VAL ILE 0
NP_000076.2 124 PRO LEU 1
NP_000076.2 334 VAL LEU 0
NP_000076.2 419 ILE VAL 0
NP_000076.2 432 TYR HIS 1
NP_000076.2 438 ARG CYS 1
NP_000076.2 469 ALA THR 0
NP_000076.2 88 SER ARG 0
NP_000082.2 1167 GLY ARG 1
NP_000082.2 1209 MET ILE 0
NP_000082.2 1219 GLY CYS 1
NP_000082.2 1241 ARG HIS 0
NP_000082.2 1242 GLY ASP 1
NP_000082.2 1269 ASP GLU 0
NP_000082.2 1277 GLY SER 0
NP_000082.2 1412 GLY VAL 1
NP_000082.2 1432 ARG HIS 0
NP_000082.2 1474 LEU PRO 0
NP_000082.2 1504 PHE LEU 0
NP_000082.2 1661 ARG CYS 1
NP_000082.2 291 GLY GLU 1
NP_000082.2 297 GLY GLU 1
NP_000082.2 326 ASP TYR 0
NP_000082.2 38 GLN GLU 0
NP_000082.2 532 GLY CYS 1
NP_000082.2 574 PRO LEU 0
NP_000082.2 780 GLY GLU 1
NP_000082.2 853 GLY ARG 1
NP_000082.2 871 GLY CYS 1
NP_000082.2 938 ASP GLY 0
NP_000083.3 1010 PRO LEU 0
NP_000083.3 1412 GLY GLU 0
NP_000083.3 1450 ILE THR 0
NP_000083.3 1474 THR MET 0
NP_000083.3 1552 MET ILE 0
NP_000083.3 1572 PRO LEU 1
NP_000083.3 1575 ALA VAL 0
NP_000083.3 1587 PRO ARG 0
NP_000083.3 276 GLY ALA 0
NP_000083.3 295 ILE VAL 0
NP_000083.3 438 PRO LEU 0
NP_000083.3 466 GLY ARG 0
NP_000083.3 664 ASP ASN 0
NP_000083.3 69 PRO THR 0
NP_000083.3 715 ALA VAL 0
NP_000083.3 877 ARG GLN 0
NP_000083.3 877 ARG TRP 0
NP_000083.3 897 GLY GLU 1
NP_000083.3 960 GLY ARG 1
NP_000084.3 1263 PRO LEU 0
NP_000084.3 135 SER PHE 0
NP_000084.3 1457 PRO LEU 0
NP_000084.3 1459 GLY SER 0
NP_000084.3 1503 ARG CYS 0
NP_000084.3 150 GLU GLY 0
NP_000084.3 1529 PRO HIS 0
NP_000084.3 1709 ARG HIS 0
NP_000084.3 170 LEU VAL 0
NP_000084.3 1732 ARG TRP 0
NP_000084.3 192 ASP ASN 0
NP_000084.3 193 ARG HIS 0
NP_000084.3 199 ILE MET 0
NP_000084.3 200 ASP ASN 0
NP_000084.3 336 GLY ARG 0
NP_000084.3 388 ASN SER 0
NP_000084.3 93 ALA VAL 0
NP_000084.3 951 ASN SER 0
NP_000086.2 132 ASN LYS 0
NP_000086.2 171 ALA THR 0
NP_000086.2 272 LEU PRO 1
NP_000086.2 276 PRO ARG 1
NP_000086.2 285 ARG PRO 0
NP_000086.2 290 ASP ASN 1
NP_000086.2 292 CYS TRP 1
NP_000086.2 298 SER LEU 1
NP_000086.2 309 GLY ARG 1
NP_000086.2 310 ASP VAL 1
NP_000086.2 342 ASP TYR 1
NP_000086.2 349 ASP VAL 1
NP_000086.2 361 ASP VAL 1
NP_000086.2 374 ASP ASN 1
NP_000086.2 376 ASP ASN 1
NP_000086.2 376 ASP VAL 1
NP_000086.2 381 ARG CYS 0
NP_000086.2 385 ASP ASN 1
NP_000086.2 387 CYS GLY 1
NP_000086.2 401 ASP ASN 1
NP_000086.2 407 CYS PHE 1
NP_000086.2 410 CYS TYR 1
NP_000086.2 427 GLY GLU 1
NP_000086.2 437 ASP GLY 1
NP_000086.2 440 GLY GLU 1
NP_000086.2 454 SER ARG 1
NP_000086.2 465 GLY ARG 1
NP_000086.2 465 GLY CYS 1
NP_000086.2 465 GLY VAL 1
NP_000086.2 471 ASP ALA 1
NP_000086.2 471 ASP GLY 1
NP_000086.2 479 ASP HIS 1
NP_000086.2 479 ASP TYR 1
NP_000086.2 484 CYS GLY 1
NP_000086.2 492 GLN PRO 1
NP_000086.2 504 CYS SER 1
NP_000086.2 509 ASP ALA 1
NP_000086.2 509 ASP GLU 1
NP_000086.2 511 ASP HIS 1
NP_000086.2 511 ASP TYR 1
NP_000086.2 523 ASN LYS 1
NP_000086.2 529 THR ILE 1
NP_000086.2 545 ALA VAL 0
NP_000086.2 555 ASN LYS 1
NP_000086.2 585 THR MET 1
NP_000086.2 718 ARG PRO 1
NP_000086.2 751 THR SER 0
NP_000086.2 755 ARG TRP 0
NP_000089.1 103 ASP GLU 0
NP_000089.1 113 SER LEU 1
NP_000089.1 118 ASP GLY 0
NP_000089.1 120 TYR CYS 1
NP_000089.1 124 ARG GLN 1
NP_000089.1 213 ASP GLY 1
NP_000089.1 214 MET THR 1
NP_000089.1 227 PRO LEU 1
NP_000089.1 255 ASP GLY 0
NP_000089.1 274 LYS MET 1
NP_000089.1 296 ARG GLN 1
NP_000089.1 304 GLN HIS 0
NP_000089.1 311 ASN SER 0
NP_000089.1 328 ASP GLY 1
NP_000089.1 332 ILE LEU 0
NP_000089.1 352 PHE CYS 0
NP_000089.1 358 LEU PHE 0
NP_000089.1 368 VAL ILE 0
NP_000089.1 383 PHE TYR 1
NP_000089.1 397 VAL ILE 0
NP_000089.1 416 ASN SER 0
NP_000089.1 448 PHE LEU 1
NP_000089.1 479 TYR PHE 1
NP_000089.1 480 GLY ARG 0
NP_000089.1 487 GLU LYS 1
NP_000089.1 507 VAL ILE 0
NP_000089.1 545 GLU ALA 0
NP_000089.1 550 GLN ARG 1
NP_000089.1 560 ARG GLN 0
NP_000089.1 576 ASP GLY 1
NP_000089.1 588 SER CYS 0
NP_000089.1 604 PRO SER 1
NP_000089.1 608 ASP HIS 1
NP_000089.1 628 TYR SER 1
NP_000089.1 655 SER PRO 0
NP_000089.1 67 ALA GLY 0
NP_000089.1 84 CYS ARG 1
NP_000093.1 174 ALA GLU 1
NP_000093.1 209 LEU PRO 1
NP_000093.1 22 CYS TRP 0
NP_000093.1 239 ARG GLN 1
NP_000093.1 266 LEU MET 0
NP_000093.1 329 TYR ASN 0
NP_000093.1 347 ARG CYS 1
NP_000093.1 362 ARG CYS 1
NP_000093.1 362 ARG HIS 1
NP_000093.1 398 ALA VAL 1
NP_000093.1 416 ARG CYS 1
NP_000093.1 416 ARG HIS 1
NP_000093.1 417 PHE CYS 1
NP_000093.1 428 PRO LEU 1
NP_000093.1 434 PRO LEU 1
NP_000093.1 449 ARG CYS 1
NP_000093.1 496 ARG HIS 1
NP_000093.1 64 TYR SER 1
NP_000093.1 90 GLY ASP 1
NP_000093.1 93 PHE CYS 1
NP_000093.1 96 ARG TRP 1
NP_000094.2 159 ARG CYS 0
NP_000094.2 201 THR MET 0
NP_000094.2 244 TYR HIS 0
NP_000094.2 264 ARG CYS 0
NP_000094.2 365 ARG TRP 0
NP_000094.2 442 ILE VAL 0
NP_000095.2 117 ARG PRO 1
NP_000095.2 117 ARG TRP 1
NP_000095.2 118 PRO THR 1
NP_000095.2 132 MET ARG 1
NP_000095.2 144 GLN ARG 1
NP_000095.2 144 GLN PRO 1
NP_000095.2 177 LEU ARG 1
NP_000095.2 177 LEU PRO 1
NP_000095.2 189 ALA PRO 1
NP_000095.2 190 PHE LEU 1
NP_000095.2 192 ASP VAL 1
NP_000095.2 198 VAL ILE 1
NP_000095.2 202 ALA ASP 1
NP_000095.2 203 ASN SER 1
NP_000095.2 206 SER ASN 0
NP_000095.2 215 SER ILE 1
NP_000095.2 229 GLU LYS 0
NP_000095.2 230 GLU LYS 1
NP_000095.2 232 GLY ARG 1
NP_000095.2 239 SER ARG 1
NP_000095.2 261 PHE LEU 1
NP_000095.2 287 ALA THR 0
NP_000095.2 28 SER TRP 1
NP_000095.2 292 MET LYS 1
NP_000095.2 329 GLY VAL 1
NP_000095.2 345 LEU PHE 0
NP_000095.2 363 VAL ASP 1
NP_000095.2 368 ARG HIS 1
NP_000095.2 374 ASP ASN 1
NP_000095.2 385 LEU PHE 1
NP_000095.2 399 ILE SER 1
NP_000095.2 409 VAL PHE 1
NP_000095.2 432 LEU VAL 0
NP_000095.2 437 PRO LEU 0
NP_000095.2 441 ASP HIS 0
NP_000095.2 443 ALA GLY 0
NP_000095.2 444 ARG GLN 1
NP_000095.2 466 GLY ASP 1
NP_000095.2 469 ARG TRP 1
NP_000095.2 471 ILE SER 1
NP_000095.2 473 GLU LYS 0
NP_000095.2 48 ARG GLY 0
NP_000095.2 498 ASN ASP 1
NP_000095.2 499 GLU GLY 1
NP_000095.2 515 SER LEU 1
NP_000095.2 518 VAL ALA 0
NP_000095.2 523 ARG LYS 1
NP_000095.2 60 ILE MET 1
NP_000095.2 68 GLN ARG 0
NP_000095.2 77 LEU PRO 1
NP_000098.1 18 ARG CYS 0
NP_000098.1 215 MET THR 0
NP_000098.1 244 LYS GLU 1
NP_000098.1 350 LEU PRO 1
NP_000098.1 374 VAL MET 0
NP_000103.2 132 LEU PRO 1
NP_000103.2 135 GLN LYS 1
NP_000103.2 147 ALA SER 0
NP_000103.2 158 ARG HIS 0
NP_000103.2 232 TYR PHE 0
NP_000103.2 266 THR ILE 1
NP_000103.2 279 ARG TRP 0
NP_000103.2 361 ALA THR 0
NP_000103.2 386 ALA VAL 1
NP_000103.2 425 ASN ASP 1
NP_000103.2 430 PHE LEU 0
NP_000103.2 432 HIS ARG 0
NP_000103.2 492 ARG TRP 0
NP_000103.2 512 THR LYS 1
NP_000103.2 545 ARG CYS 0
NP_000103.2 653 CYS SER 1
NP_000103.2 663 GLY ARG 1
NP_000103.2 665 HIS PRO 1
NP_000103.2 696 ASN SER 0
NP_000103.2 697 GLY ARG 0
NP_000103.2 77 ASN HIS 1
NP_000110.2 104 ARG GLY 0
NP_000110.2 116 ASP TYR 0
NP_000110.2 142 ALA THR 0
NP_000110.2 175 ASP TYR 1
NP_000110.2 216 GLY ARG 0
NP_000110.2 224 ARG HIS 0
NP_000110.2 238 PRO LEU 0
NP_000110.2 283 ARG GLN 0
NP_000110.2 301 LEU PHE 0
NP_000110.2 348 GLY VAL 0
NP_000110.2 457 ARG CYS 0
NP_000110.2 526 THR MET 0
NP_000110.2 567 ALA THR 0
NP_000110.2 581 ASN SER 0
NP_000110.2 641 GLN ARG 0
NP_000110.2 670 ARG CYS 0
NP_000112.1 212 GLY CYS 0
NP_000112.1 246 SER ARG 0
NP_000112.1 305 GLN GLU 0
NP_000112.1 380 PRO LEU 0
NP_000112.1 46 GLY GLU 0
NP_000112.1 480 LEU SER 0
NP_000112.1 502 PRO ARG 0
NP_000112.1 78 SER THR 0
NP_000112.1 99 ALA VAL 0
NP_000115.1 1002 TYR CYS 0
NP_000115.1 1042 PRO LEU 1
NP_000115.1 1064 ASN SER 0
NP_000115.1 1095 PRO ARG 0
NP_000115.1 113 VAL MET 0
NP_000115.1 1146 SER GLY 0
NP_000115.1 1161 SER ARG 0
NP_000115.1 1194 GLU GLY 0
NP_000115.1 1213 ARG GLY 0
NP_000115.1 1220 THR ILE 0
NP_000115.1 1230 ARG PRO 0
NP_000115.1 1240 SER ILE 0
NP_000115.1 1249 ASP ASN 0
NP_000115.1 1308 VAL LEU 0
NP_000115.1 134 ARG TRP 0
NP_000115.1 1355 ASP GLU 0
NP_000115.1 135 SER LEU 0
NP_000115.1 1372 GLY ARG 0
NP_000115.1 137 LEU VAL 0
NP_000115.1 1382 GLY ARG 0
NP_000115.1 1406 GLU LYS 0
NP_000115.1 1410 GLY ARG 0
NP_000115.1 1441 THR ILE 0
NP_000115.1 216 ASP GLY 0
NP_000115.1 278 GLN GLU 0
NP_000115.1 286 LYS ASN 0
NP_000115.1 296 ARG GLY 0
NP_000115.1 31 ILE MET 0
NP_000115.1 321 LEU PRO 0
NP_000115.1 38 ASP GLU 0
NP_000115.1 399 GLY ASP 0
NP_000115.1 425 ASP ALA 0
NP_000115.1 446 GLY ASP 0
NP_000115.1 557 ARG CYS 0
NP_000115.1 56 THR ILE 0
NP_000115.1 601 GLY SER 0
NP_000115.1 612 ARG GLN 0
NP_000115.1 666 ARG CYS 0
NP_000115.1 686 TRP CYS 1
NP_000115.1 687 SER LEU 1
NP_000115.1 785 VAL ILE 0
NP_000115.1 797 SER CYS 0
NP_000115.1 799 LEU PHE 0
NP_000115.1 820 LYS GLU 0
NP_000115.1 826 GLU GLN 0
NP_000115.1 851 TRP ARG 1
NP_000115.1 871 LEU PRO 1
NP_000115.1 882 TYR CYS 0
NP_000115.1 905 THR ILE 0
NP_000115.1 957 VAL GLY 1
NP_000115.1 959 VAL LEU 0
NP_000118.2 115 LYS ASN 0
NP_000118.2 191 LEU SER 1
NP_000118.2 220 SER ASN 1
NP_000118.2 270 ARG TRP 1
NP_000118.2 271 TYR ASN 1
NP_000118.2 271 TYR HIS 1
NP_000118.2 280 ARG GLY 1
NP_000118.2 316 ASN SER 1
NP_000118.2 339 GLY ASP 1
NP_000118.2 340 ARG HIS 1
NP_000118.2 340 ARG SER 1
NP_000118.2 370 GLU GLN 1
NP_000118.2 373 ASN ASP 0
NP_000118.2 400 LYS ARG 1
NP_000118.2 41 SER ASN 0
NP_000118.2 435 PHE LEU 0
NP_000118.2 440 ARG HIS 0
NP_000118.2 473 GLY SER 1
NP_000118.2 479 LYS ARG 0
NP_000118.2 486 ALA VAL 1
NP_000118.2 562 LEU ARG 1
NP_000118.2 562 LEU PRO 1
NP_000118.2 63 ARG LEU 0
NP_000119.1 120 MET THR 1
NP_000119.1 122 GLY ASP 1
NP_000119.1 140 CYS TYR 1
NP_000119.1 151 TYR CYS 1
NP_000119.1 152 ALA PRO 1
NP_000119.1 156 PHE LEU 0
NP_000119.1 15 SER LEU 1
NP_000119.1 173 GLY GLU 1
NP_000119.1 18 GLY ARG 1
NP_000119.1 200 CYS TYR 1
NP_000119.1 202 ARG GLY 1
NP_000119.1 225 VAL ASP 0
NP_000119.1 230 CYS ARG 1
NP_000119.1 243 SER PHE 1
NP_000119.1 244 GLN ARG 0
NP_000119.1 246 TRP CYS 1
NP_000119.1 252 ARG LYS 1
NP_000119.1 255 CYS TYR 1
NP_000119.1 266 SER ASN 0
NP_000119.1 270 LYS ILE 1
NP_000119.1 322 THR ILE 1
NP_000119.1 326 ARG CYS 1
NP_000119.1 331 THR ILE 1
NP_000119.1 34 ASP HIS 1
NP_000119.1 354 GLY ARG 1
NP_000119.1 357 THR ASN 0
NP_000119.1 362 GLY ARG 1
NP_000119.1 368 GLY ARG 1
NP_000119.1 368 GLY GLU 1
NP_000119.1 369 TYR SER 1
NP_000119.1 374 CYS ARG 1
NP_000119.1 390 GLY ALA 1
NP_000119.1 399 TRP ARG 0
NP_000119.1 407 THR PRO 1
NP_000119.1 418 GLY VAL 1
NP_000119.1 41 PRO LEU 1
NP_000119.1 425 TRP CYS 1
NP_000119.1 42 SER ARG 1
NP_000119.1 430 ALA VAL 1
NP_000119.1 434 TYR CYS 0
NP_000119.1 442 LEU VAL 0
NP_000119.1 443 ARG CYS 1
NP_000119.1 445 TYR CYS 1
NP_000119.1 478 GLY ARG 1
NP_000119.1 47 GLN HIS 1
NP_000119.1 493 THR ILE 1
NP_000119.1 500 CYS ARG 1
NP_000119.1 503 SER PRO 1
NP_000119.1 509 VAL ILE 0
NP_000119.1 516 VAL MET 0
NP_000119.1 519 TRP CYS 1
NP_000119.1 51 THR ILE 1
NP_000119.1 51 THR PRO 1
NP_000119.1 537 ILE LEU 0
NP_000119.1 562 GLY SER 1
NP_000119.1 581 CYS PHE 1
NP_000119.1 593 THR MET 1
NP_000119.1 596 GLY CYS 1
NP_000119.1 597 GLU LYS 1
NP_000119.1 615 VAL MET 0
NP_000119.1 72 ARG PRO 1
NP_000119.1 76 CYS PHE 1
NP_000119.1 97 GLY ALA 1
NP_000119.1 99 SER TYR 1
NP_000122.1 144 HIS TYR 0
NP_000122.1 160 GLN ARG 1
NP_000122.1 194 PRO THR 1
NP_000122.1 197 LYS GLU 1
NP_000122.1 238 CYS TYR 1
NP_000122.1 284 ARG GLN 0
NP_000122.1 295 VAL ASP 0
NP_000122.1 304 ALA VAL 1
NP_000122.1 307 ARG HIS 1
NP_000122.1 354 ALA VAL 0
NP_000122.1 358 MET VAL 1
NP_000122.1 364 ARG GLN 1
NP_000122.1 364 ARG TRP 1
NP_000122.1 388 PHE SER 1
NP_000122.1 401 LYS GLU 1
NP_000124.1 101 PRO ARG 1
NP_000124.1 105 GLY ASP 1
NP_000124.1 105 GLY SER 1
NP_000124.1 108 CYS SER 1
NP_000124.1 112 ILE SER 1
NP_000124.1 113 ASN LYS 1
NP_000124.1 117 CYS ARG 1
NP_000124.1 117 CYS PHE 1
NP_000124.1 117 CYS SER 1
NP_000124.1 117 CYS TYR 1
NP_000124.1 118 TRP ARG 1
NP_000124.1 119 CYS ARG 1
NP_000124.1 122 GLY VAL 1
NP_000124.1 123 PHE SER 1
NP_000124.1 123 PHE TYR 1
NP_000124.1 124 GLU LYS 1
NP_000124.1 134 CYS TYR 1
NP_000124.1 136 ILE THR 1
NP_000124.1 138 ASN HIS 1
NP_000124.1 138 ASN SER 1
NP_000124.1 139 GLY ASP 1
NP_000124.1 139 GLY SER 1
NP_000124.1 141 CYS ARG 1
NP_000124.1 141 CYS PHE 1
NP_000124.1 141 CYS TYR 1
NP_000124.1 143 GLN ARG 1
NP_000124.1 143 GLN GLU 1
NP_000124.1 143 GLN LYS 1
NP_000124.1 156 SER PRO 1
NP_000124.1 157 CYS SER 1
NP_000124.1 163 LEU PHE 1
NP_000124.1 164 ALA VAL 1
NP_000124.1 166 ASN TYR 1
NP_000124.1 169 SER CYS 1
NP_000124.1 170 CYS PHE 1
NP_000124.1 170 CYS TYR 1
NP_000124.1 177 PRO LEU 1
NP_000124.1 177 PRO SER 1
NP_000124.1 178 CYS TYR 1
NP_000124.1 179 GLY GLU 1
NP_000124.1 194 THR ALA 0
NP_000124.1 226 ARG TRP 1
NP_000124.1 227 VAL ASP 1
NP_000124.1 228 VAL PHE 1
NP_000124.1 236 GLY VAL 1
NP_000124.1 237 GLN LYS 1
NP_000124.1 238 PHE VAL 1
NP_000124.1 240 TRP LEU 1
NP_000124.1 244 LEU TRP 1
NP_000124.1 250 ALA VAL 1
NP_000124.1 253 GLY ARG 1
NP_000124.1 253 GLY GLU 1
NP_000124.1 254 GLY ASP 1
NP_000124.1 256 ILE THR 1
NP_000124.1 257 VAL ASP 1
NP_000124.1 257 VAL PHE 1
NP_000124.1 258 ASN LYS 1
NP_000124.1 261 TRP ARG 1
NP_000124.1 261 TRP CYS 1
NP_000124.1 262 ILE THR 1
NP_000124.1 263 VAL GLU 1
NP_000124.1 264 THR ILE 1
NP_000124.1 264 THR PRO 1
NP_000124.1 267 HIS TYR 1
NP_000124.1 277 VAL PHE 1
NP_000124.1 279 ALA THR 1
NP_000124.1 280 GLY ALA 1
NP_000124.1 280 GLY ARG 1
NP_000124.1 280 GLY ASP 1
NP_000124.1 283 ASN ASP 1
NP_000124.1 287 THR SER 0
NP_000124.1 291 GLU VAL 1
NP_000124.1 294 ARG GLN 1
NP_000124.1 294 ARG GLY 1
NP_000124.1 296 VAL MET 1
NP_000124.1 297 ILE ASN 1
NP_000124.1 298 ARG LEU 1
NP_000124.1 305 TYR ASN 1
NP_000124.1 310 ASN TYR 1
NP_000124.1 312 TYR CYS 1
NP_000124.1 314 HIS ARG 1
NP_000124.1 314 HIS GLN 1
NP_000124.1 315 ASP GLU 1
NP_000124.1 315 ASP VAL 1
NP_000124.1 317 ALA VAL 1
NP_000124.1 318 LEU ARG 1
NP_000124.1 321 LEU GLN 1
NP_000124.1 321 LEU PRO 1
NP_000124.1 322 ASP TYR 1
NP_000124.1 323 GLU LYS 0
NP_000124.1 325 LEU SER 1
NP_000124.1 325 LEU VAL 1
NP_000124.1 328 ASN ILE 1
NP_000124.1 328 ASN LYS 1
NP_000124.1 328 ASN TYR 1
NP_000124.1 333 PRO THR 1
NP_000124.1 335 CYS PHE 1
NP_000124.1 337 ALA PRO 1
NP_000124.1 339 LYS GLU 1
NP_000124.1 342 THR LYS 1
NP_000124.1 342 THR MET 1
NP_000124.1 342 THR PRO 1
NP_000124.1 344 ILE LEU 1
NP_000124.1 344 ILE PHE 1
NP_000124.1 345 PHE VAL 1
NP_000124.1 346 LEU PHE 1
NP_000124.1 347 LYS ILE 1
NP_000124.1 349 GLY VAL 1
NP_000124.1 351 GLY ASP 1
NP_000124.1 354 SER ASN 1
NP_000124.1 355 GLY SER 1
NP_000124.1 355 GLY VAL 1
NP_000124.1 356 TRP CYS 1
NP_000124.1 357 GLY ARG 1
NP_000124.1 357 GLY GLU 1
NP_000124.1 358 ARG GLY 1
NP_000124.1 359 VAL ASP 1
NP_000124.1 360 PHE SER 1
NP_000124.1 362 LYS GLU 1
NP_000124.1 369 LEU PHE 1
NP_000124.1 369 LEU PRO 1
NP_000124.1 370 GLN GLU 1
NP_000124.1 371 TYR SER 1
NP_000124.1 374 VAL PHE 1
NP_000124.1 376 LEU PRO 1
NP_000124.1 377 VAL ALA 1
NP_000124.1 377 VAL ASP 1
NP_000124.1 378 ASP TYR 1
NP_000124.1 379 ARG GLN 1
NP_000124.1 379 ARG GLY 1
NP_000124.1 380 ALA THR 1
NP_000124.1 382 CYS ARG 1
NP_000124.1 382 CYS TYR 1
NP_000124.1 383 LEU PHE 1
NP_000124.1 384 ARG PRO 1
NP_000124.1 385 SER PRO 1
NP_000124.1 386 THR ARG 1
NP_000124.1 386 THR ILE 1
NP_000124.1 394 MET ILE 1
NP_000124.1 394 MET LYS 1
NP_000124.1 396 CYS PHE 1
NP_000124.1 396 CYS SER 1
NP_000124.1 397 ALA PRO 1
NP_000124.1 398 GLY ALA 1
NP_000124.1 398 GLY SER 1
NP_000124.1 39 LYS ARG 0
NP_000124.1 401 GLU LYS 1
NP_000124.1 402 GLY GLU 1
NP_000124.1 404 ARG THR 1
NP_000124.1 405 ASP ASN 1
NP_000124.1 406 SER LEU 1
NP_000124.1 407 CYS ARG 1
NP_000124.1 407 CYS SER 1
NP_000124.1 409 GLY ARG 1
NP_000124.1 409 GLY VAL 1
NP_000124.1 411 SER GLY 1
NP_000124.1 411 SER ILE 1
NP_000124.1 412 GLY GLU 1
NP_000124.1 413 GLY ARG 1
NP_000124.1 415 HIS ASN 1
NP_000124.1 424 PHE VAL 1
NP_000124.1 425 LEU PHE 1
NP_000124.1 426 THR PRO 1
NP_000124.1 428 ILE PHE 1
NP_000124.1 431 TRP ARG 1
NP_000124.1 432 GLY SER 1
NP_000124.1 432 GLY VAL 1
NP_000124.1 433 GLU ALA 1
NP_000124.1 433 GLU GLY 1
NP_000124.1 433 GLU LYS 1
NP_000124.1 436 ALA VAL 1
NP_000124.1 43 ARG TRP 1
NP_000124.1 440 LYS ASN 1
NP_000124.1 440 LYS GLU 1
NP_000124.1 441 TYR CYS 1
NP_000124.1 442 GLY GLU 1
NP_000124.1 444 TYR SER 1
NP_000124.1 445 THR ASN 1
NP_000124.1 445 THR ILE 1
NP_000124.1 447 VAL GLU 1
NP_000124.1 448 SER PHE 1
NP_000124.1 449 ARG GLN 1
NP_000124.1 451 VAL PHE 1
NP_000124.1 461 THR PRO 0
NP_000124.1 46 ARG SER 1
NP_000124.1 46 ARG THR 1
NP_000124.1 49 SER PRO 1
NP_000124.1 51 LYS GLU 1
NP_000124.1 52 LEU SER 1
NP_000124.1 53 GLU ALA 1
NP_000124.1 54 GLU ASP 1
NP_000124.1 54 GLU GLY 1
NP_000124.1 55 PHE CYS 1
NP_000124.1 57 GLN GLU 1
NP_000124.1 58 GLY ARG 1
NP_000124.1 60 LEU PRO 1
NP_000124.1 63 GLU GLN 1
NP_000124.1 63 GLU GLY 1
NP_000124.1 63 GLU LYS 1
NP_000124.1 63 GLU VAL 1
NP_000124.1 66 GLU LYS 1
NP_000124.1 66 GLU VAL 1
NP_000124.1 71 PHE SER 1
NP_000124.1 73 GLU LYS 1
NP_000124.1 73 GLU VAL 1
NP_000124.1 75 ARG GLN 1
NP_000124.1 75 ARG PRO 1
NP_000124.1 76 GLU ASP 1
NP_000124.1 76 GLU GLN 1
NP_000124.1 76 GLU LYS 1
NP_000124.1 79 GLU ASP 1
NP_000124.1 79 GLU GLY 1
NP_000124.1 84 THR ILE 1
NP_000124.1 88 TRP ARG 1
NP_000124.1 91 TYR CYS 1
NP_000124.1 93 ASP GLU 1
NP_000124.1 93 ASP GLY 1
NP_000124.1 94 GLY ARG 1
NP_000124.1 94 GLY VAL 1
NP_000124.1 95 ASP GLY 1
NP_000124.1 95 ASP TYR 1
NP_000124.1 96 GLN GLU 1
NP_000124.1 96 GLN PRO 1
NP_000127.2 13 GLN ARG 0
NP_000127.2 181 ALA VAL 0
NP_000127.2 195 ASP VAL 0
NP_000127.2 211 PRO ARG 0
NP_000127.2 26 SER PHE 0
NP_000127.2 284 ALA VAL 0
NP_000127.2 325 ALA THR 0
NP_000127.2 469 THR MET 0
NP_000127.2 535 ARG CYS 0
NP_000127.2 78 PRO HIS 0
NP_000127.2 80 ILE THR 0
NP_000128.1 131 ARG TRP 0
NP_000128.1 134 ALA ASP 1
NP_000128.1 154 HIS GLN 0
NP_000128.1 166 VAL GLY 1
NP_000128.1 16 ASN ILE 1
NP_000128.1 193 CYS ARG 1
NP_000128.1 233 ASP VAL 1
NP_000128.1 234 TRP GLY 1
NP_000128.1 239 ILE PHE 0
NP_000128.1 337 GLY SER 1
NP_000128.1 342 PRO LEU 1
NP_000128.1 343 GLY TRP 1
NP_000128.1 47 LYS GLU 0
NP_000128.1 61 VAL PHE 0
NP_000130.1 103 TRP GLY 0
NP_000130.1 1 MET ARG 1
NP_000130.1 211 ASN LYS 0
NP_000131.2 121 GLU GLY 0
NP_000131.2 151 SER PRO 1
NP_000131.2 168 PRO SER 1
NP_000131.2 178 GLU LYS 1
NP_000131.2 182 LEU ARG 1
NP_000131.2 184 ARG THR 0
NP_000131.2 186 ILE THR 1
NP_000131.2 191 TYR HIS 1
NP_000131.2 228 PRO LEU 1
NP_000131.2 245 LEU PRO 1
NP_000131.2 260 PHE LEU 1
NP_000131.2 261 SER PHE 1
NP_000131.2 264 SER LEU 1
NP_000131.2 300 VAL LEU 1
NP_000131.2 351 GLU LYS 0
NP_000131.2 386 HIS PRO 1
NP_000131.2 417 PHE SER 1
NP_000131.2 62 PRO ARG 1
NP_000131.2 65 ARG LYS 0
NP_000131.2 71 ILE LYS 1
NP_000135.2 106 LEU SER 1
NP_000135.2 153 GLN ARG 0
NP_000135.2 156 LEU PRO 1
NP_000135.2 165 ARG CYS 1
NP_000135.2 182 LEU PHE 1
NP_000135.2 198 LEU ARG 1
NP_000135.2 209 ASP GLY 0
NP_000135.2 40 ARG CYS 1
NP_000135.2 60 ARG HIS 0
NP_000144.2 111 GLY ASP 1
NP_000144.2 112 THR ALA 0
NP_000144.2 130 GLU LYS 1
NP_000144.2 177 THR ASN 0
NP_000144.2 193 ILE THR 1
NP_000144.2 194 GLY ALA 1
NP_000144.2 249 VAL ALA 0
NP_000144.2 273 SER PHE 1
NP_000144.2 286 GLY ASP 1
NP_000144.2 295 ASN THR 1
NP_000144.2 305 ILE VAL 0
NP_000144.2 333 GLY ARG 0
NP_000144.2 380 LEU ARG 1
NP_000144.2 468 THR SER 0
NP_000144.2 514 PHE SER 1
NP_000144.2 531 ARG HIS 0
NP_000144.2 562 ILE THR 0
NP_000144.2 567 TYR SER 1
NP_000144.2 60 ALA THR 1
NP_000144.2 621 ARG HIS 0
NP_000144.2 633 THR MET 1
NP_000144.2 634 LEU SER 0
NP_000144.2 79 ARG CYS 0
NP_000144.2 79 ARG HIS 1
NP_000144.2 82 ILE MET 1
NP_000145.1 137 GLY ARG 1
NP_000145.1 198 ALA VAL 0
NP_000145.1 239 ARG GLN 1
NP_000145.1 274 GLY ASP 0
NP_000145.1 286 ARG GLN 0
NP_000145.1 288 THR MET 1
NP_000145.1 28 PRO THR 1
NP_000145.1 310 SER GLY 0
NP_000145.1 338 VAL ALA 0
NP_000145.1 346 GLY SER 1
NP_000145.1 36 GLY ARG 1
NP_000145.1 384 ALA PRO 1
NP_000145.1 44 HIS TYR 1
NP_000147.1 150 ASN SER 0
NP_000147.1 194 VAL ALA 0
NP_000147.1 197 LEU PRO 1
NP_000147.1 209 THR MET 0
NP_000147.1 236 GLY ALA 0
NP_000147.1 51 HIS PRO 1
NP_000147.1 61 GLY GLU 0
NP_000147.1 76 SER LEU 0
NP_000147.1 98 ARG GLN 0
NP_000148.2 211 VAL ILE 0
NP_000148.2 345 HIS TYR 0
NP_000148.2 41 ARG CYS 0
NP_000148.2 427 GLU LYS 0
NP_000148.2 482 ASP ASN 0
NP_000150.1 101 GLY ARG 1
NP_000150.1 119 SER LEU 1
NP_000150.1 128 ARG GLY 1
NP_000150.1 148 VAL ILE 1
NP_000150.1 156 GLY VAL 1
NP_000150.1 176 CYS ARG 1
NP_000150.1 178 GLY ARG 1
NP_000150.1 179 LEU ARG 1
NP_000150.1 181 GLU GLY 1
NP_000150.1 195 ALA THR 1
NP_000150.1 219 ALA THR 1
NP_000150.1 228 CYS PHE 1
NP_000150.1 236 PHE LEU 1
NP_000150.1 238 LEU PRO 1
NP_000150.1 255 SER LEU 1
NP_000150.1 257 ARG GLN 1
NP_000150.1 258 ALA SER 0
NP_000150.1 278 PRO SER 1
NP_000150.1 294 ARG TRP 1
NP_000150.1 308 CYS SER 1
NP_000150.1 313 ARG TRP 1
NP_000150.1 316 ALA ASP 1
NP_000150.1 339 MET VAL 1
NP_000150.1 341 THR PRO 1
NP_000150.1 354 GLY ARG 1
NP_000150.1 354 GLY SER 1
NP_000150.1 355 ARG HIS 1
NP_000150.1 372 ARG LYS 1
NP_000150.1 375 CYS ARG 1
NP_000150.1 383 ARG CYS 1
NP_000150.1 386 ARG GLN 1
NP_000150.1 386 ARG GLY 1
NP_000150.1 402 ARG GLN 1
NP_000150.1 404 ALA THR 0
NP_000150.1 406 ASN LYS 1
NP_000150.1 421 ALA THR 0
NP_000150.1 433 ALA VAL 1
NP_000151.1 114 PRO ALA 0
NP_000155.1 136 ARG TRP 0
NP_000155.1 207 ALA VAL 0
NP_000155.1 262 LEU VAL 0
NP_000155.1 354 GLU GLN 0
NP_000157.1 102 GLU GLY 1
NP_000157.1 107 ARG TRP 1
NP_000157.1 108 LEU PRO 1
NP_000157.1 120 VAL GLU 1
NP_000157.1 12 GLY SER 1
NP_000157.1 131 LEU PRO 1
NP_000157.1 133 TRP CYS 1
NP_000157.1 136 VAL ALA 1
NP_000157.1 139 VAL MET 1
NP_000157.1 13 VAL MET 1
NP_000157.1 141 PHE LEU 1
NP_000157.1 142 ARG GLN 1
NP_000157.1 142 ARG TRP 1
NP_000157.1 147 ALA ASP 1
NP_000157.1 151 TYR SER 1
NP_000157.1 156 LEU ARG 1
NP_000157.1 158 PRO ARG 1
NP_000157.1 158 PRO SER 1
NP_000157.1 159 GLY SER 1
NP_000157.1 15 ARG GLN 1
NP_000157.1 15 ARG TRP 1
NP_000157.1 160 TYR HIS 1
NP_000157.1 164 ARG GLN 1
NP_000157.1 16 HIS PRO 1
NP_000157.1 172 PRO SER 1
NP_000157.1 177 VAL ALA 1
NP_000157.1 178 ASP TYR 1
NP_000157.1 180 PHE LEU 1
NP_000157.1 180 PHE SER 1
NP_000157.1 181 VAL ALA 1
NP_000157.1 181 VAL MET 1
NP_000157.1 182 SER THR 1
NP_000157.1 187 LYS GLU 1
NP_000157.1 189 VAL ILE 1
NP_000157.1 193 PHE CYS 1
NP_000157.1 194 MET VAL 1
NP_000157.1 201 CYS ARG 1
NP_000157.1 204 LEU VAL 1
NP_000157.1 205 ASN ILE 1
NP_000157.1 208 GLU GLY 1
NP_000157.1 20 ILE SER 1
NP_000157.1 213 ILE VAL 1
NP_000157.1 215 ARG GLN 1
NP_000157.1 219 ARG CYS 1
NP_000157.1 21 GLY ASP 1
NP_000157.1 220 ARG GLY 1
NP_000157.1 229 SER PHE 0
NP_000157.1 22 ARG GLN 1
NP_000157.1 22 ARG GLY 1
NP_000157.1 22 ARG PRO 1
NP_000157.1 230 ARG CYS 1
NP_000157.1 235 PHE CYS 1
NP_000157.1 238 ARG CYS 0
NP_000157.1 25 LEU PRO 1
NP_000157.1 26 SER LEU 1
NP_000157.1 280 CYS GLY 1
NP_000157.1 28 ILE THR 1
NP_000157.1 34 MET THR 1
NP_000157.1 34 MET VAL 1
NP_000157.1 39 ALA PRO 1
NP_000157.1 39 ALA VAL 1
NP_000157.1 3 TRP ARG 1
NP_000157.1 3 TRP SER 1
NP_000157.1 43 VAL MET 1
NP_000157.1 44 TRP LEU 1
NP_000157.1 49 SER TYR 1
NP_000157.1 50 SER PRO 1
NP_000157.1 51 PHE LEU 1
NP_000157.1 57 GLN HIS 1
NP_000157.1 59 GLY ARG 1
NP_000157.1 60 CYS PHE 1
NP_000157.1 63 VAL ILE 1
NP_000157.1 64 CYS PHE 1
NP_000157.1 64 CYS SER 1
NP_000157.1 65 TYR CYS 1
NP_000157.1 65 TYR HIS 1
NP_000157.1 69 PHE LEU 1
NP_000157.1 70 PRO ALA 1
NP_000157.1 72 SER PHE 1
NP_000157.1 77 TRP SER 1
NP_000157.1 7 TYR CYS 1
NP_000157.1 80 GLN ARG 1
NP_000157.1 86 THR ALA 1
NP_000157.1 86 THR ASN 1
NP_000157.1 87 PRO LEU 1
NP_000157.1 87 PRO SER 1
NP_000157.1 89 LEU PRO 1
NP_000157.1 8 THR ILE 1
NP_000157.1 8 THR PRO 1
NP_000157.1 90 LEU HIS 1
NP_000157.1 91 VAL MET 1
NP_000157.1 94 HIS ASP 1
NP_000157.1 95 VAL MET 1
NP_000157.1 96 ALA VAL 1
NP_000159.3 1028 SER ILE 0
NP_000159.3 1064 PRO SER 0
NP_000159.3 1170 ALA GLY 0
NP_000159.3 1298 PRO LEU 0
NP_000159.3 130 ALA VAL 0
NP_000159.3 1552 MET LEU 0
NP_000159.3 180 ARG GLN 0
NP_000159.3 183 THR ALA 0
NP_000159.3 34 VAL ILE 0
NP_000159.3 408 GLY SER 0
NP_000159.3 456 GLU LYS 0
NP_000159.3 465 GLY ARG 0
NP_000159.3 569 SER TYR 0
NP_000159.3 669 THR ILE 0
NP_000159.3 722 ASN SER 0
NP_000159.3 808 ILE MET 1
NP_000159.3 818 CYS SER 0
NP_000161.2 150 ASN THR 1
NP_000161.2 216 ARG GLY 0
NP_000161.2 224 ARG HIS 0
NP_000161.2 255 SER ASN 0
NP_000161.2 269 THR MET 1
NP_000161.2 283 ALA PRO 1
NP_000161.2 296 LEU ARG 1
NP_000161.2 296 LEU ILE 0
NP_000161.2 329 PRO THR 1
NP_000161.2 370 GLN ARG 0
NP_000161.2 371 HIS ASP 1
NP_000161.2 410 ARG LYS 0
NP_000161.2 42 GLY ARG 0
NP_000161.2 462 LEU VAL 0
NP_000161.2 515 ARG SER 1
NP_000161.2 532 THR ARG 1
NP_000161.2 533 ASN SER 0
NP_000161.2 534 ILE MET 0
NP_000161.2 540 LYS GLN 0
NP_000161.2 564 SER ILE 1
NP_000161.2 613 PHE LEU 0
NP_000161.2 647 PRO LEU 0
NP_000161.2 701 SER PHE 1
NP_000161.2 705 VAL MET 0
NP_000161.2 717 ILE VAL 0
NP_000161.2 735 VAL LEU 0
NP_000161.2 761 GLY ARG 1
NP_000161.2 790 ARG TRP 1
NP_000161.2 794 ALA THR 0
NP_000161.2 840 MET LYS 1
NP_000161.2 905 VAL GLY 0
NP_000161.2 936 GLY SER 0
NP_000161.2 951 SER TYR 0
NP_000162.2 100 ARG HIS 1
NP_000162.2 113 LEU PRO 0
NP_000162.2 246 ARG GLN 1
NP_000162.2 256 TYR CYS 1
NP_000162.2 267 TRP CYS 1
NP_000162.2 288 VAL MET 1
NP_000162.2 30 ARG HIS 0
NP_000162.2 31 SER PHE 0
NP_000162.2 341 GLU GLY 0
NP_000162.2 361 ARG HIS 0
NP_000162.2 370 GLY SER 0
NP_000162.2 405 ARG GLN 0
NP_000162.2 93 ARG TRP 0
NP_000162.2 96 TRP CYS 1
NP_000166.2 101 VAL MET 1
NP_000166.2 150 THR MET 0
NP_000166.2 159 GLY SER 1
NP_000166.2 20 HIS PRO 1
NP_000166.2 221 ASN LYS 1
NP_000166.2 224 THR MET 1
NP_000166.2 300 ALA PRO 1
NP_000166.2 303 MET LEU 0
NP_000166.2 307 PHE LEU 1
NP_000166.2 347 ARG CYS 1
NP_000166.2 347 ARG HIS 1
NP_000166.2 375 THR ARG 1
NP_000166.2 389 HIS ARG 1
NP_000166.2 456 PRO ALA 0
NP_000166.2 475 ASN SER 0
NP_000166.2 487 LEU PHE 1
NP_000166.2 517 LEU VAL 1
NP_000166.2 525 ILE THR 1
NP_000166.2 539 ASP ASN 1
NP_000166.2 550 LYS GLU 1
NP_000166.2 553 ARG HIS 0
NP_000166.2 5 THR ILE 1
NP_000166.2 75 ARG GLY 1
NP_000166.2 83 ARG TRP 1
NP_000167.1 112 LEU PHE 0
NP_000167.1 163 VAL ILE 0
NP_000167.1 229 ALA THR 0
NP_000167.1 233 ASP ASN 0
NP_000167.1 504 THR SER 0
NP_000167.1 559 ILE ASN 1
NP_000167.1 571 VAL ALA 1
NP_000167.1 641 ASP VAL 1
NP_000167.1 679 GLY SER 1
NP_000167.1 687 ASP GLU 0
NP_000167.1 729 VAL ILE 1
NP_000167.1 747 ILE MET 1
NP_000167.1 9 PRO SER 0
NP_000168.1 127 ALA VAL 0
NP_000168.1 179 VAL MET 0
NP_000168.1 214 ASP ASN 1
NP_000168.1 214 ASP TYR 1
NP_000168.1 597 LYS ARG 0
NP_000168.1 616 THR MET 0
NP_000168.1 647 GLY ARG 0
NP_000168.1 668 ARG LEU 0
NP_000168.1 695 THR MET 0
NP_000168.1 94 ALA SER 0
NP_000169.1 125 ARG CYS 1
NP_000169.1 132 ARG CYS 0
NP_000169.1 188 LEU PRO 1
NP_000169.1 200 GLY SER 0
NP_000169.1 219 ASP ALA 1
NP_000169.1 219 ASP GLY 1
NP_000169.1 236 ARG GLN 0
NP_000169.1 241 ASP GLY 0
NP_000169.1 26 ALA ASP 1
NP_000169.1 270 TYR CYS 1
NP_000169.1 283 ARG CYS 1
NP_000169.1 286 LEU GLN 1
NP_000169.1 314 PRO LEU 0
NP_000169.1 325 PRO SER 0
NP_000169.1 352 ALA THR 0
NP_000169.1 469 ASP GLU 1
NP_000170.1 1034 ARG GLN 0
NP_000170.1 1059 VAL ALA 0
NP_000170.1 1087 PRO ALA 0
NP_000170.1 1193 GLU LYS 1
NP_000170.1 1201 LEU PHE 0
NP_000170.1 1234 GLU GLN 0
NP_000170.1 1258 GLN GLU 0
NP_000170.1 1303 ALA GLY 0
NP_000170.1 1304 ARG LYS 0
NP_000170.1 1321 ARG GLY 0
NP_000170.1 1331 ARG LEU 0
NP_000170.1 13 LYS THR 0
NP_000170.1 20 ALA ASP 0
NP_000170.1 210 VAL ALA 0
NP_000170.1 220 GLU ASP 0
NP_000170.1 221 GLU ASP 0
NP_000170.1 425 ILE VAL 1
NP_000170.1 531 PRO THR 0
NP_000170.1 538 TYR SER 0
NP_000170.1 54 GLY ALA 1
NP_000170.1 559 CYS TYR 1
NP_000170.1 582 PHE LEU 0
NP_000170.1 623 PRO ALA 0
NP_000170.1 646 LYS ARG 0
NP_000170.1 685 GLY ALA 1
NP_000170.1 772 ARG TRP 1
NP_000170.1 803 ASP GLY 1
NP_000170.1 907 VAL ALA 0
NP_000170.1 969 TYR CYS 1
NP_000170.1 976 ARG HIS 1
NP_000170.1 984 ASN HIS 0
NP_000170.1 988 ARG LEU 0
NP_000172.2 152 ASP ASN 0
NP_000172.2 210 ASN TYR 0
NP_000172.2 216 ARG TRP 1
NP_000172.2 256 PHE LEU 0
NP_000172.2 339 ASN SER 1
NP_000172.2 350 LYS ASN 1
NP_000172.2 354 ALA VAL 1
NP_000172.2 364 PRO LEU 1
NP_000172.2 376 LEU PHE 0
NP_000172.2 382 ARG CYS 1
NP_000172.2 38 CYS GLY 1
NP_000172.2 435 ARG PRO 1
NP_000172.2 477 ARG TRP 1
NP_000172.2 495 TYR CYS 1
NP_000172.2 508 TYR CYS 1
NP_000172.2 572 GLY ASP 1
NP_000172.2 577 ARG LEU 1
NP_000172.2 606 LYS ASN 1
NP_000172.2 607 GLY ALA 1
NP_000172.2 627 TRP CYS 1
NP_000179.2 680 THR SER 1
NP_000179.2 776 LEU MET 0
NP_000179.2 99 HIS ARG 0
NP_000180.2 331 THR ILE 0
NP_000180.2 387 ALA SER 0
NP_000180.2 801 ARG GLN 0
NP_000181.2 116 ARG GLN 1
NP_000181.2 116 ARG TRP 1
NP_000181.2 121 ASP TYR 1
NP_000181.2 122 ALA GLY 1
NP_000181.2 124 VAL ASP 1
NP_000181.2 149 ARG LEU 1
NP_000181.2 173 ARG TRP 1
NP_000181.2 177 LEU ARG 1
NP_000181.2 18 MET ILE 1
NP_000181.2 209 GLU LYS 1
NP_000181.2 217 GLN HIS 1
NP_000181.2 217 GLN LEU 1
NP_000181.2 219 ALA ASP 1
NP_000181.2 221 GLY ASP 1
NP_000181.2 222 VAL MET 1
NP_000181.2 223 GLU LYS 1
NP_000181.2 236 GLY SER 1
NP_000181.2 240 ASP ASN 0
NP_000181.2 241 PRO SER 1
NP_000181.2 245 LEU ARG 1
NP_000181.2 247 CYS ARG 1
NP_000181.2 247 CYS PHE 1
NP_000181.2 250 GLU ALA 1
NP_000181.2 250 GLU LYS 1
NP_000181.2 250 GLU VAL 1
NP_000181.2 254 LEU PRO 1
NP_000181.2 256 HIS ASN 1
NP_000181.2 256 HIS TYR 1
NP_000181.2 274 GLY ARG 1
NP_000181.2 280 GLY ARG 1
NP_000181.2 28 SER ASN 1
NP_000181.2 321 ARG HIS 1
NP_000181.2 32 ARG PRO 1
NP_000181.2 353 VAL ILE 0
NP_000181.2 359 ASP ASN 0
NP_000181.2 55 ALA SER 1
NP_000181.2 61 ASP ASN 1
NP_000181.2 71 ILE THR 0
NP_000181.2 78 THR PRO 1
NP_000181.2 80 GLU GLY 1
NP_000181.2 81 LEU PRO 1
NP_000181.2 86 GLU VAL 1
NP_000181.2 92 LEU PRO 1
NP_000181.2 93 VAL PHE 1
NP_000181.2 99 ASP GLY 1
NP_000184.1 100 GLN HIS 1
NP_000184.1 109 LEU PHE 1
NP_000184.1 115 ASN LYS 1
NP_000184.1 117 TRP ARG 1
NP_000184.1 124 VAL MET 1
NP_000184.1 136 GLU LYS 1
NP_000184.1 144 ARG PRO 1
NP_000184.1 147 ASP ASN 1
NP_000184.1 156 SER ARG 1
NP_000184.1 183 CYS PHE 1
NP_000184.1 183 CYS TYR 1
NP_000184.1 184 SER LEU 1
NP_000184.1 196 GLY GLU 1
NP_000184.1 218 LEU PRO 1
NP_000184.1 231 GLY VAL 1
NP_000184.1 232 ARG GLY 1
NP_000184.1 234 LEU PRO 1
NP_000184.1 241 PHE VAL 1
NP_000184.1 255 ILE ASN 1
NP_000184.1 280 SER TRP 1
NP_000184.1 296 GLY ALA 1
NP_000184.1 31 GLY ARG 1
NP_000184.1 321 ARG SER 1
NP_000184.1 346 ALA VAL 1
NP_000184.1 354 ILE THR 1
NP_000184.1 363 CYS TYR 1
NP_000184.1 364 TYR CYS 1
NP_000184.1 376 ALA ASP 1
NP_000184.1 391 ALA THR 1
NP_000184.1 435 TYR ASN 1
NP_000185.1 104 SER ARG 1
NP_000185.1 105 TYR CYS 1
NP_000185.1 10 ILE ASN 1
NP_000185.1 10 ILE SER 1
NP_000185.1 110 SER LEU 1
NP_000185.1 131 LEU SER 1
NP_000185.1 132 ILE MET 1
NP_000185.1 137 ILE THR 1
NP_000185.1 140 GLY ARG 1
NP_000185.1 143 MET LYS 1
NP_000185.1 147 LEU PRO 1
NP_000185.1 161 ALA GLU 1
NP_000185.1 16 GLY ASP 1
NP_000185.1 176 PRO LEU 1
NP_000185.1 177 ASP VAL 1
NP_000185.1 181 PHE LEU 1
NP_000185.1 185 ASP GLY 1
NP_000185.1 189 VAL LEU 1
NP_000185.1 190 GLY ARG 1
NP_000185.1 190 GLY GLU 1
NP_000185.1 192 ALA VAL 1
NP_000185.1 193 LEU ARG 1
NP_000185.1 194 ASP GLU 1
NP_000185.1 196 ASN ASP 1
NP_000185.1 200 ARG THR 1
NP_000185.1 201 ASP GLY 1
NP_000185.1 202 LEU PHE 1
NP_000185.1 204 HIS TYR 1
NP_000185.1 206 CYS TYR 1
NP_000185.1 212 GLY GLU 1
NP_000185.1 23 CYS TRP 1
NP_000185.1 25 PRO ARG 1
NP_000185.1 32 LEU SER 1
NP_000185.1 38 PRO LEU 1
NP_000185.1 40 GLY ARG 1
NP_000185.1 41 LEU PRO 1
NP_000185.1 42 ILE PHE 1
NP_000185.1 42 ILE THR 1
NP_000185.1 47 GLU VAL 1
NP_000185.1 50 ALA PRO 1
NP_000185.1 50 ALA VAL 1
NP_000185.1 51 ARG PRO 1
NP_000185.1 57 MET THR 1
NP_000185.1 60 HIS ARG 1
NP_000185.1 64 ALA PRO 1
NP_000185.1 71 GLY ARG 1
NP_000185.1 71 GLY ASP 1
NP_000185.1 71 GLY VAL 1
NP_000185.1 72 TYR CYS 1
NP_000185.1 74 PHE CYS 1
NP_000185.1 78 LEU GLN 1
NP_000185.1 78 LEU VAL 1
NP_000185.1 7 GLY ASP 1
NP_000185.1 80 ASP VAL 1
NP_000186.2 186 ALA VAL 0
NP_000186.2 260 ARG GLN 0
NP_000186.2 283 GLY ALA 0
NP_000186.2 283 GLY TRP 0
NP_000186.2 289 THR MET 0
NP_000186.2 318 LEU VAL 0
NP_000186.2 363 PRO SER 0
NP_000186.2 545 ILE VAL 0
NP_000186.2 556 ALA VAL 0
NP_000186.2 630 VAL ILE 0
NP_000186.2 632 SER ALA 0
NP_000186.2 639 GLY SER 0
NP_000186.2 81 TYR PHE 0
NP_000186.2 89 CYS TYR 0
NP_000186.2 9 GLU ASP 0
NP_000187.3 115 GLU LYS 0
NP_000187.3 208 ARG CYS 1
NP_000187.3 221 ALA VAL 1
NP_000187.3 223 ASP ASN 1
NP_000187.3 232 TYR CYS 1
NP_000187.3 237 ALA VAL 1
NP_000187.3 244 ASP ASN 1
NP_000187.3 279 ARG CYS 1
NP_000187.3 316 SER PHE 0
NP_000187.3 328 ALA VAL 1
NP_000187.3 338 TYR HIS 1
NP_000189.1 100 ASN SER 1
NP_000189.1 10 ALA GLU 1
NP_000189.1 10 ALA VAL 1
NP_000189.1 167 ALA VAL 1
NP_000189.1 173 LEU ARG 1
NP_000189.1 19 VAL ALA 0
NP_000189.1 205 LEU PRO 1
NP_000189.1 213 SER GLY 1
NP_000189.1 216 LYS GLU 1
NP_000189.1 236 LEU SER 0
NP_000189.1 254 TYR ASP 1
NP_000189.1 259 THR ARG 1
NP_000189.1 270 ILE THR 0
NP_000189.1 294 GLY VAL 1
NP_000189.1 341 PRO LEU 1
NP_000189.1 44 GLU ASP 0
NP_000189.1 94 GLU GLN 0
NP_000194.2 105 ARG GLN 0
NP_000194.2 122 ARG LYS 0
NP_000194.2 133 MET ILE 1
NP_000194.2 160 ALA ASP 1
NP_000194.2 197 GLY ASP 1
NP_000194.2 240 HIS ARG 1
NP_000194.2 279 VAL ALA 0
NP_000194.2 315 ASP TYR 1
NP_000194.2 322 VAL GLU 0
NP_000194.2 33 HIS GLN 0
NP_000194.2 346 LEU ARG 1
NP_000194.2 349 ASP TYR 1
NP_000194.2 364 THR MET 1
NP_000194.2 388 THR ARG 1
NP_000194.2 409 GLY ARG 0
NP_000194.2 454 VAL ILE 0
NP_000194.2 489 ARG PRO 1
NP_000194.2 490 LEU PRO 1
NP_000194.2 496 PRO LEU 1
NP_000194.2 504 MET THR 1
NP_000194.2 533 PRO ARG 1
NP_000194.2 602 PHE ILE 1
NP_000194.2 619 ARG GLY 1
NP_000194.2 620 VAL PHE 1
NP_000194.2 626 TRP ARG 1
NP_000194.2 628 ARG LEU 0
NP_000194.2 628 ARG PRO 1
NP_000194.2 633 SER LEU 1
NP_000194.2 75 ALA THR 1
NP_000194.2 79 ALA VAL 1
NP_000194.2 82 HIS PRO 1
NP_000194.2 89 ARG GLN 1
NP_000194.2 99 THR ILE 0
NP_000198.1 103 TYR CYS 1
NP_000198.1 24 ALA ASP 1
NP_000198.1 32 GLY ARG 1
NP_000198.1 34 HIS ASP 1
NP_000198.1 43 CYS GLY 1
NP_000198.1 47 GLY VAL 1
NP_000198.1 49 PHE LEU 1
NP_000198.1 53 LYS THR 0
NP_000198.1 68 LEU MET 0
NP_000198.1 84 GLY ARG 1
NP_000198.1 89 ARG LEU 1
NP_000198.1 92 VAL LEU 1
NP_000198.1 96 CYS SER 1
NP_000198.1 96 CYS TYR 1
NP_000200.1 18 CYS ARG 1
NP_000200.1 197 ARG HIS 1
NP_000200.1 220 VAL ASP 0
NP_000200.1 224 GLU LYS 1
NP_000200.1 239 PRO GLN 0
NP_000200.1 33 PRO THR 0
NP_000200.1 59 GLN LEU 1
NP_000202.2 104 THR MET 0
NP_000202.2 113 ALA THR 0
NP_000202.2 149 LEU PRO 1
NP_000202.2 169 GLY ARG 1
NP_000202.2 182 THR MET 0
NP_000202.2 239 ALA THR 1
NP_000202.2 245 ALA THR 0
NP_000202.2 269 PHE LEU 0
NP_000202.2 284 GLY SER 1
NP_000202.2 285 ARG CYS 0
NP_000202.2 50 ASN TYR 0
NP_000202.2 540 ASN SER 0
NP_000202.2 54 PRO THR 0
NP_000202.2 586 ARG TRP 0
NP_000202.2 587 ARG CYS 0
NP_000202.2 629 ALA THR 0
NP_000202.2 646 ALA VAL 0
NP_000202.2 684 ARG CYS 0
NP_000202.2 693 ARG GLN 0
NP_000202.2 730 SER ASN 0
NP_000202.2 74 ALA VAL 0
NP_000206.2 1090 ALA THR 0
NP_000206.2 291 PRO SER 0
NP_000206.2 451 ARG GLN 0
NP_000206.2 529 HIS ARG 0
NP_000206.2 589 GLY SER 1
NP_000206.2 688 ILE PHE 0
NP_000206.2 718 VAL LEU 0
NP_000206.2 741 ARG GLN 0
NP_000206.2 910 LEU SER 1
NP_000206.2 956 LEU ARG 1
NP_000209.2 111 TYR CYS 1
NP_000209.2 115 GLU GLY 1
NP_000209.2 133 VAL ILE 1
NP_000209.2 136 CYS PHE 1
NP_000209.2 140 SER GLY 1
NP_000209.2 141 VAL MET 1
NP_000209.2 146 GLU LYS 1
NP_000209.2 160 GLU LYS 1
NP_000209.2 168 GLY ARG 1
NP_000209.2 172 VAL MET 1
NP_000209.2 173 VAL ASP 1
NP_000209.2 174 ARG CYS 1
NP_000209.2 174 ARG HIS 1
NP_000209.2 178 ALA PRO 1
NP_000209.2 179 GLY SER 1
NP_000209.2 186 GLY SER 1
NP_000209.2 189 GLY ARG 1
NP_000209.2 192 ARG HIS 1
NP_000209.2 192 ARG PRO 1
NP_000209.2 194 ALA PRO 1
NP_000209.2 195 ARG TRP 1
NP_000209.2 202 ASP ASN 1
NP_000209.2 202 ASP HIS 1
NP_000209.2 205 VAL MET 1
NP_000209.2 209 SER PHE 1
NP_000209.2 209 SER PRO 1
NP_000209.2 224 THR MET 1
NP_000209.2 225 SER LEU 1
NP_000209.2 226 ALA VAL 1
NP_000209.2 229 GLY ASP 1
NP_000209.2 231 ARG CYS 1
NP_000209.2 231 ARG HIS 1
NP_000209.2 239 LEU PRO 1
NP_000209.2 241 VAL GLY 1
NP_000209.2 242 ASP ASN 1
NP_000209.2 243 ARG HIS 1
NP_000209.2 250 LEU HIS 1
NP_000209.2 258 HIS ARG 1
NP_000209.2 258 HIS ASN 1
NP_000209.2 259 ARG CYS 1
NP_000209.2 259 ARG LEU 1
NP_000209.2 261 GLU ASP 1
NP_000209.2 261 GLU LYS 1
NP_000209.2 262 LEU VAL 1
NP_000209.2 265 THR ILE 1
NP_000209.2 266 LEU PRO 1
NP_000209.2 269 GLY SER 1
NP_000209.2 273 LEU PHE 1
NP_000209.2 275 PHE SER 1
NP_000209.2 277 SER LEU 1
NP_000209.2 277 SER TRP 1
NP_000209.2 278 TYR HIS 1
NP_000209.2 280 VAL GLU 1
NP_000209.2 281 TYR CYS 1
NP_000209.2 290 GLU LYS 1
NP_000209.2 300 ALA THR 1
NP_000209.2 302 ALA THR 1
NP_000209.2 306 GLY ARG 1
NP_000209.2 310 VAL ILE 1
NP_000209.2 312 THR ILE 1
NP_000209.2 314 GLY SER 1
NP_000209.2 315 TYR CYS 1
NP_000209.2 316 GLY GLU 1
NP_000209.2 317 ASP ASN 1
NP_000209.2 318 LYS ASN 1
NP_000209.2 322 THR ALA 1
NP_000209.2 325 GLY ARG 1
NP_000209.2 339 PHE TYR 1
NP_000209.2 343 PRO LEU 1
NP_000209.2 343 PRO SER 1
NP_000209.2 344 ALA VAL 1
NP_000209.2 345 GLY ARG 1
NP_000209.2 350 GLY ARG 1
NP_000209.2 351 PHE SER 1
NP_000209.2 360 ARG MET 1
NP_000209.2 360 ARG THR 1
NP_000209.2 363 HIS ASN 1
NP_000209.2 366 ARG TRP 1
NP_000209.2 367 GLN HIS 1
NP_000209.2 371 ALA THR 1
NP_000209.2 373 SER PRO 1
NP_000209.2 374 LEU HIS 1
NP_000209.2 379 TRP ARG 1
NP_000209.2 389 SER PRO 1
NP_000209.2 391 THR ILE 1
NP_000209.2 392 TRP ARG 1
NP_000209.2 408 PRO ALA 0
NP_000209.2 417 VAL MET 1
NP_000209.2 448 PRO ARG 0
NP_000209.2 500 ILE LEU 0
NP_000209.2 514 ILE THR 1
NP_000209.2 518 ARG GLN 1
NP_000209.2 518 ARG GLY 1
NP_000209.2 518 ARG PRO 1
NP_000209.2 520 MET ARG 1
NP_000209.2 525 ALA THR 1
NP_000209.2 526 LYS GLU 1
NP_000209.2 546 SER LEU 1
NP_000209.2 547 GLN ARG 1
NP_000209.2 548 GLY ASP 1
NP_000209.2 554 VAL ALA 1
NP_000209.2 557 LYS GLU 1
NP_000209.2 562 ARG MET 1
NP_000209.2 566 SER PHE 1
NP_000209.2 567 ILE THR 1
NP_000209.2 568 GLY ALA 1
NP_000209.2 569 LYS GLU 1
NP_000209.2 571 SER LEU 1
NP_000209.2 573 PHE LEU 1
NP_000209.2 580 SER GLY 0
NP_000209.2 584 GLY SER 0
NP_000209.2 589 GLY ASP 1
NP_000209.2 590 ALA THR 1
NP_000209.2 591 ARG HIS 1
NP_000209.2 594 ARG GLN 1
NP_000209.2 598 LYS ARG 1
NP_000209.2 611 ASP ASN 1
NP_000209.2 626 GLY SER 1
NP_000209.2 630 PRO ALA 1
NP_000209.2 643 GLY SER 0
NP_000209.2 7 PRO SER 1
NP_000214.1 130 GLN PRO 1
NP_000214.1 135 ARG GLY 1
NP_000214.1 135 ARG THR 1
NP_000214.1 137 ALA PRO 1
NP_000214.1 140 LEU ARG 1
NP_000214.1 147 GLU GLY 0
NP_000214.1 15 PRO SER 0
NP_000214.1 387 VAL LEU 0
NP_000214.1 54 GLY ARG 0
NP_000214.1 66 SER THR 0
NP_000214.1 99 MET ILE 0
NP_000218.2 1017 ILE VAL 0
NP_000218.2 1093 THR ALA 0
NP_000218.2 1096 ASP HIS 0
NP_000218.2 1225 SER GLY 0
NP_000218.2 1280 GLY ARG 0
NP_000218.2 1316 GLY ARG 0
NP_000218.2 132 SER GLY 1
NP_000218.2 1342 ARG CYS 1
NP_000218.2 1375 HIS GLN 0
NP_000218.2 1461 THR MET 0
NP_000218.2 1509 SER ASN 0
NP_000218.2 1517 GLY GLU 1
NP_000218.2 1525 ASP HIS 0
NP_000218.2 1537 GLY ARG 0
NP_000218.2 1559 VAL PHE 0
NP_000218.2 1588 HIS ARG 0
NP_000218.2 172 GLY ARG 0
NP_000218.2 341 GLN ARG 0
NP_000218.2 366 ARG CYS 0
NP_000218.2 366 ARG HIS 0
NP_000218.2 372 ARG TRP 0
NP_000218.2 432 ARG GLN 0
NP_000218.2 451 GLU LYS 0
NP_000218.2 485 THR ALA 0
NP_000218.2 537 ALA THR 0
NP_000218.2 541 GLN GLU 0
NP_000218.2 556 GLY ARG 0
NP_000218.2 583 ALA THR 0
NP_000218.2 635 ALA SER 0
NP_000218.2 660 LEU VAL 0
NP_000218.2 742 ARG HIS 0
NP_000218.2 841 GLY VAL 0
NP_000218.2 918 THR ILE 0
NP_000218.2 924 PRO THR 0
NP_000225.1 235 ARG TRP 0
NP_000225.1 249 GLY GLU 0
NP_000225.1 24 ALA VAL 0
NP_000225.1 265 GLY VAL 0
NP_000225.1 267 ASN SER 0
NP_000225.1 349 VAL MET 0
NP_000225.1 409 ARG HIS 0
NP_000225.1 480 MET VAL 0
NP_000225.1 52 PRO LEU 0
NP_000225.1 545 ALA GLY 0
NP_000225.1 549 ARG TRP 0
NP_000225.1 566 GLU LYS 1
NP_000225.1 62 ARG TRP 0
NP_000225.1 672 ARG CYS 0
NP_000225.1 672 ARG HIS 0
NP_000225.1 677 ARG LEU 0
NP_000225.1 705 GLU LYS 0
NP_000225.1 72 ASP GLY 0
NP_000225.1 771 ARG TRP 1
NP_000225.1 884 PRO LEU 0
NP_000225.1 909 GLU LYS 0
NP_000225.1 94 ARG CYS 0
NP_000226.2 228 PHE SER 0
NP_000226.2 297 SER GLY 0
NP_000229.1 1005 ARG GLN 1
NP_000229.1 1007 ARG HIS 1
NP_000229.1 100 ARG TRP 1
NP_000229.1 1020 PRO SER 0
NP_000229.1 1026 PRO LEU 0
NP_000229.1 102 ASP ALA 1
NP_000229.1 102 ASP VAL 1
NP_000229.1 1040 SER GLY 1
NP_000229.1 1047 ARG LEU 0
NP_000229.1 1049 LEU PRO 1
NP_000229.1 1066 LEU VAL 1
NP_000229.1 106 PHE LEU 1
NP_000229.1 1075 PRO LEU 1
NP_000229.1 1077 ALA THR 0
NP_000229.1 1153 HIS TYR 1
NP_000229.1 115 VAL MET 1
NP_000229.1 124 MET ARG 1
NP_000229.1 124 MET THR 1
NP_000229.1 125 PHE CYS 1
NP_000229.1 141 PRO LEU 0
NP_000229.1 149 GLY ALA 1
NP_000229.1 164 ARG HIS 1
NP_000229.1 176 ARG TRP 1
NP_000229.1 22 PHE SER 1
NP_000229.1 238 GLY SER 1
NP_000229.1 251 PRO SER 1
NP_000229.1 259 ASP ASN 1
NP_000229.1 26 SER ILE 1
NP_000229.1 273 ARG GLN 1
NP_000229.1 277 ALA ASP 1
NP_000229.1 279 VAL MET 1
NP_000229.1 289 GLU LYS 1
NP_000229.1 297 PRO SER 1
NP_000229.1 29 PHE LEU 1
NP_000229.1 306 GLY TRP 1
NP_000229.1 312 ARG CYS 1
NP_000229.1 314 GLY SER 1
NP_000229.1 31 ILE SER 1
NP_000229.1 320 SER LEU 1
NP_000229.1 323 ASP ASN 1
NP_000229.1 328 ARG CYS 0
NP_000229.1 337 THR SER 0
NP_000229.1 342 ASP VAL 1
NP_000229.1 367 THR SER 0
NP_000229.1 402 HIS ARG 1
NP_000229.1 410 TRP SER 1
NP_000229.1 420 TYR CYS 1
NP_000229.1 421 THR MET 1
NP_000229.1 422 ALA THR 1
NP_000229.1 427 TYR HIS 1
NP_000229.1 427 TYR SER 1
NP_000229.1 428 SER LEU 1
NP_000229.1 429 ALA PRO 1
NP_000229.1 42 ILE ASN 1
NP_000229.1 440 PRO LEU 1
NP_000229.1 444 GLU ASP 1
NP_000229.1 451 PRO LEU 1
NP_000229.1 45 ASN TYR 1
NP_000229.1 463 PHE LEU 1
NP_000229.1 473 THR ASN 1
NP_000229.1 47 GLY VAL 1
NP_000229.1 490 ALA THR 1
NP_000229.1 493 TYR CYS 1
NP_000229.1 531 ARG GLN 1
NP_000229.1 531 ARG TRP 1
NP_000229.1 534 ARG LEU 1
NP_000229.1 552 LEU SER 0
NP_000229.1 558 ALA GLU 1
NP_000229.1 558 ALA PRO 1
NP_000229.1 561 ALA THR 1
NP_000229.1 561 ALA VAL 1
NP_000229.1 562 HIS ARG 1
NP_000229.1 562 HIS PRO 1
NP_000229.1 563 TRP CYS 1
NP_000229.1 565 ALA THR 1
NP_000229.1 566 CYS PHE 1
NP_000229.1 566 CYS SER 1
NP_000229.1 568 TRP ARG 1
NP_000229.1 568 TRP CYS 1
NP_000229.1 571 ILE LEU 1
NP_000229.1 571 ILE VAL 1
NP_000229.1 572 GLY ARG 1
NP_000229.1 572 GLY CYS 1
NP_000229.1 574 MET VAL 1
NP_000229.1 575 GLU GLY 1
NP_000229.1 582 ARG LEU 1
NP_000229.1 583 ILE VAL 1
NP_000229.1 584 GLY ARG 1
NP_000229.1 584 GLY SER 1
NP_000229.1 585 TRP CYS 1
NP_000229.1 588 ASN ASP 1
NP_000229.1 588 ASN LYS 1
NP_000229.1 58 GLU ALA 1
NP_000229.1 58 GLU ASP 1
NP_000229.1 58 GLU LYS 1
NP_000229.1 590 GLY VAL 1
NP_000229.1 593 ILE ARG 1
NP_000229.1 593 ILE THR 1
NP_000229.1 594 GLY ASP 1
NP_000229.1 595 LYS ASN 1
NP_000229.1 595 LYS GLU 1
NP_000229.1 596 PRO ARG 1
NP_000229.1 596 PRO HIS 1
NP_000229.1 596 PRO LEU 1
NP_000229.1 597 TYR CYS 1
NP_000229.1 601 GLY SER 1
NP_000229.1 606 SER PRO 1
NP_000229.1 609 ASP ASN 1
NP_000229.1 609 ASP GLY 1
NP_000229.1 609 ASP HIS 1
NP_000229.1 614 ALA VAL 1
NP_000229.1 615 LEU PHE 1
NP_000229.1 615 LEU VAL 1
NP_000229.1 621 SER ARG 1
NP_000229.1 621 SER ASN 1
NP_000229.1 622 LEU PHE 1
NP_000229.1 626 GLY ALA 1
NP_000229.1 626 GLY ASP 1
NP_000229.1 626 GLY SER 1
NP_000229.1 626 GLY VAL 1
NP_000229.1 628 GLY ALA 1
NP_000229.1 629 ASN ASP 1
NP_000229.1 629 ASN ILE 1
NP_000229.1 629 ASN SER 1
NP_000229.1 630 VAL LEU 1
NP_000229.1 633 ASN ASP 1
NP_000229.1 634 THR ILE 1
NP_000229.1 635 ASN ASP 1
NP_000229.1 637 GLU ASP 1
NP_000229.1 640 PHE VAL 1
NP_000229.1 641 SER PHE 1
NP_000229.1 644 VAL LEU 1
NP_000229.1 645 MET LEU 1
NP_000229.1 656 PHE CYS 1
NP_000229.1 657 GLY ARG 1
NP_000229.1 657 GLY CYS 1
NP_000229.1 660 SER LEU 1
NP_000229.1 687 HIS TYR 1
NP_000229.1 696 ARG CYS 1
NP_000229.1 706 SER CYS 1
NP_000229.1 711 ILE VAL 1
NP_000229.1 712 ASP ASN 0
NP_000229.1 721 PRO LEU 1
NP_000229.1 728 ILE PHE 1
NP_000229.1 72 PRO GLN 1
NP_000229.1 749 GLY VAL 1
NP_000229.1 74 THR ARG 1
NP_000229.1 74 THR MET 1
NP_000229.1 752 ARG GLN 1
NP_000229.1 767 ASP TYR 1
NP_000229.1 774 ASP TYR 1
NP_000229.1 784 ARG GLY 0
NP_000229.1 785 GLY ALA 1
NP_000229.1 800 GLY TRP 1
NP_000229.1 805 PHE CYS 1
NP_000229.1 805 PHE SER 1
NP_000229.1 818 SER LEU 1
NP_000229.1 820 GLY ARG 1
NP_000229.1 822 VAL MET 1
NP_000229.1 837 ASP ASN 1
NP_000229.1 837 ASP TYR 1
NP_000229.1 858 ILE THR 1
NP_000229.1 85 ALA PRO 1
NP_000229.1 86 LEU ARG 1
NP_000229.1 883 ARG TRP 0
NP_000229.1 885 ARG CYS 1
NP_000229.1 885 ARG HIS 0
NP_000229.1 887 ARG HIS 1
NP_000229.1 894 ARG CYS 1
NP_000229.1 913 ALA VAL 1
NP_000229.1 920 ARG GLN 1
NP_000229.1 922 ARG TRP 1
NP_000229.1 937 SER ASN 1
NP_000229.1 94 VAL GLY 1
NP_000229.1 955 LEU VAL 1
NP_000229.1 963 PRO THR 1
NP_000229.1 968 PRO LEU 1
NP_000229.1 96 ILE VAL 1
NP_000229.1 996 ASN ILE 1
NP_000229.1 99 TYR SER 1
NP_000231.1 188 GLU LYS 0
NP_000233.1 54 GLY ASP 0
NP_000236.2 1092 VAL ILE 1
NP_000236.2 1094 HIS ARG 1
NP_000236.2 1106 HIS ASP 1
NP_000236.2 1131 MET THR 1
NP_000236.2 1173 THR ILE 1
NP_000236.2 1188 VAL LEU 1
NP_000236.2 1228 ASP ASN 1
NP_000236.2 1230 TYR ASP 1
NP_000236.2 1230 TYR CYS 1
NP_000236.2 1230 TYR HIS 1
NP_000236.2 1250 MET ILE 1
NP_000236.2 1250 MET THR 1
NP_000236.2 168 GLU ASP 0
NP_000236.2 238 LEU SER 0
NP_000236.2 316 ILE MET 0
NP_000236.2 375 ASN SER 0
NP_000236.2 48 ALA VAL 0
NP_000236.2 554 GLY ARG 0
NP_000236.2 888 HIS TYR 0
NP_000236.2 992 THR ILE 0
NP_000240.1 100 ARG GLN 0
NP_000240.1 100 ARG PRO 1
NP_000240.1 101 GLY ASP 1
NP_000240.1 102 GLU LYS 1
NP_000240.1 106 SER ARG 1
NP_000240.1 109 HIS GLN 1
NP_000240.1 111 ALA PRO 1
NP_000240.1 111 ALA VAL 1
NP_000240.1 116 THR PRO 1
NP_000240.1 117 THR MET 1
NP_000240.1 128 ALA PRO 1
NP_000240.1 155 LEU ARG 1
NP_000240.1 185 VAL GLY 1
NP_000240.1 185 VAL LEU 1
NP_000240.1 18 ARG CYS 1
NP_000240.1 199 GLU GLN 1
NP_000240.1 19 ILE PHE 1
NP_000240.1 219 ILE LEU 1
NP_000240.1 219 ILE VAL 0
NP_000240.1 226 ARG LEU 1
NP_000240.1 244 GLY ASP 1
NP_000240.1 244 GLY VAL 0
NP_000240.1 246 ILE LEU 1
NP_000240.1 247 SER PRO 1
NP_000240.1 260 LEU ARG 1
NP_000240.1 264 HIS ARG 1
NP_000240.1 264 HIS TYR 1
NP_000240.1 265 ARG CYS 1
NP_000240.1 265 ARG PRO 1
NP_000240.1 265 ARG SER 1
NP_000240.1 280 TYR ASP 1
NP_000240.1 282 ALA GLY 1
NP_000240.1 283 TYR CYS 0
NP_000240.1 286 LYS GLN 1
NP_000240.1 292 LEU PRO 1
NP_000240.1 295 SER THR 1
NP_000240.1 321 SER ASN 0
NP_000240.1 321 SER ILE 1
NP_000240.1 329 HIS ASN 1
NP_000240.1 329 HIS PRO 1
NP_000240.1 338 ASN SER 1
NP_000240.1 353 ALA VAL 1
NP_000240.1 35 MET ASN 1
NP_000240.1 368 SER LEU 0
NP_000240.1 379 TYR CYS 1
NP_000240.1 384 VAL ASP 0
NP_000240.1 389 ARG GLN 1
NP_000240.1 38 ASN LYS 1
NP_000240.1 393 LEU PRO 1
NP_000240.1 39 CYS TYR 1
NP_000240.1 400 LEU VAL 1
NP_000240.1 403 PRO SER 1
NP_000240.1 413 THR ILE 1
NP_000240.1 420 SER CYS 1
NP_000240.1 441 ALA THR 1
NP_000240.1 44 SER PHE 1
NP_000240.1 460 GLU ALA 1
NP_000240.1 472 ARG ILE 1
NP_000240.1 474 ARG GLN 1
NP_000240.1 485 ASP GLU 1
NP_000240.1 485 ASP HIS 1
NP_000240.1 497 ARG TRP 0
NP_000240.1 523 GLU ASP 1
NP_000240.1 542 GLN LEU 1
NP_000240.1 542 GLN PRO 1
NP_000240.1 549 LEU PRO 1
NP_000240.1 54 GLY GLU 1
NP_000240.1 550 LEU PRO 1
NP_000240.1 555 LEU VAL 1
NP_000240.1 559 LEU ARG 1
NP_000240.1 561 TYR HIS 1
NP_000240.1 574 LEU PRO 1
NP_000240.1 581 PRO LEU 0
NP_000240.1 582 LEU VAL 1
NP_000240.1 588 LEU PRO 1
NP_000240.1 589 ALA ASP 1
NP_000240.1 607 LEU HIS 0
NP_000240.1 611 ILE THR 0
NP_000240.1 618 LYS GLU 0
NP_000240.1 618 LYS THR 1
NP_000240.1 622 LEU HIS 1
NP_000240.1 623 ALA PRO 1
NP_000240.1 62 GLN LYS 1
NP_000240.1 646 TYR CYS 1
NP_000240.1 648 PRO LEU 1
NP_000240.1 648 PRO SER 1
NP_000240.1 64 ASN SER 1
NP_000240.1 654 PRO LEU 1
NP_000240.1 655 ILE THR 1
NP_000240.1 655 ILE VAL 0
NP_000240.1 659 ARG LEU 1
NP_000240.1 659 ARG PRO 1
NP_000240.1 662 THR PRO 1
NP_000240.1 691 ILE VAL 0
NP_000240.1 692 SER PRO 1
NP_000240.1 69 ARG LYS 1
NP_000240.1 718 HIS TYR 0
NP_000240.1 724 LEU MET 1
NP_000240.1 729 LEU VAL 0
NP_000240.1 751 LYS ARG 1
NP_000240.1 755 ARG GLY 1
NP_000240.1 82 THR ILE 1
NP_000240.1 88 PHE LEU 0
NP_000241.1 251 MET THR 0
NP_000241.1 253 MET ARG 0
NP_000241.1 274 SER CYS 0
NP_000241.1 332 ALA VAL 1
NP_000241.1 371 ASP GLY 1
NP_000241.1 460 ARG GLN 0
NP_000241.1 499 ARG CYS 1
NP_000241.1 501 GLY SER 1
NP_000241.1 53 VAL PHE 0
NP_000241.1 569 ARG TRP 1
NP_000241.1 572 LEU TRP 1
NP_000241.1 640 ILE PHE 0
NP_000241.1 643 TRP ARG 1
NP_000241.1 662 ALA THR 0
NP_000241.1 666 GLY SER 0
NP_000241.1 673 ARG GLY 0
NP_000241.1 705 ASP ASN 0
NP_000241.1 717 ILE VAL 0
NP_000241.1 87 ARG GLN 0
NP_000242.1 102 VAL ILE 1
NP_000242.1 110 LYS THR 1
NP_000242.1 127 ASN SER 0
NP_000242.1 139 ASN SER 1
NP_000242.1 13 SER ILE 1
NP_000242.1 149 GLY ASP 1
NP_000242.1 163 VAL ASP 1
NP_000242.1 163 VAL GLY 1
NP_000242.1 164 GLY ARG 1
NP_000242.1 173 LEU PRO 1
NP_000242.1 177 GLU LYS 1
NP_000242.1 19 PHE LEU 0
NP_000242.1 228 LYS GLU 0
NP_000242.1 315 GLY VAL 1
NP_000242.1 323 SER CYS 1
NP_000242.1 333 CYS TYR 1
NP_000242.1 342 VAL ILE 1
NP_000242.1 349 PRO ALA 1
NP_000242.1 367 VAL LEU 0
NP_000242.1 409 GLN LYS 1
NP_000242.1 441 THR PRO 1
NP_000242.1 44 THR MET 1
NP_000242.1 45 ALA VAL 1
NP_000242.1 473 SER LEU 1
NP_000242.1 492 MET VAL 1
NP_000242.1 524 ARG PRO 1
NP_000242.1 528 LYS GLN 0
NP_000242.1 536 ASN SER 0
NP_000242.1 552 THR PRO 1
NP_000242.1 554 SER ARG 1
NP_000242.1 583 ASN ILE 1
NP_000242.1 583 ASN SER 1
NP_000242.1 600 ALA VAL 1
NP_000242.1 636 ALA PRO 1
NP_000242.1 641 CYS GLY 0
NP_000242.1 670 PRO LEU 0
NP_000242.1 674 GLY SER 1
NP_000242.1 676 SER PRO 1
NP_000242.1 688 MET ILE 0
NP_000242.1 692 GLY ARG 1
NP_000242.1 697 CYS ARG 1
NP_000242.1 749 GLU LYS 1
NP_000242.1 779 MET ILE 0
NP_000242.1 785 HIS PRO 0
NP_000242.1 834 ALA THR 1
NP_000242.1 835 ASN HIS 0
NP_000242.1 868 PRO ALA 1
NP_000242.1 870 ALA GLY 1
NP_000242.1 878 GLU ASP 1
NP_000242.1 884 ILE SER 1
NP_000242.1 917 ALA THR 0
NP_000242.1 923 VAL GLU 1
NP_000242.1 926 ILE ASN 0
NP_000242.1 93 LEU PHE 1
NP_000242.1 96 ARG HIS 0
NP_000242.1 98 TYR CYS 1
NP_000243.1 157 GLU LYS 1
NP_000243.1 179 PRO SER 1
NP_000243.1 184 ARG LEU 1
NP_000243.1 186 THR ILE 1
NP_000243.1 202 LEU SER 1
NP_000243.1 205 PRO LEU 1
NP_000243.1 207 ARG HIS 0
NP_000243.1 226 PRO THR 1
NP_000243.1 228 LEU PRO 1
NP_000243.1 241 ARG CYS 1
NP_000243.1 265 ARG GLY 0
NP_000243.1 317 MET ARG 1
NP_000243.1 346 TRP CYS 1
NP_000243.1 346 TRP SER 1
NP_000243.1 356 GLY GLU 1
NP_000243.1 374 HIS ASP 1
NP_000243.1 376 SER ASN 1
NP_000243.1 402 GLY ARG 1
NP_000243.1 402 GLY VAL 1
NP_000243.1 404 GLU LYS 1
NP_000243.1 406 LEU PRO 1
NP_000243.1 411 TRP CYS 1
NP_000243.1 415 GLY VAL 1
NP_000243.1 421 ARG GLN 1
NP_000243.1 431 ASP ASN 1
NP_000243.1 433 ASP ASN 1
NP_000243.1 469 HIS PRO 1
NP_000243.1 482 CYS GLY 0
NP_000243.1 499 TRP ARG 1
NP_000243.1 510 LYS ASN 1
NP_000243.1 69 ARG CYS 1
NP_000243.1 69 ARG SER 1
NP_000244.2 128 ILE THR 0
NP_000244.2 140 ASN SER 0
NP_000244.2 180 ALA ASP 0
NP_000244.2 23 THR ILE 0
NP_000244.2 244 GLN GLU 0
NP_000244.2 293 VAL PHE 0
NP_000244.2 34 TYR ASP 0
NP_000244.2 358 GLN HIS 0
NP_000244.2 404 ASN SER 0
NP_000244.2 463 LYS THR 0
NP_000244.2 46 ARG GLY 0
NP_000244.2 539 VAL ALA 0
NP_000244.2 540 ARG HIS 1
NP_000244.2 590 SER ILE 1
NP_000244.2 594 ARG HIS 0
NP_000244.2 662 SER THR 0
NP_000244.2 749 ALA VAL 0
NP_000244.2 811 LEU PHE 0
NP_000244.2 95 GLN HIS 0
NP_000246.2 108 ARG GLY 1
NP_000246.2 108 ARG HIS 1
NP_000246.2 137 ALA VAL 1
NP_000246.2 143 HIS TYR 1
NP_000246.2 147 ASP GLU 1
NP_000246.2 148 SER LEU 1
NP_000246.2 153 VAL ILE 1
NP_000246.2 154 ARG HIS 0
NP_000246.2 156 ASP ASN 1
NP_000246.2 164 ILE ASN 0
NP_000246.2 174 PHE SER 1
NP_000246.2 186 MET VAL 1
NP_000246.2 189 ASN LYS 1
NP_000246.2 197 ALA THR 1
NP_000246.2 215 GLY CYS 1
NP_000246.2 218 GLN HIS 1
NP_000246.2 228 ARG GLN 1
NP_000246.2 259 ILE VAL 0
NP_000246.2 262 SER ASN 1
NP_000246.2 265 HIS TYR 1
NP_000246.2 291 GLY GLU 1
NP_000246.2 293 GLN PRO 1
NP_000246.2 316 TYR CYS 1
NP_000246.2 317 MET THR 0
NP_000246.2 324 ALA THR 1
NP_000246.2 328 LEU PRO 1
NP_000246.2 336 MET ILE 0
NP_000246.2 350 HIS TYR 1
NP_000246.2 358 LEU PRO 1
NP_000246.2 366 ASN SER 1
NP_000246.2 369 ARG CYS 1
NP_000246.2 369 ARG HIS 1
NP_000246.2 372 ILE THR 0
NP_000246.2 375 MET ILE 0
NP_000246.2 377 ALA GLU 1
NP_000246.2 427 GLY ASP 1
NP_000246.2 449 ILE VAL 0
NP_000246.2 535 ALA PRO 1
NP_000246.2 566 THR ARG 1
NP_000246.2 573 PHE SER 1
NP_000246.2 588 ARG CYS 0
NP_000246.2 601 ILE VAL 0
NP_000246.2 615 PRO ARG 1
NP_000246.2 615 PRO THR 1
NP_000246.2 616 ARG CYS 1
NP_000246.2 617 LEU ARG 1
NP_000246.2 624 GLN ARG 1
NP_000246.2 626 GLY CYS 1
NP_000246.2 640 ASP TYR 1
NP_000246.2 648 GLY ASP 1
NP_000246.2 664 ALA VAL 0
NP_000246.2 676 ALA THR 0
NP_000246.2 678 HIS ARG 1
NP_000246.2 685 LEU ARG 1
NP_000246.2 69 ILE VAL 0
NP_000246.2 700 MET LYS 1
NP_000246.2 713 LEU MET 0
NP_000246.2 717 GLY VAL 1
NP_000246.2 86 PRO LEU 1
NP_000246.2 87 GLY GLU 1
NP_000246.2 93 ARG HIS 1
NP_000246.2 94 GLY ARG 1
NP_000247.2 1002 ARG GLN 1
NP_000247.2 1028 THR SER 1
NP_000247.2 1036 ARG CYS 0
NP_000247.2 1046 THR MET 1
NP_000247.2 1075 THR SER 0
NP_000247.2 1103 GLN HIS 0
NP_000247.2 1113 PHE ILE 1
NP_000247.2 1138 ARG HIS 0
NP_000247.2 1184 THR ASN 1
NP_000247.2 1190 ARG HIS 0
NP_000247.2 1206 GLY ASP 1
NP_000247.2 1206 GLY VAL 1
NP_000247.2 1214 TRP ARG 1
NP_000247.2 1248 GLY ARG 1
NP_000247.2 1255 ALA THR 1
NP_000247.2 154 ILE THR 1
NP_000247.2 158 VAL MET 0
NP_000247.2 165 GLU ASP 1
NP_000247.2 178 VAL MET 1
NP_000247.2 217 SER GLY 0
NP_000247.2 219 VAL LEU 1
NP_000247.2 257 HIS PRO 1
NP_000247.2 258 GLU LYS 1
NP_000247.2 263 GLY ARG 1
NP_000247.2 282 ARG TRP 1
NP_000247.2 326 ARG GLN 0
NP_000247.2 334 GLU LYS 1
NP_000247.2 336 ILE VAL 1
NP_000247.2 342 VAL ASP 1
NP_000247.2 352 LEU PRO 1
NP_000247.2 371 PRO ARG 1
NP_000247.2 382 ARG TRP 0
NP_000247.2 416 GLY SER 1
NP_000247.2 457 THR MET 1
NP_000247.2 471 VAL GLU 1
NP_000247.2 495 ARG GLN 1
NP_000247.2 502 ARG GLN 1
NP_000247.2 523 GLY TRP 1
NP_000247.2 531 GLY ARG 1
NP_000247.2 542 GLU GLN 1
NP_000247.2 555 MET THR 1
NP_000247.2 566 CYS ARG 1
NP_000247.2 59 THR ALA 1
NP_000247.2 604 ASP ASN 1
NP_000247.2 608 PRO LEU 1
NP_000247.2 627 ALA VAL 1
NP_000247.2 668 ARG HIS 1
NP_000247.2 668 ARG PRO 1
NP_000247.2 693 ALA SER 1
NP_000247.2 726 ARG CYS 1
NP_000247.2 733 ARG CYS 1
NP_000247.2 745 ASP GLY 1
NP_000247.2 770 ASP ASN 1
NP_000247.2 792 TRP ARG 1
NP_000247.2 810 ARG HIS 1
NP_000247.2 811 LYS ARG 1
NP_000247.2 820 ARG GLN 1
NP_000247.2 833 ALA THR 1
NP_000247.2 833 ALA VAL 0
NP_000247.2 851 ALA VAL 1
NP_000247.2 906 VAL GLY 1
NP_000247.2 910 PRO THR 1
NP_000247.2 948 ASN THR 1
NP_000247.2 957 THR SER 1
NP_000247.2 958 THR ILE 1
NP_000247.2 998 GLN GLU 0
NP_000248.2 1019 THR ASN 1
NP_000248.2 1045 ARG CYS 0
NP_000248.2 1046 MET ILE 0
NP_000248.2 1057 GLY ASP 1
NP_000248.2 1079 ARG GLN 1
NP_000248.2 1135 LEU ARG 1
NP_000248.2 115 TYR HIS 1
NP_000248.2 1205 GLU LYS 1
NP_000248.2 1250 ARG TRP 1
NP_000248.2 1327 ASN LYS 1
NP_000248.2 1359 ARG CYS 1
NP_000248.2 1426 GLU LYS 1
NP_000248.2 1454 ALA THR 1
NP_000248.2 146 LYS ASN 1
NP_000248.2 1486 ASN ASP 0
NP_000248.2 1491 SER CYS 0
NP_000248.2 1500 ARG PRO 1
NP_000248.2 1500 ARG TRP 1
NP_000248.2 1519 SER CYS 0
NP_000248.2 1555 GLU LYS 1
NP_000248.2 1634 ARG CYS 1
NP_000248.2 1652 ASP TYR 1
NP_000248.2 1706 LEU PRO 1
NP_000248.2 1766 ALA THR 1
NP_000248.2 1776 SER GLY 1
NP_000248.2 1777 ALA THR 1
NP_000248.2 1793 LEU PRO 1
NP_000248.2 1832 ARG GLY 0
NP_000248.2 187 ASN LYS 1
NP_000248.2 1901 HIS LEU 1
NP_000248.2 190 ARG THR 1
NP_000248.2 1927 ILE PHE 1
NP_000248.2 1929 THR MET 1
NP_000248.2 194 TYR SER 1
NP_000248.2 196 ALA THR 1
NP_000248.2 207 LYS GLN 1
NP_000248.2 216 LEU VAL 1
NP_000248.2 222 GLN LYS 1
NP_000248.2 223 ALA THR 1
NP_000248.2 232 ASN SER 1
NP_000248.2 239 ASP ASN 1
NP_000248.2 249 ARG GLN 1
NP_000248.2 256 GLY GLU 1
NP_000248.2 263 ILE THR 1
NP_000248.2 26 ALA VAL 0
NP_000248.2 281 ARG THR 1
NP_000248.2 312 PHE CYS 1
NP_000248.2 349 MET THR 1
NP_000248.2 355 ALA THR 1
NP_000248.2 377 GLY ARG 1
NP_000248.2 385 ALA VAL 1
NP_000248.2 388 MET THR 1
NP_000248.2 39 VAL MET 1
NP_000248.2 403 ARG LEU 1
NP_000248.2 403 ARG TRP 1
NP_000248.2 404 VAL LEU 1
NP_000248.2 404 VAL MET 1
NP_000248.2 406 VAL MET 1
NP_000248.2 407 GLY VAL 1
NP_000248.2 411 VAL ILE 1
NP_000248.2 440 VAL MET 1
NP_000248.2 450 LYS GLU 1
NP_000248.2 450 LYS THR 1
NP_000248.2 453 ARG CYS 1
NP_000248.2 479 ASN SER 1
NP_000248.2 483 GLU LYS 1
NP_000248.2 493 MET LEU 1
NP_000248.2 497 GLU ASP 1
NP_000248.2 500 GLU ALA 1
NP_000248.2 511 ILE THR 1
NP_000248.2 515 MET VAL 1
NP_000248.2 545 ASP ASN 1
NP_000248.2 550 ALA VAL 1
NP_000248.2 561 ALA THR 1
NP_000248.2 571 GLY ARG 1
NP_000248.2 583 ALA VAL 1
NP_000248.2 584 GLY SER 1
NP_000248.2 587 ASP VAL 1
NP_000248.2 595 GLN ARG 1
NP_000248.2 601 LEU PHE 1
NP_000248.2 606 VAL MET 1
NP_000248.2 615 LYS ASN 1
NP_000248.2 615 LYS GLN 1
NP_000248.2 652 ARG GLY 1
NP_000248.2 659 MET ILE 1
NP_000248.2 663 ARG SER 1
NP_000248.2 694 ARG CYS 1
NP_000248.2 696 ASN SER 1
NP_000248.2 698 VAL ALA 1
NP_000248.2 716 GLY ARG 1
NP_000248.2 734 GLN GLU 1
NP_000248.2 736 ILE MET 1
NP_000248.2 736 ILE THR 1
NP_000248.2 741 GLY TRP 1
NP_000248.2 763 VAL GLY 1
NP_000248.2 763 VAL MET 1
NP_000248.2 774 GLU VAL 1
NP_000248.2 782 SER ARG 1
NP_000248.2 787 ARG CYS 1
NP_000248.2 797 ALA PRO 1
NP_000248.2 822 MET THR 1
NP_000248.2 822 MET VAL 1
NP_000248.2 824 VAL ILE 1
NP_000248.2 850 ALA ASP 1
NP_000248.2 850 ALA THR 1
NP_000248.2 852 MET THR 1
NP_000248.2 858 ARG HIS 0
NP_000248.2 869 ARG GLY 1
NP_000248.2 869 ARG HIS 0
NP_000248.2 870 ARG HIS 1
NP_000248.2 877 MET LYS 1
NP_000248.2 894 GLU GLY 1
NP_000248.2 901 ALA GLY 1
NP_000248.2 901 ALA PRO 1
NP_000248.2 903 GLU GLY 1
NP_000248.2 903 GLU LYS 1
NP_000248.2 905 CYS PHE 1
NP_000248.2 906 ASP GLY 1
NP_000248.2 924 GLU GLN 1
NP_000248.2 924 GLU LYS 1
NP_000248.2 927 GLU LYS 1
NP_000248.2 930 GLU LYS 1
NP_000248.2 955 ASP ASN 1
NP_000248.2 965 GLU LYS 1
NP_000250.3 1320 ARG SER 0
NP_000250.3 1339 TYR PHE 0
NP_000250.3 1673 SER LEU 0
NP_000254.2 115 PRO SER 1
NP_000254.2 130 ARG CYS 1
NP_000254.2 154 ILE ARG 1
NP_000254.2 156 TRP CYS 1
NP_000254.2 211 ASP ASN 0
NP_000254.2 227 HIS PRO 1
NP_000254.2 234 ARG CYS 1
NP_000254.2 246 ALA PRO 1
NP_000254.2 297 ARG GLN 0
NP_000254.2 304 GLY VAL 1
NP_000254.2 309 TYR CYS 1
NP_000254.2 314 PHE LEU 1
NP_000254.2 38 ARG TRP 1
NP_000254.2 412 GLY GLU 1
NP_000254.2 414 HIS ARG 1
NP_000254.2 437 THR ILE 1
NP_000254.2 446 GLU LYS 1
NP_000254.2 452 GLU LYS 1
NP_000254.2 479 ALA THR 0
NP_000254.2 482 ARG GLN 1
NP_000254.2 501 VAL GLY 1
NP_000254.2 516 PRO LEU 1
NP_000254.2 520 ARG TRP 1
NP_000254.2 521 PRO LEU 1
NP_000254.2 560 LEU PRO 1
NP_000254.2 565 ARG GLN 1
NP_000254.2 57 ALA GLY 0
NP_000254.2 627 ALA VAL 0
NP_000254.2 650 GLY GLU 1
NP_000254.2 674 ARG HIS 1
NP_000254.2 676 ARG PRO 1
NP_000254.2 69 GLY SER 1
NP_000254.2 705 GLU LYS 1
NP_000254.2 92 TYR HIS 1
NP_000255.2 1049 ASN ILE 1
NP_000255.2 1052 THR MET 1
NP_000255.2 1132 SER PRO 1
NP_000255.2 1132 SER TYR 1
NP_000255.2 1161 ILE VAL 0
NP_000255.2 1163 GLY SER 0
NP_000255.2 1167 GLY ARG 1
NP_000255.2 1214 THR MET 0
NP_000255.2 1231 VAL ALA 0
NP_000255.2 1242 GLU LYS 1
NP_000255.2 1256 VAL MET 0
NP_000255.2 1280 SER LEU 0
NP_000255.2 1350 ARG TRP 0
NP_000255.2 1381 VAL MET 0
NP_000255.2 1404 THR ALA 0
NP_000255.2 1414 VAL MET 0
NP_000255.2 1438 GLU ASP 1
NP_000255.2 1442 ARG TRP 0
NP_000255.2 175 LEU PRO 1
NP_000255.2 230 THR PRO 1
NP_000255.2 295 PRO SER 1
NP_000255.2 376 PHE SER 1
NP_000255.2 393 ALA VAL 0
NP_000255.2 412 ALA SER 1
NP_000255.2 442 VAL GLU 1
NP_000255.2 443 ALA GLY 1
NP_000255.2 484 GLY ARG 1
NP_000255.2 504 PRO LEU 1
NP_000255.2 509 GLY VAL 1
NP_000255.2 567 ILE VAL 0
NP_000255.2 593 PRO ARG 1
NP_000255.2 647 SER CYS 1
NP_000255.2 684 GLU LYS 0
NP_000255.2 725 PRO SER 0
NP_000255.2 741 ALA VAL 0
NP_000255.2 751 VAL GLY 1
NP_000255.2 829 VAL MET 1
NP_000255.2 893 ARG HIS 0
NP_000255.2 908 VAL GLY 1
NP_000255.2 926 TRP ARG 1
NP_000259.1 133 CYS ARG 1
NP_000259.1 197 GLY CYS 1
NP_000259.1 219 VAL MET 1
NP_000259.1 220 ASN TYR 1
NP_000259.1 234 LEU ARG 1
NP_000259.1 316 LEU TRP 1
NP_000259.1 344 GLN HIS 0
NP_000259.1 413 LYS GLU 1
NP_000259.1 418 ARG CYS 1
NP_000259.1 497 SER THR 1
NP_000259.1 517 LEU PRO 1
NP_000259.1 533 LYS THR 1
NP_000259.1 538 GLN PRO 1
NP_000259.1 585 ALA THR 0
NP_000259.1 79 LYS GLU 1
NP_000259.1 99 LYS ARG 0
NP_000262.2 1004 SER LEU 1
NP_000262.2 1010 LYS GLN 0
NP_000262.2 1012 GLY ASP 1
NP_000262.2 1016 HIS LEU 1
NP_000262.2 1019 TYR CYS 1
NP_000262.2 1023 VAL GLY 1
NP_000262.2 1065 VAL GLY 1
NP_000262.2 1073 GLY SER 0
NP_000262.2 1077 ARG GLN 1
NP_000262.2 1097 ASP ASN 1
NP_000262.2 1102 LEU PHE 1
NP_000262.2 1115 VAL PHE 0
NP_000262.2 1137 ASN ILE 1
NP_000262.2 1140 GLY VAL 1
NP_000262.2 1142 MET THR 1
NP_000262.2 1150 ASN LYS 1
NP_000262.2 1156 ASN SER 1
NP_000262.2 1162 GLY ALA 1
NP_000262.2 1165 VAL MET 1
NP_000262.2 1168 CYS TYR 1
NP_000262.2 1179 MET VAL 0
NP_000262.2 1186 ARG HIS 0
NP_000262.2 1191 LEU PHE 1
NP_000262.2 1213 LEU PHE 1
NP_000262.2 1213 LEU VAL 1
NP_000262.2 1216 ALA VAL 1
NP_000262.2 1224 PHE LEU 1
NP_000262.2 1240 GLY ARG 1
NP_000262.2 1244 LEU PRO 1
NP_000262.2 137 THR MET 1
NP_000262.2 149 GLY ARG 0
NP_000262.2 177 CYS GLY 1
NP_000262.2 177 CYS TYR 1
NP_000262.2 181 ALA THR 0
NP_000262.2 182 ASP ASN 0
NP_000262.2 183 ALA VAL 0
NP_000262.2 215 HIS ARG 0
NP_000262.2 232 ASP GLY 0
NP_000262.2 248 GLY VAL 1
NP_000262.2 272 MET ARG 1
NP_000262.2 291 TRP CYS 0
NP_000262.2 321 ALA VAL 0
NP_000262.2 372 ARG TRP 1
NP_000262.2 381 TRP CYS 0
NP_000262.2 388 ALA PRO 1
NP_000262.2 404 ARG GLN 1
NP_000262.2 404 ARG PRO 1
NP_000262.2 411 ARG GLN 0
NP_000262.2 434 PRO LEU 1
NP_000262.2 434 PRO SER 0
NP_000262.2 451 GLU LYS 1
NP_000262.2 471 PRO LEU 0
NP_000262.2 472 LEU PRO 0
NP_000262.2 473 SER PRO 1
NP_000262.2 474 PRO LEU 1
NP_000262.2 502 ASP GLU 0
NP_000262.2 509 TYR SER 1
NP_000262.2 510 HIS PRO 1
NP_000262.2 511 THR MET 0
NP_000262.2 537 PHE LEU 1
NP_000262.2 538 GLY ARG 1
NP_000262.2 543 PRO LEU 1
NP_000262.2 598 ASN SER 0
NP_000262.2 612 GLU ASP 1
NP_000262.2 624 VAL ILE 0
NP_000262.2 631 MET ARG 1
NP_000262.2 646 ARG HIS 0
NP_000262.2 648 LEU HIS 1
NP_000262.2 660 GLY SER 1
NP_000262.2 667 SER LEU 1
NP_000262.2 670 CYS TRP 1
NP_000262.2 673 GLY VAL 1
NP_000262.2 684 LEU PHE 1
NP_000262.2 700 ASP ASN 1
NP_000262.2 703 PHE SER 1
NP_000262.2 70 ASN SER 0
NP_000262.2 727 VAL PHE 1
NP_000262.2 734 SER ILE 1
NP_000262.2 74 CYS TYR 1
NP_000262.2 763 PHE LEU 1
NP_000262.2 775 GLN PRO 1
NP_000262.2 780 VAL MET 0
NP_000262.2 789 ARG CYS 1
NP_000262.2 825 TYR CYS 1
NP_000262.2 842 PHE LEU 0
NP_000262.2 858 ILE VAL 0
NP_000262.2 865 SER LEU 1
NP_000262.2 887 PRO LEU 1
NP_000262.2 890 TYR CYS 1
NP_000262.2 910 GLY SER 1
NP_000262.2 917 ASP TYR 1
NP_000262.2 921 GLN PRO 1
NP_000262.2 926 ALA THR 1
NP_000262.2 927 ALA VAL 1
NP_000262.2 943 ILE MET 1
NP_000262.2 944 ASP ASN 1
NP_000262.2 956 CYS TYR 1
NP_000262.2 958 ARG GLN 1
NP_000262.2 959 VAL GLU 1
NP_000262.2 961 ASN SER 0
NP_000262.2 978 ARG CYS 1
NP_000262.2 992 GLY TRP 1
NP_000262.2 996 MET ARG 1
NP_000265.1 154 ARG CYS 0
NP_000265.1 181 THR MET 1
NP_000265.1 184 ALA THR 1
NP_000265.1 247 MET THR 0
NP_000265.1 250 ARG PRO 1
NP_000265.1 255 ARG LYS 0
NP_000265.1 267 THR ILE 1
NP_000265.1 271 ARG LYS 1
NP_000265.1 353 GLY ASP 1
NP_000265.1 394 CYS ARG 1
NP_000265.1 402 LEU PRO 0
NP_000265.1 431 ILE VAL 0
NP_000265.1 54 ASN LYS 1
NP_000265.1 55 TYR HIS 1
NP_000265.1 89 ASN LYS 1
NP_000265.1 90 GLN GLU 1
NP_000267.2 14 THR ILE 0
NP_000267.2 242 PHE SER 1
NP_000267.2 243 PHE SER 1
NP_000267.2 247 TRP CYS 1
NP_000267.2 274 ILE THR 1
NP_000267.2 277 GLN ARG 1
NP_000267.2 277 GLN GLU 1
NP_000267.2 299 MET ILE 0
NP_000267.2 318 ARG CYS 1
NP_000267.2 334 ARG PRO 1
NP_000267.2 354 ASN HIS 1
NP_000267.2 357 GLY GLU 1
NP_000267.2 372 VAL GLY 1
NP_000267.2 373 ASN TYR 1
NP_000267.2 374 SER PHE 1
NP_000267.2 374 SER PRO 1
NP_000267.2 421 GLY GLU 1
NP_000267.2 422 ASP ASN 1
NP_000267.2 431 ASP ASN 0
NP_000267.2 457 ARG GLY 1
NP_000267.2 463 PHE SER 1
NP_000267.2 468 GLU GLY 1
NP_000267.2 479 TYR CYS 1
NP_000267.2 497 TRP GLY 1
NP_000267.2 500 ARG GLN 1
NP_000267.2 500 ARG GLY 1
NP_000267.2 503 TRP ARG 1
NP_000267.2 523 ASP ASN 1
NP_000267.2 523 ASP GLY 1
NP_000267.2 524 HIS GLN 1
NP_000267.2 533 ILE SER 1
NP_000267.2 577 VAL GLU 1
NP_000267.2 591 ASN LYS 1
NP_000267.2 797 ALA PRO 1
NP_000267.2 801 PRO LEU 1
NP_000267.2 891 LEU ARG 1
NP_000269.2 122 GLY ASP 0
NP_000269.2 160 ALA THR 0
NP_000269.2 170 ALA THR 0
NP_000272.1 97 GLU LYS 1
NP_000273.2 138 ALA THR 1
NP_000273.2 197 GLY GLU 1
NP_000273.2 229 MET LYS 1
NP_000273.2 360 VAL GLY 1
NP_000273.2 385 LYS ARG 0
NP_000273.2 388 ASP ALA 0
NP_000273.2 390 ARG CYS 0
NP_000273.2 392 ASN SER 0
NP_000273.2 417 LEU TRP 1
NP_000273.2 423 PRO LEU 1
NP_000273.2 559 TRP LEU 1
NP_000273.2 600 SER LEU 0
NP_000273.2 616 CYS PHE 0
NP_000273.2 631 GLY ARG 1
NP_000273.2 663 ARG CYS 0
NP_000273.2 673 VAL LEU 0
NP_000273.2 680 ALA THR 0
NP_000273.2 74 ILE VAL 0
NP_000273.2 75 ALA PRO 1
NP_000273.2 77 ARG TRP 1
NP_000274.2 219 TYR HIS 0
NP_000274.2 236 GLY SER 0
NP_000274.2 309 ARG GLN 0
NP_000274.2 316 VAL MET 0
NP_000274.2 48 ARG GLN 0
NP_000274.2 499 PHE LEU 0
NP_000274.2 531 ARG GLN 0
NP_000274.2 542 ARG GLN 0
NP_000274.2 600 ASP ASN 1
NP_000274.2 671 LEU PRO 1
NP_000274.2 68 GLU ASP 0
NP_000274.2 700 SER THR 0
NP_000274.2 705 ARG GLN 0
NP_000274.2 776 ASP ASN 0
NP_000274.2 791 GLU LYS 0
NP_000274.2 807 TRP ARG 1
NP_000276.2 137 THR MET 0
NP_000276.2 148 ARG CYS 0
NP_000276.2 170 GLU VAL 0
NP_000276.2 184 ARG GLN 1
NP_000276.2 188 THR MET 0
NP_000276.2 212 ALA PRO 1
NP_000276.2 21 ALA VAL 0
NP_000276.2 276 ASP ASN 1
NP_000276.2 278 GLY ASP 1
NP_000276.2 288 ILE THR 0
NP_000276.2 33 ARG GLN 0
NP_000276.2 35 ARG TRP 0
NP_000276.2 388 ARG HIS 0
NP_000276.2 412 GLU LYS 1
NP_000276.2 419 ASP GLY 0
NP_000276.2 481 GLY VAL 0
NP_000276.2 72 HIS ASP 0
NP_000277.1 137 LEU MET 0
NP_000277.1 14 ALA ASP 0
NP_000277.1 151 ARG HIS 0
NP_000277.1 245 LEU ILE 0
NP_000277.1 277 THR ALA 0
NP_000277.1 301 LYS ASN 0
NP_000277.1 320 SER PHE 1
NP_000277.1 34 ARG SER 0
NP_000278.3 12 PHE SER 1
NP_000278.3 186 ALA GLU 1
NP_000278.3 207 VAL LEU 0
NP_000278.3 220 GLY VAL 1
NP_000278.3 285 PRO ALA 0
NP_000278.3 338 ASP GLY 0
NP_000278.3 343 ARG GLN 0
NP_000278.3 391 GLU LYS 0
NP_000278.3 463 THR ALA 0
NP_000278.3 511 LEU ARG 1
NP_000278.3 518 ALA ASP 1
NP_000278.3 571 ALA THR 1
NP_000278.3 572 THR ILE 1
NP_000278.3 601 ARG GLN 0
NP_000278.3 603 SER GLY 0
NP_000278.3 605 LEU ARG 1
NP_000278.3 664 GLU ASP 1
NP_000278.3 724 PRO LEU 0
NP_000278.3 79 ALA PRO 0
NP_000278.3 812 ARG TRP 1
NP_000278.3 845 ILE THR 0
NP_000278.3 860 ARG GLN 1
NP_000278.3 864 PHE SER 1
NP_000278.3 872 ALA VAL 0
NP_000278.3 909 LEU GLN 1
NP_000278.3 939 PRO GLN 0
NP_000278.3 93 ARG GLY 1
NP_000278.3 94 ALA GLU 1
NP_000278.3 956 ALA VAL 0
NP_000278.3 979 ALA VAL 0
NP_000279.1 134 ASP ASN 1
NP_000279.1 14 THR PRO 1
NP_000279.1 164 SER PRO 1
NP_000279.1 218 ALA VAL 1
NP_000279.1 232 ARG GLN 0
NP_000279.1 241 HIS LEU 1
NP_000279.1 25 SER PHE 1
NP_000279.1 262 SER LEU 1
NP_000279.1 39 HIS PRO 1
NP_000279.1 41 GLY ASP 0
NP_000279.1 86 CYS TYR 1
NP_000281.2 104 ALA THR 0
NP_000281.2 10 ARG GLN 1
NP_000281.2 117 ARG HIS 0
NP_000281.2 148 GLY ARG 0
NP_000281.2 233 LEU ARG 0
NP_000281.2 90 ARG TRP 0
NP_000282.1 164 ASP VAL 1
NP_000282.1 315 ASP ASN 1
NP_000282.1 316 CYS ARG 1
NP_000282.1 398 ALA THR 0
NP_000282.1 88 LEU PRO 1
NP_000283.1 1034 SER PHE 0
NP_000283.1 1114 THR ILE 1
NP_000283.1 1125 GLU LYS 1
NP_000283.1 1182 ILE VAL 0
NP_000283.1 1205 PRO LEU 1
NP_000283.1 172 ILE VAL 0
NP_000283.1 186 ARG CYS 1
NP_000283.1 189 LYS GLU 1
NP_000283.1 193 GLY VAL 1
NP_000283.1 262 ILE SER 0
NP_000283.1 399 PRO SER 1
NP_000283.1 411 SER LEU 0
NP_000283.1 416 GLY ARG 0
NP_000283.1 546 GLU LYS 0
NP_000283.1 605 SER LEU 0
NP_000283.1 62 ARG HIS 0
NP_000283.1 651 THR ASN 0
NP_000283.1 693 ILE VAL 0
NP_000283.1 716 MET VAL 0
NP_000283.1 869 PRO ARG 1
NP_000288.1 190 ALA THR 0
NP_000288.1 238 THR SER 0
NP_000288.1 245 ASN HIS 0
NP_000288.1 306 ARG GLN 1
NP_000288.1 322 ARG TRP 1
NP_000288.1 356 ALA PRO 1
NP_000288.1 384 ALA PRO 1
NP_000288.1 414 TRP GLY 1
NP_000288.1 419 THR ALA 1
NP_000288.1 420 ARG GLY 1
NP_000288.1 452 ILE VAL 0
NP_000288.1 467 THR ALA 0
NP_000288.1 482 PHE CYS 0
NP_000288.1 516 VAL LEU 0
NP_000288.1 575 LYS ARG 0
NP_000288.1 632 CYS ARG 1
NP_000288.1 800 MET LEU 0
NP_000288.1 804 SER ASN 0
NP_000288.1 848 ARG GLN 0
NP_000290.2 116 ARG HIS 0
NP_000290.2 161 CYS TYR 0
NP_000293.2 120 ALA SER 0
NP_000293.2 126 PHE VAL 0
NP_000293.2 188 LEU PHE 0
NP_000293.2 280 ILE THR 0
NP_000293.2 344 TYR CYS 0
NP_000293.2 442 ARG HIS 0
NP_000293.2 46 ARG CYS 0
NP_000293.2 499 ARG TRP 0
NP_000293.2 512 ARG CYS 0
NP_000293.2 667 ALA THR 1
NP_000293.2 678 GLY ARG 1
NP_000293.2 84 ALA THR 0
NP_000293.2 99 ALA THR 0
NP_000295.1 100 GLY ARG 1
NP_000295.1 105 LEU ARG 1
NP_000295.1 107 GLY VAL 1
NP_000295.1 118 THR MET 0
NP_000295.1 135 ALA THR 0
NP_000295.1 149 SER ARG 1
NP_000295.1 150 GLY ASP 1
NP_000295.1 16 LEU PRO 1
NP_000295.1 23 THR ARG 1
NP_000295.1 30 VAL MET 1
NP_000295.1 37 ASP VAL 1
NP_000295.1 65 VAL PHE 1
NP_000295.1 67 ALA THR 1
NP_000295.1 71 LEU PRO 1
NP_000295.1 72 SER LEU 1
NP_000295.1 72 SER TRP 1
NP_000295.1 76 SER ILE 1
NP_000295.1 78 LEU PRO 1
NP_000295.1 79 SER PRO 1
NP_000295.1 80 LEU ARG 1
NP_000295.1 80 LEU PRO 1
NP_000295.1 89 THR ASN 0
NP_000297.1 135 PHE CYS 1
NP_000297.1 158 ALA PRO 1
NP_000297.1 172 ARG GLN 1
NP_000297.1 179 SER ARG 1
NP_000297.1 194 LEU GLN 1
NP_000297.1 216 LYS GLU 1
NP_000297.1 230 GLU LYS 1
NP_000297.1 239 PRO SER 1
NP_000297.1 75 THR ASN 0
NP_000298.2 330 ARG SER 1
NP_000298.2 334 LYS GLU 1
NP_000299.2 103 GLY SER 1
NP_000299.2 364 VAL MET 0
NP_000299.2 388 TYR SER 0
NP_000299.2 424 MET THR 1
NP_000299.2 466 ALA VAL 0
NP_000299.2 474 GLY SER 0
NP_000299.2 69 SER TYR 1
NP_000300.1 106 HIS PRO 1
NP_000300.1 11 GLY ASP 1
NP_000300.1 11 GLY SER 1
NP_000300.1 121 PRO ARG 0
NP_000300.1 12 ILE THR 1
NP_000300.1 139 GLY ASP 1
NP_000300.1 152 ARG CYS 1
NP_000300.1 154 LEU PRO 1
NP_000300.1 158 VAL MET 1
NP_000300.1 172 ALA VAL 1
NP_000300.1 174 ASN THR 0
NP_000300.1 178 LEU VAL 1
NP_000300.1 205 ALA VAL 1
NP_000300.1 20 HIS PRO 1
NP_000300.1 224 TRP ARG 1
NP_000300.1 232 GLY ARG 1
NP_000300.1 236 LEU SER 1
NP_000300.1 284 SER ILE 1
NP_000300.1 290 VAL MET 1
NP_000300.1 295 LEU PRO 1
NP_000300.1 330 GLY ARG 1
NP_000300.1 335 VAL GLY 1
NP_000300.1 38 ARG CYS 0
NP_000300.1 397 ALA ASP 1
NP_000300.1 40 GLY ALA 1
NP_000300.1 444 LEU PRO 1
NP_000300.1 453 GLY ARG 1
NP_000300.1 453 GLY VAL 1
NP_000300.1 59 ARG TRP 1
NP_000300.1 73 LEU PRO 1
NP_000300.1 74 LEU PRO 1
NP_000300.1 78 LEU PHE 0
NP_000300.1 85 LEU PRO 1
NP_000301.1 118 GLY ASP 1
NP_000301.1 122 ARG TRP 0
NP_000301.1 164 ARG GLN 0
NP_000301.1 177 GLN GLU 1
NP_000301.1 181 VAL LEU 1
NP_000301.1 225 PHE SER 1
NP_000301.1 250 GLY VAL 1
NP_000301.1 279 GLN HIS 0
NP_000301.1 38 TRP CYS 1
NP_000301.1 39 HIS GLN 1
NP_000301.1 96 CYS TYR 1
NP_000302.1 105 PRO SER 1
NP_000302.1 105 PRO THR 1
NP_000302.1 114 GLY VAL 1
NP_000302.1 117 ALA VAL 1
NP_000302.1 131 GLY VAL 1
NP_000302.1 142 GLY SER 1
NP_000302.1 148 ARG HIS 1
NP_000302.1 178 ASP ASN 1
NP_000302.1 188 THR LYS 1
NP_000302.1 196 GLU LYS 1
NP_000302.1 202 ASP ASN 1
NP_000302.1 208 ARG HIS 1
NP_000302.1 210 VAL ILE 1
NP_000302.1 217 GLN ARG 1
NP_000302.1 232 MET THR 1
NP_000303.1 109 GLY ARG 1
NP_000303.1 114 GLY ARG 1
NP_000303.1 145 GLY ARG 1
NP_000303.1 147 CYS TYR 1
NP_000303.1 149 HIS PRO 1
NP_000303.1 161 SER ARG 1
NP_000303.1 183 CYS ARG 1
NP_000303.1 189 ARG TRP 0
NP_000303.1 220 ARG PRO 1
NP_000303.1 220 ARG TRP 1
NP_000303.1 226 GLN HIS 1
NP_000303.1 244 HIS TYR 1
NP_000303.1 253 HIS GLN 1
NP_000303.1 265 LEU PHE 1
NP_000303.1 271 ARG TRP 1
NP_000303.1 294 SER ASN 1
NP_000303.1 298 ASN ASP 1
NP_000303.1 301 ALA THR 1
NP_000303.1 312 SER PRO 1
NP_000303.1 321 PRO LEU 1
NP_000303.1 324 GLY ARG 1
NP_000303.1 334 GLY SER 1
NP_000303.1 367 VAL ALA 1
NP_000303.1 371 ASN ASP 0
NP_000303.1 385 MET ILE 1
NP_000303.1 388 ALA VAL 1
NP_000303.1 423 GLY SER 1
NP_000303.1 42 ARG CYS 1
NP_000303.1 42 ARG SER 1
NP_000303.1 436 THR ASN 1
NP_000303.1 445 ILE MET 1
NP_000303.1 57 ARG GLN 1
NP_000303.1 57 ARG TRP 1
NP_000303.1 62 GLU ALA 1
NP_000303.1 66 PHE LEU 0
NP_000303.1 76 VAL MET 1
NP_000303.1 89 GLY CYS 1
NP_000304.2 111 ARG SER 1
NP_000304.2 121 CYS TYR 1
NP_000304.2 157 ASP GLY 1
NP_000304.2 161 CYS GLY 1
NP_000304.2 166 ASN TYR 1
NP_000304.2 186 CYS TYR 1
NP_000304.2 204 GLU GLY 1
NP_000304.2 258 ASN SER 1
NP_000304.2 265 CYS ARG 1
NP_000304.2 267 CYS ARG 1
NP_000304.2 267 CYS SER 1
NP_000304.2 300 LEU PRO 1
NP_000304.2 32 ALA THR 0
NP_000304.2 336 GLY VAL 1
NP_000304.2 339 LEU PRO 1
NP_000304.2 341 ALA THR 0
NP_000304.2 352 ILE MET 0
NP_000304.2 352 ILE SER 1
NP_000304.2 357 GLY ARG 1
NP_000304.2 357 GLY VAL 1
NP_000304.2 365 ASN LYS 0
NP_000304.2 376 ASP ASN 1
NP_000304.2 381 GLY VAL 1
NP_000304.2 416 PRO GLN 1
NP_000304.2 449 CYS SER 1
NP_000304.2 475 CYS PHE 1
NP_000304.2 485 TYR CYS 1
NP_000304.2 495 ILE VAL 0
NP_000304.2 496 ASP TYR 1
NP_000304.2 497 TYR CYS 1
NP_000304.2 510 VAL MET 1
NP_000304.2 521 GLY ASP 1
NP_000304.2 525 ALA PRO 1
NP_000304.2 526 LEU SER 1
NP_000304.2 533 VAL ALA 1
NP_000304.2 568 CYS TYR 1
NP_000304.2 575 LEU ARG 1
NP_000304.2 588 THR ALA 1
NP_000304.2 611 MET THR 1
NP_000304.2 617 THR ALA 1
NP_000304.2 620 GLY SER 1
NP_000304.2 630 THR ILE 1
NP_000304.2 638 GLY ASP 1
NP_000304.2 639 CYS TYR 1
NP_000304.2 640 MET THR 1
NP_000304.2 667 PRO LEU 1
NP_000304.2 68 ALA ASP 1
NP_000304.2 72 PHE CYS 1
NP_000304.2 78 THR MET 0
NP_000304.2 88 CYS TYR 1
NP_000304.2 90 ARG CYS 1
NP_000304.2 90 ARG HIS 1
NP_000304.2 95 GLY ARG 1
NP_000304.2 98 THR SER 0
NP_000305.3 107 ASP TYR 1
NP_000305.3 111 TRP ARG 1
NP_000305.3 118 HIS PRO 1
NP_000305.3 121 ALA GLY 1
NP_000305.3 123 HIS ARG 1
NP_000305.3 130 ARG GLN 1
NP_000305.3 132 GLY ALA 1
NP_000305.3 132 GLY VAL 1
NP_000305.3 135 ILE VAL 1
NP_000305.3 155 TYR CYS 1
NP_000305.3 158 VAL LEU 1
NP_000305.3 165 GLY GLU 1
NP_000305.3 170 SER ARG 1
NP_000305.3 176 TYR CYS 1
NP_000305.3 181 LEU PRO 1
NP_000305.3 19 ASP ASN 1
NP_000305.3 202 THR ILE 1
NP_000305.3 217 VAL ASP 1
NP_000305.3 234 ARG GLN 1
NP_000305.3 252 ASP GLY 1
NP_000305.3 276 ASN SER 1
NP_000305.3 289 LYS GLU 1
NP_000305.3 290 VAL LEU 0
NP_000305.3 326 ASP ASN 1
NP_000305.3 335 ARG LEU 1
NP_000305.3 337 PHE SER 1
NP_000305.3 342 LYS ASN 1
NP_000305.3 35 MET ARG 1
NP_000305.3 61 HIS ASP 1
NP_000305.3 67 ILE ARG 1
NP_000305.3 68 TYR HIS 1
NP_000305.3 70 LEU PRO 1
NP_000305.3 79 ALA THR 1
NP_000305.3 88 TYR HIS 1
NP_000305.3 93 HIS ARG 1
NP_000305.3 93 HIS TYR 1
NP_000305.3 96 PRO GLN 1
NP_000309.1 108 VAL LEU 0
NP_000309.1 245 ALA THR 0
NP_000309.1 250 TRP ARG 0
NP_000310.2 271 ASP ASN 0
NP_000310.2 272 MET THR 0
NP_000310.2 312 TYR CYS 0
NP_000310.2 449 ARG CYS 0
NP_000310.2 500 VAL MET 0
NP_000310.2 510 ARG CYS 0
NP_000310.2 512 ASN SER 0
NP_000310.2 597 SER ASN 0
NP_000312.2 133 ASN HIS 0
NP_000312.2 319 LYS ARG 1
NP_000312.2 358 ARG GLN 1
NP_000312.2 358 ARG GLY 1
NP_000312.2 377 THR SER 1
NP_000312.2 392 ALA THR 0
NP_000312.2 447 LYS GLN 1
NP_000312.2 449 GLY GLU 1
NP_000312.2 457 MET ARG 1
NP_000312.2 46 ARG THR 1
NP_000312.2 479 ASP GLY 0
NP_000312.2 483 HIS GLN 1
NP_000312.2 490 ALA THR 0
NP_000312.2 549 HIS TYR 1
NP_000312.2 563 TRP CYS 1
NP_000312.2 567 SER LEU 1
NP_000312.2 585 HIS TYR 1
NP_000312.2 59 ALA PRO 0
NP_000312.2 654 VAL GLU 1
NP_000312.2 657 LEU PRO 1
NP_000312.2 665 LEU PRO 1
NP_000312.2 673 HIS PRO 1
NP_000312.2 685 GLN PRO 1
NP_000312.2 690 ASN SER 1
NP_000312.2 697 ASP GLU 0
NP_000312.2 702 GLN ARG 1
NP_000312.2 702 GLN LYS 1
NP_000312.2 712 CYS ARG 1
NP_000312.2 72 GLU GLN 1
NP_000312.2 798 ARG GLN 1
NP_000312.2 798 ARG TRP 0
NP_000312.2 876 ARG CYS 0
NP_000313.2 116 ALA SER 0
NP_000313.2 137 GLY ASP 1
NP_000313.2 142 ARG TRP 1
NP_000313.2 152 MET VAL 1
NP_000313.2 161 ILE MET 0
NP_000313.2 170 GLY SER 1
NP_000313.2 171 PHE ILE 0
NP_000313.2 178 GLN ARG 1
NP_000313.2 179 TRP ARG 1
NP_000313.2 195 ARG LEU 1
NP_000313.2 200 VAL GLU 1
NP_000313.2 219 PRO ARG 1
NP_000313.2 221 PRO LEU 1
NP_000313.2 249 GLY SER 1
NP_000313.2 313 PRO LEU 0
NP_000313.2 338 ASP GLY 0
NP_000313.2 45 LEU PHE 0
NP_000317.1 103 ARG TRP 1
NP_000317.1 121 ARG TRP 0
NP_000317.1 146 GLY ASP 1
NP_000317.1 151 ARG GLN 1
NP_000317.1 163 ILE THR 0
NP_000317.1 201 ILE THR 1
NP_000317.1 213 ALA GLY 0
NP_000317.1 226 MET LYS 1
NP_000317.1 273 LEU PHE 0
NP_000319.1 127 ARG GLY 1
NP_000319.1 130 PHE CYS 1
NP_000319.1 152 SER LEU 1
NP_000319.1 173 GLY ARG 1
NP_000319.1 250 CYS TYR 1
NP_000319.1 255 THR ILE 1
NP_000319.1 267 GLY ARG 1
NP_000319.1 267 GLY GLU 1
NP_000319.1 272 GLY SER 1
NP_000319.1 285 GLU GLY 1
NP_000319.1 312 ASP ASN 1
NP_000319.1 35 ASP GLU 0
NP_000319.1 425 ARG LYS 0
NP_000319.1 431 ILE VAL 0
NP_000319.1 436 GLY ASP 1
NP_000319.1 43 GLY GLU 1
NP_000319.1 456 GLN ARG 0
NP_000319.1 533 THR MET 0
NP_000319.1 563 VAL MET 0
NP_000319.1 566 GLY GLU 0
NP_000319.1 570 THR MET 0
NP_000319.1 616 HIS ARG 0
NP_000319.1 789 ASP ASN 0
NP_000320.1 101 THR ILE 1
NP_000320.1 106 CYS TYR 0
NP_000320.1 107 ALA VAL 0
NP_000320.1 118 ARG SER 1
NP_000320.1 162 THR PRO 1
NP_000320.1 183 ILE SER 0
NP_000320.1 251 VAL PHE 1
NP_000320.1 25 PRO LEU 1
NP_000320.1 287 VAL PHE 1
NP_000320.1 291 ILE VAL 0
NP_000320.1 294 LYS THR 1
NP_000320.1 313 HIS ARG 1
NP_000320.1 318 TYR ASN 1
NP_000320.1 321 ASN LYS 0
NP_000320.1 370 LEU HIS 1
NP_000320.1 385 THR MET 0
NP_000320.1 393 ALA GLY 1
NP_000320.1 403 LEU PRO 1
NP_000320.1 412 PRO LEU 0
NP_000320.1 413 ARG HIS 0
NP_000320.1 417 GLU GLN 1
NP_000320.1 434 ALA VAL 0
NP_000320.1 443 VAL ALA 1
NP_000320.1 44 ARG GLN 1
NP_000320.1 450 LEU ARG 1
NP_000320.1 470 PRO LEU 1
NP_000320.1 511 SER ARG 0
NP_000320.1 515 ARG TRP 1
NP_000320.1 528 GLY VAL 1
NP_000320.1 533 SER THR 1
NP_000320.1 60 LEU PRO 1
NP_000320.1 75 GLY GLU 0
NP_000321.1 101 ALA PRO 1
NP_000321.1 102 ARG GLN 1
NP_000321.1 103 LEU ARG 1
NP_000321.1 104 ASN LYS 1
NP_000321.1 108 PHE CYS 1
NP_000321.1 109 GLY ARG 1
NP_000321.1 122 TRP CYS 1
NP_000321.1 127 LEU PRO 1
NP_000321.1 133 ILE PHE 1
NP_000321.1 135 GLY VAL 1
NP_000321.1 136 ILE THR 1
NP_000321.1 140 GLY GLU 1
NP_000321.1 141 ARG CYS 1
NP_000321.1 141 ARG GLY 1
NP_000321.1 141 ARG HIS 1
NP_000321.1 142 CYS TRP 1
NP_000321.1 143 ASP VAL 1
NP_000321.1 145 ASP ASN 0
NP_000321.1 154 GLN ARG 1
NP_000321.1 156 ARG GLY 1
NP_000321.1 158 ASP ASN 0
NP_000321.1 163 TRP CYS 1
NP_000321.1 176 PHE SER 1
NP_000321.1 182 ARG CYS 1
NP_000321.1 192 PRO ARG 1
NP_000321.1 193 PRO SER 1
NP_000321.1 194 ILE ASN 1
NP_000321.1 195 ILE VAL 1
NP_000321.1 197 ARG HIS 1
NP_000321.1 200 ARG CYS 1
NP_000321.1 200 ARG HIS 1
NP_000321.1 206 TRP CYS 1
NP_000321.1 215 GLU GLN 1
NP_000321.1 223 CYS ARG 1
NP_000321.1 223 CYS TYR 1
NP_000321.1 59 CYS SER 1
NP_000321.1 65 TYR CYS 1
NP_000321.1 70 GLY ALA 1
NP_000321.1 70 GLY SER 1
NP_000321.1 73 SER PRO 1
NP_000321.1 89 TYR CYS 1
NP_000321.1 98 ALA GLU 1
NP_000321.1 99 ASN ASP 0
NP_000324.1 325 ASN SER 0
NP_000324.1 546 ALA THR 0
NP_000324.1 573 ILE VAL 0
NP_000326.2 1023 ARG HIS 0
NP_000326.2 1037 GLY VAL 0
NP_000326.2 1089 PRO LEU 0
NP_000326.2 1099 ALA VAL 0
NP_000326.2 1102 SER TYR 0
NP_000326.2 1192 ARG GLN 0
NP_000326.2 1192 ARG TRP 0
NP_000326.2 1259 ALA ASP 0
NP_000326.2 1302 ARG TRP 0
NP_000326.2 1307 LEU PHE 0
NP_000326.2 1365 GLN HIS 0
NP_000326.2 1386 LEU PHE 0
NP_000326.2 1422 ASP GLY 0
NP_000326.2 1427 ALA SER 0
NP_000326.2 1470 ASP GLY 0
NP_000326.2 1593 PHE LEU 0
NP_000326.2 1666 VAL ALA 0
NP_000326.2 185 ALA THR 0
NP_000326.2 1896 ARG TRP 0
NP_000326.2 1918 ARG HIS 0
NP_000326.2 1987 LEU ARG 0
NP_000326.2 1990 ARG GLN 0
NP_000326.2 2003 PHE LEU 0
NP_000326.2 216 SER LEU 0
NP_000326.2 220 THR ILE 0
NP_000326.2 286 ALA SER 0
NP_000326.2 340 ARG LEU 0
NP_000326.2 461 LEU VAL 0
NP_000326.2 481 ARG TRP 0
NP_000326.2 523 ARG HIS 0
NP_000326.2 533 ARG HIS 0
NP_000326.2 558 HIS ARG 0
NP_000326.2 618 LEU PHE 0
NP_000326.2 62 LYS THR 0
NP_000326.2 656 PRO LEU 0
NP_000326.2 672 ALA THR 0
NP_000326.2 701 PRO LEU 0
NP_000326.2 79 PRO SER 0
NP_000326.2 902 THR ALA 0
NP_000326.2 969 GLY CYS 0
NP_000327.2 156 ARG TRP 0
NP_000327.2 206 ARG GLN 0
NP_000327.2 230 VAL MET 0
NP_000327.2 259 ARG TRP 0
NP_000327.2 302 GLY ASP 0
NP_000327.2 336 ALA PRO 0
NP_000327.2 336 ALA THR 0
NP_000327.2 348 VAL MET 1
NP_000327.2 37 GLY SER 1
NP_000327.2 388 ARG CYS 0
NP_000327.2 388 ARG HIS 0
NP_000327.2 397 ARG LEU 0
NP_000327.2 569 ALA VAL 0
NP_000327.2 589 GLY SER 0
NP_000327.2 594 THR MET 0
NP_000327.2 616 PRO LEU 1
NP_000327.2 617 PRO SER 1
NP_000327.2 618 PRO ARG 1
NP_000327.2 61 ALA THR 0
NP_000327.2 620 TYR HIS 1
NP_000327.2 624 ARG CYS 0
NP_000327.2 632 GLU LYS 1
NP_000327.2 94 ALA THR 0
NP_000330.2 101 HIS ASN 0
NP_000330.2 107 SER ARG 0
NP_000330.2 131 GLU LYS 0
NP_000330.2 13 ALA PRO 0
NP_000330.2 145 ARG CYS 1
NP_000330.2 163 THR MET 1
NP_000330.2 180 THR LYS 0
NP_000330.2 186 GLY ASP 1
NP_000330.2 196 GLY VAL 1
NP_000330.2 215 LEU PRO 1
NP_000330.2 224 ALA THR 0
NP_000330.2 230 GLY ASP 1
NP_000330.2 249 TYR CYS 0
NP_000330.2 261 ARG HIS 1
NP_000330.2 264 GLY ARG 1
NP_000330.2 283 SER TYR 1
NP_000330.2 304 THR MET 1
NP_000330.2 310 GLU LYS 0
NP_000330.2 314 SER PHE 1
NP_000330.2 316 GLY VAL 1
NP_000330.2 334 ARG TRP 1
NP_000330.2 339 THR ILE 1
NP_000330.2 342 GLY ALA 1
NP_000330.2 349 PRO LEU 1
NP_000330.2 350 SER LEU 1
NP_000330.2 359 ASN LYS 1
NP_000330.2 406 ASN HIS 1
NP_000330.2 454 ALA THR 0
NP_000330.2 464 ALA THR 1
NP_000330.2 484 CYS TRP 1
NP_000330.2 493 GLY SER 0
NP_000330.2 569 ALA VAL 0
NP_000330.2 62 ASP ASN 1
NP_000330.2 642 ARG CYS 0
NP_000330.2 643 PRO LEU 1
NP_000330.2 655 ARG HIS 1
NP_000330.2 656 PRO LEU 0
NP_000330.2 728 ALA THR 0
NP_000330.2 800 GLY ARG 0
NP_000330.2 83 ARG TRP 0
NP_000330.2 848 ASP GLU 0
NP_000330.2 861 ARG HIS 1
NP_000330.2 864 ARG GLY 0
NP_000330.2 869 LYS GLU 0
NP_000330.2 871 ARG HIS 1
NP_000330.2 876 GLY SER 1
NP_000330.2 896 ARG GLN 1
NP_000330.2 911 ASN SER 0
NP_000330.2 913 ARG GLN 0
NP_000330.2 928 ARG CYS 0
NP_000330.2 944 ARG TRP 0
NP_000330.2 994 CYS TYR 1
NP_000333.1 130 GLY ARG 1
NP_000333.1 175 PRO THR 0
NP_000333.1 180 ARG HIS 0
NP_000333.1 327 PRO ARG 1
NP_000333.1 401 PHE CYS 0
NP_000333.1 409 VAL ILE 0
NP_000333.1 442 ILE PHE 0
NP_000333.1 446 VAL ALA 0
NP_000333.1 455 GLY GLU 1
NP_000333.1 488 VAL MET 1
NP_000333.1 518 ARG CYS 1
NP_000333.1 589 ARG CYS 1
NP_000333.1 589 ARG HIS 1
NP_000333.1 602 ARG PRO 1
NP_000333.1 609 GLY ARG 1
NP_000333.1 613 SER PHE 1
NP_000333.1 663 MET LYS 1
NP_000333.1 667 SER PHE 1
NP_000333.1 687 LEU PRO 1
NP_000333.1 688 ILE VAL 0
NP_000333.1 68 GLU LYS 0
NP_000333.1 690 SER GLY 0
NP_000333.1 701 GLY ASP 0
NP_000333.1 714 GLY ARG 1
NP_000333.1 72 GLU ASP 0
NP_000333.1 758 GLU LYS 1
NP_000333.1 760 ARG TRP 1
NP_000333.1 771 GLY ASP 1
NP_000333.1 773 SER PRO 1
NP_000333.1 783 ILE ASN 1
NP_000333.1 796 GLY ARG 1
NP_000333.1 832 ARG HIS 0
NP_000333.1 837 THR ALA 1
NP_000333.1 901 ARG GLN 0
NP_000333.1 90 GLU LYS 1
NP_000336.1 127 MET ILE 0
NP_000336.1 46 GLU LYS 1
NP_000339.2 10 VAL GLY 1
NP_000339.2 164 ASP VAL 1
NP_000339.2 186 PHE LEU 1
NP_000339.2 210 SER PHE 1
NP_000339.2 234 PHE LEU 1
NP_000339.2 34 GLY ARG 1
NP_000339.2 57 GLU GLN 1
NP_000339.2 62 ALA GLU 1
NP_000340.2 121 ARG TRP 0
NP_000340.2 144 MET ARG 1
NP_000340.2 148 ASN LYS 1
NP_000340.2 161 GLY ARG 0
NP_000340.2 173 GLU LYS 0
NP_000340.2 182 ARG LEU 1
NP_000340.2 187 VAL MET 1
NP_000340.2 203 ALA ASP 0
NP_000340.2 217 ARG THR 1
NP_000340.2 218 ALA VAL 1
NP_000340.2 260 LEU PRO 1
NP_000340.2 275 LEU PRO 1
NP_000340.2 277 SER THR 0
NP_000340.2 47 THR MET 0
NP_000340.2 62 ARG GLN 0
NP_000342.2 119 ALA VAL 0
NP_000342.2 157 ASN SER 0
NP_000342.2 341 SER LEU 1
NP_000342.2 372 TRP ARG 1
NP_000342.2 372 TRP SER 1
NP_000342.2 380 GLY ALA 0
NP_000342.2 383 ARG HIS 0
NP_000342.2 56 ASP ASN 0
NP_000342.2 582 SER ARG 0
NP_000344.1 119 ARG TRP 1
NP_000344.1 151 CYS TYR 1
NP_000344.1 201 LEU ARG 1
NP_000344.1 256 SER LEU 0
NP_000344.1 25 GLY ASP 0
NP_000344.1 310 VAL ALA 0
NP_000344.1 349 ASN SER 0
NP_000344.1 362 GLY VAL 1
NP_000344.1 433 ARG GLN 1
NP_000344.1 433 ARG TRP 1
NP_000347.2 1002 VAL ALA 0
NP_000347.2 1099 PRO ARG 0
NP_000347.2 109 ASN SER 0
NP_000347.2 1130 MET LYS 0
NP_000347.2 1160 ALA THR 0
NP_000347.2 1313 ALA VAL 0
NP_000347.2 141 HIS TYR 0
NP_000347.2 212 VAL MET 0
NP_000347.2 333 SER LEU 0
NP_000347.2 416 ASN ASP 0
NP_000347.2 41 ALA VAL 0
NP_000347.2 441 GLY ARG 0
NP_000347.2 518 VAL ILE 0
NP_000347.2 545 GLU LYS 0
NP_000347.2 588 ALA PRO 0
NP_000347.2 670 THR MET 0
NP_000347.2 672 PRO SER 0
NP_000347.2 810 VAL ALA 0
NP_000347.2 892 ALA THR 0
NP_000349.1 113 VAL ILE 1
NP_000349.1 124 ARG LEU 1
NP_000349.1 182 THR ILE 0
NP_000349.1 200 ILE PHE 0
NP_000349.1 207 ASN LYS 0
NP_000349.1 269 LEU PHE 0
NP_000349.1 272 ASN THR 0
NP_000349.1 273 GLY SER 0
NP_000349.1 318 ALA THR 0
NP_000349.1 401 GLY VAL 0
NP_000349.1 438 HIS TYR 0
NP_000349.1 462 LYS THR 0
NP_000349.1 480 ALA VAL 0
NP_000349.1 496 ARG GLN 0
NP_000349.1 496 ARG GLY 0
NP_000349.1 502 MET VAL 0
NP_000349.1 509 LEU ARG 1
NP_000349.1 518 LEU PRO 1
NP_000349.1 522 ILE ASN 1
NP_000349.1 538 THR ARG 1
NP_000349.1 539 VAL ASP 1
NP_000349.1 546 ALA ASP 1
NP_000349.1 547 PHE SER 1
NP_000349.1 550 LEU PRO 1
NP_000349.1 551 PRO GLN 1
NP_000349.1 555 ARG TRP 1
NP_000349.1 558 LEU PRO 1
NP_000349.1 569 LEU ARG 1
NP_000349.1 594 GLY VAL 1
NP_000349.1 619 MET LYS 1
NP_000349.1 622 ASN LYS 1
NP_000349.1 623 GLY ASP 1
NP_000349.1 625 VAL ASP 1
NP_000349.1 626 HIS ARG 1
NP_000349.1 626 HIS PRO 1
NP_000349.1 631 VAL ASP 1
NP_000351.2 143 ALA THR 0
NP_000351.2 15 ARG LEU 0
NP_000351.2 202 ARG HIS 0
NP_000351.2 413 ASP ASN 0
NP_000351.2 467 ASP ASN 0
NP_000351.2 468 VAL MET 0
NP_000351.2 476 ARG TRP 0
NP_000351.2 477 ARG CYS 0
NP_000351.2 477 ARG HIS 0
NP_000351.2 6 ALA THR 0
NP_000351.2 88 PRO LEU 0
NP_000352.1 14 GLY SER 0
NP_000352.1 400 GLU LYS 0
NP_000352.1 43 ALA THR 0
NP_000352.1 473 ALA VAL 0
NP_000352.1 486 ASP TYR 1
NP_000352.1 501 PRO LEU 0
NP_000352.1 53 ASP GLY 1
NP_000352.1 81 VAL LEU 1
NP_000353.1 189 GLY CYS 1
NP_000353.1 190 GLY CYS 1
NP_000353.1 193 SER CYS 1
NP_000358.1 114 GLU LYS 0
NP_000358.1 125 SER LEU 0
NP_000358.1 163 ARG HIS 0
NP_000358.1 167 ALA GLY 1
NP_000358.1 208 PHE LEU 1
NP_000358.1 212 CYS ARG 1
NP_000358.1 227 HIS GLN 1
NP_000358.1 240 TYR CYS 0
NP_000358.1 40 PHE SER 0
NP_000358.1 49 LEU SER 0
NP_000358.1 64 ARG SER 0
NP_000358.1 69 LEU VAL 0
NP_000358.1 80 ALA PRO 0
NP_000358.1 80 ALA VAL 0
NP_000359.1 1042 SER ILE 0
NP_000359.1 1108 GLY SER 0
NP_000359.1 116 LEU VAL 0
NP_000359.1 117 LEU PRO 1
NP_000359.1 133 VAL PHE 1
NP_000359.1 180 LEU PRO 1
NP_000359.1 190 ARG SER 0
NP_000359.1 191 LEU HIS 1
NP_000359.1 206 HIS ASP 1
NP_000359.1 216 PHE LEU 1
NP_000359.1 224 MET ARG 1
NP_000359.1 277 VAL ALA 0
NP_000359.1 315 SER THR 0
NP_000359.1 322 MET THR 0
NP_000359.1 334 SER LEU 0
NP_000359.1 360 THR ALA 0
NP_000359.1 50 LEU PRO 1
NP_000359.1 646 MET VAL 0
NP_000359.1 654 GLN GLU 0
NP_000359.1 726 ALA GLU 1
NP_000359.1 732 HIS TYR 0
NP_000359.1 84 ALA THR 0
NP_000359.1 885 ARG GLN 0
NP_000359.1 899 THR SER 0
NP_000360.2 204 ALA VAL 1
NP_000360.2 403 ASP ASN 1
NP_000360.2 428 ALA VAL 1
NP_000360.2 440 LEU PRO 0
NP_000360.2 488 TRP ARG 1
NP_000360.2 489 GLN HIS 1
NP_000360.2 519 ARG GLY 1
NP_000360.2 593 ALA VAL 1
NP_000360.2 617 ASP TYR 1
NP_000360.2 626 MET ILE 1
NP_000360.2 637 MET ARG 1
NP_000360.2 653 LEU VAL 1
NP_000360.2 689 VAL GLY 1
NP_000360.2 691 ILE PHE 1
NP_000360.2 744 ASN LYS 0
NP_000361.1 113 LYS ARG 0
NP_000361.1 141 GLU LYS 1
NP_000361.1 172 THR SER 0
NP_000361.1 184 THR MET 0
NP_000364.1 107 ARG HIS 0
NP_000364.1 167 GLY ARG 0
NP_000364.1 213 GLY ALA 0
NP_000364.1 276 SER ASN 0
NP_000364.1 355 GLN LYS 0
NP_000364.1 429 GLY ARG 1
NP_000364.1 442 ARG GLN 0
NP_000366.1 104 ALA VAL 1
NP_000366.1 124 LYS ARG 0
NP_000366.1 129 ILE THR 1
NP_000366.1 219 ILE SER 1
NP_000366.1 222 ALA VAL 0
NP_000366.1 225 GLY SER 1
NP_000366.1 236 GLY VAL 1
NP_000366.1 36 LEU VAL 0
NP_000366.1 3 VAL PHE 1
NP_000366.1 47 SER PRO 1
NP_000366.1 53 PRO LEU 1
NP_000366.1 82 VAL PHE 0
NP_000366.1 96 VAL ALA 0
NP_000366.1 99 VAL ALA 1
NP_000367.1 155 PRO THR 0
NP_000367.1 173 ARG SER 0
NP_000367.1 216 SER PHE 0
NP_000367.1 263 LEU ARG 1
NP_000367.1 268 ILE THR 1
NP_000367.1 346 VAL MET 1
NP_000367.1 358 ARG HIS 0
NP_000367.1 362 THR ILE 0
NP_000367.1 391 ARG CYS 1
NP_000367.1 420 GLU LYS 1
NP_000367.1 45 LYS GLU 1
NP_000367.1 46 GLY ASP 1
NP_000367.1 50 ARG GLN 1
NP_000367.1 59 THR ILE 0
NP_000373.1 114 PRO LEU 1
NP_000373.1 121 PRO LEU 1
NP_000373.1 185 GLY ALA 1
NP_000373.1 188 ALA VAL 0
NP_000373.1 215 TYR ASP 0
NP_000373.1 226 CYS TRP 1
NP_000373.1 228 ARG CYS 1
NP_000373.1 245 ASP ASN 1
NP_000373.1 269 TYR PHE 0
NP_000373.1 315 PRO SER 1
NP_000373.1 316 THR ILE 0
NP_000373.1 365 SER LEU 1
NP_000373.1 386 ASN SER 1
NP_000373.1 406 GLY ARG 1
NP_000373.1 411 HIS TYR 1
NP_000373.1 412 GLY ARG 1
NP_000373.1 415 SER ASN 1
NP_000373.1 424 PRO SER 0
NP_000374.1 124 PRO LEU 0
NP_000374.1 16 THR MET 1
NP_000374.1 174 ARG HIS 0
NP_000374.1 197 GLY ARG 0
NP_000374.1 199 VAL ILE 0
NP_000374.1 200 PRO LEU 0
NP_000374.1 298 GLU LYS 1
NP_000374.1 303 ARG PRO 1
NP_000374.1 305 GLY SER 0
NP_000374.1 326 PRO GLN 1
NP_000374.1 351 ARG TRP 0
NP_000374.1 410 ASP TYR 0
NP_000374.1 416 PRO SER 0
NP_000374.1 446 CYS GLY 1
NP_000374.1 467 GLY ARG 0
NP_000374.1 471 ARG CYS 0
NP_000374.1 539 PRO LEU 1
NP_000374.1 78 TRP ARG 1
NP_000374.1 80 VAL LEU 1
NP_000374.1 90 TYR CYS 1
NP_000381.1 289 MET VAL 0
NP_000381.1 28 SER ALA 0
NP_000381.1 419 ILE VAL 0
NP_000381.1 471 GLN LEU 1
NP_000381.1 601 ASN SER 0
NP_000385.1 116 ARG HIS 1
NP_000385.1 156 GLU LYS 0
NP_000391.1 101 LYS THR 0
NP_000391.1 199 ILE MET 0
NP_000391.1 201 HIS TYR 0
NP_000391.1 312 ASP ASN 0
NP_000391.1 378 ARG CYS 0
NP_000391.1 378 ARG HIS 1
NP_000391.1 423 ASP ASN 0
NP_000391.1 461 LEU VAL 1
NP_000391.1 497 ARG CYS 0
NP_000391.1 541 SER ARG 0
NP_000391.1 542 TYR CYS 1
NP_000391.1 549 VAL MET 0
NP_000391.1 569 ILE PHE 0
NP_000391.1 592 ARG CYS 0
NP_000391.1 602 GLY ASP 1
NP_000391.1 616 ARG CYS 0
NP_000391.1 616 ARG TRP 1
NP_000391.1 629 GLN HIS 0
NP_000391.1 658 ARG CYS 1
NP_000391.1 666 ARG TRP 1
NP_000391.1 673 ASP GLY 1
NP_000391.1 675 GLY ARG 1
NP_000391.1 683 ARG TRP 1
NP_000391.1 705 ASN SER 0
NP_000391.1 713 GLY ARG 1
NP_000391.1 722 ARG TRP 1
NP_000391.1 76 THR ALA 1
NP_000392.3 128 ARG HIS 0
NP_000392.3 153 VAL ILE 0
NP_000392.3 171 SER ALA 0
NP_000392.3 191 ASP GLU 0
NP_000392.3 203 THR ILE 0
NP_000392.3 252 THR MET 0
NP_000392.3 270 SER LEU 0
NP_000392.3 311 GLU LYS 0
NP_000392.3 332 ARG HIS 0
NP_000392.3 396 VAL MET 0
NP_000392.3 483 PRO LEU 0
NP_000392.3 545 VAL LEU 0
NP_000392.3 563 GLU LYS 0
NP_000392.3 604 HIS ARG 0
NP_000392.3 75 MET VAL 0
NP_000393.4 134 ARG HIS 0
NP_000393.4 161 GLY VAL 0
NP_000394.2 219 ARG GLN 0
NP_000394.2 257 LYS ARG 0
NP_000394.2 262 CYS ARG 0
NP_000394.2 319 GLY GLU 0
NP_000394.2 40 ARG CYS 0
NP_000394.2 57 GLY SER 0
NP_000394.2 58 ARG CYS 0
NP_000398.1 113 TYR CYS 1
NP_000398.1 133 ALA PRO 1
NP_000398.1 147 CYS SER 1
NP_000398.1 42 ARG CYS 1
NP_000398.1 54 PRO LEU 1
NP_000402.3 160 LYS GLU 0
NP_000402.3 183 ARG PRO 1
NP_000402.3 216 LEU ARG 1
NP_000402.3 237 LEU PRO 1
NP_000402.3 239 GLN HIS 0
NP_000402.3 23 ASP ASN 0
NP_000402.3 301 GLY SER 0
NP_000402.3 324 ARG HIS 0
NP_000402.3 333 VAL GLU 1
NP_000402.3 360 ARG SER 1
NP_000402.3 363 VAL ASP 1
NP_000402.3 456 TYR CYS 1
NP_000402.3 457 ARG HIS 0
NP_000402.3 462 THR ILE 1
NP_000402.3 470 LEU SER 1
NP_000402.3 510 GLY ARG 0
NP_000402.3 511 ASN LYS 1
NP_000402.3 550 VAL MET 1
NP_000402.3 571 ASP ASN 1
NP_000402.3 581 GLY SER 1
NP_000402.3 610 THR ILE 0
NP_000402.3 615 ASP TYR 1
NP_000402.3 630 PRO LEU 0
NP_000402.3 635 TYR CYS 0
NP_000402.3 641 VAL MET 0
NP_000402.3 663 TYR HIS 1
NP_000402.3 675 HIS ARG 0
NP_000402.3 715 ASP GLY 1
NP_000402.3 7 MET ILE 0
NP_000402.3 96 VAL ILE 0
NP_000406.1 37 THR PRO 0
NP_000407.1 335 HIS PRO 0
NP_000407.1 343 VAL MET 0
NP_000407.1 448 VAL ILE 0
NP_000407.1 467 LEU PRO 0
NP_000407.1 61 VAL ILE 0
NP_000407.1 66 TYR CYS 1
NP_000407.1 87 ILE THR 1
NP_000409.1 387 SER LEU 0
NP_000409.1 400 GLU ALA 0
NP_000409.1 431 CYS ARG 0
NP_000409.1 492 ALA THR 0
NP_000409.1 492 ALA VAL 0
NP_000409.1 503 SER PRO 0
NP_000409.1 576 GLN ARG 0
NP_000409.1 746 CYS TRP 0
NP_000409.1 752 SER ALA 0
NP_000409.1 75 ILE VAL 0
NP_000411.1 163 ALA THR 0
NP_000411.1 726 SER ALA 0
NP_000423.2 104 LYS GLU 1
NP_000423.2 162 GLY ARG 1
NP_000423.2 47 ASN LYS 1
NP_000423.2 58 ARG GLN 1
NP_000425.1 111 LEU PRO 1
NP_000425.1 136 GLY GLU 1
NP_000425.1 182 SER GLY 1
NP_000425.1 217 VAL MET 1
NP_000425.1 225 ARG PRO 1
NP_000425.1 260 PHE TYR 1
NP_000425.1 294 ARG SER 1
NP_000425.1 298 ALA VAL 1
NP_000425.1 316 PRO SER 1
NP_000425.1 319 ALA VAL 1
NP_000425.1 335 PRO GLN 1
NP_000425.1 341 ARG GLY 1
NP_000425.1 363 LEU PRO 1
NP_000425.1 54 VAL MET 1
NP_000425.1 68 GLY VAL 1
NP_000425.1 80 PRO LEU 1
NP_000427.1 215 ALA VAL 0
NP_000427.1 221 VAL MET 1
NP_000427.1 268 ARG HIS 1
NP_000427.1 327 LEU PRO 1
NP_000427.1 373 ILE VAL 0
NP_000427.1 38 ARG CYS 0
NP_000427.1 404 VAL PHE 1
NP_000427.1 45 ASP HIS 0
NP_000427.1 483 GLY GLU 0
NP_000427.1 519 ALA THR 0
NP_000430.3 221 ASN ASP 0
NP_000430.3 307 SER LEU 1
NP_000430.3 665 GLN GLU 0
NP_000430.3 690 SER THR 0
NP_000431.2 102 ARG SER 1
NP_000431.2 344 SER ARG 1
NP_000431.2 573 SER PRO 1
NP_000431.2 827 LYS GLN 0
NP_000435.3 138 LEU PRO 1
NP_000435.3 142 CYS PHE 1
NP_000435.3 160 LEU ARG 1
NP_000435.3 169 VAL MET 0
NP_000435.3 222 LEU PRO 1
NP_000435.3 237 ASP GLY 1
NP_000435.3 253 MET ILE 1
NP_000435.3 301 ASN HIS 0
NP_000435.3 363 ALA VAL 1
NP_000435.3 378 LEU PRO 1
NP_000435.3 48 GLN GLU 0
NP_000435.3 534 PRO LEU 1
NP_000435.3 539 ALA VAL 0
NP_000435.3 555 LEU PRO 1
NP_000435.3 558 PRO ARG 1
NP_000435.3 567 ARG PRO 1
NP_000435.3 579 GLY ARG 1
NP_000435.3 579 GLY VAL 1
NP_000435.3 62 ALA VAL 0
NP_000435.3 640 LEU PRO 1
NP_000435.3 651 ARG PRO 1
NP_000435.3 657 TYR CYS 1
NP_000435.3 680 ASN LYS 1
NP_000435.3 693 CYS TYR 1
NP_000435.3 711 SER ARG 1
NP_000435.3 718 ASN SER 0
NP_000435.3 720 ALA THR 1
NP_000435.3 731 PHE TYR 1
NP_000435.3 85 CYS ARG 1
NP_000435.3 85 CYS TYR 1
NP_000437.3 160 ARG GLY 0
NP_000440.1 149 ARG GLN 1
NP_000440.1 22 ALA THR 0
NP_000440.1 409 PRO ARG 0
NP_000442.1 109 GLU GLN 0
NP_000442.1 124 PHE LEU 1
NP_000442.1 132 LEU VAL 1
NP_000442.1 133 GLU LYS 1
NP_000442.1 138 GLU ASP 1
NP_000442.1 141 TYR ASP 1
NP_000442.1 147 ARG HIS 1
NP_000442.1 147 ARG LEU 1
NP_000442.1 156 LEU ARG 1
NP_000442.1 160 ARG PRO 1
NP_000442.1 161 VAL ALA 1
NP_000442.1 170 ALA PRO 1
NP_000442.1 181 LYS ASN 1
NP_000442.1 195 ARG GLN 1
NP_000442.1 19 GLY ASP 1
NP_000442.1 206 ARG TRP 1
NP_000442.1 224 ALA THR 1
NP_000442.1 24 GLY ARG 1
NP_000442.1 280 ARG PRO 1
NP_000442.1 67 PRO SER 1
NP_000442.1 93 GLY GLU 1
NP_000442.1 99 GLU GLN 1
NP_000443.1 105 CYS ARG 0
NP_000443.1 127 VAL ILE 0
NP_000443.1 154 ASP ASN 0
NP_000443.1 159 VAL ILE 0
NP_000443.1 214 ILE MET 0
NP_000443.1 257 THR MET 0
NP_000443.1 262 THR MET 0
NP_000443.1 272 THR ASN 0
NP_000443.1 290 PRO SER 1
NP_000443.1 304 PHE LEU 0
NP_000443.1 34 LEU ILE 0
NP_000443.1 58 PHE LEU 0
NP_000443.1 65 PRO LEU 0
NP_000443.1 98 VAL ILE 0
NP_000445.1 101 GLU LYS 1
NP_000445.1 102 ASP ASN 1
NP_000445.1 105 ILE PHE 1
NP_000445.1 106 SER LEU 1
NP_000445.1 107 LEU VAL 1
NP_000445.1 110 ASP ASN 1
NP_000445.1 113 ILE MET 1
NP_000445.1 114 ILE THR 1
NP_000445.1 115 GLY ALA 1
NP_000445.1 116 ARG GLY 1
NP_000445.1 117 THR ARG 1
NP_000445.1 118 LEU VAL 1
NP_000445.1 119 VAL LEU 1
NP_000445.1 125 ASP VAL 1
NP_000445.1 126 ASP HIS 1
NP_000445.1 127 LEU SER 1
NP_000445.1 128 GLY ARG 1
NP_000445.1 138 THR ARG 1
NP_000445.1 142 GLY GLU 1
NP_000445.1 146 ALA GLY 1
NP_000445.1 149 VAL ILE 1
NP_000445.1 150 ILE THR 1
NP_000445.1 15 VAL MET 1
NP_000445.1 17 GLY SER 1
NP_000445.1 22 GLU LYS 1
NP_000445.1 23 GLN LEU 1
NP_000445.1 30 VAL ALA 1
NP_000445.1 39 LEU VAL 1
NP_000445.1 42 GLY ASP 1
NP_000445.1 42 GLY SER 1
NP_000445.1 48 VAL ALA 1
NP_000445.1 48 VAL PHE 1
NP_000445.1 49 HIS GLN 1
NP_000445.1 50 GLU LYS 1
NP_000445.1 5 ALA VAL 1
NP_000445.1 66 ASN SER 1
NP_000445.1 73 GLY SER 1
NP_000445.1 81 HIS ARG 1
NP_000445.1 86 GLY ARG 1
NP_000445.1 87 ASN LYS 1
NP_000445.1 87 ASN SER 1
NP_000445.1 88 VAL ALA 1
NP_000445.1 88 VAL MET 1
NP_000445.1 90 ALA VAL 1
NP_000445.1 94 GLY ALA 1
NP_000445.1 94 GLY ARG 1
NP_000445.1 94 GLY ASP 1
NP_000445.1 94 GLY CYS 1
NP_000445.1 97 ASP GLU 0
NP_000445.1 9 LEU VAL 1
NP_000446.1 136 MET ARG 1
NP_000446.1 162 ASP ASN 1
NP_000446.1 170 GLN PRO 1
NP_000446.1 174 HIS ARG 1
NP_000446.1 176 ASP ASN 1
NP_000446.1 181 ASN TYR 1
NP_000446.1 182 LEU PRO 1
NP_000446.1 194 ASP TYR 1
NP_000446.1 211 ARG TRP 0
NP_000446.1 232 SER PRO 1
NP_000446.1 239 TRP CYS 1
NP_000446.1 242 GLY GLU 1
NP_000446.1 245 LEU ARG 1
NP_000446.1 285 LEU PRO 1
NP_000446.1 304 ARG TRP 1
NP_000446.1 324 PRO LEU 1
NP_000446.1 354 PHE LEU 0
NP_000446.1 420 ALA THR 1
NP_000446.1 67 LEU PRO 1
NP_000446.1 73 CYS SER 1
NP_000448.3 102 CYS TRP 1
NP_000448.3 124 GLY SER 1
NP_000448.3 125 MET ILE 1
NP_000448.3 130 VAL ILE 1
NP_000448.3 134 ARG TRP 1
NP_000448.3 135 ASP HIS 1
NP_000448.3 136 ARG TRP 1
NP_000448.3 169 VAL ILE 0
NP_000448.3 199 VAL ALA 1
NP_000448.3 202 ALA VAL 1
NP_000448.3 242 VAL MET 0
NP_000448.3 253 ARG GLN 1
NP_000448.3 253 ARG TRP 1
NP_000448.3 303 SER GLY 0
NP_000448.3 312 ARG PRO 1
NP_000448.3 333 ARG HIS 1
NP_000448.3 385 ALA VAL 0
NP_000448.3 398 MET THR 0
NP_000448.3 445 PRO SER 0
NP_000448.3 453 VAL ILE 0
NP_000448.3 463 ILE VAL 1
NP_000452.2 18 LYS GLN 0
NP_000452.2 216 ASP GLY 0
NP_000452.2 243 ARG TRP 1
NP_000452.2 250 ILE THR 1
NP_000452.2 251 GLY GLU 1
NP_000452.2 264 VAL ASP 1
NP_000452.2 268 ALA ASP 1
NP_000452.2 276 ILE LEU 1
NP_000452.2 279 ALA VAL 1
NP_000452.2 280 ILE SER 1
NP_000452.2 280 ILE VAL 1
NP_000452.2 282 ARG SER 1
NP_000452.2 282 ARG THR 1
NP_000452.2 310 MET ILE 1
NP_000452.2 313 MET THR 1
NP_000452.2 314 SER CYS 1
NP_000452.2 314 SER PHE 1
NP_000452.2 314 SER TYR 1
NP_000452.2 321 TYR CYS 1
NP_000452.2 327 THR ALA 1
NP_000452.2 327 THR PRO 1
NP_000452.2 328 LEU SER 1
NP_000452.2 329 THR ASN 1
NP_000452.2 330 LEU SER 1
NP_000452.2 331 ASN ASP 1
NP_000452.2 334 MET THR 1
NP_000452.2 335 ALA PRO 1
NP_000452.2 33 SER THR 0
NP_000452.2 341 LEU PRO 1
NP_000452.2 342 LYS ILE 1
NP_000452.2 344 GLY ALA 1
NP_000452.2 344 GLY GLU 1
NP_000452.2 345 GLY VAL 1
NP_000452.2 347 GLY GLU 1
NP_000452.2 374 GLN LYS 1
NP_000452.2 383 ARG CYS 1
NP_000452.2 426 THR ILE 1
NP_000452.2 429 ARG GLN 1
NP_000452.2 431 ILE THR 1
NP_000452.2 431 ILE VAL 1
NP_000452.2 435 HIS GLN 1
NP_000452.2 435 HIS LEU 1
NP_000452.2 438 ARG HIS 1
NP_000452.2 440 LEU PRO 1
NP_000452.2 450 LEU HIS 1
NP_000452.2 453 PRO THR 1
NP_000452.2 454 LEU SER 1
NP_000452.2 454 LEU VAL 1
NP_000452.2 458 VAL GLU 1
NP_000452.2 4 ASN SER 0
NP_000452.2 71 ASP GLU 0
NP_000453.2 201 ALA THR 0
NP_000453.2 39 GLN PRO 0
NP_000453.2 44 CYS TYR 0
NP_000468.1 108 TYR CYS 0
NP_000468.1 135 ASN ASP 0
NP_000468.1 146 VAL GLU 1
NP_000468.1 200 ALA VAL 0
NP_000468.1 215 ALA THR 0
NP_000468.1 215 ALA VAL 0
NP_000468.1 220 GLN LEU 0
NP_000468.1 23 ARG CYS 1
NP_000468.1 242 ARG HIS 1
NP_000468.1 339 VAL ILE 0
NP_000468.1 345 GLU LYS 1
NP_000468.1 353 MET THR 0
NP_000468.1 357 GLU LYS 1
NP_000468.1 383 LYS ASN 1
NP_000468.1 387 ALA SER 0
NP_000468.1 392 GLU GLY 1
NP_000468.1 420 GLU LYS 0
NP_000468.1 488 HIS GLN 0
NP_000468.1 490 LYS GLU 0
NP_000468.1 518 ASP ASN 1
NP_000468.1 525 GLU LYS 1
NP_000468.1 551 THR ILE 0
NP_000468.1 560 LYS GLU 1
NP_000468.1 565 LYS GLU 1
NP_000468.1 576 ALA THR 0
NP_000468.1 584 LYS GLU 1
NP_000468.1 587 ASP ASN 1
NP_000468.1 589 GLU LYS 1
NP_000468.1 73 PHE TYR 0
NP_000468.1 83 ALA VAL 0
NP_000468.1 90 LEU PRO 1
NP_000471.1 192 HIS PRO 0
NP_000471.1 194 ARG TRP 0
NP_000471.1 195 ALA VAL 0
NP_000471.1 266 ASP HIS 0
NP_000471.1 334 ASN SER 0
NP_000471.1 362 ILE LEU 0
NP_000471.1 365 ARG GLN 0
NP_000471.1 464 TYR HIS 0
NP_000471.1 640 MET THR 0
NP_000471.1 712 GLN PRO 1
NP_000475.1 100 ARG PRO 0
NP_000475.1 276 THR SER 0
NP_000475.1 344 ALA THR 0
NP_000475.1 375 VAL ILE 0
NP_000475.1 404 GLU GLN 0
NP_000475.1 470 ARG HIS 0
NP_000475.1 501 GLU LYS 0
NP_000475.1 584 PRO ARG 0
NP_000475.1 599 GLU LYS 0
NP_000475.1 604 VAL MET 0
NP_000475.1 665 GLU ASP 1
NP_000475.1 693 GLU GLN 1
NP_000475.1 693 GLU LYS 1
NP_000475.1 694 ASP ASN 1
NP_000475.1 705 LEU VAL 1
NP_000475.1 719 THR PRO 1
NP_000475.1 723 LEU PRO 1
NP_000482.3 132 VAL ILE 0
NP_000482.3 136 ARG GLN 0
NP_000482.3 244 GLY ARG 1
NP_000483.3 18 SER GLY 1
NP_000483.3 19 TRP CYS 1
NP_000483.3 24 LEU PHE 1
NP_000483.3 31 ARG CYS 0
NP_000483.3 36 ASP ASN 1
NP_000483.3 42 SER PHE 1
NP_000483.3 44 ASP GLY 1
NP_000483.3 44 ASP VAL 0
NP_000483.3 55 ARG LYS 1
NP_000483.3 57 TRP GLY 1
NP_000483.3 58 ASP GLY 1
NP_000483.3 67 PRO LEU 1
NP_000483.3 67 PRO SER 1
NP_000484.2 209 GLY SER 0
NP_000484.2 305 GLY VAL 0
NP_000484.2 318 GLY ARG 0
NP_000484.2 50 SER ARG 0
NP_000484.2 545 GLY ARG 0
NP_000484.2 549 MET ILE 0
NP_000484.2 561 ALA VAL 0
NP_000484.2 568 PRO LEU 0
NP_000484.2 582 TYR ASP 1
NP_000484.2 595 GLY GLU 1
NP_000484.2 597 TYR CYS 1
NP_000484.2 597 TYR HIS 1
NP_000484.2 600 SER PRO 1
NP_000484.2 603 VAL MET 0
NP_000484.2 617 ASN LYS 1
NP_000484.2 644 LEU ARG 1
NP_000484.2 651 TRP ARG 1
NP_000484.2 86 GLY ARG 0
NP_000484.2 98 GLY ARG 0
NP_000485.3 1290 ARG TRP 0
NP_000485.3 1322 GLY SER 0
NP_000485.3 1343 PRO LEU 0
NP_000485.3 1374 ASN ASP 0
NP_000485.3 1487 ARG GLN 0
NP_000486.1 1015 GLY GLU 1
NP_000486.1 1015 GLY VAL 1
NP_000486.1 1027 GLY VAL 1
NP_000486.1 1036 GLY ARG 1
NP_000486.1 1036 GLY VAL 1
NP_000486.1 1039 GLY SER 1
NP_000486.1 1050 PRO SER 0
NP_000486.1 1063 GLY VAL 1
NP_000486.1 1066 GLY ALA 1
NP_000486.1 1066 GLY SER 1
NP_000486.1 1211 GLY ARG 1
NP_000486.1 1211 GLY GLU 1
NP_000486.1 1229 GLY ASP 1
NP_000486.1 1241 GLY CYS 1
NP_000486.1 1244 GLY ASP 1
NP_000486.1 1255 GLY ARG 1
NP_000486.1 1261 GLY GLU 1
NP_000486.1 1270 GLY SER 1
NP_000486.1 1314 PRO SER 1
NP_000486.1 1333 GLY SER 1
NP_000486.1 1357 GLY SER 1
NP_000486.1 1379 GLY VAL 1
NP_000486.1 1448 GLY SER 1
NP_000486.1 1451 GLY SER 1
NP_000486.1 1486 GLY ALA 1
NP_000486.1 1511 ARG HIS 1
NP_000486.1 1538 TRP SER 1
NP_000486.1 1563 ARG GLN 1
NP_000486.1 1564 CYS SER 1
NP_000486.1 1590 TRP GLY 1
NP_000486.1 1638 CYS TYR 1
NP_000486.1 1649 LEU ARG 1
NP_000486.1 1677 ARG GLN 1
NP_000486.1 1678 CYS TRP 1
NP_000486.1 1681 CYS PHE 1
NP_000486.1 1682 MET ILE 0
NP_000486.1 298 GLY SER 1
NP_000486.1 310 GLY ARG 1
NP_000486.1 313 GLY SER 1
NP_000486.1 319 GLY ARG 1
NP_000486.1 325 GLY ARG 1
NP_000486.1 371 GLY GLU 1
NP_000486.1 374 GLY ALA 1
NP_000486.1 380 GLY ASP 1
NP_000486.1 383 GLY ASP 1
NP_000486.1 396 PRO LEU 0
NP_000486.1 400 GLY GLU 1
NP_000486.1 406 GLY VAL 1
NP_000486.1 412 GLY VAL 1
NP_000486.1 415 GLY ARG 1
NP_000486.1 426 GLY ARG 1
NP_000486.1 429 GLY GLU 1
NP_000486.1 466 GLY GLU 1
NP_000486.1 469 GLY GLU 1
NP_000486.1 472 GLY ARG 1
NP_000486.1 497 GLY CYS 1
NP_000486.1 524 GLY ASP 1
NP_000486.1 527 GLY GLU 1
NP_000486.1 536 GLY ASP 1
NP_000486.1 545 GLY VAL 1
NP_000486.1 558 GLY ARG 1
NP_000486.1 561 GLY ARG 1
NP_000486.1 564 GLY CYS 1
NP_000486.1 567 GLY ALA 1
NP_000486.1 573 GLY ASP 1
NP_000486.1 579 GLY ARG 1
NP_000486.1 594 GLY SER 1
NP_000486.1 739 PRO HIS 0
NP_000486.1 740 GLY GLU 1
NP_000486.1 766 GLY ASP 1
NP_000486.1 778 GLY SER 1
NP_000486.1 796 GLY ARG 1
NP_000486.1 822 GLY ARG 1
NP_000486.1 849 GLY GLU 1
NP_000486.1 852 GLY GLU 1
NP_000486.1 852 GLY VAL 1
NP_000486.1 869 GLY ARG 1
NP_000486.1 878 GLY ARG 1
NP_000486.1 896 GLY ASP 1
NP_000486.1 911 GLY GLU 1
NP_000486.1 933 LEU PHE 0
NP_000486.1 953 GLY VAL 0
NP_000489.3 173 LYS ARG 0
NP_000489.3 181 ARG TRP 1
NP_000489.3 185 THR ILE 0
NP_000489.3 248 ILE THR 0
NP_000489.3 281 ASN SER 0
NP_000489.3 29 ALA THR 0
NP_000489.3 339 ILE THR 0
NP_000489.3 387 SER ILE 0
NP_000489.3 403 VAL GLU 0
NP_000489.3 435 GLY SER 0
NP_000489.3 487 PHE VAL 0
NP_000489.3 493 THR MET 0
NP_000489.3 499 PHE CYS 0
NP_000489.3 61 TYR PHE 0
NP_000490.1 173 THR ARG 0
NP_000490.1 286 ILE THR 0
NP_000490.1 331 MET ILE 0
NP_000490.1 45 GLY ASP 0
NP_000490.1 461 THR ASN 0
NP_000490.1 462 ILE VAL 0
NP_000490.1 470 PHE VAL 0
NP_000490.1 492 PRO ARG 0
NP_000490.1 78 ILE THR 0
NP_000493.1 122 GLN HIS 0
NP_000493.1 189 ARG GLY 0
NP_000493.1 279 ARG HIS 0
NP_000493.1 300 ASN HIS 0
NP_000493.1 304 ALA GLU 0
NP_000493.1 326 ARG HIS 0
NP_000493.1 346 ARG TRP 0
NP_000493.1 358 PRO LEU 0
NP_000493.1 364 ARG HIS 0
NP_000493.1 397 ARG LEU 0
NP_000493.1 39 CYS TYR 0
NP_000493.1 408 ARG GLN 0
NP_000493.1 410 ASN LYS 0
NP_000493.1 419 ARG GLN 0
NP_000493.1 419 ARG TRP 0
NP_000493.1 458 VAL MET 0
NP_000493.1 498 PRO THR 0
NP_000493.1 502 ALA VAL 0
NP_000493.1 506 SER ARG 0
NP_000493.1 588 GLN HIS 0
NP_000493.1 60 GLN GLU 0
NP_000493.1 648 ASP ASN 0
NP_000493.1 680 GLY SER 0
NP_000493.1 696 ARG TRP 0
NP_000493.1 76 PHE LEU 0
NP_000493.1 8 ALA PRO 0
NP_000493.1 90 ALA THR 0
NP_000495.1 142 GLU LYS 0
NP_000495.1 152 ALA THR 0
NP_000495.1 301 ALA VAL 0
NP_000495.1 30 GLN HIS 0
NP_000495.1 374 SER PRO 1
NP_000495.1 54 GLU LYS 1
NP_000495.1 85 LYS THR 0
NP_000495.1 89 GLN HIS 0
NP_000497.1 161 ASP TYR 1
NP_000497.1 181 CYS TYR 1
NP_000497.1 200 GLU LYS 0
NP_000497.1 224 ARG HIS 0
NP_000497.1 251 PHE VAL 0
NP_000497.1 314 ARG CYS 1
NP_000497.1 314 ARG HIS 1
NP_000497.1 331 SER LEU 0
NP_000497.1 342 PHE VAL 1
NP_000497.1 343 GLU LYS 1
NP_000497.1 363 ARG HIS 1
NP_000497.1 380 MET THR 1
NP_000497.1 386 PRO THR 0
NP_000497.1 397 SER ARG 1
NP_000497.1 400 TRP CYS 1
NP_000497.1 405 ALA THR 1
NP_000497.1 425 ARG CYS 1
NP_000497.1 431 ARG HIS 1
NP_000497.1 514 ASN SER 0
NP_000497.1 595 ASP GLU 1
NP_000497.1 599 LYS THR 1
NP_000497.1 59 GLU GLN 1
NP_000497.1 72 GLU GLY 1
NP_000497.1 87 TYR CYS 1
NP_000497.1 95 THR MET 0
NP_000499.1 276 SER PHE 0
NP_000499.1 315 THR ILE 0
NP_000499.1 331 THR ALA 0
NP_000499.1 446 LYS GLU 0
NP_000499.1 456 THR ALA 0
NP_000499.1 495 MET VAL 0
NP_000499.1 545 GLU VAL 1
NP_000499.1 66 SER THR 0
NP_000499.1 743 ARG TRP 0
NP_000499.1 762 ALA VAL 0
NP_000499.1 83 ASN SER 0
NP_000499.1 858 MET VAL 0
NP_000500.2 108 ALA GLY 0
NP_000500.2 165 CYS TYR 1
NP_000500.2 179 CYS ARG 1
NP_000500.2 253 TRP CYS 1
NP_000500.2 294 GLY GLU 1
NP_000500.2 301 ARG HIS 1
NP_000500.2 333 HIS TYR 1
NP_000500.2 336 MET THR 1
NP_000500.2 339 SER ARG 1
NP_000500.2 344 ASP GLY 1
NP_000500.2 344 ASP TYR 1
NP_000500.2 351 ASN ILE 1
NP_000500.2 352 CYS SER 1
NP_000500.2 367 ALA VAL 1
NP_000500.2 371 ASN ASP 1
NP_000500.2 371 ASN SER 1
NP_000500.2 380 TYR CYS 1
NP_000500.2 387 ASN LYS 1
NP_000500.2 389 TYR ASN 1
NP_000500.2 401 ARG GLY 1
NP_000500.2 406 LYS ASN 1
NP_000500.2 63 ASP GLU 0
NP_000502.4 138 ARG CYS 0
NP_000502.4 140 ILE PHE 0
NP_000502.4 172 ASP ASN 0
NP_000502.4 25 ILE VAL 0
NP_000503.1 109 THR ALA 0
NP_000503.1 111 GLN ARG 1
NP_000503.1 116 GLY SER 1
NP_000503.1 138 VAL ALA 1
NP_000503.1 138 VAL ILE 0
NP_000503.1 141 TRP ARG 1
NP_000503.1 151 PRO LEU 1
NP_000503.1 151 PRO SER 1
NP_000503.1 156 PHE CYS 1
NP_000503.1 156 PHE SER 1
NP_000503.1 159 TRP CYS 1
NP_000503.1 162 SER PHE 1
NP_000503.1 163 PRO THR 0
NP_000503.1 164 ASN THR 1
NP_000503.1 166 HIS GLN 1
NP_000503.1 167 PHE VAL 0
NP_000503.1 168 GLY ARG 1
NP_000503.1 178 ILE VAL 0
NP_000503.1 179 PRO HIS 1
NP_000503.1 179 PRO LEU 1
NP_000503.1 184 TRP ARG 0
NP_000503.1 204 ASN LYS 1
NP_000503.1 230 TRP GLY 1
NP_000503.1 231 ALA GLY 0
NP_000503.1 23 GLY ARG 1
NP_000503.1 257 ALA THR 1
NP_000503.1 259 ARG GLN 1
NP_000503.1 295 SER PHE 1
NP_000503.1 296 ALA VAL 0
NP_000503.1 301 GLY CYS 1
NP_000503.1 309 GLY ARG 1
NP_000503.1 318 MET ARG 1
NP_000503.1 340 GLY ASP 1
NP_000503.1 343 MET ARG 1
NP_000503.1 343 MET LEU 1
NP_000503.1 344 ASP ASN 1
NP_000503.1 345 LEU PRO 1
NP_000503.1 346 PHE LEU 1
NP_000503.1 352 LEU PRO 1
NP_000503.1 361 ARG GLY 1
NP_000503.1 363 ILE THR 0
NP_000503.1 369 LEU PRO 1
NP_000503.1 376 ARG GLN 0
NP_000503.1 380 ARG THR 1
NP_000503.1 386 ARG HIS 1
NP_000503.1 391 MET VAL 1
NP_000503.1 392 ALA VAL 1
NP_000503.1 395 LEU PRO 1
NP_000503.1 401 HIS TYR 1
NP_000503.1 409 TRP SER 1
NP_000503.1 416 ILE THR 0
NP_000503.1 421 GLY GLU 1
NP_000503.1 452 PHE ILE 1
NP_000503.1 459 ALA VAL 0
NP_000503.1 470 SER PRO 1
NP_000503.1 47 GLY ARG 1
NP_000503.1 480 VAL PHE 0
NP_000503.1 484 PRO SER 1
NP_000503.1 487 ASN SER 1
NP_000503.1 488 VAL MET 0
NP_000503.1 48 VAL ALA 0
NP_000503.1 514 ILE VAL 0
NP_000503.1 61 ARG TRP 1
NP_000503.1 66 GLY ARG 1
NP_000503.1 77 PRO ALA 0
NP_000503.1 77 PRO ARG 1
NP_000503.1 90 ARG TRP 1
NP_000503.1 94 ARG GLY 1
NP_000505.1 211 ILE MET 1
NP_000505.1 21 PRO SER 1
NP_000508.1 107 LEU PRO 1
NP_000508.1 109 THR ASN 1
NP_000508.1 110 LEU ARG 1
NP_000508.1 111 ALA ASP 1
NP_000508.1 115 PRO ARG 1
NP_000508.1 115 PRO LEU 1
NP_000508.1 116 ALA VAL 1
NP_000508.1 11 VAL PHE 0
NP_000508.1 124 ALA THR 1
NP_000508.1 126 LEU PRO 1
NP_000508.1 127 ASP TYR 1
NP_000508.1 128 LYS ASN 1
NP_000508.1 12 LYS GLU 1
NP_000508.1 131 ALA ASP 1
NP_000508.1 136 VAL GLU 1
NP_000508.1 138 THR PRO 1
NP_000508.1 139 SER PRO 1
NP_000508.1 140 LYS GLU 1
NP_000508.1 140 LYS THR 1
NP_000508.1 141 TYR HIS 1
NP_000508.1 142 ARG HIS 1
NP_000508.1 142 ARG PRO 1
NP_000508.1 19 GLY CYS 1
NP_000508.1 22 ALA SER 1
NP_000508.1 25 TYR HIS 1
NP_000508.1 30 LEU VAL 1
NP_000508.1 31 GLU ALA 1
NP_000508.1 31 GLU LYS 1
NP_000508.1 32 ARG SER 1
NP_000508.1 37 PHE LEU 1
NP_000508.1 43 TYR HIS 1
NP_000508.1 44 PHE LEU 1
NP_000508.1 46 HIS ARG 1
NP_000508.1 48 ASP ALA 1
NP_000508.1 51 HIS ARG 1
NP_000508.1 57 LYS THR 1
NP_000508.1 59 HIS TYR 1
NP_000508.1 5 PRO ARG 1
NP_000508.1 60 GLY VAL 1
NP_000508.1 62 LYS THR 1
NP_000508.1 64 ALA ASP 1
NP_000508.1 71 VAL MET 1
NP_000508.1 72 ALA GLU 1
NP_000508.1 72 ALA VAL 1
NP_000508.1 75 ASP ALA 1
NP_000508.1 75 ASP VAL 1
NP_000508.1 76 ASP HIS 1
NP_000508.1 77 MET LYS 1
NP_000508.1 77 MET THR 1
NP_000508.1 78 PRO LEU 1
NP_000508.1 7 ASP TYR 1
NP_000508.1 81 LEU ARG 1
NP_000508.1 86 ASP TYR 1
NP_000508.1 87 LEU ARG 1
NP_000508.1 87 LEU VAL 1
NP_000508.1 88 HIS ARG 1
NP_000508.1 88 HIS ASN 1
NP_000508.1 91 LYS MET 1
NP_000508.1 93 ARG GLN 1
NP_000508.1 95 ASP ALA 1
NP_000508.1 96 PRO THR 1
NP_000508.1 98 ASN LYS 1
NP_000510.1 100 ASP ASN 1
NP_000510.1 143 ALA ASP 1
NP_000510.1 145 LYS THR 1
NP_000510.1 17 GLY ARG 0
NP_000510.1 28 ALA SER 0
NP_000510.1 60 LYS MET 1
NP_000510.1 66 LYS ASN 0
NP_000513.2 166 PRO THR 0
NP_000513.2 211 MET ILE 0
NP_000513.2 359 THR MET 0
NP_000513.2 371 GLN LEU 1
NP_000513.2 372 ASN HIS 1
NP_000515.2 220 ARG LEU 0
NP_000515.2 28 ILE VAL 0
NP_000517.2 167 LYS ASN 0
NP_000517.2 176 ILE MET 1
NP_000517.2 30 ARG LYS 1
NP_000517.2 401 LEU PRO 1
NP_000517.2 412 ILE MET 1
NP_000517.2 45 THR ILE 0
NP_000517.2 94 ALA THR 0
NP_000518.1 100 ASP GLY 1
NP_000518.1 102 GLN PRO 1
NP_000518.1 104 CYS TRP 1
NP_000518.1 104 CYS TYR 1
NP_000518.1 109 CYS PHE 1
NP_000518.1 109 CYS SER 1
NP_000518.1 116 CYS ARG 1
NP_000518.1 118 ASP TYR 1
NP_000518.1 121 CYS ARG 1
NP_000518.1 121 CYS TYR 1
NP_000518.1 122 ILE PHE 1
NP_000518.1 124 ARG GLY 1
NP_000518.1 124 ARG TRP 1
NP_000518.1 126 PHE TYR 1
NP_000518.1 128 CYS ARG 1
NP_000518.1 128 CYS TYR 1
NP_000518.1 129 ASP ASN 1
NP_000518.1 129 ASP GLY 1
NP_000518.1 130 SER PRO 1
NP_000518.1 134 CYS PHE 1
NP_000518.1 134 CYS TRP 1
NP_000518.1 136 ASP ASN 1
NP_000518.1 137 GLY SER 1
NP_000518.1 139 ASP ASN 1
NP_000518.1 140 GLU ASP 1
NP_000518.1 140 GLU LYS 1
NP_000518.1 143 CYS ARG 1
NP_000518.1 143 CYS TYR 1
NP_000518.1 145 VAL ALA 1
NP_000518.1 148 CYS SER 1
NP_000518.1 151 ALA THR 1
NP_000518.1 155 CYS GLY 1
NP_000518.1 155 CYS TYR 1
NP_000518.1 160 CYS TYR 1
NP_000518.1 162 PRO LEU 1
NP_000518.1 164 LEU PRO 1
NP_000518.1 168 ASP TYR 1
NP_000518.1 172 ASP ASN 1
NP_000518.1 172 ASP HIS 1
NP_000518.1 172 ASP TYR 1
NP_000518.1 173 CYS TRP 1
NP_000518.1 175 ASP TYR 1
NP_000518.1 176 GLY VAL 1
NP_000518.1 178 ASP ASN 1
NP_000518.1 178 ASP TYR 1
NP_000518.1 179 GLU LYS 1
NP_000518.1 181 PRO ARG 1
NP_000518.1 184 CYS TYR 1
NP_000518.1 189 VAL MET 1
NP_000518.1 200 PHE LEU 1
NP_000518.1 201 GLU LYS 1
NP_000518.1 204 CYS TYR 1
NP_000518.1 208 GLU LYS 1
NP_000518.1 20 GLY ARG 1
NP_000518.1 211 HIS ASP 1
NP_000518.1 211 HIS LEU 1
NP_000518.1 211 HIS TYR 1
NP_000518.1 213 SER THR 1
NP_000518.1 219 GLY ASP 1
NP_000518.1 221 ASP ASN 1
NP_000518.1 221 ASP TYR 1
NP_000518.1 222 CYS PHE 1
NP_000518.1 222 CYS TYR 1
NP_000518.1 224 ASP VAL 1
NP_000518.1 226 SER PRO 1
NP_000518.1 228 GLU LYS 1
NP_000518.1 231 CYS GLY 1
NP_000518.1 232 ALA THR 0
NP_000518.1 240 GLU LYS 1
NP_000518.1 243 CYS ARG 1
NP_000518.1 246 GLY GLU 1
NP_000518.1 248 CYS TYR 1
NP_000518.1 255 CYS ARG 1
NP_000518.1 255 CYS SER 1
NP_000518.1 256 ASP GLY 1
NP_000518.1 257 ARG LEU 1
NP_000518.1 257 ARG TRP 0
NP_000518.1 258 GLU LYS 1
NP_000518.1 261 CYS PHE 1
NP_000518.1 266 ASP ASN 1
NP_000518.1 266 ASP TYR 1
NP_000518.1 267 GLU ALA 1
NP_000518.1 269 GLY ASP 0
NP_000518.1 274 THR SER 1
NP_000518.1 276 CYS TYR 1
NP_000518.1 284 CYS ARG 1
NP_000518.1 284 CYS SER 1
NP_000518.1 285 HIS GLN 1
NP_000518.1 287 GLY CYS 1
NP_000518.1 288 GLU LYS 1
NP_000518.1 295 VAL PHE 1
NP_000518.1 297 ASN HIS 1
NP_000518.1 299 ALA SER 1
NP_000518.1 299 ALA THR 1
NP_000518.1 300 ARG GLY 1
NP_000518.1 301 ASP ALA 1
NP_000518.1 304 ASP GLU 1
NP_000518.1 304 ASP TYR 1
NP_000518.1 305 TRP CYS 1
NP_000518.1 307 ASP GLU 1
NP_000518.1 307 ASP HIS 1
NP_000518.1 308 GLU LYS 1
NP_000518.1 311 LYS ARG 1
NP_000518.1 311 LYS THR 1
NP_000518.1 313 CYS TYR 1
NP_000518.1 318 CYS ARG 1
NP_000518.1 325 CYS TYR 1
NP_000518.1 327 HIS TYR 1
NP_000518.1 335 GLY SER 1
NP_000518.1 335 GLY VAL 1
NP_000518.1 336 TYR CYS 1
NP_000518.1 340 CYS TYR 1
NP_000518.1 341 PRO ARG 1
NP_000518.1 343 GLY ASP 1
NP_000518.1 343 GLY CYS 1
NP_000518.1 343 GLY SER 1
NP_000518.1 343 GLY VAL 1
NP_000518.1 350 ARG PRO 1
NP_000518.1 352 CYS TYR 1
NP_000518.1 354 ASP GLY 1
NP_000518.1 355 ILE VAL 1
NP_000518.1 356 ASP HIS 1
NP_000518.1 356 ASP TYR 1
NP_000518.1 357 GLU LYS 1
NP_000518.1 358 CYS TYR 1
NP_000518.1 362 ASP ALA 1
NP_000518.1 364 CYS ARG 1
NP_000518.1 366 GLN ARG 1
NP_000518.1 368 CYS GLY 1
NP_000518.1 368 CYS TYR 1
NP_000518.1 36 ASP GLU 1
NP_000518.1 370 ASN THR 1
NP_000518.1 373 GLY ASP 1
NP_000518.1 373 GLY VAL 1
NP_000518.1 375 TYR CYS 1
NP_000518.1 378 GLN PRO 1
NP_000518.1 379 CYS ARG 1
NP_000518.1 379 CYS TYR 1
NP_000518.1 391 ALA THR 0
NP_000518.1 392 CYS TRP 1
NP_000518.1 397 SER THR 1
NP_000518.1 401 LEU VAL 1
NP_000518.1 403 PHE LEU 1
NP_000518.1 404 THR ILE 1
NP_000518.1 405 ASN LYS 1
NP_000518.1 408 GLU ALA 1
NP_000518.1 408 GLU LYS 1
NP_000518.1 411 LYS GLU 1
NP_000518.1 412 MET THR 1
NP_000518.1 414 LEU ARG 1
NP_000518.1 415 ASP HIS 1
NP_000518.1 418 GLU LYS 1
NP_000518.1 422 LEU PRO 1
NP_000518.1 428 ASN SER 1
NP_000518.1 429 VAL LEU 1
NP_000518.1 429 VAL MET 1
NP_000518.1 431 ALA THR 1
NP_000518.1 432 LEU VAL 1
NP_000518.1 433 ASP HIS 1
NP_000518.1 434 THR ARG 1
NP_000518.1 434 THR LYS 1
NP_000518.1 434 THR MET 1
NP_000518.1 435 GLU GLY 1
NP_000518.1 436 VAL ALA 1
NP_000518.1 439 ASN LYS 1
NP_000518.1 440 ARG GLY 1
NP_000518.1 442 TYR CYS 1
NP_000518.1 443 TRP ARG 1
NP_000518.1 443 TRP CYS 1
NP_000518.1 443 TRP SER 1
NP_000518.1 454 THR ASN 1
NP_000518.1 456 LEU HIS 1
NP_000518.1 456 LEU PRO 1
NP_000518.1 467 THR ILE 1
NP_000518.1 46 CYS SER 1
NP_000518.1 472 ASP TYR 1
NP_000518.1 473 ILE ASN 1
NP_000518.1 476 PRO SER 1
NP_000518.1 478 GLY ARG 1
NP_000518.1 480 ALA VAL 1
NP_000518.1 482 ASP HIS 1
NP_000518.1 483 TRP ARG 1
NP_000518.1 485 HIS ARG 1
NP_000518.1 485 HIS GLN 1
NP_000518.1 486 SER ASN 1
NP_000518.1 490 TRP GLY 1
NP_000518.1 492 ASP GLY 1
NP_000518.1 492 ASP HIS 1
NP_000518.1 497 THR PRO 1
NP_000518.1 498 VAL PHE 1
NP_000518.1 499 SER PRO 1
NP_000518.1 501 ALA GLU 1
NP_000518.1 50 ALA THR 1
NP_000518.1 516 GLY SER 0
NP_000518.1 520 ARG GLY 1
NP_000518.1 521 ALA VAL 1
NP_000518.1 524 VAL GLY 1
NP_000518.1 525 ASP VAL 1
NP_000518.1 531 MET LYS 1
NP_000518.1 533 TRP ARG 1
NP_000518.1 534 THR ASN 1
NP_000518.1 535 ASP TYR 1
NP_000518.1 538 THR SER 1
NP_000518.1 540 ALA SER 1
NP_000518.1 540 ALA THR 1
NP_000518.1 546 GLY ARG 1
NP_000518.1 553 TYR CYS 1
NP_000518.1 563 PRO HIS 1
NP_000518.1 564 ASN HIS 1
NP_000518.1 564 ASN SER 1
NP_000518.1 565 GLY ALA 1
NP_000518.1 56 SER PRO 1
NP_000518.1 574 ARG CYS 0
NP_000518.1 576 TYR CYS 1
NP_000518.1 577 TRP ARG 1
NP_000518.1 577 TRP GLY 1
NP_000518.1 579 ASP ASN 1
NP_000518.1 579 ASP TYR 1
NP_000518.1 583 HIS GLN 1
NP_000518.1 584 SER PRO 1
NP_000518.1 585 ILE THR 1
NP_000518.1 587 SER ARG 1
NP_000518.1 589 ASP ASN 0
NP_000518.1 58 GLU GLY 1
NP_000518.1 592 GLY GLU 1
NP_000518.1 595 ARG LEU 1
NP_000518.1 595 ARG TRP 1
NP_000518.1 598 ILE ASN 1
NP_000518.1 598 ILE LEU 1
NP_000518.1 606 ALA THR 1
NP_000518.1 608 PRO SER 1
NP_000518.1 609 PHE LEU 1
NP_000518.1 614 PHE ILE 1
NP_000518.1 615 GLU LYS 1
NP_000518.1 617 LYS GLU 1
NP_000518.1 619 PHE CYS 1
NP_000518.1 619 PHE LEU 1
NP_000518.1 620 TRP CYS 1
NP_000518.1 622 ASP ALA 1
NP_000518.1 622 ASP ASN 1
NP_000518.1 622 ASP GLY 1
NP_000518.1 625 ASN THR 1
NP_000518.1 626 GLU LYS 1
NP_000518.1 636 GLY ASP 1
NP_000518.1 636 GLY SER 1
NP_000518.1 643 ALA PRO 1
NP_000518.1 649 PRO LEU 1
NP_000518.1 651 ASP TYR 1
NP_000518.1 652 MET VAL 1
NP_000518.1 655 PHE LEU 1
NP_000518.1 656 HIS GLN 1
NP_000518.1 663 GLY GLU 1
NP_000518.1 667 CYS ARG 1
NP_000518.1 667 CYS TRP 1
NP_000518.1 667 CYS TYR 1
NP_000518.1 673 SER ARG 1
NP_000518.1 674 ASN SER 1
NP_000518.1 675 GLY SER 1
NP_000518.1 676 GLY CYS 1
NP_000518.1 676 GLY SER 1
NP_000518.1 677 CYS ARG 1
NP_000518.1 681 CYS TYR 1
NP_000518.1 685 PRO LEU 1
NP_000518.1 685 PRO THR 1
NP_000518.1 694 PHE VAL 1
NP_000518.1 696 CYS PHE 1
NP_000518.1 696 CYS TRP 1
NP_000518.1 696 CYS TYR 1
NP_000518.1 700 ASP GLU 1
NP_000518.1 701 GLY SER 1
NP_000518.1 705 ALA SER 1
NP_000518.1 711 CYS PHE 1
NP_000518.1 711 CYS SER 1
NP_000518.1 714 GLU LYS 1
NP_000518.1 717 ALA GLY 1
NP_000518.1 719 VAL LEU 1
NP_000518.1 751 ARG GLN 1
NP_000518.1 75 CYS TRP 1
NP_000518.1 75 CYS TYR 1
NP_000518.1 766 THR ILE 1
NP_000518.1 775 VAL ILE 0
NP_000518.1 78 ARG CYS 1
NP_000518.1 797 VAL MET 1
NP_000518.1 814 ARG GLN 0
NP_000518.1 81 ARG CYS 1
NP_000518.1 81 ARG SER 1
NP_000518.1 825 ASN ASP 1
NP_000518.1 825 ASN THR 1
NP_000518.1 826 PRO SER 1
NP_000518.1 828 TYR CYS 1
NP_000518.1 82 CYS PHE 1
NP_000518.1 836 VAL ILE 1
NP_000518.1 84 PRO LEU 1
NP_000518.1 84 PRO SER 1
NP_000518.1 850 ARG LYS 1
NP_000518.1 859 VAL MET 0
NP_000518.1 860 ALA VAL 0
NP_000518.1 87 TRP GLY 1
NP_000518.1 90 ASP ALA 1
NP_000518.1 90 ASP ASN 1
NP_000518.1 90 ASP GLY 1
NP_000518.1 90 ASP TYR 1
NP_000518.1 92 GLN GLU 1
NP_000518.1 95 CYS TYR 1
NP_000520.1 103 ASP ASN 1
NP_000520.1 107 ASP ASN 1
NP_000520.1 141 ILE MET 0
NP_000520.1 146 ARG HIS 1
NP_000520.1 159 THR LYS 1
NP_000520.1 239 VAL ILE 0
NP_000520.1 23 ARG HIS 0
NP_000520.1 255 MET ILE 0
NP_000520.1 278 PHE CYS 0
NP_000520.1 27 PRO ARG 0
NP_000520.1 45 VAL ILE 0
NP_000520.1 95 ARG CYS 0
NP_000521.2 101 TRP CYS 1
NP_000521.2 105 PRO THR 1
NP_000521.2 110 GLY ASP 1
NP_000521.2 112 ILE THR 1
NP_000521.2 113 VAL ILE 1
NP_000521.2 113 VAL PHE 1
NP_000521.2 114 ILE THR 1
NP_000521.2 118 ASP ASN 1
NP_000521.2 124 THR LYS 1
NP_000521.2 128 ASP ASN 1
NP_000521.2 128 ASP GLU 1
NP_000521.2 130 LYS ARG 1
NP_000521.2 131 ASN LYS 1
NP_000521.2 134 ASP GLU 1
NP_000521.2 134 ASP GLY 1
NP_000521.2 135 ILE THR 1
NP_000521.2 136 VAL GLU 1
NP_000521.2 137 GLY SER 1
NP_000521.2 138 LYS ASN 1
NP_000521.2 140 SER THR 1
NP_000521.2 143 THR MET 1
NP_000521.2 145 TYR SER 1
NP_000521.2 146 VAL PHE 1
NP_000521.2 156 VAL PHE 1
NP_000521.2 162 ILE MET 1
NP_000521.2 163 GLY ARG 1
NP_000521.2 213 GLY ARG 1
NP_000521.2 221 ALA THR 1
NP_000521.2 224 ASP TYR 1
NP_000521.2 227 ARG SER 1
NP_000521.2 231 ALA THR 1
NP_000521.2 34 THR ILE 1
NP_000521.2 42 VAL PHE 1
NP_000521.2 44 SER PHE 1
NP_000521.2 45 ARG GLN 1
NP_000521.2 51 SER PHE 1
NP_000521.2 56 GLU LYS 1
NP_000521.2 58 VAL PHE 1
NP_000521.2 65 THR ASN 1
NP_000521.2 65 THR ILE 1
NP_000521.2 68 TYR CYS 1
NP_000521.2 70 PRO SER 1
NP_000521.2 75 ASP VAL 1
NP_000521.2 76 ALA VAL 1
NP_000521.2 78 SER LEU 1
NP_000521.2 78 SER TRP 1
NP_000521.2 90 ASP GLU 1
NP_000521.2 93 GLY GLU 1
NP_000521.2 98 ARG CYS 1
NP_000521.2 98 ARG HIS 1
NP_000522.3 100 GLY ASP 1
NP_000522.3 101 PHE LEU 0
NP_000522.3 105 GLY VAL 1
NP_000522.3 106 GLY GLU 1
NP_000522.3 111 LEU PRO 0
NP_000522.3 117 HIS ARG 1
NP_000522.3 126 ASP GLY 1
NP_000522.3 131 LEU SER 1
NP_000522.3 132 SER PHE 1
NP_000522.3 137 ALA PRO 1
NP_000522.3 141 ARG GLN 1
NP_000522.3 142 VAL GLU 1
NP_000522.3 151 LEU ARG 1
NP_000522.3 155 ALA GLU 1
NP_000522.3 155 ALA PRO 1
NP_000522.3 160 ILE SER 1
NP_000522.3 161 ASN SER 1
NP_000522.3 165 ASP TYR 1
NP_000522.3 168 HIS ARG 1
NP_000522.3 169 PRO LEU 1
NP_000522.3 172 ILE PHE 1
NP_000522.3 174 ALA PRO 1
NP_000522.3 176 TYR CYS 1
NP_000522.3 177 LEU PHE 0
NP_000522.3 178 THR MET 1
NP_000522.3 179 LEU PHE 1
NP_000522.3 179 LEU PRO 1
NP_000522.3 186 LEU PRO 1
NP_000522.3 188 GLY ARG 1
NP_000522.3 188 GLY VAL 1
NP_000522.3 191 LEU PHE 1
NP_000522.3 192 SER ARG 1
NP_000522.3 196 ASP TYR 1
NP_000522.3 196 ASP VAL 1
NP_000522.3 201 LEU PRO 1
NP_000522.3 205 MET THR 1
NP_000522.3 207 SER ARG 1
NP_000522.3 209 ALA VAL 1
NP_000522.3 210 LYS ASN 1
NP_000522.3 215 LEU PHE 1
NP_000522.3 220 PRO ALA 1
NP_000522.3 221 LYS ASN 1
NP_000522.3 225 PRO ARG 1
NP_000522.3 239 GLU VAL 1
NP_000522.3 244 LEU GLN 1
NP_000522.3 247 THR LYS 1
NP_000522.3 249 ASP GLY 1
NP_000522.3 253 ALA PRO 1
NP_000522.3 253 ALA THR 1
NP_000522.3 260 LEU SER 1
NP_000522.3 264 THR ALA 1
NP_000522.3 264 THR ILE 1
NP_000522.3 269 GLY GLU 1
NP_000522.3 26 ARG GLN 1
NP_000522.3 270 GLN GLU 0
NP_000522.3 281 PHE SER 1
NP_000522.3 289 LYS ASN 1
NP_000522.3 298 TRP SER 1
NP_000522.3 301 LEU PHE 1
NP_000522.3 302 HIS TYR 1
NP_000522.3 303 CYS ARG 1
NP_000522.3 303 CYS TYR 1
NP_000522.3 310 GLU GLY 1
NP_000522.3 311 VAL MET 1
NP_000522.3 315 VAL PHE 1
NP_000522.3 320 ARG LEU 1
NP_000522.3 323 VAL MET 1
NP_000522.3 326 GLU LYS 1
NP_000522.3 332 TRP ARG 1
NP_000522.3 335 MET ILE 1
NP_000522.3 336 ALA SER 1
NP_000522.3 339 VAL LEU 1
NP_000522.3 340 SER PRO 1
NP_000522.3 343 THR LYS 1
NP_000522.3 345 TYR ASP 1
NP_000522.3 347 PRO THR 1
NP_000522.3 40 ARG CYS 1
NP_000522.3 40 ARG HIS 1
NP_000522.3 46 LYS ARG 0
NP_000522.3 50 GLY ARG 1
NP_000522.3 52 GLU ASP 1
NP_000522.3 52 GLU GLY 1
NP_000522.3 52 GLU LYS 1
NP_000522.3 56 MET THR 1
NP_000522.3 57 LEU GLN 1
NP_000522.3 60 SER LEU 1
NP_000522.3 77 LEU PHE 1
NP_000522.3 83 GLY ARG 1
NP_000522.3 93 THR ALA 1
NP_000522.3 94 ARG THR 1
NP_000522.3 95 LEU SER 1
NP_000522.3 96 SER PRO 0
NP_000524.3 196 SER GLY 0
NP_000525.1 246 ASP TYR 0
NP_000525.1 27 GLU GLN 0
NP_000525.1 720 GLU ASP 0
NP_000525.1 793 TYR HIS 0
NP_000527.2 12 ILE THR 0
NP_000527.2 195 TYR ASP 1
NP_000527.2 229 ARG GLN 1
NP_000527.2 253 PRO ARG 1
NP_000527.2 272 VAL ILE 0
NP_000527.2 285 MET ARG 1
NP_000527.2 293 GLU GLY 0
NP_000527.2 376 THR ASN 0
NP_000527.2 402 TYR CYS 0
NP_000527.2 416 TRP LEU 1
NP_000527.2 41 CYS TRP 1
NP_000527.2 440 LYS ASN 1
NP_000527.2 456 ALA THR 1
NP_000527.2 90 GLN GLU 0
NP_000528.1 148 ARG CYS 0
NP_000528.1 230 ARG LYS 1
NP_000528.1 33 ARG TRP 0
NP_000528.1 89 GLU LYS 0
NP_000530.1 100 HIS ARG 0
NP_000530.1 106 GLY ARG 1
NP_000530.1 110 CYS TYR 1
NP_000530.1 135 ARG LEU 1
NP_000530.1 140 CYS SER 1
NP_000530.1 150 GLU LYS 1
NP_000530.1 164 ALA GLU 1
NP_000530.1 171 PRO GLN 1
NP_000530.1 171 PRO SER 1
NP_000530.1 176 SER PHE 1
NP_000530.1 178 TYR ASN 1
NP_000530.1 17 THR MET 1
NP_000530.1 180 PRO ALA 1
NP_000530.1 181 GLU LYS 1
NP_000530.1 185 CYS ARG 1
NP_000530.1 186 SER PRO 1
NP_000530.1 187 CYS TYR 1
NP_000530.1 211 HIS ARG 1
NP_000530.1 215 PRO THR 1
NP_000530.1 216 MET LYS 1
NP_000530.1 222 CYS ARG 1
NP_000530.1 23 PRO LEU 1
NP_000530.1 284 GLY SER 1
NP_000530.1 289 THR PRO 1
NP_000530.1 28 GLN HIS 1
NP_000530.1 292 ALA GLU 1
NP_000530.1 295 ALA VAL 1
NP_000530.1 296 LYS GLU 1
NP_000530.1 328 LEU PRO 1
NP_000530.1 337 VAL MET 0
NP_000530.1 341 GLU LYS 1
NP_000530.1 343 SER CYS 1
NP_000530.1 347 PRO GLN 1
NP_000530.1 347 PRO SER 1
NP_000530.1 45 PHE LEU 0
NP_000530.1 51 GLY ARG 1
NP_000530.1 53 PRO ARG 1
NP_000530.1 57 LEU ARG 1
NP_000530.1 70 THR MET 0
NP_000530.1 87 VAL ASP 1
NP_000530.1 89 GLY ASP 1
NP_000538.3 106 ASN LYS 0
NP_000538.3 10 THR MET 0
NP_000538.3 131 SER PRO 1
NP_000538.3 225 ARG HIS 0
NP_000538.3 307 ASN THR 1
NP_000538.3 384 GLU ASP 1
NP_000538.3 387 GLY ARG 1
NP_000538.3 38 ARG HIS 0
NP_000538.3 398 SER THR 0
NP_000538.3 3 ALA VAL 0
NP_000538.3 425 ASN SER 1
NP_000538.3 447 ILE THR 0
NP_000538.3 458 LEU PRO 1
NP_000538.3 529 LEU PHE 0
NP_000538.3 53 ALA PRO 1
NP_000538.3 561 THR MET 0
NP_000538.3 564 LEU ILE 1
NP_000538.3 590 GLY SER 1
NP_000538.3 618 VAL MET 0
NP_000538.3 650 GLY GLU 0
NP_000538.3 660 GLN GLU 0
NP_000538.3 667 GLY SER 1
NP_000538.3 70 PRO ALA 0
NP_000538.3 725 THR PRO 0
NP_000538.3 769 ARG TRP 0
NP_000538.3 793 LEU PRO 0
NP_000538.3 796 ASP TYR 1
NP_000538.3 799 GLU LYS 0
NP_000538.3 839 VAL ILE 1
NP_000538.3 85 GLY ARG 0
NP_000538.3 883 PRO SER 1
NP_000539.2 1064 ASN LYS 0
NP_000539.2 1067 VAL LEU 0
NP_000539.2 1068 THR ILE 1
NP_000539.2 1141 ALA THR 1
NP_000539.2 1186 TYR CYS 0
NP_000539.2 1202 PRO HIS 1
NP_000539.2 1227 PRO LEU 1
NP_000539.2 1282 SER GLY 0
NP_000539.2 1295 ASP VAL 1
NP_000539.2 1297 ALA THR 0
NP_000539.2 1305 PRO LEU 0
NP_000539.2 1305 PRO SER 1
NP_000539.2 1429 ALA SER 0
NP_000539.2 1438 ARG GLN 1
NP_000539.2 1439 GLY ASP 0
NP_000539.2 1450 PRO ARG 0
NP_000539.2 1477 ARG SER 0
NP_000539.2 1498 SER ASN 1
NP_000539.2 1503 GLN PRO 1
NP_000539.2 1525 GLN LYS 0
NP_000539.2 1535 ASP ALA 1
NP_000539.2 1549 TYR CYS 1
NP_000539.2 1554 GLN HIS 1
NP_000539.2 1567 GLY ASP 1
NP_000539.2 1570 ARG TRP 1
NP_000539.2 1594 LEU MET 1
NP_000539.2 160 LEU VAL 0
NP_000539.2 1634 ARG HIS 0
NP_000539.2 1636 ASP ASN 0
NP_000539.2 1640 HIS TYR 1
NP_000539.2 1643 ASN ILE 1
NP_000539.2 1643 ASN LYS 1
NP_000539.2 1646 VAL GLY 1
NP_000539.2 1650 TYR CYS 1
NP_000539.2 1651 ASN SER 1
NP_000539.2 1653 SER PHE 1
NP_000539.2 1673 VAL LEU 0
NP_000539.2 1681 ASN LYS 1
NP_000539.2 1690 ASP TYR 1
NP_000539.2 1703 VAL GLY 1
NP_000539.2 1704 SER THR 1
NP_000539.2 1708 LEU PRO 1
NP_000539.2 1723 SER PRO 1
NP_000539.2 1743 ARG GLN 1
NP_000539.2 207 VAL ILE 0
NP_000539.2 227 CYS TYR 1
NP_000539.2 244 CYS ARG 1
NP_000539.2 246 THR ALA 1
NP_000539.2 253 CYS ARG 0
NP_000539.2 258 LYS ASN 1
NP_000539.2 261 ARG TRP 0
NP_000539.2 286 MET THR 0
NP_000539.2 286 MET VAL 0
NP_000539.2 287 GLU ASP 0
NP_000539.2 292 LEU PRO 1
NP_000539.2 309 LEU HIS 0
NP_000539.2 331 ASN LYS 1
NP_000539.2 345 LEU ARG 1
NP_000539.2 361 LEU PRO 1
NP_000539.2 367 ARG GLN 0
NP_000539.2 449 MET ILE 1
NP_000539.2 525 ASN SER 1
NP_000539.2 536 ALA VAL 0
NP_000539.2 598 TYR HIS 1
NP_000539.2 599 LYS MET 1
NP_000539.2 607 ALA THR 0
NP_000539.2 611 ARG TRP 1
NP_000539.2 615 PHE SER 0
NP_000539.2 619 LEU PHE 0
NP_000539.2 622 ARG GLN 0
NP_000539.2 647 ASP ASN 0
NP_000539.2 660 SER GLY 0
NP_000539.2 700 GLU LYS 1
NP_000539.2 717 LEU ARG 1
NP_000539.2 737 LEU PRO 1
NP_000539.2 75 GLU LYS 1
NP_000539.2 769 VAL GLU 1
NP_000539.2 802 SER ARG 0
NP_000539.2 814 GLU LYS 1
NP_000539.2 816 PRO LEU 1
NP_000539.2 862 ALA VAL 0
NP_000539.2 905 ARG GLN 1
NP_000539.2 905 ARG TRP 1
NP_000539.2 92 GLU VAL 0
NP_000539.2 94 PRO THR 0
NP_000539.2 963 VAL MET 0
NP_000539.2 993 THR MET 0
NP_000541.1 174 GLY CYS 0
NP_000541.1 207 SER ILE 0
NP_000541.1 270 SER ARG 0
NP_000541.1 303 CYS GLY 0
NP_000541.1 326 ARG HIS 0
NP_000541.1 373 VAL ILE 0
NP_000541.1 476 PRO THR 0
NP_000541.1 505 ARG CYS 0
NP_000541.1 505 ARG HIS 0
NP_000541.1 524 GLU ALA 0
NP_000541.1 73 ARG TRP 0
NP_000541.1 8 SER PHE 0
NP_000541.1 93 ARG HIS 0
NP_000552.2 173 LYS ASN 0
NP_000566.3 114 ALA SER 0
NP_000566.3 125 ASN ASP 0
NP_000566.3 85 ARG GLN 0
NP_000569.3 318 ALA VAL 0
NP_000569.3 443 VAL ALA 0
NP_000570.1 106 GLY ARG 0
NP_000570.1 15 TYR HIS 0
NP_000570.1 190 TRP ARG 0
NP_000570.1 194 GLN HIS 0
NP_000570.1 223 ARG TRP 0
NP_000570.1 241 MET THR 0
NP_000570.1 288 THR ALA 0
NP_000570.1 46 VAL MET 0
NP_000570.1 63 SER CYS 0
NP_000573.1 210 SER ASN 0
NP_000573.1 287 ARG HIS 0
NP_000582.1 341 GLU LYS 0
NP_000585.2 64 PRO LEU 0
NP_000585.2 84 PRO LEU 0
NP_000588.2 326 ARG TRP 0
NP_000590.1 138 ARG TRP 0
NP_000593.1 15 ALA THR 0
NP_000593.1 165 THR LYS 0
NP_000593.1 209 ARG HIS 0
NP_000593.1 255 THR ASN 0
NP_000601.3 393 THR MET 0
NP_000601.3 417 LYS ARG 0
NP_000601.3 461 MET THR 0
NP_000605.1 49 ASN SER 0
NP_000608.1 209 ALA THR 0
NP_000608.1 451 PRO SER 0
NP_000608.1 466 VAL ILE 0
NP_000608.1 500 ARG TRP 0
NP_000608.1 75 GLY ARG 1
NP_000610.2 29 LYS GLN 0
NP_000611.1 1064 GLN ARG 0
NP_000611.1 228 PRO SER 0
NP_000611.1 394 ASP ALA 0
NP_000611.1 864 GLY ASP 0
NP_000612.1 197 ILE VAL 0
NP_000612.1 447 ALA VAL 0
NP_000615.3 217 GLY ARG 0
NP_000615.3 44 SER GLY 0
NP_000615.3 55 ALA VAL 0
NP_000615.3 94 GLY VAL 0
NP_000620.2 168 VAL LEU 0
NP_000624.2 203 GLY SER 0
NP_000624.2 59 PRO SER 1
NP_000624.2 7 THR SER 0
NP_000624.2 82 ALA VAL 0
NP_000630.1 126 SER PRO 0
NP_000635.2 1068 TYR CYS 0
NP_000635.2 1097 ARG HIS 0
NP_000635.2 1115 GLY ARG 0
NP_000635.2 1207 ALA THR 0
NP_000635.2 1253 ARG HIS 0
NP_000635.2 1363 LYS ARG 0
NP_000635.2 1444 ASN SER 0
NP_000635.2 1477 THR SER 0
NP_000635.2 229 GLN ARG 0
NP_000635.2 281 MET VAL 0
NP_000635.2 323 ARG GLN 0
NP_000635.2 373 TRP CYS 0
NP_000635.2 385 LYS ASN 0
NP_000635.2 440 SER PHE 0
NP_000635.2 494 ARG CYS 0
NP_000635.2 565 ASN SER 0
NP_000635.2 604 PHE VAL 0
NP_000635.2 629 GLU LYS 0
NP_000635.2 660 TYR SER 0
NP_000635.2 701 ALA SER 0
NP_000635.2 81 CYS ARG 0
NP_000635.2 829 ASN SER 0
NP_000635.2 895 LEU VAL 0
NP_000636.2 1098 GLY ARG 0
NP_000636.2 1127 ILE ASN 0
NP_000636.2 1135 ASP ASN 0
NP_000636.2 1167 PRO THR 0
NP_000636.2 1190 ALA THR 0
NP_000636.2 1206 GLY ASP 0
NP_000636.2 1326 GLU LYS 0
NP_000636.2 1334 LYS ARG 0
NP_000636.2 356 TRP CYS 0
NP_000636.2 370 ARG GLN 0
NP_000636.2 423 SER PHE 0
NP_000636.2 477 ARG CYS 0
NP_000636.2 587 PHE VAL 0
NP_000636.2 684 ALA SER 0
NP_000636.2 780 ASN SER 0
NP_000636.2 873 ILE MET 0
NP_000636.2 935 LEU PHE 0
NP_000656.1 333 VAL GLU 0
NP_000656.1 34 ARG GLN 0
NP_000656.1 353 HIS ASN 0
NP_000661.2 309 ILE VAL 0
NP_000662.3 309 VAL ILE 0
NP_000663.1 12 ALA PRO 0
NP_000671.2 200 ILE SER 0
NP_000671.2 347 CYS ARG 0
NP_000671.2 465 GLU ASP 0
NP_000673.2 211 GLY ALA 0
NP_000683.3 253 VAL MET 0
NP_000683.3 452 ASP GLY 0
NP_000687.3 221 SER THR 0
NP_000689.1 337 PRO SER 0
NP_000698.1 191 GLY ARG 0
NP_000698.1 267 SER GLY 0
NP_000698.1 313 GLU LYS 0
NP_000698.1 364 ARG HIS 0
NP_000701.2 187 THR PRO 0
NP_000701.2 250 ALA VAL 0
NP_000708.1 139 MET LEU 0
NP_000708.1 14 ARG TRP 1
NP_000708.1 156 ALA VAL 0
NP_000708.1 177 ASN LYS 0
NP_000708.1 219 ARG SER 1
NP_000708.1 267 LYS ARG 0
NP_000708.1 69 ARG HIS 1
NP_000730.1 231 VAL ILE 0
NP_000730.1 435 ILE THR 0
NP_000733.2 128 GLY ASP 0
NP_000733.2 249 ALA THR 0
NP_000733.2 279 ILE ASN 1
NP_000733.2 289 LEU PRO 0
NP_000733.2 473 VAL GLY 0
NP_000733.2 478 ASP ASN 0
NP_000733.2 478 ASP GLU 0
NP_000733.2 76 PRO LEU 0
NP_000737.1 36 ASN ASP 0
NP_000745.1 72 ALA SER 0
NP_000746.2 624 ALA PRO 0
NP_000748.3 461 SER GLY 0
NP_000750.1 157 LEU MET 0
NP_000751.1 178 VAL MET 0
NP_000751.1 229 PRO HIS 1
NP_000751.1 231 MET THR 0
NP_000751.1 241 ALA VAL 0
NP_000751.1 346 GLN ARG 0
NP_000751.1 405 GLU LYS 0
NP_000751.1 510 ASP HIS 0
NP_000751.1 525 MET ILE 0
NP_000751.1 583 ARG HIS 0
NP_000751.1 691 PRO LEU 0
NP_000751.1 787 TYR CYS 0
NP_000751.1 91 HIS ARG 0
NP_000756.2 409 ARG THR 0
NP_000756.2 71 VAL ALA 0
NP_000761.3 139 ARG LYS 0
NP_000764.1 389 VAL ILE 0
NP_000764.1 457 HIS LEU 0
NP_000764.1 76 ARG HIS 0
NP_000768.1 200 GLN ARG 0
NP_000768.1 28 ARG CYS 0
NP_000768.1 30 HIS TYR 0
NP_000768.1 371 ILE VAL 0
NP_000768.1 398 THR ASN 0
NP_000770.2 345 VAL ILE 0
NP_000770.2 375 ARG CYS 0
NP_000771.2 233 ASN SER 0
NP_000772.2 189 ALA VAL 1
NP_000772.2 217 GLU ALA 0
NP_000772.2 314 GLU LYS 0
NP_000772.2 353 ARG TRP 1
NP_000772.2 399 VAL LEU 0
NP_000772.2 79 VAL ILE 0
NP_000773.2 374 MET THR 0
NP_000773.2 409 LEU SER 0
NP_000774.2 305 THR PRO 0
NP_000775.1 122 GLY SER 0
NP_000775.1 127 ARG GLN 1
NP_000775.1 127 ARG TRP 0
NP_000775.1 137 ARG TRP 1
NP_000775.1 145 GLY GLU 1
NP_000775.1 175 THR MET 0
NP_000775.1 203 SER LEU 0
NP_000775.1 225 ARG CYS 0
NP_000775.1 264 VAL MET 0
NP_000775.1 291 GLU LYS 0
NP_000775.1 339 THR MET 1
NP_000775.1 384 PRO LEU 0
NP_000775.1 395 ARG CYS 1
NP_000775.1 395 ARG SER 1
NP_000775.1 405 ARG TRP 1
NP_000775.1 433 ARG GLN 0
NP_000775.1 474 ARG TRP 1
NP_000775.1 479 ARG CYS 1
NP_000775.1 479 ARG GLY 1
NP_000775.1 83 GLN PRO 0
NP_000780.1 1018 ILE THR 0
NP_000780.1 1187 THR MET 0
NP_000780.1 1286 ARG SER 0
NP_000780.1 183 ALA THR 0
NP_000780.1 351 PRO LEU 0
NP_000780.1 524 VAL ALA 0
NP_000780.1 592 ASP GLY 0
NP_000780.1 828 MET THR 0
NP_000786.1 158 ILE VAL 0
NP_000786.1 230 ARG GLN 0
NP_000786.1 290 PRO ARG 0
NP_000786.1 311 SER CYS 0
NP_000786.1 327 LYS GLU 0
NP_000790.2 147 SER CYS 0
NP_000790.2 70 ASP ASN 0
NP_000797.2 289 THR SER 0
NP_000797.2 322 ALA ASP 1
NP_000797.2 360 PRO HIS 0
NP_000797.2 89 ILE VAL 0
NP_000801.1 455 ILE LYS 0
NP_000803.2 421 HIS GLN 0
NP_000803.2 429 ILE ASN 0
NP_000805.1 217 ARG HIS 1
NP_000805.1 324 TYR CYS 0
NP_000805.1 80 MET VAL 0
NP_000806.2 177 GLU ALA 1
NP_000806.2 193 VAL ILE 0
NP_000806.2 220 ARG HIS 0
NP_000806.2 407 ALA THR 0
NP_000806.2 418 ARG TRP 0
NP_000807.2 328 LYS MET 1
NP_000807.2 394 ALA SER 0
NP_000807.2 82 ARG GLN 1
NP_000809.1 12 GLY ARG 0
NP_000809.1 153 PRO GLN 0
NP_000809.1 238 ILE VAL 0
NP_000809.1 286 LYS ARG 0
NP_000809.1 326 GLY ALA 0
NP_000814.2 114 VAL LEU 0
NP_000814.2 132 ILE ASN 0
NP_000814.2 161 ARG TRP 1
NP_000814.2 171 THR SER 0
NP_000814.2 176 ALA VAL 1
NP_000814.2 222 ALA GLU 1
NP_000814.2 225 VAL ILE 0
NP_000814.2 242 PHE CYS 1
NP_000814.2 273 TRP SER 1
NP_000814.2 329 LYS GLU 1
NP_000814.2 357 ARG CYS 1
NP_000814.2 357 ARG HIS 0
NP_000814.2 359 PRO LEU 0
NP_000814.2 389 ARG TRP 0
NP_000814.2 57 ALA THR 0
NP_000814.2 67 THR MET 0
NP_000814.2 94 ARG GLN 0
NP_000814.2 94 ARG LEU 1
NP_000815.1 167 ARG PRO 0
NP_000815.1 394 HIS ARG 0
NP_000820.3 898 ALA SER 0
NP_000821.1 757 ILE VAL 0
NP_000821.1 862 ARG GLN 0
NP_000821.1 902 LEU SER 0
NP_000836.2 548 VAL GLY 0
NP_000837.3 110 PRO SER 0
NP_000837.3 112 SER THR 0
NP_000837.3 149 VAL ALA 0
NP_000840.2 224 VAL ILE 0
NP_000847.2 25 VAL ILE 0
NP_000851.2 126 ASN SER 0
NP_000851.2 142 LEU PHE 0
NP_000851.2 167 LEU PHE 0
NP_000851.2 212 ASP ASN 0
NP_000854.1 219 PHE LEU 0
NP_000854.1 374 GLU LYS 0
NP_000855.1 265 SER LEU 0
NP_000865.2 285 ALA THR 0
NP_000874.2 265 THR MET 0
NP_000874.2 283 ASN LYS 1
NP_000874.2 288 ARG CYS 0
NP_000874.2 312 LEU PRO 1
NP_000874.2 323 LYS ARG 1
NP_000874.2 381 HIS ARG 0
NP_000874.2 457 HIS PRO 1
NP_000874.2 474 LEU VAL 0
NP_000874.2 572 GLU GLN 0
NP_000882.1 172 ASP ASN 1
NP_000882.1 186 PRO LEU 1
NP_000882.1 216 ASN HIS 1
NP_000882.1 218 ARG TRP 1
NP_000882.1 300 GLY VAL 1
NP_000882.1 67 ARG TRP 1
NP_000882.1 98 PHE VAL 0
NP_000886.1 481 GLU ASP 0
NP_000887.2 191 MET VAL 0
NP_000887.2 269 ALA ASP 0
NP_000887.2 271 ILE THR 0
NP_000891.2 102 THR ALA 0
NP_000894.1 187 PRO SER 0
NP_000896.1 22 LEU MET 0
NP_000896.1 7 LEU PRO 0
NP_000897.3 182 ALA VAL 0
NP_000897.3 341 MET ILE 0
NP_000897.3 755 VAL MET 0
NP_000897.3 939 ARG GLN 0
NP_000901.1 98 LEU PHE 0
NP_000913.2 583 MET THR 0
NP_000917.3 344 SER THR 0
NP_000917.3 347 CYS SER 0
NP_000917.3 444 ALA SER 0
NP_000917.3 50 ALA THR 0
NP_000917.3 625 ARG ILE 0
NP_000917.3 660 VAL LEU 0
NP_000921.1 146 ALA THR 0
NP_000925.2 33 ARG TRP 0
NP_000930.1 214 GLU GLY 0
NP_000930.1 221 TYR CYS 0
NP_000930.1 236 ARG GLY 0
NP_000930.1 85 ASP GLU 0
NP_000930.1 94 SER GLY 0
NP_000932.3 142 THR ALA 1
NP_000932.3 153 GLN ARG 1
NP_000932.3 164 VAL MET 0
NP_000932.3 172 ALA THR 0
NP_000932.3 185 ASN LYS 1
NP_000932.3 228 PRO LEU 1
NP_000932.3 284 PRO THR 0
NP_000932.3 300 GLU LYS 0
NP_000932.3 316 ARG TRP 1
NP_000932.3 375 THR ALA 0
NP_000932.3 406 ARG CYS 0
NP_000932.3 413 GLY SER 1
NP_000932.3 457 ARG HIS 0
NP_000932.3 539 GLY ARG 1
NP_000932.3 565 LEU PRO 1
NP_000932.3 600 ARG TRP 0
NP_000932.3 631 VAL ILE 1
NP_000944.1 301 GLU ALA 0
NP_000945.3 56 ARG GLN 0
NP_000946.2 223 THR MET 0
NP_000946.2 71 ALA THR 0
NP_000952.1 118 SER ARG 0
NP_000952.1 154 GLU ALA 0
NP_000952.1 171 PHE LEU 0
NP_000952.1 236 ARG CYS 0
NP_000952.1 379 ARG SER 0
NP_000952.1 500 PRO SER 0
NP_000953.2 237 LEU MET 0
NP_000953.2 341 LYS ARG 0
NP_000953.2 449 ASP GLY 0
NP_000953.2 53 ARG HIS 0
NP_000961.2 122 PRO SER 0
NP_000961.2 123 ARG GLN 0
NP_000961.2 174 LEU PRO 0
NP_000961.2 52 ARG THR 0
NP_000961.2 75 ALA ASP 0
NP_000984.1 19 GLU ASP 0
NP_001001349.1 106 LYS THR 0
NP_001001412.3 86 LEU PRO 0
NP_001001432.1 146 ARG HIS 0
NP_001001432.1 204 LYS MET 0
NP_001001432.1 215 ILE THR 0
NP_001001432.1 23 ALA GLU 0
NP_001001485.1 231 VAL ILE 0
NP_001001485.1 358 ASN ASP 0
NP_001001485.1 450 ALA THR 0
NP_001001485.1 452 TYR HIS 0
NP_001001485.1 541 LEU PHE 0
NP_001001485.1 583 ARG HIS 0
NP_001001485.1 683 GLN ARG 0
NP_001001486.1 143 ARG CYS 0
NP_001001486.1 212 SER LEU 0
NP_001001486.1 358 ASN ASP 0
NP_001001486.1 383 PHE TYR 0
NP_001001486.1 450 ALA THR 0
NP_001001486.1 541 LEU PHE 0
NP_001001486.1 583 ARG HIS 0
NP_001001486.1 852 ILE MET 0
NP_001001656.1 204 VAL GLY 0
NP_001001656.1 57 PRO ALA 0
NP_001001667.1 237 SER PHE 0
NP_001001667.1 295 VAL ALA 0
NP_001001668.3 23 VAL LEU 0
NP_001001668.3 680 LYS GLU 0
NP_001001669.2 518 SER ILE 0
NP_001001669.2 586 PRO THR 0
NP_001001671.3 1029 ASN HIS 0
NP_001001671.3 192 ALA THR 0
NP_001001671.3 226 ASP HIS 0
NP_001001694.2 333 LEU PRO 0
NP_001001694.2 70 GLY ARG 0
NP_001001851.1 460 ARG HIS 0
NP_001001851.1 570 THR SER 0
NP_001001851.1 629 ARG CYS 0
NP_001001890.1 431 SER ARG 0
NP_001001890.1 433 SER ARG 0
NP_001001912.1 234 GLN ARG 0
NP_001001912.1 270 VAL LEU 0
NP_001001913.1 167 ARG CYS 0
NP_001001915.1 134 HIS PRO 0
NP_001001915.1 24 PRO ALA 0
NP_001001919.1 317 ASN LYS 0
NP_001001924.1 1105 GLU GLN 0
NP_001001924.1 1201 GLN ARG 1
NP_001001924.1 148 CYS ARG 0
NP_001001924.1 425 THR MET 0
NP_001001924.1 453 LYS THR 0
NP_001001924.1 575 HIS ARG 0
NP_001001924.1 75 GLN LYS 1
NP_001001924.1 873 ASN HIS 1
NP_001001924.1 911 LYS THR 0
NP_001001936.1 366 SER ARG 0
NP_001001936.1 522 THR SER 0
NP_001001936.1 726 GLU LYS 0
NP_001001952.1 118 VAL MET 0
NP_001001956.1 24 GLU ASP 0
NP_001001956.1 91 THR SER 0
NP_001001958.1 145 LEU VAL 0
NP_001001958.1 29 MET VAL 0
NP_001001958.1 307 ARG SER 0
NP_001001958.1 307 ARG THR 0
NP_001001967.1 124 ARG HIS 0
NP_001001967.1 62 CYS TYR 0
NP_001001991.1 305 ALA THR 0
NP_001002010.1 114 LYS GLN 0
NP_001002010.1 181 LEU PRO 1
NP_001002010.1 187 ASN HIS 0
NP_001002010.1 189 PHE LEU 0
NP_001002010.1 224 VAL ILE 0
NP_001002010.1 264 ASN SER 0
NP_001002010.1 280 GLY ARG 1
NP_001002010.1 57 LYS ARG 0
NP_001002020.1 102 HIS ASP 0
NP_001002020.1 113 ARG CYS 0
NP_001002020.1 225 GLY ARG 0
NP_001002020.1 249 LEU MET 0
NP_001002020.1 324 LEU VAL 0
NP_001002020.1 331 ALA VAL 0
NP_001002020.1 349 ILE VAL 0
NP_001002020.1 377 THR MET 0
NP_001002035.1 27 ILE VAL 0
NP_001002036.3 222 GLN ARG 0
NP_001002036.3 277 LYS GLN 0
NP_001002236.1 175 GLU LYS 0
NP_001002236.1 240 VAL MET 0
NP_001002236.1 27 PRO LEU 0
NP_001002236.1 322 ASP GLU 0
NP_001002236.1 326 VAL ILE 0
NP_001002236.1 365 ASP GLU 0
NP_001002236.1 387 GLU LYS 0
NP_001002236.1 40 HIS ARG 0
NP_001002258.1 93 GLY GLU 0
NP_001002259.1 114 PRO SER 0
NP_001002259.1 237 LYS ARG 0
NP_001002259.1 519 MET VAL 0
NP_001002800.1 181 SER ARG 0
NP_001002800.1 466 SER ILE 0
NP_001002800.1 587 LYS ASN 0
NP_001002844.1 145 LEU PHE 0
NP_001002926.1 146 LEU PHE 0
NP_001003681.1 165 GLY VAL 0
NP_001003787.1 64 PRO SER 0
NP_001003811.1 451 GLU LYS 0
NP_001003828.1 37 TRP ARG 0
NP_001003841.1 185 THR MET 0
NP_001003841.1 214 ARG GLY 0
NP_001003841.1 242 LEU PRO 1
NP_001003841.1 247 ALA THR 0
NP_001003841.1 258 ASN ILE 0
NP_001003841.1 265 PRO SER 0
NP_001003841.1 284 GLY ARG 0
NP_001003841.1 28 GLU VAL 0
NP_001003841.1 32 ARG GLN 0
NP_001003841.1 343 THR ILE 0
NP_001003841.1 393 VAL MET 0
NP_001003841.1 42 MET THR 0
NP_001003841.1 474 THR MET 0
NP_001003841.1 510 GLY SER 0
NP_001003841.1 569 GLU LYS 0
NP_001003892.1 137 SER ARG 0
NP_001003937.2 116 PRO LEU 0
NP_001003937.2 246 ARG CYS 0
NP_001003937.2 60 ALA VAL 0
NP_001003962.1 224 MET VAL 0
NP_001004135.1 223 ALA THR 0
NP_001004298.2 134 ARG HIS 0
NP_001004298.2 262 ASP ASN 0
NP_001004309.2 308 LYS GLU 0
NP_001004310.2 206 ARG HIS 0
NP_001004317.1 217 ARG GLN 0
NP_001004341.1 318 MET VAL 0
NP_001004426.1 109 HIS ASP 0
NP_001004426.1 285 ARG CYS 0
NP_001004426.1 331 ASP TYR 0
NP_001004426.1 334 ILE MET 0
NP_001004426.1 407 ARG TRP 0
NP_001004426.1 485 GLY SER 0
NP_001004426.1 49 ASN SER 0
NP_001004426.1 58 VAL ILE 0
NP_001004426.1 629 LYS ASN 0
NP_001004426.1 752 PRO ARG 0
NP_001004426.1 89 SER TYR 0
NP_001004434.1 340 ARG CYS 0
NP_001004456.1 245 LEU VAL 0
NP_001004460.1 240 ILE THR 0
NP_001004476.1 147 ALA GLY 0
NP_001004482.1 189 CYS TYR 0
NP_001004482.1 32 PHE LEU 0
NP_001004485.1 97 CYS TYR 0
NP_001004490.1 28 TYR CYS 0
NP_001004490.1 299 ARG GLY 0
NP_001004490.1 87 ARG LEU 0
NP_001004491.1 285 ARG TRP 0
NP_001004491.1 290 ALA THR 0
NP_001004491.1 31 GLY ASP 0
NP_001004684.1 108 ILE THR 0
NP_001004685.1 170 THR ALA 0
NP_001004685.1 278 TYR HIS 0
NP_001004685.1 98 ALA VAL 0
NP_001004701.2 76 THR ALA 0
NP_001004703.1 252 CYS TYR 0
NP_001004703.1 288 LYS ARG 0
NP_001004706.1 197 PHE LEU 0
NP_001004707.1 187 LEU PHE 0
NP_001004707.1 97 CYS SER 0
NP_001004708.1 102 PHE SER 0
NP_001004708.1 263 MET THR 0
NP_001004708.1 277 VAL ILE 0
NP_001004717.1 101 MET LYS 0
NP_001004717.1 109 GLY SER 0
NP_001004717.1 52 ARG SER 0
NP_001004723.1 135 VAL LEU 0
NP_001004728.1 183 ASP ASN 0
NP_001004728.1 52 ILE VAL 0
NP_001004730.1 169 CYS TYR 0
NP_001004730.1 76 ALA THR 0
NP_001004743.1 270 LYS ARG 0
NP_001004744.1 184 PHE LEU 0
NP_001004744.1 274 ALA VAL 0
NP_001004750.1 120 CYS ARG 0
NP_001004750.1 126 SER ASN 0
NP_001004750.1 303 ARG CYS 0
NP_001004751.1 183 GLN ARG 0
NP_001004751.1 269 ILE THR 0
NP_001004751.1 75 PHE LEU 0
NP_001004754.1 122 ARG CYS 0
NP_001004754.1 134 THR ALA 0
NP_001004754.1 151 ARG PRO 0
NP_001004755.1 207 ALA VAL 0
NP_001004755.1 222 LEU VAL 0
NP_001004757.1 146 THR ILE 0
NP_001004757.1 211 VAL MET 0
NP_001004758.1 178 LEU ARG 0
NP_001004758.1 60 GLN GLU 0
NP_001005165.1 176 VAL ILE 0
NP_001005165.1 184 ARG MET 0
NP_001005165.1 228 ARG HIS 0
NP_001005180.1 106 CYS ARG 0
NP_001005182.1 222 THR ILE 0
NP_001005182.1 246 VAL ILE 0
NP_001005183.1 107 THR MET 0
NP_001005183.1 307 HIS GLN 0
NP_001005184.1 211 PRO LEU 0
NP_001005184.1 261 HIS ARG 0
NP_001005184.1 80 GLY ASP 0
NP_001005185.1 194 ILE THR 0
NP_001005191.1 131 HIS GLN 0
NP_001005191.1 136 MET ILE 0
NP_001005191.1 139 CYS ARG 0
NP_001005191.1 162 LEU PRO 0
NP_001005191.1 279 ALA ASP 0
NP_001005191.1 292 LEU MET 0
NP_001005191.1 52 ASP GLY 0
NP_001005191.1 75 SER CYS 0
NP_001005196.1 131 TYR HIS 0
NP_001005200.1 120 HIS TYR 0
NP_001005200.1 169 TYR CYS 0
NP_001005204.1 109 ILE VAL 0
NP_001005204.1 112 SER CYS 0
NP_001005204.1 137 THR SER 0
NP_001005204.1 206 MET ILE 0
NP_001005204.1 206 MET THR 0
NP_001005204.1 288 LEU VAL 0
NP_001005211.1 309 GLN HIS 0
NP_001005238.1 96 GLU GLN 0
NP_001005242.2 115 THR ILE 0
NP_001005242.2 140 SER PHE 0
NP_001005242.2 264 ALA VAL 0
NP_001005242.2 26 ASP ASN 0
NP_001005242.2 338 THR ALA 0
NP_001005242.2 376 PHE SER 0
NP_001005242.2 411 VAL ILE 0
NP_001005242.2 482 THR MET 0
NP_001005242.2 487 ILE SER 0
NP_001005242.2 521 MET VAL 0
NP_001005242.2 58 GLU ASP 0
NP_001005242.2 651 ARG CYS 0
NP_001005242.2 673 PRO LEU 0
NP_001005242.2 70 SER ILE 0
NP_001005242.2 725 GLU ASP 0
NP_001005242.2 754 THR ALA 0
NP_001005242.2 768 ASP ASN 0
NP_001005242.2 804 TRP SER 0
NP_001005279.1 159 ILE PHE 0
NP_001005288.1 164 VAL LEU 0
NP_001005288.1 252 ALA SER 0
NP_001005338.1 148 SER THR 0
NP_001005338.1 153 ILE LEU 0
NP_001005338.1 181 THR ILE 0
NP_001005360.1 215 ASP ASN 0
NP_001005360.1 263 PRO LEU 0
NP_001005360.1 290 ARG GLN 0
NP_001005360.1 368 GLU LYS 1
NP_001005360.1 369 ARG TRP 1
NP_001005360.1 465 ARG TRP 1
NP_001005360.1 537 GLY CYS 1
NP_001005360.1 560 GLU LYS 1
NP_001005360.1 619 SER LEU 1
NP_001005360.1 627 PRO HIS 1
NP_001005360.1 650 GLU LYS 1
NP_001005360.1 66 ARG TRP 0
NP_001005360.1 80 HIS TYR 0
NP_001005362.1 215 ASP ASN 0
NP_001005362.1 219 VAL ILE 0
NP_001005362.1 280 THR MET 0
NP_001005362.1 64 VAL ILE 0
NP_001005362.1 66 ARG TRP 0
NP_001005362.1 676 MET THR 0
NP_001005362.1 80 HIS TYR 0
NP_001005362.1 98 ARG TRP 0
NP_001005388.2 963 ILE VAL 0
NP_001005490.1 120 ARG CYS 0
NP_001005490.1 75 TYR CYS 0
NP_001005494.1 109 GLU LYS 0
NP_001005494.1 252 SER ARG 0
NP_001005494.1 37 ILE VAL 0
NP_001005500.1 116 THR ILE 0
NP_001005503.1 230 GLY SER 0
NP_001005514.1 64 GLY ARG 0
NP_001005517.1 206 ILE VAL 0
NP_001005522.1 179 THR ALA 0
NP_001005522.1 197 MET ARG 0
NP_001005522.1 39 GLY SER 0
NP_001005610.2 26 GLY TRP 0
NP_001005610.2 69 ARG TRP 0
NP_001005619.1 1064 LEU PRO 0
NP_001005619.1 1295 ARG HIS 0
NP_001005619.1 1304 ALA THR 0
NP_001005619.1 1337 ALA THR 0
NP_001005619.1 1365 VAL ILE 0
NP_001005619.1 1379 PHE SER 0
NP_001005619.1 1427 ARG CYS 0
NP_001005619.1 149 LEU VAL 0
NP_001005619.1 1513 THR MET 0
NP_001005619.1 1607 PRO LEU 0
NP_001005619.1 1680 PRO SER 0
NP_001005619.1 1685 THR ILE 0
NP_001005619.1 168 THR ALA 0
NP_001005619.1 1731 ARG HIS 0
NP_001005619.1 1733 GLY ARG 0
NP_001005619.1 312 ARG CYS 0
NP_001005619.1 432 GLY ASP 0
NP_001005619.1 505 ARG TRP 0
NP_001005619.1 59 ARG GLN 0
NP_001005619.1 602 HIS LEU 0
NP_001005619.1 642 GLU LYS 0
NP_001005619.1 835 PRO ALA 0
NP_001005619.1 841 ALA THR 0
NP_001005619.1 880 ASP ASN 0
NP_001005619.1 901 LEU PHE 0
NP_001005735.1 223 ARG HIS 0
NP_001005735.1 25 VAL ILE 0
NP_001005735.1 264 ILE MET 0
NP_001005735.1 387 ILE MET 0
NP_001005735.1 433 TYR CYS 0
NP_001005735.1 491 ILE SER 0
NP_001005741.1 39 GLY ASP 0
NP_001005741.1 400 MET ILE 0
NP_001005741.1 41 ARG CYS 0
NP_001005741.1 427 GLU LYS 0
NP_001006639.1 188 ALA PRO 0
NP_001006639.1 29 THR ALA 0
NP_001006658.1 1018 ARG CYS 0
NP_001006658.1 1096 THR ASN 0
NP_001006658.1 242 GLU GLY 0
NP_001006658.1 427 ILE MET 0
NP_001006658.1 472 ARG GLN 0
NP_001006658.1 514 ASP TYR 0
NP_001006658.1 542 LEU VAL 0
NP_001006658.1 545 ARG GLN 0
NP_001006658.1 592 GLU GLY 0
NP_001006658.1 632 SER PRO 0
NP_001006658.1 700 ARG CYS 0
NP_001006658.1 728 ILE VAL 0
NP_001006658.1 765 ASP ASN 0
NP_001006658.1 804 ASN SER 0
NP_001006658.1 867 VAL PHE 0
NP_001006658.1 875 ALA THR 1
NP_001006658.1 878 ALA PRO 0
NP_001006658.1 904 LEU SER 0
NP_001006658.1 937 TYR CYS 0
NP_001006667.1 95 GLY CYS 0
NP_001007028.1 222 ASN SER 0
NP_001007028.1 228 ILE VAL 0
NP_001007028.1 234 SER ASN 0
NP_001007028.1 261 GLN LEU 0
NP_001007028.1 268 ARG GLN 0
NP_001007028.1 337 THR SER 0
NP_001007028.1 404 SER LEU 0
NP_001007028.1 439 ILE THR 0
NP_001007068.1 69 ASN SER 0
NP_001007074.1 105 SER TYR 0
NP_001007074.1 116 ALA THR 0
NP_001007074.1 18 LYS GLU 0
NP_001007074.1 81 ASN SER 0
NP_001007076.1 365 LEU ILE 0
NP_001007076.1 5 ARG HIS 0
NP_001007090.3 175 ALA THR 0
NP_001007098.1 243 THR LYS 0
NP_001007226.1 357 ASN TYR 0
NP_001007238.1 1020 ASP GLU 0
NP_001007240.1 203 MET ILE 0
NP_001007531.1 168 MET LYS 0
NP_001007793.1 116 SER LEU 0
NP_001007793.1 141 PRO THR 0
NP_001007793.1 284 ARG CYS 0
NP_001007793.1 324 VAL ILE 0
NP_001007793.1 402 VAL GLU 0
NP_001007793.1 408 ARG GLN 0
NP_001007793.1 523 ARG HIS 0
NP_001007793.1 55 ARG HIS 0
NP_001007793.1 567 SER CYS 0
NP_001007793.1 568 HIS TYR 0
NP_001007793.1 59 GLY SER 0
NP_001007793.1 666 ARG LEU 0
NP_001007793.1 725 ARG GLN 0
NP_001007793.1 744 ARG GLN 0
NP_001008212.1 123 GLU LYS 0
NP_001008212.1 202 THR ARG 1
NP_001008212.1 435 LYS ARG 1
NP_001008212.1 509 GLY ARG 0
NP_001008212.1 520 ARG HIS 0
NP_001008212.1 545 ARG GLN 0
NP_001008212.1 96 ARG CYS 0
NP_001008214.1 123 GLU LYS 0
NP_001008214.1 509 GLY ARG 0
NP_001008214.1 520 ARG HIS 0
NP_001008214.1 545 ARG GLN 0
NP_001008214.1 98 MET LYS 0
NP_001008217.1 252 ILE THR 0
NP_001008217.1 257 LYS ARG 0
NP_001008217.1 262 CYS ARG 0
NP_001008217.1 57 GLY SER 0
NP_001008217.1 58 ARG CYS 0
NP_001008217.1 89 ALA VAL 0
NP_001008227.1 8 SER GLY 0
NP_001008240.1 252 SER ALA 0
NP_001008393.1 121 SER PRO 0
NP_001008395.1 259 ILE VAL 0
NP_001008398.2 182 LYS ARG 0
NP_001008405.1 239 SER ARG 0
NP_001008410.1 184 ALA THR 0
NP_001008485.1 62 ALA THR 0
NP_001008496.2 375 PRO SER 0
NP_001008503.2 190 ASN LYS 0
NP_001008539.3 531 ALA THR 0
NP_001008541.1 123 ARG HIS 0
NP_001008541.1 156 ILE THR 0
NP_001008703.1 141 MET ILE 0
NP_001008703.1 150 GLY ALA 0
NP_001008708.1 177 GLY ARG 0
NP_001008708.1 82 ARG GLY 0
NP_001008723.1 18 GLU LYS 0
NP_001008723.1 448 GLN LYS 0
NP_001008723.1 804 GLN HIS 0
NP_001008744.1 12 ILE MET 0
NP_001008744.1 219 PHE LEU 0
NP_001008744.1 389 ALA THR 0
NP_001008744.1 43 GLU ASP 0
NP_001008744.1 583 SER GLY 0
NP_001008744.1 79 SER THR 0
NP_001008779.1 189 ALA SER 0
NP_001008783.1 321 GLU LYS 0
NP_001008949.1 12 ILE VAL 0
NP_001008949.1 298 LYS GLU 0
NP_001008949.1 463 THR MET 0
NP_001008949.1 482 GLY SER 0
NP_001009555.3 414 MET LEU 0
NP_001009565.1 288 SER TYR 0
NP_001009565.1 38 SER PRO 0
NP_001009565.1 53 ARG HIS 0
NP_001009566.1 474 VAL ALA 0
NP_001009566.1 857 PRO HIS 0
NP_001009571.2 1231 ALA PRO 0
NP_001009606.2 285 LEU VAL 0
NP_001009609.1 43 LYS ASN 0
NP_001009613.1 48 LYS ASN 0
NP_001009615.1 8 THR ILE 0
NP_001009894.2 210 SER ARG 0
NP_001009894.2 261 LEU PHE 0
NP_001009905.1 341 ALA THR 0
NP_001009921.1 1364 ILE THR 0
NP_001009921.1 953 GLU LYS 0
NP_001009984.1 481 THR PRO 0
NP_001009984.1 86 THR MET 0
NP_001009991.2 411 HIS ARG 0
NP_001010867.1 211 GLY SER 0
NP_001010872.1 640 LYS THR 0
NP_001010872.1 907 THR ASN 0
NP_001010876.1 111 PHE VAL 0
NP_001010876.1 60 ASN ILE 0
NP_001010895.1 429 PRO THR 0
NP_001010895.1 592 VAL ALA 0
NP_001010896.2 110 ASP HIS 0
NP_001010906.1 180 SER GLY 0
NP_001010906.1 328 GLN ARG 0
NP_001010906.1 383 LEU PHE 0
NP_001010915.2 36 THR ALA 0
NP_001010939.2 210 ILE VAL 0
NP_001010940.1 89 TRP LEU 0
NP_001010969.2 104 TYR PHE 0
NP_001010969.2 126 ARG TRP 0
NP_001010969.2 226 SER ASN 0
NP_001010969.2 276 LYS THR 0
NP_001010969.2 491 MET ILE 0
NP_001010977.1 15 GLY ARG 0
NP_001010977.1 46 ASN SER 0
NP_001010982.2 121 VAL GLY 0
NP_001010987.1 180 GLY ARG 0
NP_001011551.1 143 ALA VAL 0
NP_001011551.1 24 MET VAL 0
NP_001011700.2 53 THR MET 0
NP_001011717.1 1 MET VAL 0
NP_001011720.1 275 PHE TYR 0
NP_001012264.1 139 SER ALA 0
NP_001012339.2 516 ASN SER 0
NP_001012410.1 322 GLN PRO 0
NP_001012448.2 41 LYS GLU 0
NP_001012520.2 147 LYS GLU 0
NP_001012520.2 483 TYR SER 0
NP_001012525.1 28 ARG LEU 0
NP_001012532.1 39 ALA PRO 0
NP_001012660.1 269 GLY ALA 0
NP_001012733.2 63 LEU PRO 0
NP_001012745.1 114 ARG CYS 0
NP_001012745.1 141 ILE MET 0
NP_001012745.1 154 ALA ASP 0
NP_001012745.1 184 LYS MET 0
NP_001012745.1 231 PRO LEU 0
NP_001012745.1 238 ALA VAL 0
NP_001012771.1 325 ARG HIS 0
NP_001012771.1 327 TYR HIS 0
NP_001012777.1 186 HIS TYR 0
NP_001012777.1 332 VAL ILE 0
NP_001012777.1 416 GLN ARG 0
NP_001012989.2 119 LEU PHE 0
NP_001012989.2 135 ARG GLY 0
NP_001012989.2 146 ARG LYS 0
NP_001012989.2 95 LEU PHE 0
NP_001013012.1 125 PRO ALA 0
NP_001013012.1 83 ASP HIS 0
NP_001013421.1 233 PRO LEU 0
NP_001013645.1 64 LYS THR 0
NP_001013648.1 91 ARG THR 0
NP_001013653.1 258 VAL ASP 0
NP_001013653.1 81 ASP VAL 0
NP_001013660.1 249 PRO LEU 0
NP_001013663.1 149 ARG CYS 0
NP_001013668.2 129 GLU ALA 0
NP_001013680.1 216 GLY ALA 0
NP_001013712.2 366 THR PRO 0
NP_001013720.2 49 CYS ARG 0
NP_001013720.2 75 LYS ARG 0
NP_001013728.2 255 CYS ARG 0
NP_001013728.2 306 ARG TRP 0
NP_001013765.1 134 ASN SER 0
NP_001013765.1 196 CYS ARG 0
NP_001013858.1 111 ARG GLN 0
NP_001013858.1 130 ARG HIS 0
NP_001013858.1 292 ARG HIS 0
NP_001013858.1 299 THR MET 0
NP_001013858.1 311 LEU MET 0
NP_001013858.1 400 ARG TRP 0
NP_001013858.1 434 ARG HIS 0
NP_001013858.1 436 ARG GLN 0
NP_001013858.1 464 GLY ARG 0
NP_001013858.1 49 MET VAL 0
NP_001013858.1 577 ALA THR 0
NP_001013858.1 656 ALA THR 0
NP_001013860.1 141 GLU GLY 0
NP_001013864.1 347 THR SER 0
NP_001013870.1 391 THR ILE 0
NP_001014301.1 119 GLN ARG 0
NP_001014308.2 773 THR MET 0
NP_001014763.1 242 SER PHE 0
NP_001014763.1 255 ARG GLN 0
NP_001014763.1 284 ALA THR 0
NP_001014763.1 40 GLU ALA 0
NP_001014763.1 79 VAL ILE 0
NP_001014765.1 5 ASN ASP 0
NP_001014794.1 126 VAL PHE 0
NP_001014794.1 145 ARG SER 0
NP_001014794.1 174 ARG CYS 0
NP_001014794.1 22 ASN SER 0
NP_001014794.1 236 ASN SER 0
NP_001014794.1 238 GLU GLN 0
NP_001014794.1 36 SER PHE 0
NP_001014794.1 49 VAL ALA 0
NP_001014797.1 122 GLY ALA 0
NP_001014797.1 470 VAL ILE 0
NP_001014797.1 690 ASP GLU 0
NP_001014797.1 698 GLY VAL 0
NP_001014797.1 892 ALA VAL 0
NP_001014797.1 935 ARG CYS 0
NP_001014980.1 261 LEU VAL 0
NP_001014989.2 32 ARG GLN 0
NP_001015051.3 177 ASN LYS 0
NP_001015051.3 367 ASN SER 0
NP_001015051.3 489 GLY SER 0
NP_001015052.1 88 GLN ARG 0
NP_001015885.1 156 TRP LEU 0
NP_001017389.1 234 LYS ASN 0
NP_001017402.1 1017 GLU ASP 0
NP_001017402.1 1023 ARG GLN 0
NP_001017402.1 103 PRO ALA 0
NP_001017402.1 111 ASP GLY 0
NP_001017402.1 135 ARG HIS 0
NP_001017402.1 159 ARG TRP 0
NP_001017402.1 23 ARG CYS 0
NP_001017402.1 245 ARG HIS 0
NP_001017402.1 271 THR ASN 0
NP_001017402.1 276 HIS GLN 0
NP_001017402.1 304 PRO LEU 0
NP_001017402.1 323 GLU GLY 0
NP_001017402.1 339 TYR HIS 0
NP_001017402.1 351 GLU LYS 0
NP_001017402.1 367 ARG CYS 0
NP_001017402.1 384 ASP GLY 0
NP_001017402.1 393 ASP ASN 0
NP_001017402.1 570 GLY VAL 0
NP_001017402.1 603 ARG HIS 0
NP_001017402.1 64 MET LYS 0
NP_001017402.1 716 ARG GLN 0
NP_001017402.1 718 LEU PRO 0
NP_001017402.1 852 MET LEU 0
NP_001017402.1 961 ARG TRP 0
NP_001017402.1 971 SER ASN 0
NP_001017402.1 978 GLY ALA 0
NP_001017403.1 721 ALA GLU 0
NP_001017420.1 12 ASP ASN 0
NP_001017420.1 221 LYS ILE 0
NP_001017420.1 255 PHE SER 0
NP_001017420.1 299 HIS ARG 0
NP_001017420.1 310 GLU VAL 0
NP_001017420.1 344 GLN PRO 0
NP_001017420.1 359 GLN PRO 0
NP_001017420.1 373 ASP TYR 0
NP_001017420.1 539 TRP GLY 1
NP_001017420.1 9 ARG LYS 0
NP_001017423.1 184 ALA VAL 0
NP_001017423.1 29 SER PHE 0
NP_001017423.1 30 HIS TYR 0
NP_001017423.1 370 SER TYR 0
NP_001017423.1 41 ARG HIS 0
NP_001017423.1 437 GLY SER 0
NP_001017423.1 64 ARG CYS 0
NP_001017923.1 190 VAL GLY 0
NP_001017924.1 179 LYS ASN 0
NP_001017924.1 220 LEU PHE 0
NP_001017924.1 496 VAL ALA 0
NP_001017989.2 12 LEU VAL 0
NP_001018004.1 259 LYS GLU 0
NP_001018005.1 175 ASP ASN 1
NP_001018005.1 180 GLU GLY 1
NP_001018006.1 198 ARG SER 0
NP_001018011.1 308 PRO HIS 0
NP_001018011.1 567 ILE LEU 0
NP_001018066.1 326 CYS SER 0
NP_001018066.1 368 SER PHE 0
NP_001018066.1 763 VAL ILE 0
NP_001018082.1 1002 ALA ASP 0
NP_001018082.1 1076 GLY SER 0
NP_001018084.1 163 VAL ILE 0
NP_001018084.1 229 ALA THR 0
NP_001018084.1 23 ARG LYS 0
NP_001018084.1 286 LEU PHE 0
NP_001018084.1 504 THR SER 0
NP_001018084.1 766 ASN ASP 0
NP_001018087.1 163 VAL ILE 0
NP_001018087.1 362 GLU LYS 0
NP_001018087.1 363 ASN SER 0
NP_001018087.1 504 THR SER 0
NP_001018087.1 65 PHE VAL 0
NP_001018087.1 687 ASP GLU 0
NP_001018087.1 9 PRO SER 0
NP_001018661.1 163 VAL ILE 0
NP_001018661.1 229 ALA THR 0
NP_001018661.1 286 LEU PHE 0
NP_001018661.1 739 HIS TYR 0
NP_001018661.1 9 PRO SER 0
NP_001018854.2 59 TYR CYS 0
NP_001018854.2 83 GLU LYS 0
NP_001018855.2 684 ILE ARG 0
NP_001018855.2 759 VAL MET 0
NP_001018864.2 142 PHE LEU 0
NP_001018864.2 393 ILE ASN 0
NP_001018864.2 434 CYS TYR 0
NP_001018864.2 435 ARG CYS 0
NP_001019626.1 420 SER ARG 0
NP_001019801.3 113 LEU ARG 1
NP_001019801.3 121 PHE CYS 1
NP_001019801.3 156 VAL ASP 1
NP_001019801.3 156 VAL GLY 1
NP_001019801.3 169 ARG GLN 1
NP_001019801.3 187 PHE SER 1
NP_001019801.3 190 ARG TRP 1
NP_001019801.3 199 LEU PHE 1
NP_001019801.3 205 THR ARG 1
NP_001019801.3 209 GLN ARG 1
NP_001019801.3 211 ALA PRO 1
NP_001019801.3 218 LYS GLN 1
NP_001019801.3 225 ARG GLN 1
NP_001019801.3 233 LYS ARG 1
NP_001019801.3 258 ARG GLN 1
NP_001019801.3 260 GLY ARG 1
NP_001019801.3 287 ASP ASN 1
NP_001019801.3 389 ASN SER 0
NP_001019801.3 41 ASP GLU 0
NP_001019801.3 511 GLY SER 0
NP_001019801.3 53 GLN LEU 1
NP_001020110.1 231 ALA PRO 0
NP_001020110.1 235 ARG GLN 0
NP_001020110.1 304 ARG GLN 0
NP_001020110.1 336 GLU LYS 0
NP_001020110.1 423 ILE PHE 0
NP_001020110.1 452 ALA THR 0
NP_001020110.1 472 LYS GLU 0
NP_001020117.1 109 THR MET 0
NP_001020117.1 204 MET VAL 0
NP_001020117.1 227 LEU ARG 0
NP_001020117.1 33 HIS GLN 0
NP_001020117.1 427 ARG CYS 0
NP_001020117.1 437 GLN ARG 0
NP_001020117.1 7 LYS MET 0
NP_001020278.1 17 ASP VAL 0
NP_001020278.1 247 ASN SER 0
NP_001020278.1 292 TYR CYS 0
NP_001020278.1 584 GLU GLN 0
NP_001020278.1 770 VAL ILE 0
NP_001020361.1 1050 THR ARG 0
NP_001020372.2 144 GLU GLY 0
NP_001020372.2 145 HIS ARG 0
NP_001020402.1 113 CYS ARG 0
NP_001020402.1 14 GLN HIS 0
NP_001020402.1 168 ARG HIS 0
NP_001020402.1 208 PHE SER 0
NP_001020402.1 37 VAL ALA 0
NP_001020402.1 438 PRO ALA 0
NP_001020402.1 532 PRO THR 0
NP_001020527.2 485 SER PHE 0
NP_001020538.2 216 ASN ILE 0
NP_001020538.2 288 ARG TRP 0
NP_001020538.2 316 ARG GLY 0
NP_001020538.2 327 LYS ARG 0
NP_001020560.1 158 ALA THR 0
NP_001020560.1 186 ALA VAL 0
NP_001020560.1 257 ASP HIS 0
NP_001020560.1 311 VAL LEU 0
NP_001020560.1 325 ASN SER 0
NP_001020560.1 420 MET VAL 0
NP_001020560.1 455 TYR HIS 0
NP_001020560.1 523 PHE LEU 0
NP_001020560.1 762 ILE THR 0
NP_001020560.1 91 PRO SER 0
NP_001020561.1 165 ALA THR 0
NP_001020561.1 190 HIS PRO 0
NP_001020561.1 192 ARG TRP 0
NP_001020561.1 2 GLU ASP 0
NP_001020561.1 318 VAL LEU 0
NP_001020561.1 332 ASN SER 0
NP_001020561.1 356 ARG GLN 0
NP_001020561.1 363 ARG GLN 0
NP_001020561.1 368 GLY SER 0
NP_001020561.1 462 TYR HIS 0
NP_001020561.1 530 PHE LEU 0
NP_001020561.1 715 HIS TYR 0
NP_001020561.1 769 ILE THR 0
NP_001020561.1 98 PRO SER 0
NP_001024.1 62 GLU LYS 0
NP_001024.1 757 LEU ILE 0
NP_001025029.2 302 VAL ILE 0
NP_001025036.1 260 GLY ARG 0
NP_001025040.1 11 CYS SER 0
NP_001025040.1 29 SER THR 0
NP_001025042.2 106 ARG GLN 0
NP_001025042.2 107 CYS ARG 1
NP_001025042.2 14 ALA SER 0
NP_001025042.2 169 GLU LYS 0
NP_001025042.2 175 HIS PRO 0
NP_001025042.2 191 PRO SER 0
NP_001025042.2 64 ARG CYS 1
NP_001025042.2 65 GLN ARG 1
NP_001025042.2 73 CYS TYR 1
NP_001025042.2 95 CYS PHE 1
NP_001025051.1 675 PRO ARG 0
NP_001025055.1 21 SER PRO 0
NP_001025055.1 715 ALA THR 0
NP_001025055.1 786 SER PRO 0
NP_001025175.1 117 THR ILE 0
NP_001025175.1 132 ALA GLU 0
NP_001025175.1 147 VAL ILE 0
NP_001025175.1 220 VAL MET 0
NP_001025175.1 241 ARG LEU 0
NP_001025175.1 281 SER GLY 0
NP_001025482.1 105 ARG TRP 0
NP_001025482.1 106 ARG SER 1
NP_001025482.1 201 THR SER 0
NP_001025482.1 232 LEU PHE 0
NP_001025482.1 247 GLN ARG 0
NP_001025482.1 258 GLY ARG 0
NP_001025482.1 283 ARG GLY 0
NP_001025482.1 338 ALA THR 0
NP_001025482.1 465 ARG TRP 0
NP_001025482.1 545 ILE THR 0
NP_001026835.1 80 ILE ASN 0
NP_001026851.2 122 ALA THR 0
NP_001026851.2 123 ILE SER 0
NP_001026851.2 158 LEU PRO 0
NP_001026851.2 201 VAL MET 0
NP_001026851.2 313 LEU HIS 0
NP_001026851.2 331 GLY ARG 0
NP_001026851.2 367 ARG HIS 0
NP_001026851.2 380 PRO ALA 0
NP_001026851.2 384 PRO LEU 0
NP_001026851.2 42 VAL ILE 0
NP_001026870.2 172 LEU VAL 0
NP_001026872.2 18 PRO LEU 0
NP_001026872.2 220 ILE THR 0
NP_001026872.2 383 ALA GLY 0
NP_001026872.2 50 GLY GLU 0
NP_001026872.2 742 MET THR 0
NP_001026872.2 996 SER PRO 0
NP_001026880.2 150 SER ASN 1
NP_001026880.2 423 HIS TYR 0
NP_001026880.2 467 MET VAL 0
NP_001026880.2 472 LYS GLN 1
NP_001026887.1 153 LEU PHE 0
NP_001026887.1 311 THR ILE 0
NP_001026887.1 329 ARG CYS 0
NP_001026887.1 379 MET THR 0
NP_001026887.1 387 THR ILE 0
NP_001026887.1 399 LEU PRO 0
NP_001026887.1 405 GLN GLU 0
NP_001026890.2 25 CYS PHE 0
NP_001026895.2 107 ILE VAL 0
NP_001026913.1 154 ARG LYS 0
NP_001026974.1 288 ARG PRO 1
NP_001026976.1 188 ALA VAL 0
NP_001026976.1 228 ARG CYS 0
NP_001026976.1 350 ASN HIS 0
NP_001026976.1 458 ARG GLN 0
NP_001026976.1 505 SER GLY 0
NP_001026977.1 107 ILE THR 0
NP_001027005.1 1033 SER GLY 0
NP_001027005.1 1038 ILE THR 0
NP_001027005.1 124 ARG CYS 0
NP_001027005.1 127 ASP ASN 0
NP_001027005.1 139 THR ALA 0
NP_001027005.1 157 TYR CYS 0
NP_001027005.1 166 ASN SER 0
NP_001027005.1 182 GLY GLU 0
NP_001027005.1 185 ILE VAL 0
NP_001027005.1 291 PRO SER 0
NP_001027005.1 422 ARG GLN 0
NP_001027005.1 429 ARG HIS 0
NP_001027005.1 456 ASP HIS 0
NP_001027005.1 462 ARG GLY 0
NP_001027005.1 468 ASP GLY 0
NP_001027005.1 518 PRO HIS 0
NP_001027005.1 601 TYR CYS 0
NP_001027005.1 650 GLN LYS 0
NP_001027005.1 755 VAL ILE 0
NP_001027005.1 763 TYR CYS 0
NP_001027005.1 923 ILE MET 0
NP_001027005.1 946 PRO LEU 0
NP_001027017.1 101 THR MET 0
NP_001027017.1 120 VAL ILE 0
NP_001027017.1 200 LYS GLU 0
NP_001027017.1 285 LYS GLN 0
NP_001027017.1 321 GLU LYS 0
NP_001027017.1 401 ARG HIS 0
NP_001027017.1 510 PRO LEU 0
NP_001027017.1 54 VAL LEU 0
NP_001027017.1 637 SER PHE 0
NP_001027392.1 443 MET ARG 1
NP_001027392.1 451 VAL ILE 0
NP_001027392.1 544 GLY ASP 1
NP_001027392.1 84 VAL ASP 1
NP_001027451.1 180 ASN ASP 0
NP_001027451.1 202 ASN SER 0
NP_001027466.1 250 VAL ASP 0
NP_001027466.1 2 ALA VAL 0
NP_001027466.1 328 LYS ARG 0
NP_001027466.1 333 ALA THR 0
NP_001027466.1 400 ARG CYS 0
NP_001027466.1 480 VAL MET 0
NP_001027536.1 42 ALA THR 0
NP_001027536.1 51 SER LEU 0
NP_001027559.1 131 GLY ASP 0
NP_001027559.1 157 ILE THR 0
NP_001027559.1 234 VAL ILE 0
NP_001027559.1 433 ARG TRP 0
NP_001027559.1 453 GLY ASP 0
NP_001027559.1 511 VAL MET 0
NP_001027559.1 74 ARG GLN 0
NP_001027567.1 147 ILE ASN 0
NP_001028222.1 31 ALA VAL 0
NP_001028226.1 250 ALA SER 0
NP_001028226.1 259 ARG CYS 0
NP_001028226.1 30 GLY ARG 0
NP_001028226.1 96 PRO LEU 0
NP_001028285.1 62 LEU PRO 0
NP_001028725.1 293 MET LEU 0
NP_001028928.1 214 GLY GLU 0
NP_001028928.1 216 ASN ILE 0
NP_001028928.1 288 ARG TRP 0
NP_001029027.1 118 GLY VAL 1
NP_001029027.1 126 GLY ASP 1
NP_001029027.1 135 GLY GLU 1
NP_001029027.1 16 ILE THR 1
NP_001029027.1 176 ILE VAL 0
NP_001029027.1 243 HIS ARG 0
NP_001029027.1 254 HIS LEU 1
NP_001029027.1 281 PRO SER 0
NP_001029027.1 32 SER CYS 1
NP_001029027.1 32 SER PHE 1
NP_001029027.1 37 ASP GLY 1
NP_001029027.1 400 PRO HIS 0
NP_001029027.1 447 THR LYS 0
NP_001029027.1 546 GLN GLU 0
NP_001029027.1 616 PRO THR 0
NP_001029027.1 654 PRO HIS 0
NP_001029027.1 71 THR MET 0
NP_001029027.1 76 ARG THR 0
NP_001029031.1 173 LYS GLU 0
NP_001029031.1 174 ALA VAL 0
NP_001029031.1 251 GLY ALA 0
NP_001029031.1 263 GLU GLN 0
NP_001029031.1 272 GLY GLU 0
NP_001029031.1 294 ARG TRP 0
NP_001029031.1 296 PRO LEU 0
NP_001029031.1 371 THR ALA 0
NP_001029031.1 387 THR MET 0
NP_001029031.1 43 GLY ASP 0
NP_001029031.1 441 GLY GLU 0
NP_001029031.1 516 ARG TRP 0
NP_001029031.1 585 CYS SER 0
NP_001029082.1 120 VAL GLY 0
NP_001029082.1 229 CYS TRP 0
NP_001029082.1 421 VAL GLY 0
NP_001029124.1 112 GLY TRP 0
NP_001029288.1 228 ALA VAL 1
NP_001029288.1 25 GLY VAL 0
NP_001029288.1 306 ARG GLY 0
NP_001029288.1 357 ARG GLN 1
NP_001029288.1 374 ARG CYS 1
NP_001029288.1 3 ALA SER 0
NP_001029288.1 489 TYR HIS 1
NP_001029344.2 239 LEU ILE 0
NP_001030.2 489 GLY SER 0
NP_001030005.1 64 VAL MET 0
NP_001030005.1 82 PRO LEU 0
NP_001030013.1 237 CYS SER 0
NP_001030013.1 292 LEU PHE 0
NP_001030025.1 1077 ASN LYS 0
NP_001030025.1 1123 PRO SER 0
NP_001030025.1 1124 VAL ASP 0
NP_001030025.1 262 ALA GLY 0
NP_001030025.1 302 CYS SER 0
NP_001030025.1 345 ASN ASP 0
NP_001030025.1 425 ARG LYS 0
NP_001030025.1 456 GLN ARG 0
NP_001030025.1 563 VAL MET 0
NP_001030025.1 616 HIS ARG 0
NP_001030025.1 936 GLU ASP 0
NP_001030300.2 615 ARG CYS 0
NP_001030590.1 38 LEU VAL 0
NP_001031.2 25 ARG HIS 0
NP_001032.2 1000 GLN PRO 0
NP_001032.2 1001 LEU ILE 0
NP_001032.2 1005 ASN THR 0
NP_001032.2 1073 GLY ASP 1
NP_001032.2 1140 PRO ALA 0
NP_001032.2 117 GLN ARG 1
NP_001032.2 1187 THR ILE 0
NP_001032.2 1229 CYS TYR 1
NP_001032.2 1348 THR MET 0
NP_001032.2 1367 ARG GLY 1
NP_001032.2 1523 MET ILE 0
NP_001032.2 15 VAL PHE 0
NP_001032.2 1651 VAL ILE 0
NP_001032.2 1667 VAL LEU 0
NP_001032.2 1686 ARG HIS 0
NP_001032.2 173 PRO ALA 0
NP_001032.2 1749 GLN LYS 0
NP_001032.2 184 THR ILE 0
NP_001032.2 200 SER GLY 0
NP_001032.2 21 THR ALA 0
NP_001032.2 231 THR ALA 0
NP_001032.2 348 PRO LEU 0
NP_001032.2 399 THR ILE 0
NP_001032.2 491 SER ILE 0
NP_001032.2 495 GLN HIS 0
NP_001032.2 543 THR LYS 0
NP_001032.2 588 ARG CYS 0
NP_001032.2 594 SER PRO 1
NP_001032.2 694 THR PRO 1
NP_001032.2 717 VAL ASP 0
NP_001032.2 774 ARG GLY 0
NP_001032.2 774 ARG LYS 0
NP_001032.2 799 ILE VAL 0
NP_001032.2 839 ASP ASN 0
NP_001032.2 867 TYR HIS 0
NP_001032.2 893 ALA VAL 0
NP_001032.2 975 TYR HIS 0
NP_001032208.1 671 VAL ILE 0
NP_001032221.1 416 GLU GLY 0
NP_001032221.1 480 HIS LEU 0
NP_001032221.1 539 ASN TYR 0
NP_001032221.1 664 THR ARG 0
NP_001032239.1 166 GLU LYS 0
NP_001032240.1 198 VAL MET 0
NP_001032240.1 71 GLY ARG 0
NP_001032249.1 315 CYS TRP 0
NP_001032367.1 197 LEU PRO 0
NP_001032367.1 255 GLY GLU 0
NP_001032367.1 313 ARG GLY 0
NP_001032367.1 376 ARG TRP 0
NP_001032406.1 389 ARG GLN 0
NP_001032406.1 410 GLY VAL 0
NP_001032406.1 553 GLU VAL 0
NP_001032411.1 315 PRO SER 0
NP_001032420.1 1029 GLY SER 0
NP_001032420.1 791 GLN PRO 0
NP_001032420.1 890 ARG GLN 0
NP_001032626.1 145 ARG GLN 0
NP_001032626.1 203 GLU ALA 0
NP_001032626.1 90 VAL ILE 0
NP_001032647.2 61 HIS LEU 0
NP_001032722.1 123 THR ILE 0
NP_001032722.1 159 ARG TRP 0
NP_001032722.1 282 PRO LEU 0
NP_001032722.1 332 VAL MET 0
NP_001032722.1 347 GLU LYS 0
NP_001032722.1 411 ARG GLY 0
NP_001032722.1 411 ARG HIS 0
NP_001032722.1 451 GLY SER 0
NP_001032722.1 48 THR PRO 0
NP_001032722.1 63 ASP GLU 0
NP_001032722.1 72 PRO LEU 0
NP_001032722.1 78 ALA GLY 0
NP_001032722.1 80 GLN ARG 0
NP_001032903.1 273 LEU PRO 0
NP_001032961.1 388 LYS ASN 0
NP_001034.1 175 ASP ALA 0
NP_001034.1 211 ALA THR 0
NP_001034.1 245 VAL ILE 0
NP_001034.1 283 THR ARG 0
NP_001034.1 292 ASN THR 0
NP_001034.1 369 ALA PRO 0
NP_001034.1 375 ASN SER 0
NP_001034.1 414 ALA VAL 0
NP_001034.1 449 VAL ILE 0
NP_001034.1 468 VAL ILE 0
NP_001034.1 528 PHE CYS 0
NP_001034.1 548 TYR HIS 0
NP_001034.1 69 VAL ILE 0
NP_001034118.1 161 ASP ASN 0
NP_001034288.1 278 ALA GLY 0
NP_001034450.2 144 HIS ARG 0
NP_001034450.2 306 THR ALA 0
NP_001034450.2 402 GLY ARG 0
NP_001034450.2 99 LYS ILE 0
NP_001034451.1 143 ASN ASP 0
NP_001034469.2 63 ILE ASN 0
NP_001034553.2 1196 ALA THR 0
NP_001034553.2 663 LYS ARG 0
NP_001034553.2 859 ARG LYS 0
NP_001034585.1 68 PRO LEU 0
NP_001034612.1 18 VAL LEU 0
NP_001034612.1 198 GLY SER 1
NP_001034612.1 251 VAL ILE 0
NP_001034612.1 262 ASN LYS 1
NP_001034612.1 299 THR ILE 1
NP_001034612.1 301 PHE LEU 1
NP_001034612.1 330 VAL ILE 1
NP_001034612.1 380 GLU GLY 0
NP_001034612.1 383 ASP VAL 0
NP_001034612.1 413 LYS GLN 0
NP_001034612.1 463 CYS TRP 1
NP_001034612.1 59 GLN HIS 0
NP_001034612.1 86 ARG CYS 0
NP_001034669.1 499 LYS ARG 0
NP_001034669.1 601 ASN ASP 0
NP_001034702.1 43 LEU VAL 0
NP_001034796.1 176 GLU GLY 0
NP_001034806.1 333 SER ARG 0
NP_001034841.3 209 SER TYR 0
NP_001034841.3 444 CYS TRP 0
NP_001034842.2 807 GLU LYS 0
NP_001034851.1 147 ALA VAL 0
NP_001034935.1 38 PHE LEU 0
NP_001034965.1 224 SER LEU 0
NP_001034994.1 151 PRO ARG 0
NP_001035.1 131 VAL ILE 0
NP_001035.1 237 ARG GLN 0
NP_001035.1 245 VAL ALA 0
NP_001035.1 346 ALA VAL 0
NP_001035.1 368 LEU GLN 1
NP_001035.1 395 PRO LEU 1
NP_001035.1 53 SER ARG 0
NP_001035.1 559 ALA THR 0
NP_001035022.1 74 ASN THR 0
NP_001035025.1 114 LEU PHE 0
NP_001035025.1 302 PRO SER 0
NP_001035096.1 106 ARG TRP 0
NP_001035096.1 126 THR ILE 0
NP_001035111.1 107 ARG SER 0
NP_001035111.1 125 ARG GLN 0
NP_001035111.1 214 LYS ASN 0
NP_001035111.1 220 GLU GLY 0
NP_001035111.1 261 GLN LEU 0
NP_001035111.1 276 ARG THR 0
NP_001035111.1 302 VAL LEU 0
NP_001035111.1 339 PRO SER 0
NP_001035111.1 353 PRO LEU 0
NP_001035111.1 360 THR PRO 0
NP_001035111.1 370 ARG GLN 0
NP_001035111.1 40 ASP GLU 0
NP_001035111.1 460 PRO LEU 0
NP_001035111.1 50 THR SER 0
NP_001035111.1 61 ILE ASN 0
NP_001035111.1 75 GLY ALA 0
NP_001035111.1 81 ASN HIS 0
NP_001035121.1 216 GLN HIS 0
NP_001035147.1 301 ARG HIS 0
NP_001035197.1 1073 ASP ASN 0
NP_001035197.1 1079 THR ALA 0
NP_001035197.1 1115 ARG GLN 0
NP_001035197.1 1147 ASN ILE 0
NP_001035197.1 1156 VAL ILE 0
NP_001035197.1 120 PHE SER 0
NP_001035197.1 1314 ASN SER 0
NP_001035197.1 1319 GLY ARG 0
NP_001035197.1 1343 GLY ARG 0
NP_001035197.1 1363 HIS ARG 0
NP_001035197.1 1394 ALA THR 1
NP_001035197.1 231 LYS GLN 0
NP_001035197.1 301 GLU VAL 0
NP_001035197.1 328 ILE THR 0
NP_001035197.1 386 GLU LYS 0
NP_001035197.1 412 LYS GLU 0
NP_001035197.1 420 VAL ILE 0
NP_001035197.1 463 SER ARG 0
NP_001035197.1 478 ALA THR 0
NP_001035197.1 492 LEU VAL 0
NP_001035197.1 494 HIS ARG 0
NP_001035197.1 600 ARG GLN 0
NP_001035197.1 606 THR PRO 0
NP_001035197.1 647 ARG CYS 1
NP_001035197.1 723 VAL ILE 0
NP_001035197.1 741 VAL PHE 0
NP_001035197.1 797 ARG HIS 0
NP_001035197.1 809 MET VAL 0
NP_001035197.1 826 ASN ASP 0
NP_001035197.1 844 PRO LEU 0
NP_001035197.1 845 SER GLY 0
NP_001035197.1 856 LEU PHE 0
NP_001035197.1 981 GLY SER 1
NP_001035197.1 988 ILE MET 0
NP_001035202.1 254 ARG CYS 0
NP_001035202.1 312 ASN SER 0
NP_001035202.1 321 PHE SER 0
NP_001035202.1 347 GLU LYS 0
NP_001035202.1 366 ILE THR 0
NP_001035202.1 388 VAL ALA 0
NP_001035202.1 572 LYS ARG 0
NP_001035202.1 585 ILE VAL 0
NP_001035202.1 765 PRO THR 0
NP_001035203.1 347 GLU LYS 0
NP_001035203.1 366 ILE THR 0
NP_001035203.1 388 VAL ALA 0
NP_001035203.1 508 ARG HIS 0
NP_001035203.1 570 PHE LEU 0
NP_001035203.1 585 ILE VAL 0
NP_001035203.1 827 GLN ARG 0
NP_001035203.1 86 LYS ARG 0
NP_001035232.1 34 ALA THR 0
NP_001035232.1 908 LYS ARG 0
NP_001035233.1 1177 ARG TRP 0
NP_001035233.1 1319 ARG TRP 0
NP_001035233.1 151 PRO SER 0
NP_001035233.1 34 ALA THR 0
NP_001035233.1 524 ARG GLN 0
NP_001035233.1 614 PRO LEU 0
NP_001035241.1 54 VAL GLY 1
NP_001035241.1 97 SER ASN 0
NP_001035243.1 192 PRO GLN 0
NP_001035257.1 112 PRO THR 0
NP_001035257.1 188 PHE LEU 1
NP_001035257.1 208 ARG TRP 0
NP_001035257.1 223 VAL ILE 0
NP_001035257.1 346 VAL MET 0
NP_001035257.1 38 GLY ARG 0
NP_001035267.1 186 LEU TRP 0
NP_001035267.1 52 CYS GLY 0
NP_001035284.1 136 ALA VAL 0
NP_001035350.2 583 ILE VAL 0
NP_001035364.2 647 ASN ASP 0
NP_001035364.2 94 VAL ILE 0
NP_001035492.1 191 THR ALA 0
NP_001035523.1 4 THR PRO 0
NP_001035531.1 56 ASN LYS 0
NP_001035706.1 406 MET VAL 0
NP_001035755.1 17 PHE CYS 0
NP_001035755.1 40 ASP TYR 0
NP_001035757.1 19 ALA ASP 1
NP_001035757.1 399 GLY ASP 0
NP_001035757.1 86 ILE VAL 1
NP_001035784.1 157 GLU LYS 0
NP_001035784.1 267 ARG GLN 0
NP_001035784.1 506 MET THR 0
NP_001035784.1 644 GLU ASP 0
NP_001035791.1 110 ARG GLY 0
NP_001035791.1 124 PRO SER 0
NP_001035791.1 126 ARG GLN 0
NP_001035791.1 184 ASN SER 0
NP_001035791.1 220 VAL MET 0
NP_001035791.1 230 GLN LYS 0
NP_001035791.1 247 GLU LYS 1
NP_001035791.1 285 PRO LEU 0
NP_001035791.1 303 ARG GLY 0
NP_001035791.1 324 THR MET 0
NP_001035799.1 148 ARG CYS 0
NP_001035799.1 91 TYR PHE 0
NP_001035847.1 43 GLU LYS 0
NP_001035847.1 595 SER ASN 0
NP_001035932.1 144 ARG GLN 0
NP_001035932.1 153 LEU PRO 0
NP_001035932.1 163 ASP ASN 0
NP_001035932.1 212 LEU VAL 0
NP_001035932.1 380 ALA SER 0
NP_001035932.1 420 PRO LEU 0
NP_001035932.1 423 PRO SER 0
NP_001035932.1 444 THR MET 0
NP_001035932.1 509 GLU LYS 0
NP_001035932.1 521 ARG LYS 0
NP_001035943.1 263 GLY ARG 0
NP_001035946.1 424 SER ARG 0
NP_001035946.1 557 THR SER 0
NP_001036040.2 3 ARG PRO 0
NP_001036040.2 690 SER CYS 0
NP_001036041.1 118 VAL ILE 0
NP_001036041.1 624 CYS ARG 0
NP_001036048.1 364 VAL ILE 0
NP_001036096.1 55 ARG PRO 1
NP_001036096.1 57 GLY ARG 1
NP_001036128.1 157 GLY GLU 0
NP_001036128.1 173 LYS ARG 0
NP_001036128.1 200 ARG HIS 0
NP_001036128.1 217 MET THR 0
NP_001036128.1 25 ALA VAL 0
NP_001036128.1 294 THR SER 0
NP_001036128.1 366 ASP ASN 0
NP_001036128.1 396 ALA VAL 0
NP_001036128.1 496 MET VAL 0
NP_001036128.1 510 ARG CYS 0
NP_001036128.1 701 GLY ARG 0
NP_001036128.1 72 SER CYS 0
NP_001036128.1 762 GLU GLY 0
NP_001036128.1 773 GLU LYS 0
NP_001036128.1 795 ARG TRP 0
NP_001036128.1 866 GLY SER 0
NP_001036128.1 86 ARG CYS 0
NP_001036128.1 921 GLN ARG 0
NP_001036128.1 972 THR PRO 0
NP_001036134.1 322 PRO ALA 0
NP_001036134.1 47 ARG HIS 0
NP_001036148.2 165 LYS ARG 0
NP_001036148.2 283 THR ILE 0
NP_001036148.2 460 SER PHE 1
NP_001036148.2 52 ALA THR 0
NP_001036148.2 60 SER ASN 0
NP_001036148.2 66 ALA SER 0
NP_001036148.2 7 ARG CYS 0
NP_001036148.2 92 PHE TYR 0
NP_001036167.1 183 ARG TRP 1
NP_001036167.1 198 ALA ASP 0
NP_001036167.1 244 LEU ARG 1
NP_001036167.1 265 ARG GLY 1
NP_001036818.1 190 LYS ARG 0
NP_001038.1 130 LEU PHE 0
NP_001039.1 11 ALA VAL 0
NP_001041637.1 11 GLY ASP 0
NP_001041637.1 199 ILE VAL 0
NP_001041637.1 1 MET THR 0
NP_001041637.1 206 GLY VAL 0
NP_001041637.1 280 ARG GLN 0
NP_001041637.1 4 PRO LEU 0
NP_001041637.1 8 VAL MET 0
NP_001041639.1 137 ALA THR 0
NP_001041639.1 198 ILE VAL 0
NP_001041639.1 1 MET THR 0
NP_001041639.1 205 GLY VAL 0
NP_001041639.1 279 ARG GLN 0
NP_001041639.1 310 GLN HIS 0
NP_001041639.1 392 LEU MET 0
NP_001041639.1 445 ALA THR 0
NP_001041666.1 240 ASP HIS 0
NP_001041666.1 713 LEU PHE 0
NP_001041686.1 98 LEU TRP 0
NP_001041717.1 17 GLU VAL 0
NP_001041717.1 23 MET ILE 0
NP_001042.1 336 ARG CYS 0
NP_001045.1 282 GLU LYS 0
NP_001047.1 128 TYR HIS 0
NP_001051.1 123 GLY TRP 0
NP_001051.1 210 LEU PRO 0
NP_001051.1 217 VAL ILE 0
NP_001051.1 60 ARG LEU 0
NP_001051.1 68 CYS SER 0
NP_001051.1 94 GLU VAL 0
NP_001052.2 450 GLU LYS 0
NP_001054.1 257 TYR ASN 0
NP_001054.1 296 ASP GLY 0
NP_001054.1 318 ALA SER 0
NP_001054.1 401 MET ILE 0
NP_001054.1 412 GLY ALA 0
NP_001054.1 42 ARG LEU 0
NP_001054.1 521 GLY CYS 1
NP_001054.1 589 PRO SER 0
NP_001054.1 72 ALA VAL 0
NP_001057.1 232 GLU LYS 0
NP_001057.1 236 ALA THR 0
NP_001057.1 264 LEU PRO 0
NP_001057.1 269 THR PRO 0
NP_001057.1 301 PRO ARG 0
NP_001057.1 370 SER PHE 0
NP_001058.2 1194 PRO ARG 0
NP_001058.2 1222 ARG PRO 0
NP_001058.2 1267 LYS ARG 0
NP_001058.2 1324 THR LYS 0
NP_001058.2 1419 THR ILE 0
NP_001058.2 1452 SER PHE 0
NP_001058.2 1515 ALA SER 0
NP_001058.2 450 ARG GLN 1
NP_001058.2 487 ARG LYS 1
NP_001058.2 658 ILE VAL 0
NP_001058.2 774 ASN ILE 0
NP_001058.2 870 ARG HIS 0
NP_001058.2 893 LYS ARG 0
NP_001063.2 177 SER CYS 0
NP_001063.2 181 THR ALA 0
NP_001063.2 510 ALA PRO 0
NP_001065.2 378 ASN SER 0
NP_001065.2 71 ALA SER 0
NP_001068566.1 210 GLY SER 0
NP_001068566.1 233 ALA VAL 0
NP_001068566.1 272 ARG TRP 0
NP_001068566.1 346 ALA GLY 0
NP_001068566.1 369 MET LYS 0
NP_001070.2 175 ARG LEU 0
NP_001070.2 191 PRO LEU 0
NP_001070.2 218 ALA VAL 0
NP_001070.2 306 ARG TRP 0
NP_001070.2 337 LEU ARG 1
NP_001070.2 413 VAL ILE 0
NP_001070.2 518 SER ARG 1
NP_001070.2 523 TRP LEU 0
NP_001070651.1 1097 ALA VAL 0
NP_001070651.1 1224 ARG HIS 0
NP_001070651.1 1230 ALA THR 0
NP_001070651.1 1245 VAL LEU 0
NP_001070651.1 1362 ALA SER 0
NP_001070651.1 1372 GLY ASP 0
NP_001070651.1 1410 ARG SER 0
NP_001070651.1 1416 ARG GLY 0
NP_001070651.1 1652 ALA THR 0
NP_001070651.1 207 VAL ILE 0
NP_001070651.1 253 CYS ARG 0
NP_001070651.1 309 LEU HIS 0
NP_001070651.1 39 ILE THR 0
NP_001070651.1 408 PHE ILE 0
NP_001070651.1 440 GLY SER 0
NP_001070651.1 483 GLU LYS 0
NP_001070651.1 551 ALA THR 0
NP_001070651.1 583 ALA THR 0
NP_001070651.1 622 ARG GLN 0
NP_001070651.1 660 SER GLY 0
NP_001070651.1 802 SER GLY 0
NP_001070651.1 949 THR MET 0
NP_001070651.1 94 PRO LEU 0
NP_001070651.1 97 ALA GLY 0
NP_001070671.1 667 PRO SER 0
NP_001070675.1 1055 PRO THR 0
NP_001070675.1 880 ALA PRO 0
NP_001070710.1 192 ALA THR 0
NP_001070737.1 198 PRO LEU 0
NP_001070833.1 196 ALA THR 0
NP_001070833.1 284 LEU PHE 0
NP_001070833.1 305 VAL ILE 0
NP_001070833.1 310 VAL ILE 0
NP_001070833.1 358 ASP GLY 0
NP_001070833.1 401 PRO LEU 0
NP_001070833.1 452 ALA THR 0
NP_001070833.1 484 THR MET 0
NP_001070833.1 619 ALA VAL 0
NP_001070833.1 713 ARG CYS 0
NP_001070833.1 723 ARG GLN 0
NP_001070869.1 218 ARG TRP 0
NP_001070869.1 241 ARG GLN 0
NP_001070883.1 128 PRO ARG 0
NP_001070883.1 153 LEU PHE 0
NP_001070883.1 417 ILE VAL 0
NP_001070914.1 105 ARG GLN 0
NP_001070914.1 131 SER LEU 0
NP_001070914.1 132 GLY ARG 0
NP_001070914.1 194 PRO LEU 0
NP_001070914.1 277 ALA THR 0
NP_001070962.1 351 GLY ARG 0
NP_001070962.1 392 ALA GLY 0
NP_001070966.1 471 LEU SER 0
NP_001070966.1 542 GLY SER 0
NP_001070993.1 173 ASP GLU 0
NP_001070993.1 356 THR MET 0
NP_001070993.1 531 PRO ALA 0
NP_001070993.1 590 LEU GLN 0
NP_001070993.1 611 ALA VAL 0
NP_001070993.1 619 ARG TRP 0
NP_001070993.1 627 GLY SER 0
NP_001070993.1 87 ARG GLN 0
NP_001071062.1 185 LEU HIS 0
NP_001071062.1 694 ALA THR 0
NP_001071062.1 712 PRO LEU 0
NP_001071062.1 73 THR MET 0
NP_001071062.1 93 ASP GLU 0
NP_001071131.1 756 LEU PHE 0
NP_001071131.1 779 MET LEU 0
NP_001071158.1 255 SER LEU 0
NP_001071158.1 289 VAL ILE 0
NP_001071158.1 490 ILE VAL 0
NP_001071158.1 506 PRO LEU 0
NP_001071158.1 580 TYR CYS 0
NP_001071158.1 581 VAL PHE 0
NP_001071159.1 101 TYR CYS 0
NP_001071159.1 118 VAL ILE 0
NP_001071159.1 84 SER LEU 0
NP_001071159.1 94 PRO SER 0
NP_001071174.1 217 VAL MET 0
NP_001071174.1 351 GLU LYS 0
NP_001071174.1 594 ALA THR 0
NP_001071174.1 722 ALA THR 0
NP_001072113.1 380 LEU PHE 0
NP_001073136.1 10 ARG GLN 0
NP_001073136.1 177 GLY VAL 0
NP_001073136.1 365 ALA SER 0
NP_001073270.1 114 ALA THR 1
NP_001073270.1 133 MET THR 1
NP_001073270.1 14 THR MET 0
NP_001073270.1 170 ALA GLU 1
NP_001073270.1 172 HIS ARG 1
NP_001073270.1 176 PHE SER 1
NP_001073270.1 186 HIS ARG 1
NP_001073270.1 188 HIS ASN 0
NP_001073270.1 223 THR ILE 0
NP_001073270.1 250 CYS GLY 1
NP_001073270.1 285 ALA VAL 0
NP_001073270.1 307 ARG GLN 1
NP_001073270.1 387 GLY ARG 0
NP_001073270.1 423 TYR HIS 0
NP_001073270.1 433 THR MET 0
NP_001073270.1 56 ARG HIS 0
NP_001073271.1 104 GLU GLN 0
NP_001073271.1 11 ARG GLN 0
NP_001073271.1 246 LEU PHE 0
NP_001073271.1 288 GLY SER 0
NP_001073271.1 306 SER LEU 0
NP_001073271.1 463 ARG TRP 0
NP_001073271.1 576 GLY SER 0
NP_001073271.1 66 ARG GLN 0
NP_001073271.1 700 THR ALA 0
NP_001073271.1 746 TRP CYS 0
NP_001073271.1 794 ARG HIS 0
NP_001073271.1 91 ASP ASN 0
NP_001073271.1 949 VAL ILE 0
NP_001073272.1 104 GLU GLN 0
NP_001073272.1 11 ARG GLN 0
NP_001073272.1 215 GLU LYS 0
NP_001073272.1 256 TYR CYS 0
NP_001073272.1 306 SER LEU 0
NP_001073272.1 471 GLU LYS 0
NP_001073272.1 576 GLY SER 0
NP_001073272.1 66 ARG GLN 0
NP_001073272.1 746 TRP CYS 0
NP_001073272.1 749 ALA SER 0
NP_001073272.1 794 ARG HIS 0
NP_001073272.1 91 ASP ASN 0
NP_001073272.1 927 THR ILE 0
NP_001073289.1 195 THR LYS 0
NP_001073289.1 215 HIS ARG 0
NP_001073289.1 21 ASP HIS 0
NP_001073289.1 709 PRO GLN 0
NP_001073289.1 72 VAL MET 0
NP_001073289.1 768 PRO LEU 0
NP_001073289.1 892 VAL LEU 0
NP_001073333.1 170 VAL PHE 0
NP_001073341.1 464 ARG LYS 0
NP_001073341.1 554 ARG CYS 1
NP_001073341.1 727 VAL ALA 1
NP_001073375.1 85 CYS ARG 0
NP_001073379.1 29 ILE ASN 0
NP_001073379.1 83 CYS TYR 0
NP_001073380.1 210 GLU GLN 0
NP_001073380.1 281 GLU LYS 0
NP_001073404.1 165 LEU PHE 0
NP_001073404.1 227 LEU PRO 0
NP_001073582.2 55 ARG THR 0
NP_001073583.1 101 PRO LEU 0
NP_001073583.1 117 ASP ASN 0
NP_001073583.1 151 HIS PRO 0
NP_001073583.1 204 LYS ARG 0
NP_001073583.1 210 GLU GLN 0
NP_001073583.1 235 THR MET 0
NP_001073583.1 261 ALA THR 0
NP_001073583.1 308 PRO ARG 0
NP_001073583.1 336 THR ASN 0
NP_001073583.1 370 GLY ASP 0
NP_001073583.1 422 ALA PRO 0
NP_001073583.1 49 VAL LEU 0
NP_001073583.1 614 THR ILE 0
NP_001073584.1 101 PRO LEU 0
NP_001073584.1 118 VAL MET 0
NP_001073584.1 156 ALA THR 0
NP_001073584.1 187 PRO LEU 0
NP_001073584.1 189 SER LEU 0
NP_001073584.1 257 GLU GLN 0
NP_001073584.1 273 ARG CYS 0
NP_001073584.1 277 ILE PHE 0
NP_001073584.1 49 VAL LEU 0
NP_001073584.1 54 GLY SER 0
NP_001073592.1 140 HIS LEU 0
NP_001073592.1 171 ASN SER 0
NP_001073592.1 219 GLU LYS 0
NP_001073864.2 1160 GLU LYS 0
NP_001073864.2 1266 PHE SER 0
NP_001073864.2 1332 ALA THR 0
NP_001073864.2 703 GLY CYS 0
NP_001073864.2 815 SER ARG 0
NP_001073864.2 923 SER LEU 0
NP_001073871.1 236 TRP ARG 0
NP_001073871.1 408 GLN ARG 0
NP_001073886.1 827 HIS LEU 0
NP_001073901.1 146 LEU MET 0
NP_001073901.1 182 GLY ALA 0
NP_001073901.1 256 SER ASN 0
NP_001073901.1 263 GLU LYS 0
NP_001073901.1 339 GLN HIS 0
NP_001073901.1 348 ASP VAL 0
NP_001073901.1 383 TRP LEU 0
NP_001073901.1 432 ASN SER 0
NP_001073906.1 1190 ALA PRO 0
NP_001073906.1 1228 LEU PRO 0
NP_001073906.1 1289 ARG GLN 0
NP_001073906.1 1299 HIS ARG 0
NP_001073908.1 473 SER ASN 0
NP_001073910.1 78 ILE MET 0
NP_001073913.1 156 ASN LYS 0
NP_001073913.1 170 ARG TRP 0
NP_001073913.1 198 SER ARG 0
NP_001073913.1 302 ARG HIS 0
NP_001073913.1 49 ARG THR 0
NP_001073913.1 68 LEU VAL 0
NP_001073925.2 187 PRO SER 0
NP_001073925.2 236 SER THR 0
NP_001073934.1 61 PRO LEU 0
NP_001073940.1 234 SER PRO 0
NP_001073942.1 36 ALA ASP 0
NP_001073942.1 60 ALA THR 0
NP_001073943.1 535 SER GLY 0
NP_001073950.1 521 ARG THR 0
NP_001073970.1 196 VAL GLY 0
NP_001073972.2 219 LYS GLU 0
NP_001073972.2 278 CYS SER 0
NP_001073978.1 190 VAL ALA 0
NP_001073978.1 6 THR PRO 0
NP_001073987.1 391 ILE THR 0
NP_001073990.1 571 CYS SER 0
NP_001073998.1 321 GLU GLY 0
NP_001073999.2 289 ALA SER 0
NP_001073999.2 355 ASN ASP 0
NP_001074008.1 204 THR SER 0
NP_001074008.1 358 CYS TYR 0
NP_001074008.1 511 HIS TYR 0
NP_001074008.1 589 ARG HIS 0
NP_001074008.1 62 LEU PHE 0
NP_001074299.1 477 CYS TYR 0
NP_001074299.1 480 GLY SER 0
NP_001074299.1 50 GLU LYS 0
NP_001074306.2 207 LEU SER 0
NP_001074318.1 154 ALA PRO 0
NP_001074324.1 73 SER GLY 0
NP_001074445.1 25 THR ILE 0
NP_001074445.1 282 ILE VAL 0
NP_001074445.1 34 PRO LEU 0
NP_001074445.1 381 VAL ALA 0
NP_001075144.2 310 GLY SER 0
NP_001075144.2 334 ILE VAL 0
NP_001075144.2 346 ARG LYS 0
NP_001075144.2 352 ASN TYR 0
NP_001075144.2 394 GLY ARG 0
NP_001075424.1 111 THR ASN 0
NP_001075424.1 149 GLN LYS 0
NP_001075424.1 168 ALA SER 0
NP_001075424.1 225 GLU LYS 0
NP_001075424.1 27 MET VAL 0
NP_001075424.1 541 GLY ARG 0
NP_001075424.1 566 ARG GLN 0
NP_001075424.1 60 VAL ILE 0
NP_001075957.1 56 GLY TRP 0
NP_001076.2 201 SER TRP 0
NP_001076.2 205 MET VAL 0
NP_001076.2 211 ILE LEU 0
NP_001076.2 228 GLN HIS 0
NP_001076.2 237 LYS ARG 0
NP_001076.2 255 ARG TRP 0
NP_001076.2 333 ILE LEU 0
NP_001076.2 359 HIS GLN 0
NP_001076.2 78 LEU PRO 1
NP_001076439.1 172 SER ARG 0
NP_001076442.1 633 GLU ALA 0
NP_001076581.2 125 ALA VAL 0
NP_001076581.2 153 HIS TYR 0
NP_001076581.2 194 VAL ILE 0
NP_001076581.2 264 ARG HIS 0
NP_001076581.2 356 ASP GLY 0
NP_001076581.2 366 ILE VAL 0
NP_001076581.2 453 LYS GLN 0
NP_001076581.2 518 ARG THR 0
NP_001076581.2 525 ARG HIS 0
NP_001076581.2 576 LEU VAL 0
NP_001077005.1 386 THR SER 0
NP_001077059.1 634 LEU PHE 0
NP_001077071.1 1047 ARG HIS 0
NP_001077071.1 1060 VAL ILE 0
NP_001077071.1 1095 ILE VAL 0
NP_001077071.1 1097 GLY SER 0
NP_001077071.1 1129 THR SER 0
NP_001077071.1 1148 THR MET 0
NP_001077071.1 1214 SER LEU 0
NP_001077071.1 1241 PRO ARG 0
NP_001077071.1 1249 PRO LEU 0
NP_001077071.1 1284 ARG TRP 0
NP_001077071.1 1376 ARG GLN 0
NP_001077071.1 1376 ARG TRP 0
NP_001077071.1 353 VAL MET 0
NP_001077071.1 501 ILE VAL 0
NP_001077071.1 569 ASP GLY 0
NP_001077071.1 572 ARG HIS 0
NP_001077071.1 618 GLU LYS 0
NP_001077071.1 662 THR MET 0
NP_001077071.1 946 GLY SER 0
NP_001077075.1 1044 THR SER 0
NP_001077075.1 1063 THR MET 0
NP_001077075.1 1129 SER LEU 0
NP_001077075.1 1164 PRO LEU 0
NP_001077075.1 1 MET ILE 0
NP_001077075.1 242 ALA VAL 0
NP_001077075.1 268 VAL MET 0
NP_001077075.1 403 SER ASN 0
NP_001077075.1 404 ASN SER 0
NP_001077075.1 416 ILE VAL 0
NP_001077075.1 487 ARG HIS 0
NP_001077075.1 533 GLU LYS 0
NP_001077075.1 577 THR MET 0
NP_001077075.1 590 ALA VAL 0
NP_001077075.1 676 SER GLY 0
NP_001077075.1 742 ARG HIS 0
NP_001077076.1 1010 ILE VAL 0
NP_001077076.1 1012 GLY SER 0
NP_001077076.1 1063 THR MET 0
NP_001077076.1 1105 VAL MET 0
NP_001077076.1 1131 PRO LEU 0
NP_001077076.1 1156 PRO ARG 0
NP_001077076.1 1199 ARG TRP 0
NP_001077076.1 1263 VAL MET 0
NP_001077076.1 1291 ARG GLN 0
NP_001077076.1 268 VAL MET 0
NP_001077076.1 285 ASP ASN 0
NP_001077076.1 416 ILE VAL 0
NP_001077076.1 484 ASP GLY 0
NP_001077076.1 487 ARG HIS 0
NP_001077076.1 743 ASP ASN 0
NP_001077076.1 962 ARG HIS 0
NP_001077076.1 975 VAL ILE 0
NP_001077362.1 471 ASN SER 0
NP_001077430.1 1192 ARG MET 0
NP_001077430.1 439 PHE VAL 0
NP_001077430.1 584 THR PRO 0
NP_001077430.1 771 LYS ARG 0
NP_001078836.1 85 HIS ASP 0
NP_001078836.1 94 LEU VAL 0
NP_001078851.1 268 ALA SER 0
NP_001078851.1 41 ALA SER 0
NP_001078851.1 44 GLY ARG 0
NP_001078894.1 135 LEU PRO 1
NP_001078894.1 136 PRO SER 1
NP_001078894.1 138 HIS ASP 1
NP_001078894.1 143 ARG GLY 1
NP_001078894.1 148 PRO LEU 1
NP_001078894.1 152 ASP TYR 1
NP_001078894.1 153 GLN HIS 1
NP_001078894.1 154 GLY ASP 1
NP_001078894.1 155 PRO ARG 1
NP_001078894.1 155 PRO LEU 1
NP_001078894.1 156 CYS ARG 1
NP_001078894.1 167 PRO ARG 1
NP_001078894.1 169 ASP ASN 1
NP_001078894.1 172 CYS TYR 1
NP_001078894.1 179 ILE SER 1
NP_001078894.1 181 LEU GLN 1
NP_001078894.1 18 ALA ASP 1
NP_001078894.1 190 GLN HIS 1
NP_001078894.1 191 PRO THR 1
NP_001078894.1 193 TRP CYS 0
NP_001078894.1 219 PHE VAL 1
NP_001078894.1 227 HIS TYR 1
NP_001078894.1 244 ARG HIS 1
NP_001078894.1 245 GLY ARG 1
NP_001078894.1 247 PHE SER 1
NP_001078894.1 274 THR MET 1
NP_001078894.1 288 ARG CYS 1
NP_001078894.1 293 GLY ASP 1
NP_001078894.1 293 GLY CYS 1
NP_001078894.1 293 GLY SER 1
NP_001078894.1 294 CYS TYR 1
NP_001078894.1 300 CYS PHE 1
NP_001078894.1 302 LYS ASN 1
NP_001078894.1 306 TYR HIS 1
NP_001078894.1 307 GLU LYS 1
NP_001078894.1 308 GLY ASP 1
NP_001078894.1 309 GLY SER 1
NP_001078894.1 311 ARG GLN 1
NP_001078894.1 312 GLU ASP 1
NP_001078894.1 32 GLY SER 1
NP_001078894.1 335 ASP VAL 1
NP_001078894.1 356 PHE VAL 0
NP_001078894.1 370 ARG GLN 1
NP_001078894.1 370 ARG TRP 1
NP_001078894.1 381 ASP GLU 1
NP_001078894.1 382 GLU LYS 1
NP_001078894.1 390 ARG GLN 1
NP_001078894.1 408 THR ILE 1
NP_001078894.1 409 THR ILE 1
NP_001078894.1 425 PRO THR 1
NP_001078894.1 440 ASN SER 0
NP_001078894.1 469 ALA GLY 1
NP_001078894.1 489 CYS GLY 1
NP_001078894.1 493 CYS PHE 1
NP_001078894.1 68 LEU PRO 1
NP_001078894.1 94 PRO ALA 1
NP_001078894.1 95 SER ASN 1
NP_001078906.1 170 ALA THR 0
NP_001078906.1 309 LEU PRO 0
NP_001078927.1 915 ARG LYS 0
NP_001082.2 332 SER PHE 0
NP_001082.2 479 MET ILE 0
NP_001087198.1 153 ASN LYS 0
NP_001087198.1 370 GLU GLY 0
NP_001087241.1 117 LEU ILE 0
NP_001087241.1 178 ALA THR 0
NP_001087241.1 400 ASN SER 0
NP_001087241.1 614 MET ILE 0
NP_001089.1 768 ALA SER 0
NP_001091109.1 129 GLY ARG 0
NP_001091109.1 149 LEU MET 0
NP_001091109.1 151 ARG GLY 0
NP_001091109.1 160 ARG CYS 0
NP_001091109.1 167 THR MET 0
NP_001091109.1 16 CYS SER 0
NP_001091109.1 174 PRO LEU 0
NP_001091109.1 240 ARG GLN 0
NP_001091109.1 270 VAL MET 0
NP_001091109.1 323 ARG PRO 0
NP_001091109.1 325 THR MET 0
NP_001091109.1 77 ALA PRO 0
NP_001091643.1 131 ARG LYS 0
NP_001091643.1 435 ASN LYS 0
NP_001091643.1 90 ASP GLU 0
NP_001091876.1 28 ARG GLN 0
NP_001091894.1 140 LYS ARG 0
NP_001091894.1 278 ARG GLN 0
NP_001091945.1 181 ARG GLN 0
NP_001091945.1 215 VAL ILE 0
NP_001091954.1 239 THR SER 0
NP_001091954.1 342 ARG SER 1
NP_001091954.1 469 ALA THR 0
NP_001091954.1 50 GLY ALA 0
NP_001091954.1 632 PRO LEU 0
NP_001091954.1 683 GLY TRP 0
NP_001091954.1 684 ASN ILE 0
NP_001091954.1 758 GLU GLN 0
NP_001091954.1 797 MET VAL 0
NP_001091989.1 256 GLN LYS 0
NP_001091991.1 121 ALA PRO 0
NP_001091991.1 197 SER ARG 0
NP_001091991.1 199 HIS PRO 0
NP_001091991.1 50 ILE VAL 0
NP_001091991.1 99 ALA GLY 0
NP_001091994.1 622 ARG GLN 0
NP_001091997.2 141 CYS TYR 0
NP_001091997.2 290 THR SER 0
NP_001091997.2 324 SER GLY 0
NP_001091997.2 341 ARG CYS 0
NP_001091997.2 348 VAL ILE 0
NP_001092049.1 28 ALA THR 0
NP_001092049.1 56 GLU GLN 0
NP_001092084.1 92 ILE MET 0
NP_001092096.1 24 LEU GLN 0
NP_001092104.1 565 MET VAL 0
NP_001092108.1 333 GLN LYS 0
NP_001092140.1 493 GLY ALA 0
NP_001092690.1 1154 GLU LYS 0
NP_001092690.1 178 ILE THR 0
NP_001092690.1 56 ARG CYS 0
NP_001092741.1 36 HIS ARG 0
NP_001092741.1 85 ILE THR 0
NP_001092763.1 494 GLU GLN 0
NP_001092763.1 522 MET ILE 0
NP_001092874.1 1023 ARG HIS 0
NP_001092874.1 1180 ALA VAL 0
NP_001092874.1 1193 ARG GLN 0
NP_001092874.1 1260 ALA ASP 0
NP_001092874.1 1308 LEU PHE 0
NP_001092874.1 1387 LEU PHE 0
NP_001092874.1 1532 VAL ALA 0
NP_001092874.1 1739 ARG TRP 0
NP_001092874.1 1897 ARG TRP 0
NP_001092874.1 1919 ARG HIS 0
NP_001092874.1 1988 LEU ARG 0
NP_001092874.1 1991 ARG GLN 0
NP_001092874.1 286 ALA SER 0
NP_001092874.1 481 ARG TRP 0
NP_001092874.1 521 LYS GLU 0
NP_001092874.1 524 SER TYR 0
NP_001092874.1 533 ARG HIS 0
NP_001092874.1 558 HIS ARG 0
NP_001092874.1 572 ALA SER 0
NP_001092874.1 656 PRO LEU 0
NP_001092874.1 672 ALA THR 0
NP_001092874.1 701 PRO LEU 0
NP_001092874.1 746 GLU LYS 0
NP_001092874.1 902 THR ALA 0
NP_001092874.1 904 TRP LEU 0
NP_001092875.1 1037 GLY VAL 0
NP_001092875.1 1090 PRO LEU 0
NP_001092875.1 1103 SER TYR 0
NP_001092875.1 1193 ARG GLN 0
NP_001092875.1 1193 ARG TRP 0
NP_001092875.1 1308 LEU PHE 0
NP_001092875.1 1453 ASP GLY 0
NP_001092875.1 1514 VAL ALA 0
NP_001092875.1 1576 PHE LEU 0
NP_001092875.1 1879 ARG TRP 0
NP_001092875.1 1886 SER LEU 0
NP_001092875.1 1901 ARG HIS 0
NP_001092875.1 1933 VAL LEU 0
NP_001092875.1 1973 ARG GLN 0
NP_001092875.1 1988 PRO ALA 0
NP_001092875.1 286 ALA SER 0
NP_001092875.1 340 ARG LEU 0
NP_001092875.1 461 LEU VAL 0
NP_001092875.1 513 ARG CYS 0
NP_001092875.1 521 LYS GLU 0
NP_001092875.1 523 ARG HIS 0
NP_001092875.1 533 ARG HIS 0
NP_001092875.1 558 HIS ARG 0
NP_001092875.1 572 ALA SER 0
NP_001092875.1 618 LEU PHE 0
NP_001092875.1 62 LYS THR 0
NP_001092875.1 647 ALA ASP 0
NP_001092875.1 746 GLU LYS 0
NP_001092875.1 833 GLY ARG 0
NP_001092875.1 85 PRO THR 0
NP_001092878.1 155 TRP GLY 0
NP_001092878.1 227 ASP TYR 0
NP_001093122.1 287 SER LEU 0
NP_001093137.1 3 ARG HIS 0
NP_001093149.1 130 PRO SER 1
NP_001093149.1 201 ARG CYS 0
NP_001093149.1 230 ILE VAL 0
NP_001093149.1 408 ARG CYS 0
NP_001093149.1 86 ILE THR 0
NP_001093243.1 241 VAL LEU 0
NP_001093243.1 84 HIS TYR 0
NP_001093247.1 4 VAL LEU 0
NP_001093247.1 79 MET THR 0
NP_001093253.1 107 MET VAL 0
NP_001093253.1 166 HIS ARG 0
NP_001093253.1 40 ARG MET 0
NP_001093254.2 568 ARG HIS 0
NP_001093326.2 50 ARG CYS 0
NP_001093582.1 111 ALA VAL 0
NP_001093582.1 157 SER ALA 0
NP_001093582.1 299 GLU ASP 0
NP_001093582.1 316 VAL ILE 0
NP_001093582.1 327 ASP ASN 0
NP_001093582.1 360 MET LEU 0
NP_001093582.1 604 LEU PRO 0
NP_001093582.1 605 ASN SER 0
NP_001093582.1 689 ALA VAL 0
NP_001093582.1 744 SER ARG 0
NP_001093582.1 756 ASP ASN 0
NP_001093582.1 757 ILE THR 0
NP_001093582.1 769 VAL ALA 0
NP_001093582.1 855 MET ILE 0
NP_001093589.1 142 THR MET 0
NP_001093589.1 160 ARG TRP 0
NP_001093589.1 241 THR MET 0
NP_001093589.1 243 ARG HIS 0
NP_001093589.1 300 ARG LEU 0
NP_001093589.1 52 THR MET 0
NP_001093589.1 94 ARG HIS 0
NP_001093629.1 152 MET THR 0
NP_001093866.1 275 ARG THR 0
NP_001093866.1 29 HIS ASN 0
NP_001093866.1 48 ARG CYS 0
NP_001093889.1 142 ALA THR 0
NP_001093889.1 146 ASP ASN 0
NP_001093890.1 117 GLN ARG 0
NP_001093890.1 136 ASP GLU 0
NP_001093890.1 195 GLN HIS 0
NP_001093891.1 144 ALA PRO 0
NP_001093891.1 195 GLN HIS 0
NP_001094.1 119 ALA THR 1
NP_001094.1 433 SER LEU 0
NP_001094.1 495 THR MET 1
NP_001094.1 552 GLN LYS 0
NP_001094.1 622 ASP ASN 0
NP_001094062.1 204 THR MET 0
NP_001094065.1 39 LEU GLN 0
NP_001094348.1 97 HIS GLN 0
NP_001094385.1 750 GLU LYS 0
NP_001094790.1 172 GLY ARG 0
NP_001094832.1 111 ASP GLU 0
NP_001094832.1 172 ASP GLU 0
NP_001094832.1 248 ARG SER 1
NP_001094832.1 265 GLY ASP 0
NP_001094832.1 30 GLY ASP 0
NP_001094832.1 334 ALA VAL 0
NP_001094832.1 37 ARG HIS 0
NP_001094832.1 408 ARG CYS 1
NP_001094832.1 445 PRO LEU 0
NP_001094859.1 219 HIS TYR 0
NP_001094861.1 426 ARG HIS 0
NP_001094874.1 206 ARG TRP 0
NP_001094874.1 75 ILE THR 0
NP_001095.1 199 ARG GLN 0
NP_001095.1 628 ARG CYS 0
NP_001095886.1 163 GLY SER 0
NP_001095886.1 212 LEU PRO 0
NP_001095886.1 639 LEU PHE 0
NP_001096.1 160 ARG GLY 0
NP_001096.1 206 ARG HIS 1
NP_001096.1 328 GLY ARG 1
NP_001096.1 328 GLY GLU 1
NP_001096.1 328 GLY TRP 1
NP_001096.1 47 HIS GLN 0
NP_001096075.1 180 ARG TRP 0
NP_001096075.1 255 THR MET 0
NP_001096075.1 487 ARG TRP 0
NP_001096075.1 63 GLY ASP 0
NP_001096127.1 219 MET ILE 0
NP_001096127.1 809 ASN SER 0
NP_001096639.1 27 LEU SER 0
NP_001096645.1 55 GLN GLU 0
NP_001097.2 309 ARG HIS 0
NP_001098065.1 129 VAL LEU 0
NP_001098668.1 267 ASP GLU 0
NP_001098987.1 16 GLY ARG 0
NP_001098987.1 236 THR ASN 0
NP_001098987.1 48 GLN ARG 0
NP_001099007.1 751 SER GLY 0
NP_001099026.1 431 VAL LEU 0
NP_001099026.1 511 LYS GLU 0
NP_001099028.1 526 TYR ASP 0
NP_001099032.1 605 VAL ILE 0
NP_001099032.1 798 SER GLY 0
NP_001099039.1 80 GLU ASP 0
NP_001099040.1 354 VAL MET 0
NP_001099040.1 43 ARG GLN 0
NP_001099129.1 35 PHE CYS 0
NP_001099129.1 434 GLU LYS 0
NP_001099129.1 483 LEU PHE 0
NP_001099133.1 100 ARG HIS 0
NP_001099139.2 231 GLU GLY 0
NP_001099139.2 550 ASN SER 0
NP_001101.1 181 ARG GLY 1
NP_001101.1 190 VAL LEU 0
NP_001101.1 255 THR ALA 0
NP_001102.2 1003 LYS ARG 1
NP_001102.2 1007 GLY ARG 1
NP_001102.2 100 GLY ARG 0
NP_001102.2 1036 CYS SER 1
NP_001102.2 1039 LYS ARG 1
NP_001102.2 1064 SER PHE 1
NP_001102.2 1065 VAL ILE 0
NP_001102.2 1081 CYS SER 1
NP_001102.2 1083 ARG CYS 1
NP_001102.2 1097 HIS ASN 0
NP_001102.2 1099 PHE LEU 1
NP_001102.2 1105 LYS ASN 1
NP_001102.2 114 ARG CYS 0
NP_001102.2 1154 SER PHE 1
NP_001102.2 193 PRO ALA 0
NP_001102.2 258 GLY ARG 0
NP_001102.2 312 ASP VAL 0
NP_001102.2 335 ILE PHE 0
NP_001102.2 384 LYS ARG 0
NP_001102.2 467 ARG HIS 0
NP_001102.2 55 PRO LEU 0
NP_001102.2 609 PHE SER 1
NP_001102.2 906 VAL PHE 1
NP_001102.2 913 ILE ARG 1
NP_001102.2 915 SER PHE 1
NP_001102.2 916 ARG GLN 1
NP_001102.2 916 ARG LEU 1
NP_001102.2 916 ARG TRP 1
NP_001102.2 990 PRO ARG 1
NP_001103349.1 270 ALA ASP 0
NP_001103349.1 270 ALA THR 0
NP_001103349.1 67 GLU LYS 0
NP_001103349.1 6 ARG GLN 0
NP_001103349.1 78 ARG HIS 0
NP_001103467.2 176 ARG GLN 0
NP_001103467.2 345 GLU GLY 0
NP_001103690.1 107 ARG LYS 0
NP_001103690.1 113 ASN LYS 0
NP_001103690.1 115 PHE CYS 0
NP_001103690.1 159 ASN SER 0
NP_001103690.1 198 ALA VAL 0
NP_001103773.2 690 MET VAL 0
NP_001104509.1 220 ARG SER 0
NP_001104537.1 47 HIS GLN 0
NP_001106177.1 211 VAL MET 0
NP_001106795.1 120 GLY ALA 0
NP_001106818.1 126 PRO LEU 0
NP_001106818.1 261 GLU GLY 0
NP_001106818.1 289 ARG TRP 0
NP_001106818.1 342 THR ALA 0
NP_001106818.1 450 SER ASN 0
NP_001106818.1 50 ARG GLN 0
NP_001106818.1 542 ASN SER 0
NP_001106818.1 665 ALA VAL 0
NP_001107.2 153 LEU PHE 0
NP_001107.2 772 ILE MET 0
NP_001107047.1 394 MET THR 0
NP_001107210.1 64 ALA GLY 0
NP_001107228.1 146 ARG HIS 0
NP_001107228.1 471 SER LEU 0
NP_001107228.1 81 ARG GLN 0
NP_001107573.1 187 VAL ILE 0
NP_001107573.1 34 GLY ARG 1
NP_001107573.1 77 GLU LYS 0
NP_001107592.1 390 VAL LEU 0
NP_001107605.1 707 PRO LEU 0
NP_001107606.1 145 ASP TYR 1
NP_001107606.1 151 ASN SER 0
NP_001107606.1 186 GLY ARG 0
NP_001107606.1 194 ARG HIS 0
NP_001107606.1 253 ARG GLN 0
NP_001107606.1 280 ARG GLN 1
NP_001107606.1 342 GLY ASP 0
NP_001107606.1 496 THR MET 0
NP_001107606.1 551 ASN SER 0
NP_001107606.1 553 GLU GLN 0
NP_001107606.1 554 ARG GLN 0
NP_001107606.1 558 GLU LYS 0
NP_001107606.1 640 ARG CYS 0
NP_001107606.1 74 ARG GLY 0
NP_001107654.1 183 ARG GLN 0
NP_001107654.1 202 LYS ARG 0
NP_001107654.1 355 MET VAL 0
NP_001107654.1 391 ARG CYS 0
NP_001107654.1 428 ALA THR 0
NP_001107654.1 5 ILE VAL 0
NP_001107654.1 98 SER ARG 0
NP_001107657.1 162 GLU LYS 0
NP_001107657.1 198 GLY ARG 0
NP_001107657.1 293 VAL MET 0
NP_001107657.1 386 ASP ASN 0
NP_001107657.1 5 VAL ALA 0
NP_001107657.1 60 ARG TRP 0
NP_001107657.1 80 VAL ILE 0
NP_001107781.1 317 GLN LYS 0
NP_001107781.1 70 THR ALA 0
NP_001107829.1 260 ALA THR 0
NP_001108070.1 266 GLN ARG 0
NP_001108104.1 217 GLN ARG 0
NP_001108225.1 131 PRO LEU 0
NP_001108225.1 232 ARG TRP 0
NP_001108225.1 263 ILE THR 1
NP_001108225.1 306 LEU PRO 1
NP_001108225.1 356 MET LYS 0
NP_001108225.1 412 CYS SER 1
NP_001108225.1 510 ARG GLN 0
NP_001108225.1 510 ARG TRP 0
NP_001108225.1 53 CYS ARG 1
NP_001108225.1 591 ALA THR 0
NP_001108225.1 5 THR MET 0
NP_001108225.1 60 ALA ASP 0
NP_001108225.1 623 ARG GLN 0
NP_001108225.1 8 LEU PRO 1
NP_001108451.1 129 SER LEU 0
NP_001108451.1 17 PRO ALA 0
NP_001108451.1 242 LYS ARG 0
NP_001108451.1 70 GLN HIS 0
NP_001108454.1 148 LYS ARG 0
NP_001108454.1 35 SER LEU 0
NP_001108588.1 105 ALA GLY 0
NP_001108588.1 153 LEU ILE 0
NP_001115.1 85 PRO ARG 0
NP_001116078.1 252 ILE SER 0
NP_001116078.1 256 PRO SER 0
NP_001116078.1 266 ARG HIS 0
NP_001116078.1 322 ASP VAL 0
NP_001116078.1 364 THR ILE 0
NP_001116105.1 169 GLY ARG 0
NP_001116105.1 244 ARG GLN 0
NP_001116105.1 247 GLU ASP 0
NP_001116105.1 292 ARG CYS 0
NP_001116105.1 326 GLN HIS 0
NP_001116105.1 350 THR ALA 0
NP_001116131.1 16 VAL PHE 0
NP_001116131.1 57 GLY SER 0
NP_001116131.1 5 PRO THR 0
NP_001116146.1 182 ILE THR 0
NP_001116146.1 52 GLY VAL 0
NP_001116212.1 145 GLY SER 0
NP_001116212.1 146 PRO GLN 0
NP_001116212.1 160 GLY CYS 0
NP_001116212.1 269 ARG CYS 0
NP_001116212.1 269 ARG HIS 0
NP_001116212.1 548 ARG CYS 0
NP_001116212.1 6 HIS TYR 0
NP_001116214.1 137 SER GLY 0
NP_001116214.1 145 GLY SER 0
NP_001116214.1 152 PRO ALA 0
NP_001116214.1 160 GLY CYS 0
NP_001116214.1 269 ARG HIS 0
NP_001116214.1 299 LYS ARG 0
NP_001116214.1 6 HIS TYR 0
NP_001116224.1 173 ASP GLY 0
NP_001116224.1 26 ILE THR 0
NP_001116224.1 308 LYS THR 0
NP_001116224.1 395 MET VAL 0
NP_001116224.1 7 PHE LEU 0
NP_001116224.1 97 VAL ILE 0
NP_001116236.1 247 ARG SER 0
NP_001116236.1 256 PRO ARG 0
NP_001116236.1 408 SER ASN 0
NP_001116236.1 78 LEU PHE 0
NP_001116306.1 116 MET VAL 0
NP_001116306.1 182 SER ASN 0
NP_001116306.1 23 TYR CYS 0
NP_001116306.1 31 GLU ASP 0
NP_001116306.1 333 GLY ARG 0
NP_001116306.1 378 TRP GLY 0
NP_001116306.1 440 ILE SER 0
NP_001116306.1 48 PHE TYR 0
NP_001116306.1 9 LEU ILE 0
NP_001116537.1 9 THR ILE 0
NP_001116697.1 88 LEU PRO 0
NP_001116801.1 639 CYS PHE 0
NP_001116836.1 281 LEU PHE 0
NP_001116847.1 128 ALA VAL 0
NP_001116849.1 100 GLY SER 0
NP_001116849.1 101 LEU VAL 0
NP_001116849.1 134 MET VAL 0
NP_001116849.1 135 ASN ASP 0
NP_001116849.1 149 ASP ALA 0
NP_001116849.1 56 ALA THR 0
NP_001116849.1 98 ARG GLN 0
NP_001116849.1 98 ARG TRP 0
NP_001116850.1 206 ALA SER 0
NP_001116850.1 299 MET VAL 0
NP_001116850.1 335 ALA SER 0
NP_001116850.1 354 THR ALA 0
NP_001116850.1 371 ARG GLN 0
NP_001116857.1 1459 ASN SER 0
NP_001118228.1 492 SER GLY 0
NP_001118228.1 517 ARG GLN 0
NP_001119584.1 11 GLU GLN 0
NP_001119584.1 312 THR SER 0
NP_001119584.1 47 PRO SER 0
NP_001119585.1 290 ARG HIS 0
NP_001119585.1 47 PRO SER 0
NP_001119585.1 72 PRO ARG 0
NP_001119588.1 141 ARG HIS 0
NP_001119600.1 111 PRO GLN 0
NP_001119600.1 32 GLY ARG 1
NP_001119600.1 34 CYS TYR 1
NP_001119600.1 54 SER ASN 1
NP_001119603.1 43 GLN ARG 0
NP_001120650.1 458 ARG HIS 0
NP_001120650.1 932 PHE SER 0
NP_001120679.1 114 ARG CYS 0
NP_001120679.1 321 GLY ASP 0
NP_001120679.1 42 ILE THR 0
NP_001120679.1 42 ILE VAL 0
NP_001120679.1 43 ALA THR 0
NP_001120679.1 512 VAL MET 0
NP_001120679.1 592 THR MET 0
NP_001120679.1 683 GLU LYS 0
NP_001120679.1 841 TYR CYS 0
NP_001120679.1 862 ASN SER 0
NP_001120680.1 1718 VAL LEU 0
NP_001120680.1 1767 SER ASN 0
NP_001120680.1 1817 HIS ASN 0
NP_001120680.1 1869 GLY TRP 1
NP_001120680.1 1884 THR ALA 0
NP_001120680.1 1900 VAL ALA 0
NP_001120680.1 2000 ARG LYS 0
NP_001120687.1 107 PRO ALA 0
NP_001120687.1 240 GLU GLN 0
NP_001120687.1 36 SER ASN 0
NP_001120838.1 327 VAL ILE 0
NP_001120838.1 383 ILE THR 0
NP_001120915.1 112 VAL PHE 0
NP_001120915.1 123 GLU LYS 0
NP_001120915.1 127 SER LEU 0
NP_001120915.1 180 TRP ARG 0
NP_001120915.1 210 GLY GLU 0
NP_001120915.1 214 VAL ILE 0
NP_001120915.1 219 ASP GLU 0
NP_001120915.1 292 ARG ILE 0
NP_001120915.1 386 ARG TRP 0
NP_001120915.1 388 GLN LEU 0
NP_001120920.1 198 MET VAL 0
NP_001120920.1 214 MET THR 0
NP_001120920.1 373 ASN ASP 0
NP_001120920.1 37 VAL ILE 0
NP_001120920.1 396 ILE VAL 0
NP_001120920.1 401 ARG GLN 0
NP_001120933.1 131 LYS ARG 0
NP_001120933.1 200 VAL MET 0
NP_001120933.1 21 ASP HIS 0
NP_001120933.1 459 GLU ASP 0
NP_001120933.1 490 ARG LYS 0
NP_001120933.1 549 SER CYS 0
NP_001120933.1 709 PRO GLN 0
NP_001120933.1 70 MET THR 0
NP_001120933.1 728 SER GLY 0
NP_001120933.1 72 VAL MET 0
NP_001120933.1 897 THR MET 0
NP_001120963.1 104 THR MET 0
NP_001120963.1 182 THR MET 0
NP_001120963.1 269 PHE LEU 0
NP_001120963.1 26 THR ARG 0
NP_001120963.1 324 SER ARG 0
NP_001120963.1 391 THR MET 0
NP_001120963.1 440 GLN HIS 0
NP_001120963.1 523 ASP ASN 0
NP_001120963.1 544 TYR HIS 0
NP_001120963.1 54 PRO THR 0
NP_001120963.1 693 ARG GLN 0
NP_001120963.1 728 HIS ARG 0
NP_001120963.1 730 SER ASN 0
NP_001120963.1 74 ALA VAL 0
NP_001120972.1 136 VAL ILE 0
NP_001120972.1 316 ILE MET 0
NP_001120972.1 375 ASN SER 0
NP_001120972.1 45 ASN SER 0
NP_001120972.1 554 GLY ARG 0
NP_001120972.1 572 SER ASN 0
NP_001120972.1 906 HIS TYR 0
NP_001120972.1 988 ARG CYS 0
NP_001120973.2 122 ALA THR 0
NP_001120973.2 136 GLU LYS 0
NP_001120973.2 454 GLY VAL 0
NP_001121082.1 114 VAL GLU 0
NP_001121082.1 117 LYS ARG 0
NP_001121082.1 137 VAL ILE 0
NP_001121082.1 201 ARG PRO 0
NP_001121082.1 20 ARG GLN 0
NP_001121082.1 229 VAL ILE 0
NP_001121082.1 333 SER GLY 0
NP_001121082.1 337 ALA THR 0
NP_001121082.1 76 MET THR 0
NP_001121082.1 98 ASN LYS 0
NP_001121093.1 103 ASP GLY 1
NP_001121093.1 161 LYS ASN 1
NP_001121093.1 165 GLU LYS 1
NP_001121093.1 169 ARG PRO 0
NP_001121093.1 180 ALA VAL 0
NP_001121093.1 184 ARG HIS 0
NP_001121093.1 239 ARG TRP 1
NP_001121093.1 252 ILE THR 0
NP_001121093.1 257 LYS ARG 0
NP_001121093.1 262 CYS ARG 0
NP_001121093.1 293 PRO LEU 1
NP_001121093.1 302 GLY ASP 1
NP_001121093.1 319 GLY GLU 0
NP_001121093.1 335 ARG HIS 1
NP_001121093.1 34 ASN SER 1
NP_001121093.1 58 ARG CYS 0
NP_001121093.1 69 ASP GLU 1
NP_001121093.1 89 ALA VAL 0
NP_001121093.1 90 GLY GLU 1
NP_001121113.1 1042 ARG TRP 0
NP_001121113.1 111 ASP GLY 0
NP_001121113.1 1123 MET LYS 0
NP_001121113.1 127 MET LEU 0
NP_001121113.1 135 ARG HIS 0
NP_001121113.1 160 VAL GLY 0
NP_001121113.1 183 ARG CYS 0
NP_001121113.1 207 LYS GLN 1
NP_001121113.1 23 ARG CYS 0
NP_001121113.1 290 CYS SER 1
NP_001121113.1 293 CYS SER 1
NP_001121113.1 304 PRO LEU 0
NP_001121113.1 310 ALA VAL 0
NP_001121113.1 350 THR PRO 1
NP_001121113.1 351 GLU LYS 0
NP_001121113.1 539 ARG TRP 0
NP_001121113.1 552 ARG HIS 0
NP_001121113.1 559 LEU PHE 0
NP_001121113.1 570 GLY VAL 0
NP_001121113.1 590 ALA VAL 0
NP_001121113.1 603 ARG HIS 0
NP_001121113.1 618 ARG CYS 0
NP_001121113.1 690 ASN SER 0
NP_001121113.1 709 ALA SER 0
NP_001121113.1 716 ARG GLN 0
NP_001121113.1 754 ARG TRP 0
NP_001121113.1 799 ILE MET 0
NP_001121113.1 887 ARG HIS 0
NP_001121113.1 889 ARG GLY 0
NP_001121113.1 926 ALA ASP 0
NP_001121113.1 982 ASP GLY 1
NP_001121113.1 988 ARG TRP 0
NP_001121117.1 140 THR ALA 0
NP_001121117.1 89 ILE VAL 0
NP_001121120.1 140 THR ALA 0
NP_001121120.1 360 PRO HIS 0
NP_001121121.1 109 TYR HIS 0
NP_001121121.1 137 VAL LEU 0
NP_001121121.1 153 LEU VAL 0
NP_001121134.1 10 LYS ARG 0
NP_001121134.1 128 VAL MET 0
NP_001121134.1 144 ARG GLN 0
NP_001121134.1 180 ASN ASP 0
NP_001121134.1 241 ALA SER 0
NP_001121134.1 244 ARG CYS 0
NP_001121134.1 409 VAL MET 0
NP_001121134.1 43 ALA SER 0
NP_001121134.1 505 GLY ARG 0
NP_001121134.1 565 THR MET 0
NP_001121134.1 596 GLY ARG 0
NP_001121134.1 617 ARG LEU 0
NP_001121134.1 644 THR MET 0
NP_001121134.1 653 TRP ARG 0
NP_001121134.1 78 ALA THR 0
NP_001121136.1 10 LYS ARG 0
NP_001121136.1 180 ASN ASP 0
NP_001121136.1 227 PRO LEU 0
NP_001121136.1 241 ALA SER 0
NP_001121136.1 25 PHE LEU 0
NP_001121136.1 372 ASP ASN 0
NP_001121136.1 505 GLY ARG 0
NP_001121136.1 546 LYS ARG 0
NP_001121136.1 596 GLY ARG 0
NP_001121136.1 617 ARG LEU 0
NP_001121136.1 644 THR MET 0
NP_001121136.1 76 ALA VAL 0
NP_001121138.1 155 ARG GLN 0
NP_001121138.1 21 LYS ARG 0
NP_001121138.1 238 PRO LEU 0
NP_001121138.1 441 ARG CYS 0
NP_001121138.1 557 LYS ARG 0
NP_001121138.1 576 THR MET 0
NP_001121138.1 607 GLY ARG 0
NP_001121138.1 664 TRP ARG 0
NP_001121138.1 89 ALA THR 0
NP_001121139.1 155 ARG GLN 0
NP_001121139.1 21 LYS ARG 0
NP_001121139.1 36 PHE LEU 0
NP_001121139.1 420 VAL MET 0
NP_001121139.1 441 ARG CYS 0
NP_001121139.1 523 THR SER 0
NP_001121139.1 54 ALA SER 0
NP_001121139.1 557 LYS ARG 0
NP_001121139.1 607 GLY ARG 0
NP_001121139.1 664 TRP ARG 0
NP_001121139.1 701 ARG GLN 0
NP_001121139.1 87 ALA VAL 0
NP_001121143.1 116 HIS TYR 0
NP_001121143.1 122 THR ALA 0
NP_001121143.1 209 MET THR 0
NP_001121143.1 279 SER LEU 0
NP_001121143.1 279 SER PRO 1
NP_001121143.1 392 SER ILE 0
NP_001121143.1 465 LEU SER 0
NP_001121143.1 583 SER PHE 0
NP_001121143.1 603 TYR CYS 0
NP_001121143.1 622 ALA VAL 1
NP_001121143.1 664 SER LEU 0
NP_001121143.1 768 ARG GLY 0
NP_001121143.1 84 GLU LYS 0
NP_001121143.1 86 ARG SER 0
NP_001121143.1 983 PRO ARG 0
NP_001121164.1 359 LYS ARG 0
NP_001121164.1 364 ARG CYS 0
NP_001121164.1 404 ARG GLN 0
NP_001121164.1 460 ARG GLN 0
NP_001121164.1 48 ILE VAL 0
NP_001121164.1 494 SER CYS 0
NP_001121164.1 511 GLN HIS 0
NP_001121164.1 525 VAL PHE 0
NP_001121164.1 556 SER LEU 0
NP_001121164.1 647 VAL LEU 0
NP_001121164.1 660 GLU ASP 0
NP_001121164.1 675 ALA PRO 0
NP_001121167.1 249 TYR ASN 1
NP_001121167.1 285 VAL ALA 0
NP_001121167.1 346 VAL MET 0
NP_001121167.1 448 ALA VAL 0
NP_001121167.1 461 THR ASN 0
NP_001121167.1 462 ASP ASN 0
NP_001121167.1 65 TRP ARG 1
NP_001121167.1 90 SER LEU 1
NP_001121172.1 240 VAL MET 0
NP_001121172.1 247 ARG CYS 0
NP_001121172.1 27 PRO LEU 0
NP_001121172.1 335 VAL ILE 0
NP_001121172.1 365 ASP GLU 0
NP_001121173.1 240 VAL MET 0
NP_001121173.1 247 ARG CYS 0
NP_001121173.1 27 PRO LEU 0
NP_001121173.1 293 HIS GLN 0
NP_001121173.1 308 ALA SER 0
NP_001121173.1 326 VAL ILE 0
NP_001121173.1 400 GLU ASP 0
NP_001121174.1 247 ARG CYS 0
NP_001121174.1 308 ALA SER 0
NP_001121174.1 335 VAL ILE 0
NP_001121174.1 387 GLU LYS 0
NP_001121174.1 400 GLU ASP 0
NP_001121177.1 125 ARG HIS 0
NP_001121177.1 175 GLU LYS 0
NP_001121177.1 293 HIS GLN 0
NP_001121177.1 339 GLY GLU 0
NP_001121177.1 387 GLU LYS 0
NP_001121177.1 393 PRO SER 0
NP_001121177.1 40 HIS ARG 0
NP_001121178.1 240 VAL MET 0
NP_001121178.1 27 PRO LEU 0
NP_001121178.1 335 VAL ILE 0
NP_001121178.1 365 ASP GLU 0
NP_001121178.1 387 GLU LYS 0
NP_001121178.1 393 PRO SER 0
NP_001121178.1 400 GLU ASP 0
NP_001121190.1 1008 ALA THR 0
NP_001121190.1 1070 ARG GLN 0
NP_001121190.1 108 ARG CYS 0
NP_001121190.1 1150 ASN LYS 0
NP_001121190.1 1212 HIS TYR 0
NP_001121190.1 1286 ARG CYS 0
NP_001121190.1 1416 ARG CYS 0
NP_001121190.1 1503 VAL PHE 0
NP_001121190.1 1522 ARG CYS 0
NP_001121190.1 1522 ARG HIS 0
NP_001121190.1 1527 THR SER 0
NP_001121190.1 1552 ALA THR 0
NP_001121190.1 1584 LYS ARG 0
NP_001121190.1 338 LEU PRO 0
NP_001121190.1 376 ARG GLN 0
NP_001121190.1 37 PHE CYS 0
NP_001121190.1 395 GLU LYS 0
NP_001121190.1 429 THR ALA 0
NP_001121190.1 485 GLN GLU 0
NP_001121190.1 488 ALA VAL 0
NP_001121190.1 500 GLY ARG 0
NP_001121190.1 527 ALA THR 0
NP_001121190.1 604 LEU VAL 0
NP_001121190.1 716 ARG GLY 0
NP_001121190.1 785 GLY VAL 0
NP_001121190.1 822 MET THR 0
NP_001121190.1 842 ALA THR 0
NP_001121190.1 862 THR ILE 0
NP_001121190.1 868 PRO THR 0
NP_001121190.1 961 ILE VAL 0
NP_001121190.1 978 ARG LEU 0
NP_001121190.1 98 GLN ARG 0
NP_001121370.1 212 MET ILE 0
NP_001121370.1 757 PRO HIS 0
NP_001121371.1 212 MET ILE 0
NP_001121371.1 266 ILE VAL 0
NP_001121371.1 757 PRO HIS 0
NP_001121371.1 784 THR ILE 0
NP_001121557.1 111 ILE VAL 0
NP_001121557.1 143 ILE THR 1
NP_001121557.1 152 CYS ARG 1
NP_001121557.1 152 CYS TYR 1
NP_001121557.1 166 THR ILE 1
NP_001121557.1 168 ARG CYS 1
NP_001121557.1 168 ARG HIS 1
NP_001121557.1 16 ILE THR 1
NP_001121557.1 181 PRO THR 1
NP_001121557.1 195 MET ARG 1
NP_001121557.1 231 TYR CYS 1
NP_001121557.1 244 HIS ARG 1
NP_001121557.1 24 GLU GLY 1
NP_001121557.1 270 ILE THR 0
NP_001121557.1 274 GLY ARG 1
NP_001121557.1 27 GLY ARG 1
NP_001121557.1 280 PRO LEU 1
NP_001121557.1 285 GLU ALA 1
NP_001121557.1 288 TYR CYS 1
NP_001121557.1 305 ALA GLU 1
NP_001121557.1 4 CYS ARG 0
NP_001121557.1 71 ARG HIS 1
NP_001121557.1 82 MET THR 0
NP_001121640.1 110 GLU ASP 0
NP_001121640.1 563 SER GLY 0
NP_001121645.1 542 SER GLY 0
NP_001121647.1 106 GLN GLU 0
NP_001121647.1 185 PRO SER 0
NP_001121647.1 323 GLN HIS 0
NP_001121647.1 334 VAL MET 0
NP_001121648.1 33 SER THR 0
NP_001121649.1 4 ASN SER 0
NP_001121695.1 716 GLN GLU 0
NP_001121782.1 129 PRO ARG 0
NP_001121782.1 253 VAL GLU 0
NP_001121897.1 15 MET THR 0
NP_001121897.1 226 ILE VAL 0
NP_001121897.1 473 ALA THR 0
NP_001121897.1 503 GLY GLU 0
NP_001122080.1 1240 ARG PRO 0
NP_001122080.1 204 TYR SER 0
NP_001122098.1 249 GLN PRO 0
NP_001122301.1 152 GLY ASP 0
NP_001122301.1 167 ALA VAL 0
NP_001122303.1 108 HIS ARG 0
NP_001122303.1 143 ALA VAL 0
NP_001122303.1 151 VAL ILE 0
NP_001122303.1 152 GLY ASP 0
NP_001122303.1 178 THR PRO 0
NP_001122303.1 242 MET VAL 0
NP_001122306.1 130 HIS TYR 1
NP_001122306.1 137 ARG TRP 1
NP_001122306.1 140 HIS TYR 1
NP_001122306.1 149 PRO LEU 1
NP_001122306.1 151 LYS ASN 1
NP_001122306.1 162 VAL GLU 1
NP_001122306.1 163 TRP ARG 1
NP_001122306.1 166 VAL GLU 1
NP_001122306.1 172 VAL ALA 1
NP_001122306.1 175 TYR CYS 1
NP_001122306.1 181 TRP CYS 1
NP_001122306.1 182 THR PRO 1
NP_001122306.1 187 ILE THR 1
NP_001122306.1 196 SER GLY 0
NP_001122306.1 203 ASP GLY 1
NP_001122306.1 205 ARG GLY 1
NP_001122306.1 209 VAL ASP 1
NP_001122306.1 210 LEU HIS 1
NP_001122306.1 212 TRP ARG 1
NP_001122306.1 216 PRO ALA 1
NP_001122306.1 219 VAL PHE 1
NP_001122306.1 221 GLY CYS 1
NP_001122306.1 224 LEU PRO 1
NP_001122306.1 237 PHE SER 1
NP_001122306.1 239 LEU PRO 1
NP_001122306.1 246 GLY GLU 1
NP_001122306.1 247 ALA THR 1
NP_001122306.1 248 ALA GLU 1
NP_001122306.1 31 LEU PRO 1
NP_001122306.1 32 PHE LEU 1
NP_001122306.1 32 PHE VAL 1
NP_001122306.1 33 CYS TYR 1
NP_001122306.1 35 CYS TYR 1
NP_001122306.1 39 ALA THR 1
NP_001122306.1 43 THR ILE 1
NP_001122306.1 46 LEU ARG 1
NP_001122306.1 51 PHE SER 1
NP_001122306.1 57 ASP TYR 1
NP_001122306.1 60 TYR CYS 1
NP_001122306.1 71 VAL ASP 1
NP_001122306.1 74 GLY ARG 1
NP_001122306.1 83 GLY ARG 1
NP_001122306.1 85 LEU PRO 1
NP_001122306.1 87 LEU PRO 1
NP_001122390.1 443 SER GLY 0
NP_001123291.1 113 ILE THR 0
NP_001123291.1 156 ALA VAL 0
NP_001123291.1 277 VAL ILE 0
NP_001123291.1 82 PHE VAL 0
NP_001123291.1 83 VAL MET 0
NP_001123292.1 385 LYS GLU 0
NP_001123292.1 400 GLU GLN 0
NP_001123292.1 770 TYR PHE 0
NP_001123292.1 870 GLY SER 0
NP_001123292.1 905 LEU PHE 0
NP_001123362.1 15 ASN LYS 0
NP_001123362.1 64 THR ILE 0
NP_001123380.2 227 HIS TYR 0
NP_001123466.1 64 GLY SER 0
NP_001123482.1 73 LEU VAL 0
NP_001123487.1 261 VAL ILE 0
NP_001123500.1 486 ARG CYS 0
NP_001123500.1 607 GLN ARG 0
NP_001123503.1 178 PHE LEU 0
NP_001123561.1 200 ILE ASN 0
NP_001123561.1 208 ASP GLY 0
NP_001123561.1 229 TYR HIS 0
NP_001123561.1 230 GLU LYS 0
NP_001123561.1 248 LEU PRO 0
NP_001123561.1 421 ARG GLN 0
NP_001123561.1 448 ARG CYS 0
NP_001123561.1 448 ARG HIS 0
NP_001123561.1 491 CYS GLY 0
NP_001123561.1 85 ASN SER 0
NP_001123577.1 104 PRO SER 0
NP_001123577.1 347 SER GLY 0
NP_001123577.1 397 ARG CYS 0
NP_001123577.1 529 VAL LEU 0
NP_001123577.1 617 ILE VAL 0
NP_001123577.1 678 ASN SER 0
NP_001123577.1 727 LYS ARG 0
NP_001123578.1 160 GLY ALA 0
NP_001123582.1 228 THR SER 0
NP_001123608.1 137 SER PHE 0
NP_001123608.1 724 PRO ALA 0
NP_001123614.1 205 GLU LYS 0
NP_001123614.1 499 SER ILE 0
NP_001123620.1 160 PHE LEU 0
NP_001123631.1 188 THR ASN 0
NP_001123633.1 165 TYR HIS 0
NP_001123633.1 212 ARG CYS 0
NP_001123633.1 227 CYS ARG 0
NP_001123633.1 318 ARG CYS 0
NP_001123633.1 441 GLU LYS 0
NP_001123633.1 544 ASP GLU 0
NP_001123633.1 596 LYS ASN 0
NP_001123633.1 608 GLU ASP 0
NP_001123633.1 835 GLU LYS 0
NP_001123633.1 870 ILE LEU 0
NP_001123633.1 905 ASN HIS 0
NP_001123633.1 930 SER THR 0
NP_001123633.1 941 ARG TRP 0
NP_001123914.1 12 GLY ASP 1
NP_001123914.1 12 GLY GLU 1
NP_001123914.1 12 GLY VAL 1
NP_001123914.1 13 GLY CYS 1
NP_001123914.1 63 GLU LYS 1
NP_001123920.1 75 THR ASN 0
NP_001124.1 200 ASN ILE 0
NP_001124171.1 171 PRO SER 0
NP_001124183.1 136 GLY ASP 0
NP_001124323.1 104 LEU PHE 0
NP_001124323.1 68 ILE VAL 0
NP_001124323.1 87 THR ILE 0
NP_001124334.1 326 LYS GLU 0
NP_001124339.1 132 ARG GLN 0
NP_001124339.1 207 VAL MET 0
NP_001124339.1 354 ARG CYS 0
NP_001124388.1 232 THR MET 0
NP_001124442.1 235 ALA SER 0
NP_001124442.1 506 VAL ILE 0
NP_001124443.1 235 ALA SER 0
NP_001124443.1 462 VAL ILE 0
NP_001124443.1 504 VAL ILE 0
NP_001124488.1 219 ALA THR 0
NP_001124488.1 370 GLU GLY 0
NP_001124496.1 197 THR MET 0
NP_001124496.1 202 VAL LEU 0
NP_001124496.1 234 ASP ASN 0
NP_001124496.1 31 ARG GLN 0
NP_001124496.1 414 GLY GLU 0
NP_001124496.1 420 ARG CYS 0
NP_001124496.1 481 ARG CYS 0
NP_001124496.1 481 ARG HIS 0
NP_001124496.1 483 ASN SER 0
NP_001124496.1 485 TYR HIS 0
NP_001124496.1 568 SER ASN 0
NP_001124496.1 80 GLN ARG 0
NP_001124497.1 197 THR MET 0
NP_001124497.1 271 ASP ASN 0
NP_001124497.1 31 ARG GLN 0
NP_001124497.1 333 ARG HIS 0
NP_001124497.1 451 GLY GLU 0
NP_001124497.1 491 GLN HIS 0
NP_001124497.1 508 VAL MET 0
NP_001124497.1 520 ASN SER 0
NP_001124497.1 522 TYR HIS 0
NP_001124497.1 80 GLN ARG 0
NP_001127.1 100 GLN ARG 0
NP_001127696.1 577 ASP ALA 0
NP_001127696.1 604 THR ALA 0
NP_001127835.1 236 SER TYR 0
NP_001127835.1 634 ARG GLN 1
NP_001127835.1 636 ARG SER 1
NP_001127835.1 637 SER GLY 1
NP_001127835.1 638 PRO LEU 1
NP_001127835.1 768 TRP SER 0
NP_001127910.1 941 PRO SER 0
NP_001127922.1 407 GLU VAL 0
NP_001127934.1 164 ASN LYS 0
NP_001127934.1 5 ARG THR 0
NP_001128142.1 129 MET ILE 0
NP_001128142.1 152 GLU GLY 0
NP_001128142.1 155 ARG HIS 0
NP_001128142.1 157 ASP TYR 0
NP_001128142.1 40 PRO ALA 0
NP_001128265.1 145 GLU VAL 0
NP_001128265.1 248 ARG PRO 0
NP_001128265.1 276 ARG CYS 0
NP_001128265.1 27 PHE TYR 0
NP_001128265.1 91 LYS ASN 0
NP_001128342.1 222 ARG GLY 0
NP_001128342.1 339 GLY ARG 0
NP_001128342.1 356 PRO LEU 0
NP_001128493.1 66 ARG CYS 0
NP_001128512.1 12 THR MET 0
NP_001128512.1 63 ASP GLY 0
NP_001128530.1 281 ASP ASN 0
NP_001128530.1 65 ILE VAL 0
NP_001128573.1 374 GLU GLY 0
NP_001128618.1 391 ALA THR 0
NP_001128683.1 140 CYS SER 0
NP_001128683.1 178 ARG CYS 0
NP_001128683.1 197 ARG HIS 0
NP_001128683.1 198 ARG TRP 0
NP_001128683.1 294 CYS TYR 0
NP_001128683.1 77 ARG LEU 0
NP_001128715.1 53 TRP ARG 1
NP_001128716.1 41 ALA VAL 0
NP_001129.1 67 ALA THR 0
NP_001129074.1 118 THR ALA 0
NP_001129074.1 164 ASP GLY 0
NP_001129074.1 21 THR ALA 0
NP_001129074.1 289 THR PRO 0
NP_001129074.1 298 PRO LEU 0
NP_001129074.1 305 LEU PHE 0
NP_001129074.1 306 ASN SER 0
NP_001129074.1 363 GLY VAL 0
NP_001129074.1 395 GLY ASP 0
NP_001129074.1 416 THR MET 0
NP_001129074.1 441 GLN ARG 0
NP_001129080.1 557 ILE VAL 0
NP_001129080.1 576 LEU PHE 0
NP_001129080.1 607 VAL ILE 0
NP_001129080.1 695 ASP VAL 0
NP_001129080.1 71 CYS TYR 0
NP_001129080.1 721 SER TRP 0
NP_001129158.1 37 SER PRO 0
NP_001129169.1 110 ARG GLN 0
NP_001129169.1 117 ARG TRP 0
NP_001129169.1 168 GLY ARG 0
NP_001129169.1 194 GLU ASP 0
NP_001129169.1 21 THR ILE 0
NP_001129169.1 250 ARG CYS 0
NP_001129169.1 77 ARG CYS 0
NP_001129179.1 242 ARG GLY 0
NP_001129217.1 117 GLU GLN 0
NP_001129217.1 170 GLU LYS 0
NP_001129217.1 271 HIS ARG 0
NP_001129217.1 94 ILE VAL 0
NP_001129245.1 468 ALA THR 0
NP_001129386.1 837 CYS SER 0
NP_001129396.1 1032 THR MET 0
NP_001129396.1 1256 GLN LYS 0
NP_001129396.1 142 SER PHE 0
NP_001129396.1 912 SER THR 0
NP_001129396.1 964 LYS ASN 0
NP_001129467.1 266 LEU PHE 0
NP_001129467.1 332 GLY ASP 0
NP_001129579.1 127 ILE MET 0
NP_001129579.1 247 SER ARG 0
NP_001129579.1 72 ALA GLY 0
NP_001129579.1 77 GLN LYS 0
NP_001129580.1 167 THR ILE 0
NP_001129586.1 188 VAL ILE 0
NP_001129586.1 193 VAL ILE 0
NP_001129586.1 241 ASP GLY 0
NP_001129586.1 259 GLY ARG 0
NP_001129586.1 272 SER PHE 0
NP_001129586.1 367 THR MET 0
NP_001129586.1 383 ARG LYS 0
NP_001129586.1 398 SER ARG 0
NP_001129586.1 46 ASN SER 0
NP_001129586.1 502 ALA VAL 0
NP_001129586.1 596 ARG CYS 0
NP_001129586.1 606 ARG GLN 0
NP_001129650.1 148 PRO SER 0
NP_001129650.1 396 LYS ARG 0
NP_001129650.1 64 MET ILE 0
NP_001129651.1 205 THR SER 0
NP_001129651.1 69 GLY ASP 0
NP_001129944.1 101 LYS ARG 0
NP_001129944.1 11 THR ILE 0
NP_001129944.1 129 ALA GLY 0
NP_001129954.1 41 PRO ALA 0
NP_001129973.1 266 ASN SER 0
NP_001129973.1 329 VAL ALA 0
NP_001129973.1 584 MET LEU 0
NP_001129973.1 658 VAL ILE 0
NP_001129980.1 134 SER ARG 0
NP_001130008.2 387 ARG CYS 0
NP_001130008.2 392 ARG GLN 0
NP_001130034.1 561 LEU SER 0
NP_001130038.2 152 ILE LEU 0
NP_001130038.2 273 GLU LYS 0
NP_001130038.2 423 HIS PRO 0
NP_001131.3 239 VAL MET 0
NP_001131.3 461 ALA PRO 0
NP_001131.3 560 THR MET 0
NP_001131.3 90 ASP HIS 0
NP_001131024.1 275 GLN ARG 0
NP_001131024.1 418 ASN SER 0
NP_001131024.1 609 GLU LYS 0
NP_001131024.1 633 LYS GLU 0
NP_001131141.1 1035 ARG GLN 0
NP_001131141.1 23 ASP ASN 0
NP_001131141.1 5 GLU ASP 0
NP_001131141.1 683 ILE VAL 0
NP_001131143.1 66 HIS ARG 0
NP_001135419.1 592 GLU LYS 0
NP_001135446.1 1043 ARG HIS 0
NP_001135446.1 1051 GLN LYS 0
NP_001135446.1 1072 ALA THR 0
NP_001135446.1 1121 THR SER 0
NP_001135446.1 1124 PRO LEU 0
NP_001135446.1 1158 VAL MET 0
NP_001135446.1 244 ALA THR 0
NP_001135446.1 289 ARG GLN 0
NP_001135446.1 301 TRP ARG 0
NP_001135446.1 365 ARG TRP 0
NP_001135446.1 410 ARG GLN 0
NP_001135446.1 432 LEU VAL 0
NP_001135446.1 49 GLY SER 0
NP_001135446.1 53 VAL MET 0
NP_001135446.1 540 ARG HIS 0
NP_001135446.1 693 VAL ALA 0
NP_001135446.1 707 VAL LEU 0
NP_001135770.1 141 ALA VAL 0
NP_001135770.1 154 LYS GLU 0
NP_001135770.1 171 VAL LEU 0
NP_001135770.1 185 THR ILE 0
NP_001135770.1 219 ALA VAL 0
NP_001135770.1 237 ARG CYS 0
NP_001135770.1 317 MET LEU 0
NP_001135770.1 342 ALA VAL 0
NP_001135770.1 77 ARG GLN 0
NP_001135770.1 89 GLY ARG 0
NP_001135773.1 160 ALA GLY 0
NP_001135773.1 180 ASP ASN 0
NP_001135773.1 356 LEU VAL 0
NP_001135773.1 36 PRO LEU 0
NP_001135773.1 42 CYS TYR 0
NP_001135773.1 640 PRO SER 0
NP_001135773.1 797 ASN LYS 0
NP_001135773.1 825 LEU ILE 0
NP_001135773.1 894 ARG HIS 0
NP_001135778.1 22 ASP HIS 0
NP_001135778.1 56 LEU PRO 0
NP_001135821.1 71 LEU PRO 0
NP_001135821.1 93 VAL MET 0
NP_001135917.1 63 THR ILE 0
NP_001135918.1 1048 VAL MET 0
NP_001135918.1 1264 VAL ALA 0
NP_001135918.1 1318 VAL MET 0
NP_001135918.1 1360 ARG TRP 0
NP_001135918.1 1382 SER LEU 0
NP_001135918.1 1503 ALA VAL 0
NP_001135918.1 1517 ARG CYS 0
NP_001135918.1 1806 GLN ARG 0
NP_001135918.1 199 TYR PHE 0
NP_001135918.1 265 VAL ILE 0
NP_001135918.1 366 ASP ASN 0
NP_001135918.1 483 THR MET 0
NP_001135918.1 514 GLY SER 0
NP_001135918.1 527 ALA THR 0
NP_001135918.1 528 ASN HIS 0
NP_001135918.1 798 SER LEU 0
NP_001135918.1 809 ARG LEU 0
NP_001135918.1 859 THR ILE 0
NP_001135918.1 873 ARG GLN 0
NP_001136.1 119 ARG GLY 0
NP_001136.1 136 PRO LEU 1
NP_001136.1 138 HIS ARG 1
NP_001136.1 145 ARG HIS 1
NP_001136.1 20 PRO SER 1
NP_001136.1 36 GLN LEU 1
NP_001136.1 41 LYS GLU 1
NP_001136.1 41 LYS ILE 1
NP_001136.1 63 CYS TRP 1
NP_001136028.1 321 ASN LYS 0
NP_001136028.1 333 ARG HIS 0
NP_001136028.1 349 GLN LYS 0
NP_001136028.1 485 ALA VAL 0
NP_001136028.1 558 ASP HIS 0
NP_001136028.1 596 LEU ILE 0
NP_001136028.1 664 ALA ASP 0
NP_001136043.1 253 GLU GLY 0
NP_001136045.1 105 ARG TRP 0
NP_001136045.1 180 THR MET 0
NP_001136045.1 203 ARG CYS 0
NP_001136045.1 296 HIS ARG 0
NP_001136045.1 394 THR MET 0
NP_001136045.1 448 GLN ARG 0
NP_001136045.1 487 GLU GLN 0
NP_001136047.1 260 ALA THR 0
NP_001136047.1 271 HIS ARG 0
NP_001136047.1 387 ARG TRP 0
NP_001136047.1 423 GLN ARG 0
NP_001136089.1 174 LEU VAL 0
NP_001136089.1 276 ARG CYS 0
NP_001136089.1 316 VAL MET 0
NP_001136089.1 321 THR PRO 0
NP_001136089.1 325 VAL LEU 0
NP_001136089.1 408 ARG GLN 0
NP_001136089.1 527 MET ILE 0
NP_001136089.1 571 LYS ASN 0
NP_001136089.1 58 SER LEU 0
NP_001136089.1 591 ALA THR 0
NP_001136089.1 73 ARG CYS 0
NP_001136092.1 123 ALA PRO 0
NP_001136092.1 152 LEU MET 0
NP_001136092.1 30 GLY ARG 0
NP_001136092.1 31 GLY SER 0
NP_001136092.1 58 SER LEU 0
NP_001136092.1 73 ARG CYS 0
NP_001136092.1 80 CYS TYR 0
NP_001136221.1 539 ASN TYR 0
NP_001136221.1 767 SER ARG 0
NP_001136250.1 35 ARG GLY 0
NP_001136326.1 298 SER ASN 0
NP_001136401.1 104 ARG PRO 0
NP_001136401.1 119 SER ARG 0
NP_001136401.1 131 LEU VAL 0
NP_001136401.1 181 PRO LEU 0
NP_001136401.1 204 ARG CYS 0
NP_001136401.1 227 GLU LYS 0
NP_001136401.1 245 GLU LYS 0
NP_001136401.1 274 ALA THR 0
NP_001136401.1 2 ALA THR 0
NP_001136401.1 33 ARG GLN 0
NP_001136401.1 340 LEU PHE 0
NP_001136401.1 346 SER ASN 0
NP_001136401.1 363 ARG GLN 0
NP_001136401.1 369 CYS PHE 0
NP_001136401.1 386 ARG GLN 0
NP_001136401.1 514 ARG TRP 0
NP_001136401.1 608 PRO LEU 0
NP_001136401.1 610 THR ILE 0
NP_001136401.1 62 GLN HIS 0
NP_001136405.1 217 PRO LEU 0
NP_001136405.1 263 GLU LYS 0
NP_001136405.1 264 ARG CYS 0
NP_001136405.1 281 GLU LYS 0
NP_001136405.1 297 ASP HIS 0
NP_001136405.1 318 ASP ASN 0
NP_001136405.1 382 SER ASN 0
NP_001136405.1 405 CYS PHE 0
NP_001136405.1 415 SER PHE 0
NP_001136405.1 422 ARG GLN 0
NP_001136405.1 513 GLU VAL 0
NP_001136405.1 546 ARG GLN 0
NP_001136405.1 570 ARG GLN 0
NP_001136405.1 644 PRO LEU 0
NP_001136405.1 646 THR ILE 0
NP_001136406.1 104 ARG PRO 0
NP_001136406.1 131 LEU VAL 0
NP_001136406.1 181 PRO LEU 0
NP_001136406.1 186 VAL ILE 0
NP_001136406.1 204 ARG CYS 0
NP_001136406.1 227 GLU LYS 0
NP_001136406.1 261 ASP HIS 0
NP_001136406.1 286 ALA GLU 0
NP_001136406.1 33 ARG GLN 0
NP_001136406.1 340 LEU PHE 0
NP_001136406.1 346 SER ASN 0
NP_001136406.1 369 CYS PHE 0
NP_001136406.1 379 SER PHE 0
NP_001136406.1 443 ARG GLN 0
NP_001136406.1 477 GLU VAL 0
NP_001136406.1 510 ARG GLN 0
NP_001136406.1 514 ARG TRP 0
NP_001136406.1 59 GLU LYS 0
NP_001136406.1 610 THR ILE 0
NP_001136406.1 62 GLN HIS 0
NP_001137157.1 344 HIS GLN 0
NP_001137157.1 499 GLY ARG 0
NP_001137160.1 361 ASN SER 0
NP_001137160.1 473 LEU VAL 0
NP_001137160.1 614 ASP GLY 0
NP_001137160.1 747 ASN SER 0
NP_001137160.1 98 ARG LYS 0
NP_001137236.1 183 LYS ARG 0
NP_001137429.1 21 VAL MET 0
NP_001137431.1 36 LEU PHE 0
NP_001137435.1 141 VAL MET 0
NP_001137435.1 582 GLY ARG 0
NP_001137435.1 777 VAL MET 0
NP_001137435.1 799 ILE VAL 0
NP_001137435.1 856 HIS GLN 0
NP_001137435.1 953 LEU VAL 0
NP_001137435.1 990 ALA VAL 0
NP_001137442.1 197 ALA PRO 0
NP_001137854.1 211 GLN ARG 0
NP_001137854.1 742 ALA VAL 0
NP_001137854.1 809 PRO HIS 0
NP_001138346.1 90 CYS GLY 0
NP_001138353.1 125 VAL ALA 0
NP_001138353.1 134 ASN HIS 0
NP_001138353.1 220 GLU LYS 0
NP_001138353.1 38 PRO LEU 0
NP_001138353.1 464 SER ASN 0
NP_001138353.1 504 HIS ARG 0
NP_001138353.1 523 CYS ARG 0
NP_001138353.1 571 THR ILE 0
NP_001138353.1 640 ASN SER 0
NP_001138353.1 660 VAL ILE 0
NP_001138353.1 739 SER PHE 0
NP_001138353.1 746 PRO SER 0
NP_001138388.1 12 VAL MET 0
NP_001138388.1 8 ILE SER 0
NP_001138390.1 215 ARG GLN 0
NP_001138390.1 613 ASN SER 0
NP_001138392.1 66 CYS PHE 0
NP_001138422.1 1092 PRO LEU 0
NP_001138462.1 366 THR ASN 0
NP_001138462.1 810 ALA PRO 0
NP_001138492.1 13 ALA ASP 0
NP_001138529.1 91 ARG HIS 0
NP_001138552.2 311 MET LEU 0
NP_001138590.1 20 ARG GLN 0
NP_001138593.1 137 GLU ASP 0
NP_001138604.1 90 SER PHE 0
NP_001138604.1 91 ARG GLN 0
NP_001138724.1 204 PRO LEU 0
NP_001138724.1 222 ARG HIS 0
NP_001138724.1 299 ASP ASN 0
NP_001138724.1 343 GLN ARG 1
NP_001138724.1 414 TYR ASP 1
NP_001138724.1 53 VAL MET 0
NP_001138728.1 109 GLU LYS 0
NP_001138728.1 304 ALA THR 0
NP_001138728.1 59 ARG GLN 0
NP_001138729.1 170 GLY SER 0
NP_001138729.1 182 HIS ASN 0
NP_001138729.1 266 HIS ARG 0
NP_001138729.1 267 ARG CYS 0
NP_001138729.1 304 ALA THR 0
NP_001138729.1 332 GLU LYS 0
NP_001138729.1 59 ARG GLN 0
NP_001138730.1 170 GLY SER 0
NP_001138730.1 182 HIS ASN 0
NP_001138730.1 267 ARG CYS 0
NP_001138730.1 59 ARG GLN 0
NP_001138730.1 78 LYS ARG 0
NP_001138738.1 223 VAL ILE 0
NP_001138738.1 227 ILE VAL 0
NP_001138738.1 237 GLY ARG 0
NP_001138738.1 339 PRO SER 0
NP_001138749.1 142 PRO ARG 0
NP_001138775.1 689 GLN GLU 0
NP_001138782.1 78 VAL ILE 0
NP_001138782.1 93 ALA PRO 0
NP_001138787.1 8 GLU LYS 0
NP_001138829.1 1156 MET LEU 0
NP_001138829.1 12 VAL GLU 0
NP_001138866.1 126 ARG CYS 0
NP_001138866.1 126 ARG HIS 0
NP_001138866.1 250 TYR CYS 0
NP_001138866.1 279 THR ARG 0
NP_001138866.1 311 ARG TRP 0
NP_001138867.1 126 ARG CYS 0
NP_001138867.1 126 ARG HIS 0
NP_001138867.1 196 GLY VAL 0
NP_001138867.1 210 VAL MET 0
NP_001138867.1 402 THR ILE 0
NP_001138886.1 104 ALA GLY 0
NP_001138886.1 28 SER ALA 0
NP_001138886.1 80 LEU PHE 0
NP_001138886.1 89 SER CYS 0
NP_001138887.1 236 ASN SER 0
NP_001138887.1 325 GLU LYS 0
NP_001138887.1 449 GLU ASP 0
NP_001138946.1 104 ASP GLU 0
NP_001138946.1 199 ALA VAL 0
NP_001139003.1 55 ALA THR 0
NP_001139188.1 404 THR MET 0
NP_001139270.1 104 CYS PHE 0
NP_001139288.1 163 ARG CYS 0
NP_001139317.1 1174 MET ILE 0
NP_001139317.1 1329 ARG HIS 0
NP_001139317.1 1437 GLY GLU 0
NP_001139317.1 1439 GLN ARG 0
NP_001139317.1 1463 ARG HIS 0
NP_001139317.1 1479 LEU PHE 0
NP_001139317.1 486 ARG GLN 0
NP_001139317.1 699 SER ASN 0
NP_001139317.1 886 ARG HIS 0
NP_001139317.1 991 SER ASN 0
NP_001139319.1 19 SER ALA 0
NP_001139319.1 254 ILE MET 0
NP_001139319.1 293 LEU VAL 0
NP_001139319.1 335 ASN ASP 0
NP_001139319.1 391 LEU PRO 0
NP_001139319.1 451 VAL MET 0
NP_001139319.1 575 HIS ARG 0
NP_001139319.1 585 ILE LEU 0
NP_001139319.1 60 HIS ARG 0
NP_001139319.1 640 SER PRO 0
NP_001139319.1 789 ILE THR 0
NP_001139319.1 83 ALA THR 0
NP_001139320.1 193 ARG GLY 0
NP_001139320.1 254 ILE MET 0
NP_001139320.1 288 SER GLY 0
NP_001139320.1 296 PRO LEU 0
NP_001139320.1 335 ASN ASP 0
NP_001139320.1 451 VAL MET 0
NP_001139320.1 585 ILE LEU 0
NP_001139320.1 60 HIS ARG 0
NP_001139320.1 629 THR ALA 0
NP_001139320.1 640 SER PRO 0
NP_001139320.1 789 ILE THR 0
NP_001139322.1 19 SER ALA 0
NP_001139322.1 202 ARG GLY 0
NP_001139322.1 297 SER GLY 0
NP_001139322.1 302 LEU VAL 0
NP_001139322.1 344 ASN ASP 0
NP_001139322.1 400 LEU PRO 0
NP_001139322.1 45 ASP GLY 0
NP_001139322.1 460 VAL MET 0
NP_001139322.1 584 HIS ARG 0
NP_001139322.1 594 ILE LEU 0
NP_001139322.1 638 THR ALA 0
NP_001139322.1 798 ILE THR 0
NP_001139323.1 19 SER ALA 0
NP_001139323.1 288 SER GLY 0
NP_001139323.1 293 LEU VAL 0
NP_001139323.1 35 GLU GLN 0
NP_001139323.1 451 VAL MET 0
NP_001139323.1 571 ASN HIS 0
NP_001139323.1 575 HIS ARG 0
NP_001139323.1 585 ILE LEU 0
NP_001139323.1 629 THR ALA 0
NP_001139323.1 789 ILE THR 0
NP_001139323.1 83 ALA THR 0
NP_001139327.1 183 ALA VAL 0
NP_001139327.1 197 THR MET 0
NP_001139327.1 289 PRO ARG 0
NP_001139327.1 500 LYS ASN 0
NP_001139327.1 505 ARG TRP 0
NP_001139327.1 55 VAL MET 0
NP_001139345.1 100 LEU PHE 0
NP_001139345.1 106 ARG CYS 0
NP_001139511.1 212 ARG GLN 0
NP_001139511.1 245 ALA SER 0
NP_001139511.1 56 ALA THR 0
NP_001139511.1 95 LYS GLU 0
NP_001139630.1 116 GLY ARG 0
NP_001139630.1 163 GLY GLU 0
NP_001139630.1 187 PRO ARG 0
NP_001139630.1 187 PRO SER 0
NP_001139630.1 309 ILE MET 0
NP_001139630.1 355 ARG GLN 0
NP_001139630.1 421 ASP GLU 0
NP_001139630.1 429 ARG GLN 0
NP_001139630.1 484 HIS TYR 0
NP_001139630.1 507 ARG GLN 0
NP_001139630.1 567 VAL ILE 0
NP_001139630.1 572 ARG TRP 0
NP_001139630.1 582 ALA THR 0
NP_001139686.1 176 GLY ARG 0
NP_001139686.1 267 MET ILE 0
NP_001139686.1 436 MET VAL 0
NP_001139686.1 546 GLU LYS 0
NP_001139686.1 594 ILE VAL 0
NP_001139808.1 147 ALA VAL 0
NP_001139808.1 206 PHE LEU 0
NP_001139813.1 117 ARG CYS 0
NP_001139813.1 348 THR ASN 0
NP_001140155.1 30 GLY ALA 0
NP_001142.2 101 GLY ALA 0
NP_001142.2 114 ALA PRO 1
NP_001142.2 164 ILE VAL 0
NP_001142.2 289 VAL MET 1
NP_001142.2 48 GLU GLN 0
NP_001142.2 90 ALA ASP 1
NP_001149.2 401 GLN LYS 0
NP_001149946.1 140 MET VAL 0
NP_001152980.1 16 ALA VAL 0
NP_001152980.1 284 ALA VAL 0
NP_001152980.1 33 HIS TYR 0
NP_001152980.1 5 ALA THR 0
NP_001153048.1 104 GLU GLN 0
NP_001153048.1 107 LEU ARG 0
NP_001153048.1 173 VAL ILE 0
NP_001153048.1 240 ARG TRP 0
NP_001153048.1 276 VAL MET 0
NP_001153048.1 33 PRO LEU 0
NP_001153048.1 392 ARG CYS 0
NP_001153048.1 393 ALA THR 0
NP_001153048.1 414 GLY ARG 0
NP_001153048.1 436 ILE VAL 0
NP_001153048.1 44 LYS GLU 0
NP_001153048.1 461 PRO HIS 0
NP_001153048.1 535 ARG GLN 0
NP_001153048.1 540 VAL MET 0
NP_001153048.1 646 ARG SER 0
NP_001153048.1 656 ARG GLN 0
NP_001153048.1 722 THR ALA 0
NP_001153173.1 166 GLY ARG 0
NP_001153173.1 98 ALA THR 0
NP_001153633.1 1037 GLY VAL 0
NP_001153633.1 1139 ARG GLN 0
NP_001153633.1 1139 ARG TRP 0
NP_001153633.1 1206 ALA ASP 0
NP_001153633.1 1333 LEU PHE 0
NP_001153633.1 1369 ASP GLY 0
NP_001153633.1 1605 ASN ASP 0
NP_001153633.1 1685 ARG TRP 0
NP_001153633.1 1782 ILE THR 0
NP_001153633.1 1843 ARG TRP 0
NP_001153633.1 1865 ARG HIS 0
NP_001153633.1 1897 VAL LEU 0
NP_001153633.1 1934 LEU ARG 0
NP_001153633.1 1937 ARG GLN 0
NP_001153633.1 340 ARG LEU 0
NP_001153633.1 351 GLY SER 0
NP_001153633.1 461 LEU VAL 0
NP_001153633.1 481 ARG GLN 0
NP_001153633.1 523 ARG HIS 0
NP_001153633.1 524 SER TYR 0
NP_001153633.1 533 ARG HIS 0
NP_001153633.1 558 HIS ARG 0
NP_001153633.1 572 ALA VAL 0
NP_001153633.1 618 LEU PHE 0
NP_001153633.1 647 ALA ASP 0
NP_001153633.1 656 PRO LEU 0
NP_001153633.1 746 GLU LYS 0
NP_001153633.1 85 PRO THR 0
NP_001153633.1 902 THR ALA 0
NP_001154817.1 215 PRO SER 0
NP_001154817.1 281 ALA THR 0
NP_001154817.1 427 VAL MET 0
NP_001154817.1 499 GLU LYS 0
NP_001154817.1 504 VAL ILE 0
NP_001154817.1 539 ASN LYS 0
NP_001154817.1 579 VAL MET 0
NP_001154817.1 594 THR MET 0
NP_001154818.1 128 GLY ARG 0
NP_001154818.1 203 PRO SER 0
NP_001154818.1 258 GLY ARG 0
NP_001154818.1 453 VAL ILE 0
NP_001154818.1 485 ALA VAL 0
NP_001154818.1 488 GLU LYS 0
NP_001154818.1 493 VAL ILE 0
NP_001154818.1 503 GLN PRO 0
NP_001154818.1 528 ASN LYS 0
NP_001154818.1 568 VAL MET 0
NP_001154818.1 605 ARG GLN 0
NP_001154819.1 127 GLY ASP 0
NP_001154819.1 152 SER LEU 0
NP_001154819.1 178 GLY ARG 0
NP_001154819.1 189 ALA THR 0
NP_001154819.1 408 GLU LYS 0
NP_001154819.1 547 ARG CYS 0
NP_001155003.1 142 PRO LEU 0
NP_001155003.1 148 VAL ILE 0
NP_001155003.1 155 ARG GLN 0
NP_001155003.1 161 ARG GLY 0
NP_001155003.1 183 LEU VAL 0
NP_001155003.1 226 VAL ILE 0
NP_001155003.1 323 GLY SER 0
NP_001155003.1 380 ARG HIS 0
NP_001155003.1 64 ASP GLY 0
NP_001155003.1 75 SER GLY 0
NP_001155003.1 80 SER TRP 0
NP_001155047.1 5 ARG PRO 0
NP_001155220.1 113 VAL MET 0
NP_001155220.1 168 ARG CYS 0
NP_001155220.1 59 ALA THR 0
NP_001155220.1 65 ARG TRP 0
NP_001155238.1 215 GLU ASP 0
NP_001155238.1 257 ARG TRP 0
NP_001155238.1 301 ARG GLN 0
NP_001155238.1 306 ARG HIS 0
NP_001155238.1 40 VAL ILE 0
NP_001155238.1 66 LYS GLU 0
NP_001155280.1 443 GLY ARG 0
NP_001155280.1 724 VAL ILE 0
NP_001155291.1 1004 THR ALA 0
NP_001155291.1 1035 THR ALA 0
NP_001155291.1 135 VAL ILE 0
NP_001155291.1 264 MET VAL 0
NP_001155291.1 318 SER LEU 0
NP_001155291.1 429 ARG TRP 0
NP_001155291.1 683 SER THR 0
NP_001155291.1 688 ARG GLN 0
NP_001155291.1 700 ARG SER 0
NP_001155291.1 982 ALA SER 0
NP_001155899.1 397 PRO SER 0
NP_001155899.1 638 ARG CYS 0
NP_001155899.1 681 HIS TYR 0
NP_001155899.1 711 ASN SER 0
NP_001155899.1 834 ARG GLN 0
NP_001155899.1 834 ARG TRP 0
NP_001155899.1 848 THR SER 0
NP_001155969.1 111 SER THR 0
NP_001155969.1 196 PRO LEU 0
NP_001155969.1 272 MET THR 0
NP_001155969.1 307 TRP CYS 0
NP_001155969.1 37 VAL ALA 0
NP_001155969.1 42 PHE CYS 0
NP_001155969.1 44 CYS TYR 0
NP_001155969.1 4 VAL ILE 0
NP_001155969.1 86 ASP ASN 0
NP_001155970.1 111 SER THR 0
NP_001155970.1 196 PRO LEU 0
NP_001155970.1 272 MET THR 0
NP_001155970.1 307 TRP CYS 0
NP_001155970.1 37 VAL ALA 0
NP_001155970.1 42 PHE CYS 0
NP_001155970.1 44 CYS TYR 0
NP_001155970.1 4 VAL ILE 0
NP_001155970.1 86 ASP ASN 0
NP_001156.1 207 ALA SER 0
NP_001156.1 401 ARG LYS 0
NP_001156907.1 151 ILE MET 0
NP_001156907.1 266 GLU GLN 0
NP_001156907.1 425 THR MET 0
NP_001156907.1 471 MET ILE 0
NP_001156907.1 66 ARG LEU 0
NP_001156907.1 692 ARG CYS 0
NP_001157.1 506 ALA VAL 0
NP_001157101.1 647 ARG GLY 0
NP_001157394.1 356 MET ILE 0
NP_001157394.1 592 ARG GLN 0
NP_001157742.1 258 GLU ALA 0
NP_001157742.1 79 ALA VAL 0
NP_001157749.1 150 GLY ARG 1
NP_001157749.1 166 ARG HIS 0
NP_001157749.1 191 PRO LEU 1
NP_001157749.1 235 VAL LEU 0
NP_001157749.1 28 ARG HIS 1
NP_001157749.1 300 ARG HIS 1
NP_001157749.1 301 HIS PRO 1
NP_001157749.1 339 GLY CYS 1
NP_001157749.1 367 ALA THR 1
NP_001157749.1 50 GLY ARG 1
NP_001157749.1 85 LEU PRO 1
NP_001157749.1 88 GLY ASP 1
NP_001157750.1 198 ASN ILE 0
NP_001157750.1 235 VAL LEU 0
NP_001157750.1 451 GLU ALA 0
NP_001157750.1 81 SER PHE 0
NP_001157751.1 356 GLU ALA 0
NP_001157751.1 8 SER PHE 0
NP_001157752.1 166 ARG HIS 0
NP_001157752.1 198 ASN ILE 0
NP_001157752.1 429 GLU ALA 0
NP_001157915.1 1566 THR ARG 0
NP_001157915.1 1609 ASP GLU 0
NP_001157915.1 1777 ARG LYS 0
NP_001157915.1 192 ASN ILE 0
NP_001157915.1 702 ASP ASN 0
NP_001157956.1 122 ALA GLY 0
NP_001157956.1 183 LEU GLN 0
NP_001157956.1 69 ARG LEU 0
NP_001158091.1 147 ALA GLY 0
NP_001158091.1 172 THR ALA 0
NP_001158091.1 222 GLY SER 0
NP_001158091.1 278 GLN ARG 0
NP_001158116.1 219 ARG TRP 0
NP_001158116.1 50 LEU VAL 0
NP_001158116.1 9 ASN THR 0
NP_001158145.1 105 ARG CYS 0
NP_001158145.1 45 SER LEU 0
NP_001158145.1 52 ARG GLN 0
NP_001158145.1 99 ALA VAL 0
NP_001158147.1 123 ALA THR 0
NP_001158147.1 241 ASN SER 0
NP_001158147.1 269 ASN SER 0
NP_001158147.1 290 GLY ALA 0
NP_001158147.1 340 ASN SER 0
NP_001158147.1 349 ARG CYS 0
NP_001158147.1 63 SER ASN 0
NP_001158160.1 14 SER PHE 0
NP_001158160.1 28 THR MET 0
NP_001158160.1 6 TRP ARG 0
NP_001158162.1 234 PRO LEU 0
NP_001158167.1 108 ASN SER 0
NP_001158167.1 231 PHE ILE 0
NP_001158184.1 14 ARG CYS 0
NP_001158184.1 168 ARG THR 0
NP_001158184.1 211 GLU LYS 0
NP_001158184.1 220 VAL MET 0
NP_001158184.1 300 MET VAL 0
NP_001158184.1 366 PRO LEU 0
NP_001158184.1 50 VAL LEU 0
NP_001158184.1 72 THR ALA 0
NP_001158184.1 95 VAL MET 0
NP_001158188.1 105 ALA SER 0
NP_001158188.1 171 ASN SER 0
NP_001158188.1 277 ALA VAL 0
NP_001158188.1 325 ASN TYR 0
NP_001158188.1 326 ARG GLY 0
NP_001158188.1 502 ARG HIS 0
NP_001158188.1 508 ASN SER 0
NP_001158188.1 540 GLY ARG 0
NP_001158188.1 542 VAL MET 0
NP_001158188.1 554 ARG CYS 0
NP_001158188.1 565 LEU VAL 0
NP_001158188.1 65 VAL MET 0
NP_001158188.1 674 ILE MET 0
NP_001158188.1 686 VAL ASP 0
NP_001158192.1 105 THR ILE 0
NP_001158192.1 111 GLY ARG 0
NP_001158192.1 79 ARG LYS 0
NP_001158193.1 224 ALA ASP 0
NP_001158203.1 145 PRO LEU 0
NP_001158884.1 489 THR ILE 0
NP_001158884.1 506 MET VAL 0
NP_001158884.1 578 ARG LYS 0
NP_001158884.1 901 ALA THR 0
NP_001159417.1 15 GLY GLU 0
NP_001159432.1 100 ARG GLY 0
NP_001159432.1 129 LEU ARG 0
NP_001159432.1 182 VAL ALA 0
NP_001159432.1 205 ARG GLY 0
NP_001159432.1 254 CYS PHE 0
NP_001159432.1 282 ALA ASP 0
NP_001159432.1 304 ALA THR 0
NP_001159432.1 31 GLN HIS 0
NP_001159432.1 321 ARG PRO 0
NP_001159432.1 33 PRO ALA 0
NP_001159432.1 369 LEU MET 0
NP_001159432.1 443 ASP ASN 0
NP_001159434.1 186 HIS GLN 0
NP_001159434.1 263 GLY ASP 0
NP_001159434.1 295 ALA VAL 0
NP_001159434.1 396 ASP ASN 0
NP_001159434.1 501 ALA THR 0
NP_001159434.1 582 GLU VAL 0
NP_001159434.1 744 LYS ARG 0
NP_001159434.1 75 TYR CYS 0
NP_001159434.1 94 LEU HIS 0
NP_001159435.1 103 SER GLY 1
NP_001159435.1 1067 ALA THR 0
NP_001159435.1 1124 PHE CYS 0
NP_001159435.1 1204 TRP ARG 1
NP_001159435.1 1238 GLU ASP 0
NP_001159435.1 1355 LEU PRO 1
NP_001159435.1 1366 VAL ILE 0
NP_001159435.1 1390 VAL MET 1
NP_001159435.1 1404 GLU LYS 0
NP_001159435.1 145 MET THR 1
NP_001159435.1 1566 SER ASN 0
NP_001159435.1 1648 ARG HIS 1
NP_001159435.1 1661 PHE SER 1
NP_001159435.1 1668 PRO ALA 1
NP_001159435.1 1685 ALA ASP 1
NP_001159435.1 1685 ALA VAL 1
NP_001159435.1 1780 MET THR 1
NP_001159435.1 1781 TYR CYS 1
NP_001159435.1 1808 PHE LEU 1
NP_001159435.1 1812 TRP GLY 1
NP_001159435.1 1831 PHE SER 1
NP_001159435.1 1852 MET THR 1
NP_001159435.1 1866 ASP TYR 1
NP_001159435.1 1881 GLU ASP 1
NP_001159435.1 188 ASP VAL 1
NP_001159435.1 1909 THR ILE 1
NP_001159435.1 1924 ARG CYS 0
NP_001159435.1 1928 ARG GLY 0
NP_001159435.1 1984 PRO HIS 0
NP_001159435.1 199 THR ARG 1
NP_001159435.1 226 THR MET 1
NP_001159435.1 227 ILE SER 1
NP_001159435.1 245 LYS ARG 0
NP_001159435.1 267 GLN ARG 0
NP_001159435.1 343 GLY GLU 1
NP_001159435.1 45 ASP GLU 0
NP_001159435.1 632 LEU GLN 0
NP_001159435.1 790 TYR CYS 1
NP_001159435.1 875 THR MET 1
NP_001159435.1 901 VAL ILE 0
NP_001159435.1 918 ASP ALA 0
NP_001159435.1 924 ALA THR 0
NP_001159435.1 983 VAL ALA 1
NP_001159475.1 121 LYS ASN 0
NP_001159475.1 18 ARG LEU 0
NP_001159528.1 247 ILE THR 0
NP_001159528.1 273 ARG HIS 0
NP_001159528.1 33 ARG GLN 0
NP_001159528.1 347 ARG HIS 0
NP_001159528.1 394 LEU PHE 0
NP_001159528.1 415 VAL MET 0
NP_001159528.1 440 GLY VAL 0
NP_001159528.1 72 HIS ASP 0
NP_001159528.1 78 THR SER 0
NP_001159529.1 125 ASP GLY 0
NP_001159529.1 224 ILE THR 0
NP_001159529.1 250 ARG HIS 0
NP_001159529.1 33 ARG GLN 0
NP_001159529.1 355 ASP GLY 0
NP_001159529.1 35 ARG GLN 0
NP_001159529.1 417 GLY VAL 0
NP_001159529.1 84 ARG CYS 0
NP_001159530.1 156 VAL ILE 0
NP_001159530.1 185 CYS ARG 0
NP_001159530.1 222 THR PRO 0
NP_001159530.1 25 ILE VAL 0
NP_001159530.1 265 GLU LYS 0
NP_001159530.1 281 ASP ASN 0
NP_001159530.1 294 THR MET 0
NP_001159530.1 512 ARG GLN 0
NP_001159530.1 512 ARG TRP 0
NP_001159530.1 541 ASN LYS 0
NP_001159530.1 580 ILE VAL 0
NP_001159530.1 596 ALA THR 0
NP_001159530.1 62 ALA THR 0
NP_001159576.1 256 ASN SER 0
NP_001159576.1 278 HIS TYR 0
NP_001159576.1 28 ARG PRO 0
NP_001159576.1 554 ASN SER 0
NP_001159576.1 95 LYS ARG 0
NP_001159592.1 19 VAL ALA 0
NP_001159592.1 44 GLU ASP 0
NP_001159611.1 461 GLN GLU 0
NP_001159647.1 25 ARG CYS 0
NP_001159647.1 74 GLY ASP 0
NP_001159684.1 151 PRO SER 0
NP_001159684.1 20 ARG CYS 0
NP_001159684.1 25 GLY VAL 0
NP_001159684.1 37 THR SER 0
NP_001159692.1 139 GLY VAL 0
NP_001159692.1 63 ALA THR 0
NP_001159719.1 102 GLY VAL 0
NP_001159719.1 54 GLU LYS 0
NP_001159719.1 801 GLY ASP 0
NP_001159719.1 85 LEU PHE 0
NP_001159777.1 232 ARG GLY 0
NP_001159827.1 152 VAL ILE 0
NP_001159827.1 205 GLY VAL 0
NP_001159827.1 28 GLY ARG 0
NP_001159827.1 298 ASP ALA 0
NP_001159867.1 359 TYR SER 0
NP_001159896.1 241 GLN HIS 0
NP_001159968.1 325 ILE VAL 0
NP_001159968.1 327 PRO SER 0
NP_001159968.1 427 GLY SER 0
NP_001159968.1 46 GLU GLY 0
NP_001160022.1 235 ASN SER 0
NP_001160022.1 384 GLN LYS 0
NP_001160022.1 407 TYR CYS 0
NP_001160022.1 59 SER ALA 0
NP_001160022.1 65 PHE LEU 0
NP_001160022.1 66 PRO GLN 0
NP_001160159.1 14 ILE THR 0
NP_001160159.1 194 THR ILE 0
NP_001160159.1 376 ARG GLN 0
NP_001160159.1 396 SER ALA 0
NP_001160159.1 447 GLN LYS 0
NP_001160159.1 464 GLY SER 0
NP_001160159.1 472 THR SER 0
NP_001160159.1 61 GLY SER 0
NP_001160159.1 734 HIS ARG 0
NP_001161.1 38 LEU VAL 0
NP_001161046.1 141 SER LEU 0
NP_001161046.1 68 ASP ASN 0
NP_001161046.1 89 VAL ILE 0
NP_001161051.1 139 ASP TYR 0
NP_001161051.1 150 LEU GLN 0
NP_001161051.1 209 ASP ALA 0
NP_001161051.1 218 ALA VAL 0
NP_001161051.1 25 ARG GLN 0
NP_001161051.1 261 ARG LEU 0
NP_001161051.1 44 THR ALA 0
NP_001161051.1 95 ARG LEU 0
NP_001161054.1 199 ASN SER 0
NP_001161054.1 241 ARG GLN 0
NP_001161054.1 303 PRO THR 0
NP_001161054.1 501 PHE LEU 0
NP_001161054.1 512 SER TYR 0
NP_001161054.1 8 THR ALA 0
NP_001161066.1 295 ASP ASN 0
NP_001161067.1 154 ALA GLY 0
NP_001161067.1 159 MET THR 0
NP_001161067.1 185 VAL ALA 0
NP_001161067.1 201 LEU SER 0
NP_001161067.1 239 GLN HIS 0
NP_001161067.1 261 MET ILE 0
NP_001161067.1 276 ALA PRO 0
NP_001161067.1 277 GLU LYS 0
NP_001161067.1 282 GLU GLN 0
NP_001161067.1 312 ARG TRP 0
NP_001161067.1 375 SER GLY 0
NP_001161067.1 9 VAL MET 0
NP_001161089.1 119 ARG CYS 0
NP_001161089.1 121 ILE VAL 0
NP_001161089.1 242 SER PHE 0
NP_001161089.1 28 TYR ASN 0
NP_001161089.1 399 ARG TRP 0
NP_001161089.1 405 LEU PHE 0
NP_001161089.1 483 PRO LEU 0
NP_001161089.1 484 LEU VAL 0
NP_001161089.1 4 GLU LYS 0
NP_001161089.1 510 ALA THR 0
NP_001161089.1 593 ILE VAL 0
NP_001161089.1 603 GLN LYS 0
NP_001161089.1 620 HIS TYR 0
NP_001161212.1 13 LYS ASN 0
NP_001161291.1 137 GLY ARG 0
NP_001161291.1 257 VAL MET 0
NP_001161291.1 275 ASP ASN 0
NP_001161414.1 118 ALA VAL 0
NP_001161461.1 159 ARG TRP 0
NP_001161829.1 110 PHE LEU 0
NP_001161829.1 159 LEU ILE 0
NP_001161829.1 198 ILE THR 0
NP_001161829.1 212 GLU LYS 0
NP_001161829.1 279 VAL PHE 0
NP_001161829.1 379 VAL ALA 0
NP_001161829.1 389 LEU SER 0
NP_001161829.1 426 ASN SER 0
NP_001161829.1 45 LEU PRO 0
NP_001161829.1 82 ARG HIS 0
NP_001161829.1 92 ARG HIS 0
NP_001161880.1 170 ILE VAL 0
NP_001161880.1 308 ASP HIS 0
NP_001161880.1 465 THR ALA 0
NP_001162.4 125 GLU LYS 1
NP_001162.4 226 GLY ARG 1
NP_001162.4 276 GLY SER 0
NP_001162.4 60 ARG GLN 0
NP_001162580.1 126 MET ILE 0
NP_001162580.1 204 SER ASN 0
NP_001162580.1 242 GLY SER 0
NP_001162580.1 259 ALA VAL 0
NP_001162580.1 94 LEU PRO 0
NP_001162581.1 126 MET ILE 0
NP_001162581.1 154 GLU LYS 0
NP_001162581.1 204 SER ASN 0
NP_001162581.1 259 ALA VAL 0
NP_001162581.1 94 LEU PRO 0
NP_001162582.1 154 GLU LYS 0
NP_001162582.1 20 ARG PRO 0
NP_001162582.1 242 GLY SER 0
NP_001162582.1 262 ARG CYS 0
NP_001163887.1 1041 SER PHE 0
NP_001163887.1 1085 THR ALA 0
NP_001163887.1 224 ARG TRP 0
NP_001163887.1 246 ARG HIS 0
NP_001163887.1 395 THR MET 0
NP_001163887.1 471 SER THR 0
NP_001163887.1 705 ALA THR 0
NP_001163887.1 725 GLY GLU 0
NP_001163887.1 742 SER PRO 0
NP_001163887.1 744 SER GLY 0
NP_001163887.1 788 THR ILE 0
NP_001163887.1 790 LYS ASN 0
NP_001163887.1 932 MET VAL 0
NP_001163887.1 940 ALA VAL 0
NP_001163887.1 968 LEU PRO 0
NP_001164058.1 183 SER ASN 0
NP_001164058.1 189 CYS ARG 0
NP_001164058.1 290 ALA VAL 0
NP_001164058.1 312 MET THR 0
NP_001164058.1 313 ARG HIS 0
NP_001164058.1 32 GLU ASP 0
NP_001164058.1 380 HIS TYR 0
NP_001164058.1 404 ARG TRP 0
NP_001164058.1 49 PHE TYR 0
NP_001164059.1 117 SER ASN 0
NP_001164059.1 224 ALA VAL 0
NP_001164059.1 23 TYR CYS 0
NP_001164059.1 246 MET THR 0
NP_001164059.1 268 GLY ARG 0
NP_001164059.1 314 HIS TYR 0
NP_001164059.1 31 GLU ASP 0
NP_001164059.1 338 ARG TRP 0
NP_001164059.1 375 ILE SER 0
NP_001164059.1 385 ASN SER 0
NP_001164059.1 8 ALA THR 0
NP_001164105.1 134 SER ASN 0
NP_001164105.1 161 ASN HIS 0
NP_001164105.1 162 SER ASN 0
NP_001164105.1 16 ALA VAL 0
NP_001164105.1 461 SER PRO 0
NP_001164105.1 63 ASN SER 0
NP_001164262.1 259 GLY ASP 0
NP_001164266.1 209 ALA SER 0
NP_001164269.1 141 HIS GLN 0
NP_001164269.1 494 ASP GLU 0
NP_001164642.1 122 VAL ILE 0
NP_001164642.1 249 VAL ILE 0
NP_001164642.1 280 THR MET 0
NP_001164977.1 139 ALA VAL 0
NP_001164977.1 37 GLY SER 0
NP_001164977.1 42 ASP GLY 0
NP_001164977.1 59 VAL ALA 0
NP_001164980.1 87 ALA VAL 0
NP_001164981.1 7 VAL ALA 0
NP_001164982.1 120 ALA VAL 0
NP_001165081.1 143 SER ILE 0
NP_001165081.1 156 ALA THR 0
NP_001165081.1 187 PRO LEU 0
NP_001165081.1 189 SER LEU 0
NP_001165081.1 319 LYS ARG 0
NP_001165081.1 325 GLU GLN 0
NP_001165081.1 333 ARG CYS 0
NP_001165081.1 350 THR MET 0
NP_001165081.1 374 SER GLY 0
NP_001165081.1 376 ALA THR 0
NP_001165081.1 377 VAL ALA 0
NP_001165081.1 49 VAL LEU 0
NP_001165081.1 537 ALA PRO 0
NP_001165081.1 678 ASP ASN 0
NP_001165081.1 729 THR ILE 0
NP_001165081.1 99 PRO SER 0
NP_001165093.1 214 GLY GLU 0
NP_001165093.1 216 ASN ILE 0
NP_001165093.1 288 ARG TRP 0
NP_001165094.1 108 ARG TRP 0
NP_001165094.1 136 ARG GLY 0
NP_001165094.1 147 LYS ARG 0
NP_001165095.1 34 GLY GLU 0
NP_001165095.1 36 ASN ILE 0
NP_001165097.1 34 GLY GLU 0
NP_001165097.1 36 ASN ILE 0
NP_001165100.1 136 ARG GLY 0
NP_001165101.1 34 GLY GLU 0
NP_001165131.1 138 PHE VAL 0
NP_001165131.1 139 VAL MET 0
NP_001165131.1 150 THR SER 0
NP_001165131.1 169 ILE THR 0
NP_001165131.1 200 PRO ARG 0
NP_001165131.1 330 ARG HIS 0
NP_001165131.1 333 VAL ILE 0
NP_001165131.1 92 ARG SER 0
NP_001165285.1 109 MET THR 0
NP_001165285.1 264 LEU PRO 0
NP_001165285.1 293 ILE VAL 0
NP_001165419.1 157 PRO ALA 0
NP_001165459.1 146 LEU VAL 0
NP_001165459.1 149 THR SER 0
NP_001165459.1 165 PRO ARG 0
NP_001165459.1 18 GLN GLU 0
NP_001165459.1 291 PHE SER 0
NP_001165459.1 312 THR ILE 0
NP_001165459.1 96 THR SER 0
NP_001165557.1 108 VAL LEU 0
NP_001165557.1 245 ALA THR 0
NP_001165557.1 250 TRP ARG 0
NP_001165557.1 31 GLN GLU 0
NP_001165557.1 70 TYR CYS 0
NP_001165763.1 101 SER ARG 0
NP_001165763.1 149 THR MET 0
NP_001165763.1 157 ALA ASP 0
NP_001165763.1 250 SER THR 0
NP_001165763.1 350 VAL ILE 0
NP_001165763.1 93 ASN SER 0
NP_001165763.1 99 VAL ALA 0
NP_001165774.1 167 GLU ASP 1
NP_001165774.1 337 THR LYS 0
NP_001165774.1 610 VAL ILE 0
NP_001165774.1 620 PRO ALA 0
NP_001165780.1 333 ARG GLN 0
NP_001165780.1 406 GLU GLN 0
NP_001165780.1 532 SER ARG 0
NP_001165780.1 544 GLU LYS 0
NP_001165828.1 161 ARG GLN 0
NP_001165828.1 180 SER ASN 0
NP_001165828.1 185 GLU LYS 0
NP_001165828.1 32 HIS TYR 0
NP_001165828.1 39 VAL LEU 0
NP_001165883.1 108 LYS ARG 0
NP_001165883.1 116 ALA THR 0
NP_001165883.1 153 PHE SER 1
NP_001165883.1 175 ARG GLN 0
NP_001165883.1 202 LEU PHE 1
NP_001165883.1 209 LEU SER 0
NP_001165883.1 214 ARG TRP 0
NP_001165883.1 251 THR MET 0
NP_001165883.1 25 GLU LYS 0
NP_001165883.1 274 ARG GLN 1
NP_001165883.1 290 TYR HIS 0
NP_001165883.1 33 SER LEU 0
NP_001165883.1 376 GLN ARG 0
NP_001165883.1 404 ALA SER 1
NP_001165883.1 420 MET VAL 0
NP_001165883.1 517 ARG CYS 0
NP_001165883.1 83 SER LEU 0
NP_001165901.1 185 ARG TRP 0
NP_001165901.1 186 ALA VAL 0
NP_001165901.1 257 ASP HIS 0
NP_001165901.1 306 ARG TRP 0
NP_001165901.1 311 VAL LEU 0
NP_001165901.1 320 ALA VAL 1
NP_001165901.1 331 ARG CYS 1
NP_001165901.1 420 MET VAL 0
NP_001165901.1 450 TRP ARG 1
NP_001165901.1 455 TYR HIS 0
NP_001165901.1 573 ARG CYS 1
NP_001165901.1 631 MET THR 0
NP_001165901.1 708 HIS TYR 0
NP_001165901.1 762 ILE THR 0
NP_001165901.1 91 PRO SER 0
NP_001165902.1 152 VAL LEU 0
NP_001165902.1 190 ARG GLN 0
NP_001165902.1 197 ARG GLN 0
NP_001165902.1 202 GLY SER 0
NP_001165902.1 296 TYR HIS 0
NP_001165902.1 364 PHE LEU 0
NP_001165902.1 549 HIS TYR 0
NP_001165907.1 405 SER PHE 0
NP_001165907.1 526 ASP GLU 0
NP_001165907.1 572 ASP ASN 0
NP_001165907.1 868 MET THR 0
NP_001165907.1 985 ARG GLN 0
NP_001165972.1 211 ALA THR 0
NP_001165972.1 283 THR ARG 0
NP_001165972.1 289 ASN SER 0
NP_001165972.1 294 TYR HIS 0
NP_001165972.1 414 ALA VAL 0
NP_001165972.1 468 VAL ILE 0
NP_001165972.1 69 VAL ILE 0
NP_001166114.1 143 VAL MET 0
NP_001166114.1 3 ALA THR 0
NP_001166114.1 70 ASP ASN 0
NP_001166114.1 90 HIS ASN 0
NP_001166171.1 180 PRO LEU 0
NP_001166216.1 109 GLU LYS 0
NP_001166216.1 164 VAL LEU 0
NP_001166216.1 257 THR ILE 0
NP_001166216.1 28 ARG GLN 0
NP_001166216.1 433 PRO LEU 0
NP_001166216.1 439 GLU ASP 0
NP_001166216.1 495 ARG HIS 0
NP_001166217.1 106 GLN HIS 0
NP_001166217.1 109 GLU LYS 0
NP_001166217.1 211 SER GLY 0
NP_001166217.1 25 PRO HIS 0
NP_001166217.1 2 ALA VAL 0
NP_001166217.1 380 GLY GLU 0
NP_001166217.1 382 PHE LEU 0
NP_001166217.1 393 LYS ARG 0
NP_001166217.1 408 VAL ILE 0
NP_001166217.1 477 ARG HIS 0
NP_001166217.1 514 GLY ALA 0
NP_001166217.1 532 ARG GLN 0
NP_001166237.1 40 THR ILE 0
NP_001166237.1 645 ASN SER 0
NP_001166934.1 1008 GLU LYS 0
NP_001166934.1 1037 ASN SER 0
NP_001166934.1 1194 PRO ARG 0
NP_001166934.1 1265 ASN THR 0
NP_001166934.1 1403 SER ARG 0
NP_001166934.1 1468 SER ARG 0
NP_001166934.1 160 PHE LEU 0
NP_001166934.1 190 VAL ILE 0
NP_001166934.1 207 LEU SER 0
NP_001166934.1 47 LYS ASN 0
NP_001166937.1 119 ARG GLN 0
NP_001166937.1 230 SER PRO 0
NP_001166937.1 328 ARG HIS 0
NP_001166937.1 401 ARG GLN 0
NP_001166937.1 64 GLY ASP 0
NP_001166937.1 90 PHE SER 0
NP_001166939.1 13 ARG GLN 0
NP_001166939.1 325 ILE MET 0
NP_001167536.1 102 VAL ILE 0
NP_001167536.1 107 SER LEU 0
NP_001167536.1 246 VAL MET 0
NP_001167536.1 58 ARG GLN 0
NP_001167536.1 770 PRO SER 0
NP_001167536.1 80 ARG HIS 0
NP_001167537.1 335 ARG HIS 0
NP_001167538.1 113 ARG HIS 0
NP_001167538.1 135 VAL ILE 0
NP_001167538.1 140 SER LEU 0
NP_001167538.1 22 GLY ARG 0
NP_001167538.1 87 ARG HIS 0
NP_001167552.1 24 SER ARG 0
NP_001167561.1 109 ARG CYS 0
NP_001167561.1 118 MET VAL 0
NP_001167561.1 171 THR MET 0
NP_001167561.1 177 ASN SER 0
NP_001167561.1 205 MET VAL 0
NP_001167561.1 215 ARG TRP 0
NP_001167561.1 26 PRO ARG 0
NP_001167561.1 316 ARG CYS 0
NP_001167561.1 344 THR MET 0
NP_001167561.1 374 ARG GLN 0
NP_001167561.1 37 ARG TRP 0
NP_001167561.1 424 ASN SER 0
NP_001167561.1 50 ARG GLY 0
NP_001167566.1 1010 VAL ILE 0
NP_001167566.1 1044 GLU LYS 0
NP_001167566.1 294 ALA SER 0
NP_001167566.1 501 LYS ASN 0
NP_001167566.1 515 LEU VAL 0
NP_001167566.1 568 GLY ARG 0
NP_001167566.1 684 THR ALA 0
NP_001167566.1 694 TYR HIS 0
NP_001167566.1 836 MET VAL 0
NP_001167566.1 84 THR ALA 0
NP_001167566.1 951 SER LEU 0
NP_001167597.1 209 ALA THR 0
NP_001167597.1 212 GLY VAL 1
NP_001167597.1 298 ILE THR 0
NP_001167597.1 399 GLU ASP 1
NP_001167597.1 500 ARG TRP 0
NP_001167597.1 541 GLY GLU 0
NP_001167597.1 62 TYR HIS 0
NP_001167598.1 298 ILE THR 0
NP_001167598.1 435 LEU ILE 0
NP_001167598.1 466 VAL ILE 0
NP_001167598.1 500 ARG TRP 0
NP_001167598.1 62 TYR HIS 0
NP_001167599.1 298 ILE THR 0
NP_001167599.1 435 LEU ILE 0
NP_001167599.1 451 PRO SER 0
NP_001167601.1 205 ALA THR 0
NP_001167601.1 447 PRO SER 0
NP_001167601.1 537 GLY GLU 0
NP_001167601.1 551 ALA GLY 0
NP_001167601.1 58 TYR HIS 0
NP_001167621.1 146 CYS GLY 0
NP_001167621.1 277 ASN LYS 0
NP_001167621.1 348 THR SER 0
NP_001167621.1 364 ILE VAL 0
NP_001167621.1 384 GLY GLU 0
NP_001167621.1 396 PRO ALA 0
NP_001167621.1 418 ARG GLN 0
NP_001167622.1 276 PRO LEU 0
NP_001167622.1 278 VAL ILE 0
NP_001167622.1 315 ARG GLN 0
NP_001167622.1 43 CYS GLY 0
NP_001167622.1 87 ILE VAL 0
NP_001170899.1 206 ARG CYS 0
NP_001170899.1 217 ALA SER 0
NP_001170899.1 413 ARG GLN 0
NP_001170899.1 452 PRO LEU 0
NP_001170899.1 524 ILE MET 0
NP_001170899.1 573 VAL ILE 0
NP_001170899.1 582 ALA THR 0
NP_001170899.1 591 PRO LEU 0
NP_001170899.1 633 MET VAL 0
NP_001170899.1 767 VAL MET 0
NP_001170899.1 94 SER LEU 0
NP_001170902.1 172 ARG CYS 0
NP_001170902.1 19 PRO SER 0
NP_001170902.1 412 ARG LEU 0
NP_001170902.1 426 ARG GLN 0
NP_001170902.1 482 ILE VAL 0
NP_001170902.1 528 VAL ILE 0
NP_001170902.1 586 VAL ILE 0
NP_001170902.1 60 SER LEU 0
NP_001170902.1 646 MET VAL 0
NP_001170902.1 780 VAL MET 0
NP_001170902.1 799 ASN SER 0
NP_001170902.1 806 GLU LYS 0
NP_001170991.1 432 GLY VAL 0
NP_001170991.1 75 ARG HIS 0
NP_001171033.1 139 TYR HIS 0
NP_001171033.1 157 THR LYS 0
NP_001171033.1 183 ARG HIS 0
NP_001171033.1 354 ASN SER 0
NP_001171033.1 402 GLY VAL 0
NP_001171033.1 424 ALA THR 0
NP_001171033.1 53 ALA VAL 0
NP_001171033.1 541 ASP GLU 0
NP_001171033.1 72 TYR PHE 0
NP_001171033.1 8 GLY ARG 0
NP_001171033.1 90 GLY ASP 0
NP_001171164.1 1640 HIS GLN 0
NP_001171164.1 284 PRO GLN 0
NP_001171164.1 780 HIS ASN 0
NP_001171187.1 120 ASP GLY 0
NP_001171187.1 129 ALA VAL 0
NP_001171187.1 12 ARG GLN 0
NP_001171187.1 164 GLU LYS 0
NP_001171187.1 203 THR MET 0
NP_001171187.1 208 SER ARG 0
NP_001171187.1 244 PRO LEU 0
NP_001171187.1 252 PRO LEU 0
NP_001171187.1 333 PRO SER 0
NP_001171271.1 111 TYR HIS 0
NP_001171271.1 112 ARG CYS 1
NP_001171271.1 117 VAL MET 0
NP_001171475.1 388 ASP ALA 0
NP_001171475.1 430 ARG GLN 0
NP_001171475.1 475 ILE VAL 0
NP_001171475.1 486 ARG GLN 0
NP_001171475.1 537 GLN HIS 0
NP_001171475.1 551 VAL PHE 0
NP_001171475.1 559 TRP LEU 0
NP_001171475.1 582 SER LEU 0
NP_001171475.1 600 SER LEU 0
NP_001171475.1 639 GLU ASP 0
NP_001171478.1 108 PRO LEU 1
NP_001171478.1 111 ILE VAL 0
NP_001171478.1 119 GLY SER 0
NP_001171478.1 126 GLU ASP 0
NP_001171478.1 21 SER PRO 0
NP_001171478.1 238 ASN LYS 0
NP_001171478.1 289 ALA PRO 1
NP_001171478.1 327 SER THR 0
NP_001171478.1 346 ILE THR 1
NP_001171478.1 368 ARG HIS 0
NP_001171478.1 386 ARG GLN 0
NP_001171478.1 403 VAL MET 0
NP_001171478.1 408 LYS ARG 1
NP_001171478.1 429 SER THR 0
NP_001171478.1 430 LYS ARG 0
NP_001171478.1 461 ASN HIS 0
NP_001171478.1 467 ASP ASN 0
NP_001171478.1 47 SER ASN 0
NP_001171478.1 489 ALA THR 0
NP_001171478.1 535 VAL ALA 0
NP_001171478.1 540 GLY VAL 1
NP_001171478.1 548 SER ILE 0
NP_001171478.1 615 ALA VAL 0
NP_001171478.1 616 SER ASN 0
NP_001171478.1 672 ALA THR 0
NP_001171478.1 697 THR ALA 0
NP_001171478.1 71 ASN SER 0
NP_001171479.1 102 LYS GLN 0
NP_001171479.1 134 GLY ARG 0
NP_001171479.1 291 GLU ASP 0
NP_001171479.1 369 ARG CYS 0
NP_001171479.1 505 MET ILE 0
NP_001171479.1 539 LEU SER 0
NP_001171479.1 548 ARG GLN 0
NP_001171479.1 70 PRO LEU 0
NP_001171479.1 72 LYS ILE 0
NP_001171525.1 67 ALA PRO 0
NP_001171526.1 200 TRP LEU 0
NP_001171526.1 578 PHE LEU 0
NP_001171582.1 149 VAL GLY 0
NP_001171610.1 64 ILE THR 0
NP_001171646.1 601 HIS ASN 0
NP_001171649.1 102 ASP HIS 0
NP_001171649.1 147 ASN ASP 0
NP_001171649.1 151 HIS LEU 0
NP_001171649.1 256 ASN THR 0
NP_001171649.1 278 ASP HIS 0
NP_001171649.1 33 ARG LYS 0
NP_001171650.1 102 ASP HIS 0
NP_001171650.1 147 ASN ASP 0
NP_001171650.1 33 ARG LYS 0
NP_001171651.1 219 ILE THR 0
NP_001171651.1 314 MET LEU 0
NP_001171651.1 467 PRO ALA 0
NP_001171670.1 111 ASN LYS 0
NP_001171670.1 169 THR ALA 0
NP_001171670.1 206 PRO LEU 0
NP_001171670.1 389 TRP LEU 0
NP_001171670.1 410 ASN SER 0
NP_001171672.1 248 GLN GLU 0
NP_001171672.1 256 PRO LEU 0
NP_001171672.1 806 HIS ASP 0
NP_001171761.1 1046 HIS ARG 0
NP_001171761.1 116 ARG HIS 0
NP_001171761.1 133 GLU LYS 0
NP_001171761.1 139 ALA THR 0
NP_001171761.1 145 THR ALA 0
NP_001171761.1 205 GLY ALA 0
NP_001171761.1 24 SER ASN 0
NP_001171761.1 38 ASP ALA 0
NP_001171761.1 461 CYS ARG 0
NP_001171761.1 69 CYS PHE 0
NP_001171761.1 733 ALA VAL 0
NP_001171761.1 752 ALA VAL 0
NP_001171761.1 763 LEU VAL 0
NP_001171761.1 812 ILE THR 0
NP_001171825.1 109 ASP GLU 0
NP_001171825.1 315 PHE SER 1
NP_001171825.1 542 ARG GLN 0
NP_001171825.1 747 GLU LYS 0
NP_001171825.1 803 ASN ASP 0
NP_001171825.1 943 ARG HIS 0
NP_001171968.1 115 THR ILE 0
NP_001171968.1 128 ASN SER 0
NP_001171968.1 197 ILE VAL 0
NP_001171968.1 228 VAL MET 0
NP_001171968.1 393 THR MET 0
NP_001171968.1 452 ARG GLY 0
NP_001171968.1 493 CYS TRP 0
NP_001171968.1 498 VAL PHE 0
NP_001171968.1 514 GLN GLU 0
NP_001172005.1 145 ALA SER 0
NP_001172005.1 478 ALA SER 0
NP_001172005.1 533 ASP VAL 0
NP_001172005.1 579 SER ILE 0
NP_001172046.1 152 PRO ALA 0
NP_001172046.1 159 ARG GLN 0
NP_001172046.1 172 GLY SER 0
NP_001172046.1 22 ILE THR 0
NP_001172046.1 77 ILE VAL 0
NP_001173.2 125 ILE VAL 0
NP_001173.2 199 ALA VAL 1
NP_001173.2 222 THR ILE 0
NP_001173.2 228 VAL MET 0
NP_001173.2 404 ARG CYS 0
NP_001173.2 413 ILE VAL 0
NP_001173.2 426 THR ALA 0
NP_001173.2 427 GLU GLN 0
NP_001173.2 439 LYS GLN 0
NP_001173.2 450 GLU GLY 0
NP_001173.2 459 ILE PHE 0
NP_001173.2 516 TYR CYS 0
NP_001176.1 198 LYS GLU 0
NP_001177.1 243 GLU ASP 0
NP_001177.1 314 SER PRO 0
NP_001177170.1 101 ALA VAL 0
NP_001177170.1 105 GLU GLY 0
NP_001177170.1 180 ALA THR 0
NP_001177170.1 222 SER PHE 0
NP_001177170.1 240 SER ASN 0
NP_001177170.1 404 ASP GLY 0
NP_001177170.1 449 THR SER 0
NP_001177170.1 454 ILE VAL 0
NP_001177170.1 472 ARG CYS 0
NP_001177171.1 104 GLY ARG 0
NP_001177171.1 105 GLU GLY 0
NP_001177171.1 176 THR ALA 0
NP_001177171.1 240 SER ASN 0
NP_001177171.1 265 ARG CYS 0
NP_001177171.1 404 ASP GLY 0
NP_001177171.1 449 THR SER 0
NP_001177171.1 86 TYR PHE 0
NP_001177312.1 208 ASP GLU 0
NP_001177312.1 622 VAL LEU 0
NP_001177313.1 117 ASP VAL 0
NP_001177313.1 313 ILE VAL 0
NP_001177313.1 595 ALA THR 0
NP_001177392.1 134 VAL MET 0
NP_001177392.1 165 ARG HIS 0
NP_001177392.1 354 LEU ILE 0
NP_001177392.1 359 ASP GLY 0
NP_001177392.1 67 THR ILE 0
NP_001177397.1 167 ASP ASN 0
NP_001177397.1 183 ASN ILE 0
NP_001177638.1 118 ILE VAL 0
NP_001177638.1 1304 GLN ARG 0
NP_001177638.1 1416 PRO SER 0
NP_001177638.1 1460 PRO SER 0
NP_001177638.1 1563 ASN SER 0
NP_001177638.1 187 THR MET 0
NP_001177638.1 201 ASN SER 0
NP_001177638.1 233 TYR CYS 0
NP_001177638.1 271 ASN HIS 0
NP_001177638.1 283 PRO LEU 0
NP_001177638.1 308 ASP ASN 0
NP_001177638.1 351 GLU GLY 0
NP_001177638.1 362 PHE ILE 0
NP_001177638.1 534 THR MET 0
NP_001177638.1 537 PRO SER 0
NP_001177638.1 579 ARG GLN 0
NP_001177638.1 611 PRO SER 0
NP_001177638.1 873 PRO LEU 0
NP_001177645.1 247 ASP HIS 0
NP_001177645.1 263 PRO LEU 0
NP_001177645.1 278 GLN HIS 0
NP_001177645.1 64 VAL ILE 0
NP_001177645.1 680 MET THR 0
NP_001177645.1 98 ARG TRP 0
NP_001177718.1 113 GLY GLU 0
NP_001177718.1 154 GLU LYS 0
NP_001177718.1 17 ALA VAL 0
NP_001177718.1 198 THR MET 0
NP_001177718.1 216 VAL ALA 0
NP_001177718.1 232 PRO LEU 0
NP_001177718.1 280 THR SER 0
NP_001177718.1 308 HIS ASN 0
NP_001177718.1 314 ARG TRP 0
NP_001177718.1 38 ARG GLN 0
NP_001177718.1 442 ARG GLN 0
NP_001177723.1 113 GLY GLU 0
NP_001177723.1 143 ARG LYS 0
NP_001177723.1 190 GLU LYS 0
NP_001177723.1 234 THR MET 0
NP_001177723.1 268 PRO LEU 0
NP_001177723.1 341 ARG GLN 0
NP_001177723.1 344 HIS ASN 0
NP_001177723.1 344 HIS GLN 0
NP_001177723.1 350 ARG GLN 0
NP_001177723.1 350 ARG TRP 0
NP_001177723.1 374 ASN ILE 0
NP_001177723.1 473 ASP HIS 0
NP_001177723.1 478 ARG GLN 0
NP_001177747.1 264 ARG TRP 0
NP_001177747.1 269 SER LEU 0
NP_001177747.1 396 ARG TRP 0
NP_001177747.1 440 SER PRO 0
NP_001177747.1 473 GLN ARG 0
NP_001177747.1 51 GLN ARG 0
NP_001177747.1 558 ASN SER 0
NP_001177747.1 58 ASP GLU 0
NP_001177747.1 607 THR ALA 0
NP_001177747.1 623 ASP ASN 0
NP_001177747.1 709 ALA VAL 0
NP_001177747.1 857 ALA VAL 0
NP_001177777.1 7 ALA GLY 0
NP_001177810.1 270 GLN ARG 0
NP_001177810.1 314 GLU GLY 0
NP_001177810.1 79 LEU PRO 0
NP_001177821.1 146 MET LEU 0
NP_001177821.1 14 MET VAL 0
NP_001177821.1 192 GLU VAL 0
NP_001177821.1 238 THR ALA 0
NP_001177821.1 24 SER LEU 0
NP_001177821.1 36 GLY CYS 0
NP_001177827.1 215 ARG HIS 0
NP_001177827.1 216 PRO LEU 0
NP_001177827.1 238 THR ALA 0
NP_001177827.1 239 ARG GLN 0
NP_001177829.1 192 GLU VAL 0
NP_001177829.1 215 ARG HIS 0
NP_001177829.1 216 PRO LEU 0
NP_001177829.1 238 THR ALA 0
NP_001177829.1 239 ARG GLN 0
NP_001177829.1 41 ASN ASP 0
NP_001177829.1 50 GLN ARG 0
NP_001177835.1 111 LEU PRO 0
NP_001177835.1 119 ILE THR 0
NP_001177835.1 152 GLU ASP 0
NP_001177951.1 223 VAL ILE 0
NP_001177951.1 336 GLN LYS 0
NP_001177951.1 367 GLU ASP 0
NP_001177990.1 16 GLY SER 0
NP_001177990.1 217 PRO LEU 0
NP_001178249.1 317 TYR HIS 0
NP_001179.1 28 ALA VAL 0
NP_001179.1 69 SER ARG 0
NP_001180208.1 229 ASN SER 0
NP_001180209.1 102 ARG GLN 0
NP_001180210.1 102 ARG GLN 0
NP_001180210.1 191 ASN SER 0
NP_001180210.1 219 VAL ILE 0
NP_001180210.1 34 ALA THR 0
NP_001180233.1 70 ASP ASN 0
NP_001180236.1 106 ARG HIS 0
NP_001180236.1 113 LYS ARG 0
NP_001180236.1 1217 PHE LEU 0
NP_001180236.1 124 ASN LYS 0
NP_001180236.1 128 MET ILE 0
NP_001180236.1 143 ILE THR 0
NP_001180236.1 1578 ILE THR 0
NP_001180236.1 298 THR ILE 0
NP_001180236.1 332 ILE THR 0
NP_001180236.1 33 ARG GLY 0
NP_001180236.1 449 ASN SER 0
NP_001180236.1 75 ARG GLN 0
NP_001180236.1 75 ARG TRP 0
NP_001180236.1 764 LYS GLU 0
NP_001180236.1 830 VAL LEU 0
NP_001180236.1 86 SER PHE 0
NP_001180236.1 894 LYS GLU 0
NP_001180236.1 898 GLU ALA 0
NP_001180240.1 176 ILE VAL 0
NP_001180240.1 249 ALA VAL 0
NP_001180240.1 267 ARG HIS 0
NP_001180240.1 403 VAL ILE 0
NP_001180240.1 442 THR MET 0
NP_001180246.1 165 ARG TRP 0
NP_001180246.1 281 PRO ARG 0
NP_001180246.1 287 SER PRO 0
NP_001180246.1 288 ALA SER 0
NP_001180246.1 450 VAL ILE 0
NP_001180246.1 77 ASN SER 0
NP_001180246.1 91 ARG GLN 0
NP_001180246.1 98 ALA VAL 0
NP_001180286.1 165 THR MET 0
NP_001180286.1 225 ILE VAL 0
NP_001180286.1 266 GLY SER 0
NP_001180286.1 93 GLY SER 0
NP_001180390.1 175 ALA THR 0
NP_001180432.1 142 GLY VAL 0
NP_001180432.1 16 GLY ARG 0
NP_001180432.1 269 ASN HIS 0
NP_001180432.1 43 ILE THR 0
NP_001180569.1 106 ILE LEU 0
NP_001180569.1 1141 ARG LYS 0
NP_001180569.1 1163 THR ARG 0
NP_001180569.1 1271 ARG HIS 0
NP_001180569.1 144 PHE VAL 0
NP_001180569.1 162 VAL MET 0
NP_001180569.1 206 GLY ARG 0
NP_001180569.1 253 ARG CYS 0
NP_001180569.1 258 PRO SER 0
NP_001180569.1 33 ARG SER 0
NP_001180569.1 657 ARG HIS 0
NP_001180569.1 688 ILE VAL 0
NP_001180569.1 724 PRO THR 0
NP_001180569.1 793 ARG GLN 0
NP_001180569.1 824 GLY ARG 0
NP_001181885.1 155 THR ALA 0
NP_001181885.1 169 THR ILE 0
NP_001181885.1 477 GLN ARG 0
NP_001183.2 153 ALA THR 0
NP_001183.2 176 GLU ASP 0
NP_001183.2 65 ILE VAL 0
NP_001183.2 75 PHE VAL 0
NP_001183.2 81 ASN SER 0
NP_001186.1 345 GLY SER 0
NP_001187.1 10 SER GLY 0
NP_001191.1 190 ARG SER 0
NP_001193.2 150 ASN LYS 1
NP_001193.2 172 GLU LYS 0
NP_001193.2 226 ARG TRP 0
NP_001193.2 287 ARG HIS 1
NP_001193.2 340 ASP ASN 0
NP_001193.2 346 ALA VAL 1
NP_001193.2 89 LEU PHE 0
NP_001194.1 175 SER PRO 0
NP_001194.1 187 GLY ALA 0
NP_001194.1 200 ILE LYS 1
NP_001194.1 249 GLN LEU 0
NP_001194.1 31 ARG HIS 0
NP_001194.1 413 ARG SER 0
NP_001194.1 486 ARG TRP 1
NP_001196.2 14 GLN HIS 0
NP_001202.4 1004 ASN SER 0
NP_001202.4 460 GLN LYS 0
NP_001202.4 926 THR ILE 0
NP_001206.2 55 THR MET 0
NP_001206.2 58 ARG TRP 0
NP_001206.2 68 MET LEU 0
NP_001206.2 70 GLY ALA 0
NP_001206.2 90 SER GLY 0
NP_001207.2 131 ARG TRP 0
NP_001207.2 283 PRO SER 0
NP_001207.2 326 GLN ARG 0
NP_001210.1 4 ARG GLN 0
NP_001221.2 105 LEU PRO 0
NP_001221.2 184 ASN ASP 0
NP_001221.2 304 ASP ASN 0
NP_001221.2 367 VAL ILE 0
NP_001221.2 403 TYR CYS 0
NP_001221.2 458 PRO LEU 0
NP_001221.2 479 LEU ILE 0
NP_001226.2 372 GLY ARG 0
NP_001226.2 41 ALA PRO 0
NP_001226.2 78 LEU PRO 1
NP_001230.1 138 LYS ARG 0
NP_001230.1 270 VAL ALA 0
NP_001230.1 54 MET VAL 0
NP_001241.1 227 PRO ALA 0
NP_001241.1 26 CYS GLN 1
NP_001241.1 35 SER GLY 1
NP_001242.2 254 GLN LYS 0
NP_001244.1 459 TYR CYS 0
NP_001246.2 402 VAL MET 0
NP_001253.1 126 THR MET 0
NP_001253.1 133 ARG GLN 0
NP_001253.1 64 ASP TYR 0
NP_001259.1 263 ALA THR 0
NP_001259.1 515 CYS SER 0
NP_001268.2 220 SER GLY 0
NP_001268.2 422 LEU GLN 0
NP_001270.1 115 VAL PHE 0
NP_001276.2 321 ASN THR 0
NP_001276.2 357 ASN SER 0
NP_001288.3 736 ARG PRO 0
NP_001294.2 101 PRO LEU 0
NP_001294.2 104 PRO LEU 0
NP_001294.2 127 ILE THR 0
NP_001294.2 178 ALA SER 0
NP_001294.2 228 ARG CYS 0
NP_001294.2 31 ASP GLU 0
NP_001294.2 336 ASP VAL 1
NP_001294.2 357 ALA SER 0
NP_001294.2 431 ARG TRP 0
NP_001294.2 62 THR SER 0
NP_001294.2 65 ASN LYS 0
NP_001294.2 87 THR ILE 0
NP_001295.2 454 GLU GLY 0
NP_001295.2 499 LYS ARG 0
NP_001295.2 505 HIS ASN 0
NP_001320.1 47 GLU ASP 0
NP_001334.2 380 GLY ARG 0
NP_001334.2 586 THR ILE 0
NP_001334.2 634 SER ASN 0
NP_001335.1 83 ALA THR 0
NP_001340.2 363 GLY GLU 0
NP_001340.2 426 LEU PHE 0
NP_001345.1 172 LEU GLN 0
NP_001354.1 121 SER GLY 1
NP_001354.1 280 SER ARG 1
NP_001354.1 284 ARG GLN 0
NP_001354.1 304 SER ASN 1
NP_001354.1 314 LYS ARG 1
NP_001354.1 317 LEU VAL 1
NP_001354.1 31 GLN GLU 1
NP_001354.1 322 ARG GLN 1
NP_001354.1 350 MET ILE 1
NP_001354.1 386 ALA THR 1
NP_001354.1 408 THR ILE 1
NP_001354.1 409 PRO LEU 1
NP_001354.1 41 GLU LYS 1
NP_001354.1 43 LYS GLU 1
NP_001354.1 486 GLY ARG 0
NP_001372.1 221 GLY ALA 0
NP_001373.2 116 ASP GLU 0
NP_001373.2 137 LEU PHE 0
NP_001373.2 332 PHE VAL 0
NP_001373.2 371 LEU PHE 0
NP_001373.2 376 GLU ASP 0
NP_001376.1 115 GLU LYS 0
NP_001376.1 167 LEU VAL 0
NP_001376.1 181 ARG GLN 0
NP_001376.1 302 ARG GLN 1
NP_001376.1 313 ASN TYR 0
NP_001376.1 334 GLN ARG 0
NP_001376.1 343 THR ALA 1
NP_001376.1 435 GLY ARG 1
NP_001376.1 68 THR ARG 1
NP_001376.1 7 LEU VAL 0
NP_001376.1 81 ASP GLY 1
NP_001376.1 97 MET ILE 0
NP_001383.2 159 SER ASN 0
NP_001383.2 169 GLN ARG 0
NP_001383.2 185 PRO SER 0
NP_001383.2 31 ARG GLN 0
NP_001383.2 334 VAL ILE 0
NP_001384.1 109 THR SER 0
NP_001384.1 56 GLN PRO 0
NP_001387.2 415 TYR PHE 0
NP_001387.2 681 GLN HIS 0
NP_001388.1 273 GLU GLY 0
NP_001388.1 29 GLU ALA 0
NP_001388.1 301 ARG TRP 0
NP_001388.1 341 THR ILE 0
NP_001388.1 519 VAL MET 0
NP_001388.1 64 GLN ARG 0
NP_001388.1 662 ARG GLN 0
NP_001388.1 677 ALA VAL 0
NP_001388.1 754 ARG CYS 1
NP_001388.1 94 ARG SER 0
NP_001390.1 101 PRO SER 0
NP_001390.1 153 ARG HIS 0
NP_001390.1 155 ARG CYS 1
NP_001390.1 156 ARG HIS 1
NP_001390.1 164 GLU ALA 1
NP_001390.1 189 GLY GLU 1
NP_001390.1 198 GLY ALA 1
NP_001390.1 207 GLY ARG 1
NP_001390.1 218 GLY ASP 1
NP_001390.1 224 GLY ALA 1
NP_001390.1 252 HIS LEU 1
NP_001390.1 253 LEU PRO 1
NP_001390.1 259 ALA GLU 1
NP_001390.1 276 ARG CYS 1
NP_001390.1 279 MET ARG 1
NP_001390.1 291 GLY ARG 1
NP_001390.1 306 GLN HIS 1
NP_001390.1 306 GLN PRO 1
NP_001390.1 307 VAL GLY 1
NP_001390.1 309 VAL GLY 1
NP_001390.1 323 VAL GLY 1
NP_001390.1 334 ARG HIS 0
NP_001390.1 337 GLU LYS 0
NP_001390.1 349 ALA THR 1
NP_001390.1 356 ALA ASP 1
NP_001390.1 357 ARG PRO 1
NP_001390.1 358 GLN GLU 1
NP_001390.1 360 ILE ASN 1
NP_001390.1 365 VAL ALA 1
NP_001390.1 372 ASN ASP 1
NP_001390.1 374 SER ARG 1
NP_001390.1 378 THR MET 1
NP_001390.1 54 HIS TYR 1
NP_001390.1 57 THR ARG 1
NP_001390.1 62 LEU PRO 1
NP_001390.1 63 GLU LYS 1
NP_001390.1 65 ARG GLY 1
NP_001390.1 69 ARG TRP 0
NP_001391.2 115 ALA THR 0
NP_001393.1 104 THR PRO 0
NP_001393.1 118 ALA VAL 0
NP_001393.1 17 ASP VAL 0
NP_001393.1 18 SER PRO 0
NP_001393.1 81 GLU ASP 0
NP_001393.1 91 ASP VAL 0
NP_001400.3 1137 GLY ALA 0
NP_001400.3 115 MET THR 0
NP_001400.3 1287 ARG HIS 0
NP_001405.1 159 LEU VAL 0
NP_001405.1 173 VAL ILE 0
NP_001405.1 275 TYR CYS 1
NP_001405.1 278 PRO ARG 1
NP_001405.1 60 ASP HIS 0
NP_001408.2 227 ARG LEU 0
NP_001408.2 79 ALA THR 0
NP_001421.2 101 VAL MET 0
NP_001421.2 368 MET ILE 0
NP_001421.2 374 PHE TYR 0
NP_001421.2 377 SER ASN 0
NP_001421.2 379 LYS GLU 0
NP_001421.2 425 SER LEU 0
NP_001421.2 450 GLU ASP 0
NP_001421.2 465 PRO LEU 0
NP_001421.2 534 PRO LEU 1
NP_001421.2 537 GLY TRP 1
NP_001421.2 539 ASP GLU 1
NP_001421.2 571 PHE SER 0
NP_001421.2 600 GLU LYS 0
NP_001421.2 637 THR ILE 0
NP_001421.2 658 ARG HIS 0
NP_001421.2 759 ASN SER 0
NP_001421.2 766 THR PRO 0
NP_001421.2 785 PRO THR 0
NP_001421.2 809 GLN HIS 0
NP_001422.1 17 GLN HIS 0
NP_001423.1 145 ARG GLY 0
NP_001429.2 50 THR MET 0
NP_001434.1 54 ALA THR 0
NP_001434.1 94 THR ALA 0
NP_001436.1 33 ARG HIS 0
NP_001436.1 55 SER TYR 0
NP_001436.1 79 THR MET 0
NP_001439.2 391 GLU ASP 0
NP_001440.2 104 CYS ARG 1
NP_001440.2 137 GLY ARG 0
NP_001440.2 150 CYS ARG 1
NP_001440.2 246 HIS TYR 1
NP_001440.2 257 VAL MET 0
NP_001440.2 262 LYS ASN 0
NP_001440.2 69 ALA THR 0
NP_001443.1 41 ALA SER 0
NP_001451.1 173 SER THR 0
NP_001451.1 182 PHE SER 0
NP_001451.1 195 SER LEU 0
NP_001451.1 238 ARG GLN 0
NP_001451.1 314 GLU GLY 0
NP_001451.1 36 ASP GLY 0
NP_001451.1 394 LYS THR 0
NP_001455.3 401 GLY ARG 0
NP_001458.1 198 ASN ILE 0
NP_001469.1 172 GLY ARG 0
NP_001472.1 199 GLU LYS 0
NP_001476.2 120 GLU ASP 0
NP_001482.1 357 ASN TYR 0
NP_001483.3 118 ALA VAL 0
NP_001483.3 262 GLY SER 1
NP_001483.3 267 CYS TYR 1
NP_001483.3 68 ARG HIS 1
NP_001494.2 17 LEU VAL 0
NP_001494.2 30 VAL ILE 0
NP_001494.2 461 VAL MET 0
NP_001494.2 694 MET VAL 0
NP_001498.1 308 ILE LEU 0
NP_001503.1 163 THR ALA 0
NP_001508.1 119 ARG CYS 0
NP_001508.1 311 THR SER 0
NP_001508.1 337 ARG GLN 0
NP_001508.1 70 ALA GLY 0
NP_001517.2 293 ILE VAL 0
NP_001517.2 308 ILE VAL 0
NP_001519.1 509 ARG HIS 0
NP_001519.1 644 ARG GLN 0
NP_001523.2 68 ASN LYS 0
NP_001523.2 94 PRO LEU 0
NP_001529.2 119 ARG CYS 1
NP_001529.2 175 ARG PRO 1
NP_001529.2 315 ARG LYS 0
NP_001529.2 369 GLY ASP 0
NP_001529.2 442 ILE VAL 0
NP_001529.2 53 ARG SER 0
NP_001531.1 135 SER PHE 1
NP_001531.1 178 GLU LYS 0
NP_001531.1 182 PRO LEU 1
NP_001535.1 100 GLN ARG 1
NP_001535.1 205 TRP ARG 0
NP_001535.1 208 VAL LEU 0
NP_001544.1 78 ARG GLY 1
NP_001547.1 710 ALA THR 0
NP_001548.1 80 ARG CYS 0
NP_001549.2 105 GLY SER 0
NP_001549.2 117 ARG HIS 0
NP_001549.2 136 ASN SER 0
NP_001549.2 141 GLY ARG 1
NP_001549.2 224 ILE VAL 0
NP_001549.2 25 GLU ASP 0
NP_001549.2 295 PRO SER 0
NP_001549.2 318 ASP VAL 0
NP_001549.2 31 SER CYS 0
NP_001549.2 353 PRO SER 0
NP_001549.2 412 ARG TRP 0
NP_001549.2 416 THR ILE 0
NP_001549.2 61 LEU VAL 0
NP_001549.2 84 THR ILE 1
NP_001554.2 463 GLY VAL 0
NP_001554.2 661 ARG PRO 0
NP_001554.2 761 SER ASN 0
NP_001558.3 1083 ALA GLY 0
NP_001558.3 1114 ALA GLY 0
NP_001558.3 632 LEU ILE 0
NP_001558.3 721 VAL MET 0
NP_001560.2 194 ARG HIS 0
NP_001560.2 196 PHE SER 0
NP_001560.2 398 THR MET 0
NP_001560.2 638 ARG TRP 0
NP_001578.2 142 PRO LEU 0
NP_001578.2 299 MET ILE 0
NP_001578.2 431 ASP ASN 0
NP_001578.2 616 ARG TRP 0
NP_001598.1 387 VAL ALA 0
NP_001605.1 22 ALA GLY 0
NP_001605.1 247 VAL GLY 0
NP_001605.1 264 PRO LEU 1
NP_001605.1 278 THR ILE 1
NP_001605.1 370 VAL ALA 1
NP_001605.1 46 GLY ASP 0
NP_001605.1 4 GLU ASP 0
NP_001605.1 64 ILE PHE 0
NP_001605.1 89 THR ILE 1
NP_001605.1 90 PHE LEU 0
NP_001612.1 485 PHE LEU 0
NP_001612.1 517 PRO SER 0
NP_001612.1 570 VAL ILE 0
NP_001613.2 261 PRO ARG 0
NP_001613.2 340 ARG HIS 0
NP_001615.1 1445 THR SER 0
NP_001615.1 1527 ARG GLN 0
NP_001616.1 165 ASP GLY 1
NP_001616.1 209 ALA THR 0
NP_001618.2 165 ASP VAL 0
NP_001618.2 367 MET ILE 0
NP_001619.1 15 ILE PHE 0
NP_001619.1 42 HIS LEU 0
NP_001619.1 73 LEU VAL 0
NP_001623.3 231 ARG PRO 0
NP_001623.3 37 GLU GLN 0
NP_001628.1 166 ALA THR 0
NP_001631.3 572 GLN HIS 0
NP_001635.2 80 MET ILE 0
NP_001636.1 16 ILE MET 0
NP_001652.2 91 THR ASN 0
NP_001664.3 210 VAL GLU 0
NP_001664.3 247 LEU PHE 0
NP_001671.2 19 PHE LEU 0
NP_001671.2 41 GLY ARG 1
NP_001671.2 8 GLY SER 0
NP_001688.1 98 LYS ARG 0
NP_001694.2 1371 GLU ASP 0
NP_001695.1 503 SER ASN 0
NP_001695.1 77 ASP ASN 0
NP_001701.2 242 ILE LEU 1
NP_001701.2 252 GLY SER 0
NP_001701.2 286 PHE LEU 1
NP_001701.2 28 TRP ARG 0
NP_001701.2 323 LYS GLU 1
NP_001701.2 32 ARG TRP 0
NP_001701.2 378 ASN THR 0
NP_001701.2 458 MET ILE 1
NP_001701.2 565 LYS GLU 0
NP_001701.2 651 ASP GLU 0
NP_001704.2 216 ASN THR 0
NP_001709.1 257 ARG CYS 0
NP_001709.1 311 THR PRO 0
NP_001715.1 140 ARG TRP 0
NP_001715.1 212 LEU VAL 0
NP_001715.1 227 ARG HIS 0
NP_001716.2 280 ALA VAL 0
NP_001716.2 404 ASN ASP 0
NP_001716.2 451 LYS GLU 0
NP_001716.2 483 ASP HIS 0
NP_001718.1 162 LEU GLN 0
NP_001718.1 53 THR PRO 0
NP_001726.2 389 THR ILE 0
NP_001726.2 449 ARG GLY 0
NP_001728.1 119 CYS GLY 1
NP_001728.1 127 ASP TYR 0
NP_001728.1 140 PRO SER 0
NP_001728.1 167 PRO SER 0
NP_001728.1 203 ILE VAL 0
NP_001728.1 279 THR SER 0
NP_001728.1 327 PRO THR 0
NP_001728.1 338 PHE LEU 0
NP_001728.1 408 ARG LYS 0
NP_001728.1 427 SER THR 0
NP_001728.1 454 ASP ASN 0
NP_001730.1 45 ASN LYS 0
NP_001736.1 16 VAL GLY 0
NP_001736.1 78 VAL ILE 0
NP_001739.2 696 CYS PHE 0
NP_001744.2 167 PHE SER 0
NP_001744.2 18 ILE MET 0
NP_001751.1 253 GLU ASP 0
NP_001751.1 259 SER ALA 0
NP_001759.3 100 LEU PHE 0
NP_001759.3 106 ARG CYS 0
NP_001759.3 111 GLY SER 1
NP_001759.3 120 ASN SER 0
NP_001759.3 229 SER ARG 0
NP_001762.2 203 GLU LYS 0
NP_001762.2 34 ALA THR 0
NP_001762.2 391 ALA THR 0
NP_001762.2 551 GLY ARG 0
NP_001762.2 552 LYS GLU 0
NP_001762.2 669 ARG CYS 0
NP_001769.2 102 GLU GLN 0
NP_001776.1 27 LYS GLN 0
NP_001776.1 70 ALA THR 0
NP_001780.2 88 SER PHE 0
NP_001781.2 14 SER ASN 0
NP_001781.2 297 GLY ARG 0
NP_001781.2 78 SER ASN 0
NP_001783.2 196 SER THR 0
NP_001783.2 212 ILE LEU 0
NP_001783.2 21 ALA THR 0
NP_001785.2 281 VAL LEU 0
NP_001785.2 625 LYS ARG 0
NP_001790.1 163 GLY ALA 0
NP_001790.1 285 THR MET 0
NP_001795.2 130 PRO ARG 0
NP_001809.2 170 CYS TYR 0
NP_001810.2 145 ASP ASN 0
NP_001810.2 178 ARG GLN 0
NP_001810.2 243 THR ALA 0
NP_001810.2 353 ALA GLY 0
NP_001810.2 413 PRO LEU 0
NP_001810.2 93 SER THR 0
NP_001813.1 126 ILE MET 1
NP_001813.1 145 HIS ARG 0
NP_001813.1 20 LEU PHE 1
NP_001813.1 223 ALA VAL 1
NP_001813.1 387 PRO LEU 0
NP_001813.1 99 TYR HIS 0
NP_001814.2 309 SER LEU 0
NP_001836.2 110 ILE THR 0
NP_001836.2 1259 PRO ARG 0
NP_001836.2 1334 GLN HIS 0
NP_001836.2 134 PRO LEU 0
NP_001836.2 1353 ASP GLY 0
NP_001836.2 1491 GLY SER 0
NP_001836.2 1553 ALA VAL 0
NP_001836.2 1569 PRO LEU 0
NP_001836.2 304 PRO LEU 0
NP_001836.2 424 GLN LYS 0
NP_001836.2 54 PRO LEU 0
NP_001836.2 749 GLY SER 1
NP_001836.2 755 GLY ARG 1
NP_001836.2 798 VAL LEU 0
NP_001836.2 890 PRO LEU 0
NP_001840.3 1009 GLY SER 0
NP_001840.3 130 ARG HIS 0
NP_001840.3 227 ASP ASN 0
NP_001840.3 250 SER ASN 0
NP_001840.3 259 GLY VAL 0
NP_001840.3 262 GLY ASP 1
NP_001840.3 278 GLU LYS 0
NP_001840.3 292 GLY VAL 1
NP_001840.3 298 GLY ARG 1
NP_001840.3 301 GLY ASP 1
NP_001840.3 518 PRO SER 0
NP_001840.3 531 GLY ARG 1
NP_001840.3 569 ARG GLN 0
NP_001840.3 595 MET ILE 0
NP_001840.3 601 THR SER 0
NP_001840.3 621 ASP ASN 1
NP_001840.3 624 GLU LYS 1
NP_001840.3 680 ARG HIS 0
NP_001840.3 700 GLY SER 1
NP_001840.3 724 ARG CYS 0
NP_001840.3 728 VAL MET 0
NP_001840.3 750 ARG CYS 0
NP_001840.3 760 GLY ARG 0
NP_001840.3 778 ASP ASN 0
NP_001840.3 801 MET VAL 0
NP_001840.3 804 VAL GLY 0
NP_001840.3 837 LEU PRO 1
NP_001840.3 843 ARG TRP 1
NP_001840.3 854 ARG HIS 0
NP_001840.3 867 ARG GLN 0
NP_001840.3 871 ASP ASN 1
NP_001840.3 876 ARG SER 1
NP_001840.3 895 SER ARG 0
NP_001840.3 91 ALA VAL 0
NP_001840.3 932 PRO LEU 1
NP_001840.3 965 ARG HIS 0
NP_001840.3 982 MET VAL 0
NP_001840.3 994 ALA THR 0
NP_001840.3 995 ALA THR 0
NP_001844.3 103 ARG GLN 0
NP_001844.3 103 ARG TRP 0
NP_001844.3 94 PRO SER 0
NP_001849.2 406 GLY GLU 0
NP_001859.1 202 GLN LYS 0
NP_001859.1 276 HIS ARG 0
NP_001861.2 128 TRP LEU 0
NP_001861.2 341 ARG GLN 0
NP_001861.2 62 ALA VAL 0
NP_001862.2 232 PHE LEU 0
NP_001866.2 104 GLY ASP 0
NP_001866.2 123 SER PHE 1
NP_001866.2 238 ARG GLN 0
NP_001866.2 241 GLU ASP 0
NP_001866.2 286 ARG HIS 0
NP_001866.2 301 GLY GLU 1
NP_001866.2 337 HIS ARG 1
NP_001866.2 344 THR ALA 0
NP_001866.2 347 ALA SER 0
NP_001866.2 389 TYR CYS 1
NP_001866.2 390 LEU ARG 1
NP_001866.2 52 ASP ASN 0
NP_001868.2 639 SER ASN 0
NP_001870.3 679 GLY ARG 0
NP_001877.1 21 GLY SER 0
NP_001877.1 36 VAL MET 0
NP_001877.1 84 THR MET 0
NP_001877.1 94 PHE SER 1
NP_001878.1 110 ARG CYS 0
NP_001878.1 129 SER ARG 1
NP_001878.1 214 ARG GLN 0
NP_001878.1 230 ARG HIS 0
NP_001878.1 51 ALA GLU 0
NP_001879.1 115 ILE VAL 0
NP_001879.1 175 GLU VAL 0
NP_001879.1 199 ASP VAL 0
NP_001879.1 289 VAL MET 0
NP_001879.1 48 THR PRO 0
NP_001879.1 84 GLY CYS 0
NP_001880.2 66 PRO SER 0
NP_001889.2 36 ASN ASP 0
NP_001898.1 173 HIS ARG 0
NP_001900.1 229 PHE ILE 1
NP_001900.1 383 TRP CYS 1
NP_001900.1 58 ALA VAL 0
NP_001908.3 144 TYR HIS 0
NP_001922.2 451 ASP ASN 0
NP_001922.2 576 PHE LEU 1
NP_001922.2 98 SER PHE 0
NP_001930.2 60 SER ARG 0
NP_001930.2 902 HIS PRO 0
NP_001933.2 45 ARG GLN 0
NP_001933.2 493 ASN THR 0
NP_001933.2 841 TYR PHE 0
NP_001934.2 1040 VAL ILE 0
NP_001934.2 1059 SER THR 1
NP_001934.2 1099 THR ALA 0
NP_001934.2 149 VAL PHE 1
NP_001934.2 154 ASP GLU 1
NP_001934.2 158 VAL GLY 0
NP_001934.2 205 PRO SER 0
NP_001934.2 292 ARG HIS 0
NP_001934.2 293 ILE VAL 0
NP_001934.2 297 ASP ASN 1
NP_001934.2 330 ASN ASP 1
NP_001934.2 351 SER GLY 0
NP_001934.2 46 ARG GLN 1
NP_001934.2 517 ALA VAL 0
NP_001934.2 531 PHE CYS 1
NP_001934.2 533 VAL ILE 0
NP_001934.2 632 LEU MET 0
NP_001934.2 695 THR MET 0
NP_001934.2 713 GLU LYS 0
NP_001934.2 731 GLN PRO 0
NP_001934.2 773 ARG LYS 0
NP_001934.2 790 HIS TYR 0
NP_001934.2 824 ARG CYS 0
NP_001934.2 855 GLN LYS 0
NP_001934.2 927 PRO LEU 0
NP_001935.2 751 ALA PRO 0
NP_001941.2 293 THR PRO 0
NP_001946.3 198 LYS ASN 0
NP_001946.3 38 LYS GLU 0
NP_001947.1 131 PHE LEU 0
NP_001947.1 168 PRO LEU 0
NP_001950.1 27 GLY ARG 0
NP_001950.1 81 PRO ALA 0
NP_001958.2 277 VAL GLY 0
NP_001958.2 375 ASN LYS 0
NP_001958.2 93 GLN HIS 0
NP_001962.3 10 GLN HIS 0
NP_001962.3 59 MET VAL 0
NP_001965.3 174 ASP ASN 0
NP_001965.3 298 ALA VAL 0
NP_001965.3 389 THR MET 0
NP_001965.3 424 ILE VAL 0
NP_001965.3 539 ILE VAL 0
NP_001965.3 691 PHE CYS 0
NP_001966.1 264 PRO ALA 0
NP_001967.3 138 ALA THR 0
NP_001967.3 156 GLY ASP 1
NP_001967.3 277 GLY ARG 0
NP_001967.3 312 ASN HIS 0
NP_001967.3 426 ARG CYS 0
NP_001967.3 71 ASN SER 0
NP_001968.3 218 VAL ALA 0
NP_001968.3 861 SER ARG 0
NP_001968.3 913 ALA GLU 0
NP_001970.2 103 ARG CYS 0
NP_001970.2 21 GLY ALA 0
NP_001970.2 225 PRO LEU 0
NP_001970.2 55 LYS ARG 0
NP_001973.2 1127 ARG HIS 0
NP_001973.2 1271 GLY SER 0
NP_001973.2 204 THR ILE 0
NP_001973.2 30 PRO LEU 0
NP_001973.2 683 ARG TRP 0
NP_001973.2 717 SER LEU 0
NP_001973.2 998 LYS ARG 0
NP_001974.1 231 PHE LEU 1
NP_001974.1 266 ALA THR 0
NP_001975.1 257 GLY ASP 0
NP_001984.1 163 ARG TRP 0
NP_001984.1 36 THR ALA 0
NP_001985.2 225 HIS GLN 0
NP_001985.2 268 GLU LYS 0
NP_001985.2 342 ILE THR 0
NP_001985.2 438 ARG HIS 0
NP_001985.2 515 CYS ARG 0
NP_001985.2 529 LEU PRO 0
NP_001985.2 53 LYS GLU 0
NP_001985.2 569 ASP GLU 0
NP_001985.2 61 ALA SER 0
NP_001985.2 634 MET ILE 0
NP_001985.2 639 GLY GLU 0
NP_001985.2 645 ARG SER 0
NP_001987.2 509 CYS SER 0
NP_001995.1 290 GLU ASP 0
NP_001996.1 323 MET VAL 0
NP_002002.3 516 ASP ASN 0
NP_002004.1 91 ASN LYS 0
NP_002005.1 197 ASN LYS 0
NP_002009.1 1243 ARG HIS 0
NP_002010.2 695 PHE LEU 0
NP_002011.2 1024 GLY ARG 1
NP_002011.2 1024 GLY GLU 1
NP_002011.2 1035 HIS ARG 1
NP_002011.2 1037 ASP TYR 1
NP_002011.2 1041 ARG PRO 1
NP_002011.2 1051 VAL MET 1
NP_002011.2 1075 ARG GLN 0
NP_002011.2 1106 GLU ASP 0
NP_002011.2 1106 GLU LYS 1
NP_002011.2 1114 PRO LEU 1
NP_002011.2 1115 TYR CYS 1
NP_002011.2 1131 GLY ARG 1
NP_002011.2 1146 ARG HIS 0
NP_002011.2 1154 GLY ARG 0
NP_002011.2 26 SER ALA 0
NP_002011.2 283 ARG HIS 0
NP_002011.2 318 ARG GLN 0
NP_002011.2 441 GLN HIS 0
NP_002011.2 494 THR ALA 0
NP_002011.2 527 ASN SER 0
NP_002011.2 628 ALA THR 0
NP_002011.2 637 SER ARG 0
NP_002011.2 641 PRO SER 0
NP_002011.2 76 GLU LYS 0
NP_002011.2 854 GLY ARG 1
NP_002011.2 855 ALA THR 1
NP_002011.2 900 LEU ILE 0
NP_002011.2 916 CYS TRP 1
NP_002011.2 933 GLY ARG 1
NP_002013.1 323 VAL ALA 0
NP_002013.1 339 GLU GLN 0
NP_002013.1 372 GLY SER 0
NP_002013.1 37 ILE THR 0
NP_002018.1 141 LEU PHE 0
NP_002030.2 311 PRO LEU 0
NP_002030.2 377 THR ILE 0
NP_002031.2 326 LEU PHE 0
NP_002031.2 345 GLU LYS 0
NP_002035.1 182 ILE VAL 0
NP_002035.1 252 LYS GLU 0
NP_002035.1 292 PRO HIS 0
NP_002035.1 57 SER PHE 0
NP_002037.2 141 ASP ASN 0
NP_002040.1 160 ASN SER 0
NP_002040.1 205 VAL MET 1
NP_002040.1 216 ARG GLN 1
NP_002040.1 218 ASP GLY 1
NP_002045.1 91 ARG HIS 0
NP_002046.1 114 ASP GLU 0
NP_002046.1 157 ASP ASN 0
NP_002046.1 196 GLU GLN 0
NP_002046.1 223 GLU GLN 1
NP_002046.1 269 ALA SER 0
NP_002046.1 28 GLY ARG 0
NP_002046.1 357 LEU PRO 1
NP_002046.1 358 ALA VAL 1
NP_002046.1 362 GLU ASP 1
NP_002046.1 47 PRO LEU 0
NP_002046.1 73 MET THR 1
NP_002046.1 76 LEU PHE 1
NP_002046.1 78 ASP GLU 1
NP_002046.1 79 ARG HIS 1
NP_002046.1 88 ARG CYS 1
NP_002056.2 163 CYS ARG 0
NP_002056.2 286 ARG HIS 0
NP_002056.2 324 ARG CYS 1
NP_002056.2 341 ARG CYS 1
NP_002056.2 86 ARG GLN 0
NP_002059.2 187 MET ILE 0
NP_002068.1 480 VAL LEU 0
NP_002078.1 124 ILE THR 1
NP_002078.1 139 CYS ARG 1
NP_002078.1 199 ALA VAL 1
NP_002078.1 212 ARG TRP 0
NP_002078.1 221 CYS SER 0
NP_002078.1 248 PRO LEU 1
NP_002078.1 275 PRO LEU 0
NP_002078.1 398 SER LEU 0
NP_002078.1 433 ARG GLN 0
NP_002078.1 47 ASP VAL 0
NP_002078.1 515 GLY ALA 0
NP_002078.1 519 VAL MET 0
NP_002078.1 538 ARG GLN 0
NP_002078.1 55 ARG TRP 0
NP_002078.1 564 ARG CYS 0
NP_002078.1 69 ALA THR 0
NP_002078.1 77 VAL ILE 0
NP_002082.2 4 ARG SER 0
NP_002088.2 245 VAL LEU 0
NP_002094.2 130 LYS GLU 0
NP_002094.2 359 GLU GLY 0
NP_002094.2 619 GLU GLN 0
NP_002100.2 421 LEU VAL 0
NP_002108.4 104 ASN LYS 0
NP_002108.4 119 LEU PHE 0
NP_002108.4 123 SER TYR 0
NP_002108.4 140 SER PHE 0
NP_002108.4 180 LEU ASP 0
NP_002108.4 187 THR LEU 0
NP_002108.4 331 MET LYS 0
NP_002108.4 363 THR ALA 0
NP_002112.3 105 MET VAL 0
NP_002112.3 115 PRO ALA 0
NP_002112.3 116 MET VAL 0
NP_002112.3 37 LEU VAL 0
NP_002112.3 38 PHE TYR 0
NP_002112.3 62 GLU GLN 0
NP_002112.3 64 PHE TYR 0
NP_002112.3 65 ALA VAL 0
NP_002112.3 98 LYS ARG 0
NP_002134.2 66 GLU LYS 0
NP_002140.2 162 GLY SER 0
NP_002143.1 43 SER ASN 0
NP_002143.1 96 SER ALA 0
NP_002146.2 150 ALA THR 0
NP_002146.2 153 ASN SER 0
NP_002146.2 159 ALA VAL 0
NP_002146.2 173 ARG PRO 0
NP_002146.2 194 GLU LYS 0
NP_002146.2 198 LEU PHE 0
NP_002146.2 260 ARG HIS 0
NP_002146.2 297 THR LYS 0
NP_002146.2 336 VAL PHE 0
NP_002146.2 447 GLY VAL 0
NP_002146.2 464 SER ILE 0
NP_002146.2 562 ASP GLU 0
NP_002146.2 626 THR ALA 0
NP_002146.2 95 ARG GLN 0
NP_002155.1 43 ALA SER 0
NP_002167.1 162 CYS TYR 1
NP_002167.1 166 ILE MET 0
NP_002167.1 24 TYR HIS 0
NP_002167.1 34 SER ARG 0
NP_002167.1 47 GLY ARG 0
NP_002167.1 67 GLN LYS 0
NP_002167.1 77 ALA THR 0
NP_002167.1 93 GLN ARG 0
NP_002169.1 217 ARG LEU 0
NP_002171.2 102 ALA SER 0
NP_002171.2 115 THR MET 0
NP_002171.2 136 LEU GLN 0
NP_002171.2 201 LEU SER 0
NP_002171.2 213 HIS ARG 1
NP_002171.2 241 CYS ARG 1
NP_002171.2 251 LEU PRO 1
NP_002171.2 270 ARG CYS 0
NP_002171.2 275 ILE VAL 0
NP_002171.2 277 GLN ARG 0
NP_002171.2 278 HIS ASP 0
NP_002171.2 301 ASP ASN 0
NP_002171.2 354 GLY SER 1
NP_002171.2 361 LEU PRO 1
NP_002171.2 364 LEU PRO 1
NP_002171.2 386 TRP ARG 1
NP_002171.2 398 ALA VAL 0
NP_002171.2 411 HIS GLN 0
NP_002171.2 432 ALA THR 0
NP_002171.2 445 HIS PRO 1
NP_002171.2 472 LEU PRO 1
NP_002171.2 474 ASP GLU 0
NP_002171.2 493 THR ILE 1
NP_002171.2 51 GLN GLU 0
NP_002171.2 565 ASP ASN 1
NP_002171.2 599 VAL MET 0
NP_002171.2 647 VAL ILE 0
NP_002171.2 671 THR ALA 0
NP_002171.2 676 GLY ARG 0
NP_002171.2 694 ARG TRP 0
NP_002171.2 75 ALA THR 0
NP_002171.2 819 PRO LEU 0
NP_002171.2 852 GLU GLN 0
NP_002171.2 891 VAL ILE 0
NP_002171.2 928 GLU LYS 0
NP_002174.1 323 VAL LEU 0
NP_002175.2 499 VAL ILE 0
NP_002177.2 288 TYR CYS 0
NP_002177.2 331 GLY ARG 0
NP_002177.2 63 ARG LYS 0
NP_002178.2 298 VAL PHE 0
NP_002178.2 33 VAL ILE 0
NP_002182.1 172 ALA THR 0
NP_002182.1 175 HIS GLN 1
NP_002182.1 212 THR MET 0
NP_002182.1 225 SER ARG 0
NP_002182.1 227 GLY ARG 0
NP_002182.1 244 SER PHE 0
NP_002182.1 257 ALA THR 0
NP_002182.1 26 ARG TRP 0
NP_002182.1 337 PRO THR 0
NP_002188.1 395 ALA ASP 0
NP_002189.1 11 TRP ARG 1
NP_002189.1 175 VAL ALA 0
NP_002189.1 8 MET LEU 1
NP_002205.1 552 SER PHE 0
NP_002206.2 408 GLU LYS 0
NP_002206.2 585 GLU VAL 0
NP_002206.2 809 HIS TYR 0
NP_002206.2 846 HIS TYR 0
NP_002208.3 274 ALA SER 0
NP_002208.3 315 GLN LYS 0
NP_002208.3 477 MET ILE 0
NP_002208.3 825 ARG GLN 0
NP_002208.3 858 ALA VAL 0
NP_002212.3 322 ALA THR 0
NP_002225.2 211 GLU ASP 0
NP_002232.2 212 GLN ARG 0
NP_002232.2 271 ARG CYS 0
NP_002239.2 1 MET ILE 0
NP_002245.4 370 ARG GLN 0
NP_002247.3 110 PRO THR 0
NP_002247.3 36 GLN ARG 0
NP_002247.3 74 PRO SER 1
NP_002248.1 77 ARG HIS 0
NP_002252.2 113 HIS PRO 0
NP_002252.2 155 CYS SER 0
NP_002252.2 19 TRP PRO 0
NP_002254.2 490 ALA VAL 0
NP_002266.2 184 ALA PRO 0
NP_002267.2 60 ALA GLY 0
NP_002269.3 395 THR MET 0
NP_002269.3 72 GLN ARG 0
NP_002272.2 52 GLY ARG 0
NP_002273.3 172 GLU LYS 0
NP_002273.3 174 VAL MET 0
NP_002273.3 188 VAL MET 0
NP_002273.3 223 ALA THR 0
NP_002273.3 226 ARG CYS 0
NP_002273.3 27 PRO THR 0
NP_002273.3 407 GLU LYS 1
NP_002273.3 423 CYS SER 0
NP_002273.3 429 VAL GLU 0
NP_002273.3 456 SER ARG 0
NP_002273.3 475 PRO SER 0
NP_002275.1 114 ASN ASP 1
NP_002275.1 214 ASP GLY 0
NP_002275.1 221 ARG CYS 0
NP_002275.1 241 ARG TRP 0
NP_002275.1 327 ARG CYS 0
NP_002275.1 36 SER TYR 0
NP_002275.1 486 CYS TYR 0
NP_002275.1 66 ARG HIS 1
NP_002280.1 100 LEU VAL 0
NP_002280.1 46 ILE VAL 0
NP_002285.1 256 PRO SER 0
NP_002285.1 299 VAL ALA 0
NP_002285.1 321 TRP ARG 1
NP_002287.2 102 HIS GLN 0
NP_002287.2 17 PRO SER 0
NP_002287.2 200 THR ASN 0
NP_002287.2 248 PRO LEU 0
NP_002287.2 287 ILE THR 0
NP_002287.2 311 THR ALA 0
NP_002287.2 322 VAL MET 0
NP_002287.2 332 ALA VAL 0
NP_002287.2 372 ARG CYS 1
NP_002287.2 430 TYR CYS 0
NP_002287.2 444 THR ASN 0
NP_002287.2 510 ALA THR 0
NP_002287.2 561 PRO ALA 0
NP_002287.2 569 PRO ARG 1
NP_002287.2 91 PRO SER 0
NP_002292.1 106 ARG HIS 0
NP_002292.1 35 CYS PHE 0
NP_002293.2 58 ILE VAL 0
NP_002294.2 204 LYS ARG 0
NP_002294.2 223 GLN ARG 0
NP_002294.2 409 ALA GLU 1
NP_002294.2 684 HIS PRO 1
NP_002294.2 699 THR MET 0
NP_002297.2 98 THR PRO 0
NP_002300.1 139 ALA THR 0
NP_002300.1 69 ALA THR 0
NP_002301.1 110 ILE VAL 0
NP_002301.1 116 HIS TYR 0
NP_002301.1 279 SER LEU 0
NP_002301.1 423 ILE VAL 0
NP_002301.1 497 ASP GLU 0
NP_002301.1 578 ASP ASN 0
NP_002301.1 646 THR ASN 0
NP_002301.1 650 ASP ASN 0
NP_002301.1 658 VAL ILE 0
NP_002301.1 664 SER LEU 0
NP_002301.1 79 TYR CYS 0
NP_002301.1 816 ASP GLY 0
NP_002301.1 84 GLU LYS 0
NP_002301.1 983 PRO ARG 0
NP_002309.1 570 MET LEU 0
NP_002310.2 529 ARG PRO 0
NP_002325.2 1142 ASP GLU 0
NP_002325.2 1203 ALA VAL 0
NP_002325.2 1315 SER LEU 0
NP_002325.2 137 ASP ASN 1
NP_002325.2 1502 ASP ALA 0
NP_002325.2 1532 VAL LEU 0
NP_002325.2 1554 SER GLY 0
NP_002325.2 160 CYS TYR 1
NP_002325.2 1644 ASP HIS 0
NP_002325.2 1646 ARG GLN 0
NP_002325.2 169 GLY SER 0
NP_002325.2 1722 LEU HIS 0
NP_002325.2 1786 MET LYS 0
NP_002325.2 1887 SER CYS 0
NP_002325.2 263 ARG HIS 0
NP_002325.2 410 THR ILE 0
NP_002325.2 449 ASP ASN 1
NP_002325.2 529 ASP ASN 1
NP_002325.2 973 ARG GLN 0
NP_002327.2 1201 GLU GLY 0
NP_002327.2 1316 LYS ASN 0
NP_002327.2 1319 GLU ASP 0
NP_002327.2 1523 ARG GLN 0
NP_002327.2 386 ARG CYS 0
NP_002327.2 403 ALA VAL 0
NP_002327.2 483 VAL ILE 0
NP_002327.2 611 ARG CYS 1
NP_002327.2 624 MET VAL 0
NP_002327.2 676 ILE VAL 0
NP_002327.2 792 ARG GLN 0
NP_002327.2 817 SER CYS 0
NP_002327.2 991 LYS ARG 0
NP_002330.1 108 GLN LEU 0
NP_002330.1 229 GLN LYS 0
NP_002332.1 122 ALA ASP 0
NP_002332.1 84 SER ARG 0
NP_002334.2 47 LYS ARG 0
NP_002335.2 42 ARG GLN 0
NP_002340.2 1148 ALA SER 0
NP_002340.2 1202 THR SER 0
NP_002340.2 1391 TYR HIS 0
NP_002340.2 692 ASP ASN 0
NP_002340.2 807 ASP GLU 0
NP_002342.1 102 VAL GLY 1
NP_002342.1 102 VAL ILE 0
NP_002342.1 28 SER ARG 1
NP_002342.1 31 LEU PRO 1
NP_002342.1 39 GLY VAL 1
NP_002342.1 42 CYS TRP 1
NP_002342.1 49 GLY VAL 1
NP_002342.1 53 THR ILE 1
NP_002342.1 54 TYR CYS 1
NP_002342.1 55 ARG LEU 1
NP_002342.1 67 GLU ASP 1
NP_002342.1 68 THR ILE 1
NP_002342.1 84 ILE THR 1
NP_002342.1 88 GLN PRO 1
NP_002342.1 93 GLY ASP 1
NP_002342.1 99 GLN PRO 1
NP_002344.2 108 CYS ARG 1
NP_002344.2 118 GLN GLU 1
NP_002344.2 119 CYS SER 1
NP_002344.2 184 TYR CYS 1
NP_002344.2 194 VAL GLU 1
NP_002344.2 216 ASP GLU 0
NP_002344.2 227 GLU LYS 1
NP_002344.2 241 GLY SER 0
NP_002345.2 172 THR MET 0
NP_002387.1 114 PRO LEU 0
NP_002387.1 211 ALA SER 0
NP_002387.1 450 GLY GLU 0
NP_002387.1 499 THR LYS 0
NP_002392.2 325 ALA GLY 0
NP_002392.2 435 ALA GLY 0
NP_002399.1 12 ILE MET 0
NP_002399.1 173 LEU MET 0
NP_002399.1 255 ILE THR 0
NP_002399.1 262 HIS ARG 1
NP_002399.1 269 TYR HIS 0
NP_002399.1 290 SER PHE 1
NP_002399.1 33 LYS ASN 0
NP_002399.1 356 SER PRO 0
NP_002399.1 389 SER THR 0
NP_002399.1 413 ILE VAL 0
NP_002399.1 53 ARG GLY 0
NP_002401.1 483 SER ARG 0
NP_002405.1 166 MET VAL 0
NP_002412.1 191 ILE VAL 0
NP_002412.1 405 ARG GLN 0
NP_002413.1 45 LYS GLU 0
NP_002415.1 193 ASP VAL 0
NP_002415.1 246 ASN TYR 0
NP_002415.1 436 VAL ALA 0
NP_002415.1 87 LYS GLU 0
NP_002418.1 109 ARG LEU 0
NP_002418.1 232 HIS ASN 1
NP_002418.1 2 HIS LEU 0
NP_002418.1 373 LEU MET 0
NP_002418.1 390 ASP GLY 0
NP_002418.1 405 TYR CYS 0
NP_002418.1 64 MET LEU 0
NP_002418.1 91 MET THR 1
NP_002429.1 407 LEU PHE 0
NP_002430.3 1045 ALA THR 0
NP_002430.3 789 TYR PHE 0
NP_002430.3 79 ILE VAL 0
NP_002432.1 206 VAL PHE 0
NP_002432.1 29 PRO SER 0
NP_002434.1 52 TRP ARG 0
NP_002434.1 80 ASP ALA 0
NP_002445.2 121 ARG GLN 0
NP_002445.2 129 ALA THR 1
NP_002445.2 149 ALA VAL 0
NP_002445.2 166 ALA THR 0
NP_002445.2 175 SER LEU 0
NP_002445.2 19 ALA THR 0
NP_002445.2 22 ILE MET 0
NP_002445.2 247 PRO SER 0
NP_002445.2 257 SER THR 0
NP_002445.2 286 THR MET 0
NP_002445.2 325 GLN LYS 0
NP_002445.2 333 LEU VAL 0
NP_002445.2 341 VAL ILE 0
NP_002445.2 350 LYS ARG 0
NP_002445.2 454 SER LEU 1
NP_002445.2 505 ILE MET 0
NP_002445.2 558 HIS ASN 0
NP_002445.2 56 VAL MET 1
NP_002445.2 593 LEU PHE 0
NP_002445.2 595 HIS TYR 0
NP_002445.2 607 VAL ILE 0
NP_002445.2 691 ARG CYS 0
NP_002446.2 63 THR SER 0
NP_002453.2 381 ALA VAL 0
NP_002453.2 611 GLN HIS 0
NP_002457.1 341 ASN SER 0
NP_002460.1 106 LEU PRO 0
NP_002460.1 112 ALA SER 1
NP_002460.1 182 THR PRO 0
NP_002460.1 187 TRP ARG 0
NP_002460.1 90 ALA ASP 0
NP_002460.1 98 ALA SER 0
NP_002461.2 1003 ALA VAL 0
NP_002461.2 1130 ARG HIS 0
NP_002461.2 1137 ARG CYS 0
NP_002461.2 1138 SER ASN 0
NP_002461.2 1160 THR MET 0
NP_002461.2 1198 ALA THR 0
NP_002461.2 1244 ALA VAL 0
NP_002461.2 126 VAL LEU 0
NP_002461.2 1304 ARG SER 0
NP_002461.2 1332 HIS GLN 0
NP_002461.2 1333 ALA THR 0
NP_002461.2 1441 ALA THR 0
NP_002461.2 1637 ALA VAL 1
NP_002461.2 1692 THR ALA 0
NP_002461.2 1727 THR ALA 0
NP_002461.2 1730 LYS GLU 0
NP_002461.2 178 THR ILE 1
NP_002461.2 1887 ASP GLY 0
NP_002461.2 1893 HIS TYR 0
NP_002461.2 238 ARG GLY 0
NP_002461.2 285 HIS TYR 0
NP_002461.2 292 SER CYS 1
NP_002461.2 471 TYR HIS 0
NP_002461.2 532 PHE LEU 0
NP_002461.2 583 TYR SER 1
NP_002461.2 672 ARG HIS 1
NP_002461.2 740 LYS ARG 0
NP_002461.2 838 LYS GLU 1
NP_002461.2 83 PRO HIS 0
NP_002464.1 1061 SER CYS 0
NP_002464.1 1114 SER PRO 1
NP_002464.1 1155 THR ILE 1
NP_002464.1 1198 VAL MET 0
NP_002464.1 1208 THR MET 0
NP_002464.1 1262 ASN LYS 0
NP_002464.1 1280 VAL MET 0
NP_002464.1 1305 ALA VAL 0
NP_002464.1 1322 ARG TRP 0
NP_002464.1 1375 ASP HIS 0
NP_002464.1 1384 GLU GLN 0
NP_002464.1 1400 ARG TRP 0
NP_002464.1 1401 HIS TYR 0
NP_002464.1 1407 ALA THR 0
NP_002464.1 1424 ASP TYR 1
NP_002464.1 1447 ASP VAL 1
NP_002464.1 1464 ARG HIS 0
NP_002464.1 1465 ASP ASN 0
NP_002464.1 1504 THR MET 0
NP_002464.1 1557 ARG LEU 1
NP_002464.1 1576 ARG TRP 0
NP_002464.1 1651 MET THR 0
NP_002464.1 1715 GLY SER 0
NP_002464.1 1841 GLU LYS 1
NP_002464.1 1899 GLU GLY 0
NP_002464.1 241 ILE VAL 0
NP_002464.1 310 ILE VAL 0
NP_002464.1 373 LYS ASN 1
NP_002464.1 46 LEU PHE 0
NP_002464.1 702 ARG CYS 1
NP_002464.1 702 ARG HIS 1
NP_002464.1 705 ARG HIS 1
NP_002464.1 782 VAL ILE 0
NP_002464.1 78 PRO LEU 0
NP_002464.1 864 ALA VAL 0
NP_002464.1 910 LYS GLN 1
NP_002464.1 958 ALA THR 0
NP_002464.1 95 ALA THR 1
NP_002465.1 247 ARG CYS 0
NP_002465.1 340 GLU LYS 0
NP_002465.1 381 VAL ALA 0
NP_002465.1 501 ARG HIS 0
NP_002465.1 563 PHE LEU 0
NP_002471.1 116 CYS TRP 0
NP_002471.1 305 THR PRO 0
NP_002472.2 182 VAL ILE 0
NP_002473.2 260 GLN ARG 0
NP_002473.2 329 VAL GLY 0
NP_002473.2 730 ASP GLY 0
NP_002476.2 105 LYS ASN 0
NP_002476.2 152 MET ILE 0
NP_002476.2 169 ARG CYS 0
NP_002476.2 185 GLU GLN 0
NP_002476.2 210 VAL PHE 0
NP_002476.2 215 ARG TRP 0
NP_002476.2 222 PHE LEU 1
NP_002476.2 263 PHE SER 0
NP_002476.2 35 ILE MET 0
NP_002476.2 391 GLN ARG 0
NP_002476.2 396 LEU PRO 0
NP_002476.2 402 THR ALA 0
NP_002476.2 408 LYS GLU 0
NP_002476.2 439 ILE MET 0
NP_002476.2 448 GLN LEU 0
NP_002476.2 497 THR ALA 0
NP_002476.2 564 GLU LYS 0
NP_002476.2 574 LEU ILE 0
NP_002476.2 603 PHE LEU 0
NP_002476.2 628 GLU LYS 0
NP_002476.2 660 ARG THR 0
NP_002476.2 680 GLY SER 0
NP_002476.2 93 SER LEU 1
NP_002476.2 95 ASP ASN 0
NP_002491.2 110 GLU LYS 1
NP_002491.2 159 SER PRO 1
NP_002491.2 191 ASN SER 0
NP_002491.2 204 PRO SER 0
NP_002491.2 206 HIS ASP 0
NP_002491.2 241 HIS GLN 1
NP_002491.2 287 HIS GLN 0
NP_002496.1 332 PRO GLN 0
NP_002496.1 334 GLN LYS 0
NP_002501.1 252 ASP ASN 0
NP_002501.1 294 SER PHE 0
NP_002501.1 433 ASP GLU 0
NP_002514.1 168 GLU GLY 0
NP_002517.1 181 THR ASN 0
NP_002517.1 235 GLY SER 0
NP_002517.1 26 ALA SER 0
NP_002517.1 379 MET THR 0
NP_002517.1 418 GLY GLU 0
NP_002520.2 109 ASP GLY 0
NP_002520.2 146 SER LEU 0
NP_002520.2 164 GLU GLY 0
NP_002520.2 170 VAL ALA 0
NP_002520.2 171 PRO THR 0
NP_002520.2 174 LYS ASN 0
NP_002520.2 211 VAL MET 0
NP_002520.2 213 LEU PRO 1
NP_002520.2 237 THR MET 0
NP_002520.2 273 ARG GLN 0
NP_002520.2 289 GLN LYS 0
NP_002520.2 314 ARG CYS 0
NP_002520.2 413 GLU GLN 0
NP_002520.2 444 ARG GLN 0
NP_002520.2 453 PRO LEU 0
NP_002520.2 587 MET VAL 1
NP_002520.2 603 SER CYS 0
NP_002520.2 604 HIS TYR 0
NP_002520.2 613 GLY VAL 0
NP_002520.2 649 ARG TRP 1
NP_002520.2 654 ARG CYS 1
NP_002520.2 674 ASP TYR 0
NP_002520.2 695 PRO LEU 1
NP_002520.2 702 ARG LEU 0
NP_002520.2 758 ALA THR 0
NP_002520.2 761 ARG GLN 0
NP_002520.2 780 ARG GLN 0
NP_002520.2 780 ARG PRO 1
NP_002520.2 89 GLY SER 0
NP_002520.2 93 LEU PRO 1
NP_002528.1 70 PRO LEU 0
NP_002531.3 274 ALA GLY 0
NP_002531.3 420 TRP GLY 0
NP_002532.2 1018 VAL ILE 0
NP_002532.2 495 SER ARG 0
NP_002532.2 920 ASP ASN 0
NP_002533.1 131 ARG GLN 1
NP_002533.1 154 ARG HIS 0
NP_002533.1 288 ALA VAL 0
NP_002533.1 320 SER THR 0
NP_002533.1 322 ASP ASN 0
NP_002533.1 70 GLU LYS 0
NP_002533.1 79 ARG GLY 0
NP_002533.1 85 ALA SER 0
NP_002537.3 111 ARG SER 0
NP_002537.3 234 ALA THR 0
NP_002537.3 250 THR ILE 0
NP_002537.3 281 VAL MET 0
NP_002537.3 33 GLU GLN 0
NP_002537.3 362 THR ALA 0
NP_002537.3 368 THR SER 0
NP_002537.3 63 ALA THR 0
NP_002537.3 65 CYS ARG 1
NP_002541.2 125 ARG GLN 0
NP_002542.3 287 ASN ASP 0
NP_002555.2 312 ARG SER 0
NP_002555.2 46 PRO LEU 0
NP_002559.2 254 LYS MET 0
NP_002564.1 214 ARG GLY 0
NP_002566.1 120 ASN ASP 0
NP_002566.1 251 ALA GLY 0
NP_002566.1 404 ASN LYS 0
NP_002569.1 332 TYR CYS 0
NP_002569.1 527 SER GLY 0
NP_002569.1 86 ALA GLU 0
NP_002570.2 107 THR ALA 0
NP_002574.2 202 GLU ALA 0
NP_002574.2 42 PRO LEU 0
NP_002574.2 78 PRO ARG 0
NP_002578.2 514 ALA THR 0
NP_002578.2 594 GLY ALA 0
NP_002578.2 712 ALA THR 0
NP_002578.2 966 GLY ALA 0
NP_002587.2 67 GLY ARG 0
NP_002602.2 233 LYS ASN 0
NP_002603.1 17 ALA VAL 0
NP_002603.1 19 LEU MET 0
NP_002606.3 176 ASP ASN 0
NP_002606.3 255 LEU PHE 0
NP_002606.3 72 THR MET 0
NP_002608.1 111 LEU PRO 0
NP_002608.1 140 GLY ARG 0
NP_002608.1 143 ARG CYS 0
NP_002608.1 176 ARG GLN 0
NP_002608.1 202 ARG CYS 0
NP_002608.1 204 ARG HIS 0
NP_002608.1 244 ARG GLN 0
NP_002608.1 274 THR ILE 0
NP_002608.1 290 HIS GLN 1
NP_002608.1 62 THR ILE 0
NP_002617.3 237 ASP VAL 0
NP_002624.2 115 THR ALA 1
NP_002628.2 1048 ASP TYR 0
NP_002628.2 1057 ARG GLN 0
NP_002628.2 353 GLU LYS 0
NP_002628.2 514 ARG TRP 0
NP_002628.2 526 ASP GLU 0
NP_002628.2 566 ILE VAL 0
NP_002628.2 900 TYR PHE 0
NP_002628.2 927 MET THR 0
NP_002628.2 980 VAL ILE 0
NP_002632.1 128 HIS ARG 1
NP_002632.1 155 SER PHE 1
NP_002632.1 206 ILE VAL 0
NP_002632.1 239 GLY ARG 1
NP_002632.1 317 ALA VAL 0
NP_002632.1 402 SER ALA 0
NP_002632.1 456 ASP ASN 0
NP_002632.1 48 GLY ALA 1
NP_002632.1 48 GLY VAL 1
NP_002635.2 365 GLY SER 0
NP_002635.2 555 THR ILE 0
NP_002637.3 75 ARG TRP 0
NP_002643.1 79 GLN HIS 0
NP_002646.2 453 VAL LEU 0
NP_002650.1 105 ARG GLN 0
NP_002650.1 220 LYS ARG 0
NP_002650.1 281 ASN LYS 0
NP_002650.1 86 THR ALA 0
NP_002654.3 577 THR ILE 0
NP_002654.3 821 GLY ARG 0
NP_002655.2 97 LYS ASN 0
NP_002678.2 441 SER THR 0
NP_002678.2 509 VAL LEU 0
NP_002678.2 671 SER GLY 0
NP_002681.1 242 PRO ARG 0
NP_002681.1 54 LYS THR 0
NP_002682.2 1086 ARG GLN 0
NP_002682.2 119 ARG HIS 0
NP_002682.2 173 SER ASN 0
NP_002691.1 316 ASN LYS 0
NP_002691.1 94 THR ILE 0
NP_002706.1 52 VAL ALA 0
NP_002716.1 348 ASN HIS 0
NP_002721.1 41 LEU VAL 0
NP_002721.1 46 ARG GLN 0
NP_002725.1 147 SER GLY 1
NP_002725.1 183 ASP TYR 1
NP_002725.1 69 GLN ARG 1
NP_002728.1 548 GLN HIS 0
NP_002731.4 91 ARG THR 0
NP_002732.3 197 ALA GLU 0
NP_002732.3 436 ARG TRP 0
NP_002732.3 555 LEU ILE 0
NP_002732.3 718 ILE VAL 0
NP_002732.3 901 VAL ILE 0
NP_002733.2 225 SER PRO 0
NP_002733.2 478 LYS GLN 0
NP_002743.3 268 GLY ALA 0
NP_002749.2 273 GLU ASP 0
NP_002773.1 165 ARG LEU 0
NP_002773.1 181 LEU MET 0
NP_002773.1 185 ASN SER 0
NP_002773.1 253 LYS ASN 0
NP_002773.1 404 ILE SER 0
NP_002782.1 233 ALA SER 0
NP_002787.2 95 MET ILE 0
NP_002796.4 258 ARG TRP 0
NP_002799.3 176 ALA THR 0
NP_002799.3 670 MET LYS 0
NP_002800.2 114 TYR HIS 0
NP_002804.2 197 GLU GLY 0
NP_002804.2 74 THR ILE 0
NP_002807.1 358 VAL ALA 0
NP_002808.3 150 SER LEU 0
NP_002808.3 205 LEU PHE 0
NP_002811.1 149 ASP GLU 0
NP_002811.1 56 ARG GLN 0
NP_002817.2 114 ASN SER 0
NP_002817.2 294 ALA SER 0
NP_002817.2 591 ASN HIS 0
NP_002818.1 381 GLY SER 0
NP_002818.1 387 PRO LEU 0
NP_002825.3 10 ASN SER 0
NP_002825.3 151 VAL ALA 0
NP_002825.3 256 GLN ARG 1
NP_002825.3 268 GLY CYS 1
NP_002825.3 268 GLY SER 1
NP_002825.3 293 HIS GLN 0
NP_002825.3 311 MET THR 0
NP_002825.3 411 THR MET 1
NP_002825.3 461 ALA THR 1
NP_002825.3 464 GLY ALA 1
NP_002825.3 468 THR MET 1
NP_002825.3 491 PRO HIS 1
NP_002825.3 491 PRO SER 1
NP_002825.3 498 ARG TRP 1
NP_002825.3 504 MET VAL 1
NP_002825.3 507 THR LYS 1
NP_002825.3 553 THR MET 1
NP_002826.3 195 VAL LEU 0
NP_002826.3 262 VAL LEU 0
NP_002826.3 360 HIS ARG 0
NP_002826.3 471 ILE VAL 0
NP_002826.3 573 THR ALA 0
NP_002826.3 613 SER CYS 0
NP_002826.3 61 LYS ARG 1
NP_002826.3 656 ALA VAL 0
NP_002826.3 672 ASP HIS 0
NP_002828.3 127 SER GLY 0
NP_002828.3 415 ASP GLU 0
NP_002828.3 878 LEU GLN 0
NP_002828.3 939 THR MET 0
NP_002843.2 290 ALA VAL 0
NP_002843.2 337 ASN SER 0
NP_002843.2 48 ALA ASP 0
NP_002846.3 199 ARG GLN 0
NP_002846.3 347 ARG TRP 0
NP_002846.3 395 VAL MET 0
NP_002846.3 39 MET THR 0
NP_002849.1 251 ILE VAL 0
NP_002849.1 53 LYS GLU 0
NP_002854.3 231 VAL GLU 0
NP_002854.3 310 ARG CYS 0
NP_002854.3 425 ARG PRO 0
NP_002854.3 698 VAL GLY 0
NP_002854.3 806 ILE LEU 0
NP_002869.3 165 ARG GLN 0
NP_002869.3 233 GLU GLY 0
NP_002869.3 24 ARG SER 0
NP_002871.1 256 ARG SER 1
NP_002871.1 259 SER PHE 1
NP_002871.1 260 THR ARG 1
NP_002871.1 261 PRO ALA 1
NP_002871.1 261 PRO LEU 1
NP_002871.1 261 PRO SER 1
NP_002871.1 263 VAL ALA 1
NP_002871.1 295 SER THR 0
NP_002871.1 458 TYR CYS 0
NP_002871.1 491 THR ARG 1
NP_002871.1 613 LEU VAL 1
NP_002871.1 71 ASN SER 0
NP_002885.1 246 PRO ALA 0
NP_002885.1 357 LYS ASN 0
NP_002885.1 387 HIS TYR 0
NP_002886.2 1035 ILE MET 0
NP_002896.2 128 ASP ASN 1
NP_002896.2 132 VAL MET 1
NP_002896.2 161 ILE VAL 0
NP_002896.2 164 VAL PHE 1
NP_002896.2 167 ARG HIS 1
NP_002896.2 267 CYS TRP 1
NP_002896.2 281 TYR HIS 1
NP_002896.2 294 ALA PRO 1
NP_002896.2 35 GLY SER 1
NP_002896.2 54 ARG GLN 0
NP_002896.2 67 ASP ALA 0
NP_002896.2 73 SER PHE 1
NP_002896.2 75 ARG CYS 0
NP_002896.2 75 ARG HIS 0
NP_002896.2 89 VAL ILE 0
NP_002898.2 102 VAL ILE 0
NP_002898.2 544 LYS MET 0
NP_002899.1 393 PRO ARG 0
NP_002911.2 221 ILE THR 0
NP_002911.2 484 GLU ASP 0
NP_002914.1 110 ILE VAL 0
NP_002914.1 120 LYS ARG 0
NP_002914.1 21 GLY ASP 0
NP_002914.1 23 GLY ASP 0
NP_002914.1 3 SER GLY 0
NP_002914.1 50 GLN LYS 0
NP_002914.1 76 GLU ALA 0
NP_002926.2 124 THR ARG 0
NP_002926.2 72 ARG CYS 0
NP_002933.1 1085 THR MET 0
NP_002933.1 1090 TYR CYS 0
NP_002933.1 1106 PRO SER 0
NP_002933.1 1151 ALA GLU 0
NP_002933.1 1204 VAL MET 0
NP_002933.1 1236 ALA THR 1
NP_002933.1 182 SER ARG 0
NP_002933.1 213 ASP GLU 0
NP_002933.1 218 GLU LYS 0
NP_002933.1 383 ARG HIS 0
NP_002933.1 413 THR ILE 0
NP_002933.1 452 LEU ILE 0
NP_002933.1 459 PRO LEU 0
NP_002933.1 580 TYR CYS 0
NP_002933.1 598 ILE THR 0
NP_002933.1 680 ALA VAL 0
NP_002933.1 739 PRO SER 0
NP_002933.1 945 ILE THR 1
NP_002936.1 351 THR ALA 0
NP_002939.2 114 ARG GLY 0
NP_002951.1 3 ARG LYS 0
NP_002958.2 530 ASP GLU 0
NP_002966.1 104 PRO ARG 0
NP_002967.2 904 GLY ARG 0
NP_002969.2 180 ARG PRO 0
NP_002969.2 380 GLU GLN 0
NP_002969.2 472 ALA THR 0
NP_002972.1 63 ILE ARG 0
NP_002987.1 240 ALA VAL 0
NP_002993.1 101 LEU PRO 1
NP_002993.1 106 GLY VAL 1
NP_002993.1 123 ALA THR 1
NP_002993.1 141 TYR CYS 0
NP_002993.1 145 HIS ASN 1
NP_002993.1 40 ILE VAL 1
NP_002993.1 42 GLU ALA 1
NP_002993.1 70 ARG MET 1
NP_002993.1 77 LEU ARG 1
NP_002993.1 90 ALA THR 1
NP_002993.1 92 ASP TYR 1
NP_003001.1 130 VAL GLY 0
NP_003010.4 100 GLY GLU 0
NP_003010.4 123 LEU VAL 0
NP_003010.4 180 THR ALA 0
NP_003010.4 290 SER THR 0
NP_003014.3 169 THR MET 0
NP_003014.3 222 ARG TRP 0
NP_003014.3 261 PRO ARG 0
NP_003014.3 276 ARG LYS 0
NP_003014.3 415 ARG GLN 1
NP_003014.3 415 ARG PRO 1
NP_003014.3 418 PRO HIS 1
NP_003014.3 418 PRO LEU 1
NP_003014.3 477 ARG TRP 0
NP_003029.2 37 GLY ARG 0
NP_003031.3 1204 LEU PHE 0
NP_003031.3 202 GLU VAL 0
NP_003031.3 311 ARG TRP 0
NP_003039.2 466 VAL PHE 0
NP_003049.2 201 THR MET 0
NP_003049.2 297 ALA GLY 0
NP_003049.2 432 LYS GLN 0
NP_003049.2 463 ARG LYS 0
NP_003049.2 54 PRO SER 0
NP_003064.2 128 ASN THR 0
NP_003064.2 31 GLU VAL 1
NP_003064.2 53 ARG LEU 1
NP_003073.1 201 PRO SER 0
NP_003073.1 312 ARG GLY 0
NP_003077.2 1448 PRO SER 0
NP_003090.2 115 SER TYR 0
NP_003090.2 466 ASP ASN 0
NP_003110.1 10 ALA SER 1
NP_003110.1 294 ARG HIS 0
NP_003110.1 2 ALA THR 0
NP_003110.1 510 ALA VAL 1
NP_003110.1 545 PHE LEU 0
NP_003110.1 572 ALA VAL 1
NP_003110.1 603 ALA THR 0
NP_003110.1 623 PHE CYS 0
NP_003110.1 688 ARG GLN 0
NP_003110.1 692 SER THR 1
NP_003110.1 730 ASN ASP 0
NP_003110.1 731 ALA THR 1
NP_003113.2 14 LEU PRO 1
NP_003113.2 34 ASN SER 0
NP_003113.2 37 ASN SER 0
NP_003113.2 65 ARG GLN 1
NP_003113.2 69 THR ILE 1
NP_003115.1 217 ASP GLY 0
NP_003123.2 149 LEU VAL 0
NP_003133.1 48 PRO SER 0
NP_003142.1 269 LEU ILE 0
NP_003147.2 538 PRO SER 0
NP_003156.1 451 VAL ILE 0
NP_003167.2 781 ALA GLU 0
NP_003167.2 805 GLU ASP 0
NP_003168.2 402 LYS GLU 0
NP_003170.1 158 SER LEU 0
NP_003170.1 166 ASP ASN 0
NP_003170.1 198 THR ILE 0
NP_003170.1 217 GLY ARG 1
NP_003170.1 267 SER PHE 0
NP_003170.1 277 ASP GLU 1
NP_003170.1 293 GLY SER 0
NP_003172.1 402 GLU LYS 0
NP_003177.2 31 VAL GLY 0
NP_003190.1 315 ALA VAL 0
NP_003190.1 428 GLY VAL 0
NP_003190.1 429 ALA VAL 0
NP_003190.1 452 GLY ARG 0
NP_003190.1 535 ASP GLY 1
NP_003190.1 572 ARG GLY 1
NP_003190.1 576 ARG GLN 1
NP_003190.1 70 ASN SER 0
NP_003195.1 425 THR PRO 0
NP_003195.1 63 ASP HIS 0
NP_003202.3 201 LYS THR 0
NP_003202.3 367 VAL MET 0
NP_003203.1 109 ASP HIS 0
NP_003203.1 119 PRO ALA 0
NP_003203.1 43 TYR ASP 0
NP_003211.1 126 ASP GLU 0
NP_003211.1 208 ASN SER 0
NP_003211.1 249 LEU PRO 1
NP_003211.1 269 LEU PRO 1
NP_003212.2 236 ARG SER 1
NP_003212.2 300 ARG CYS 1
NP_003212.2 333 ALA SER 0
NP_003212.2 372 ALA SER 0
NP_003212.2 431 MET ILE 0
NP_003216.1 22 THR ILE 0
NP_003216.1 32 THR ILE 1
NP_003216.1 32 THR LYS 1
NP_003218.2 22 VAL ILE 1
NP_003218.2 230 ASP GLU 0
NP_003218.2 238 ILE MET 0
NP_003218.2 455 ARG GLN 0
NP_003218.2 690 GLN PRO 1
NP_003229.1 207 VAL LEU 0
NP_003229.1 91 ARG HIS 0
NP_003231.2 286 PRO LEU 0
NP_003231.2 319 SER LEU 0
NP_003231.2 328 VAL ILE 0
NP_003231.2 342 SER ASN 1
NP_003231.2 72 ARG CYS 0
NP_003236.3 163 ILE LEU 0
NP_003236.3 249 SER ASN 0
NP_003236.3 562 LYS ARG 0
NP_003239.2 387 ALA PRO 0
NP_003239.2 55 LEU GLN 0
NP_003239.2 646 VAL ILE 0
NP_003240.1 89 SER PRO 0
NP_003254.2 305 HIS LEU 0
NP_003254.2 315 PRO LEU 0
NP_003254.2 469 ALA THR 0
NP_003254.2 602 SER ILE 0
NP_003256.1 123 THR MET 0
NP_003256.1 219 ALA THR 0
NP_003256.1 297 LEU VAL 0
NP_003256.1 412 LEU PHE 0
NP_003256.1 451 GLU VAL 0
NP_003256.1 510 ILE VAL 0
NP_003256.1 554 PRO SER 1
NP_003256.1 59 THR ASN 0
NP_003256.1 643 ARG SER 0
NP_003256.1 791 ARG GLY 0
NP_003273.1 12 THR MET 0
NP_003273.1 37 ARG CYS 0
NP_003277.1 114 PRO GLN 0
NP_003277.1 127 VAL LEU 0
NP_003277.1 140 ARG GLN 0
NP_003277.1 149 PRO THR 0
NP_003277.1 533 ASP GLY 1
NP_003277.1 729 THR ALA 1
NP_003277.1 81 HIS TYR 0
NP_003280.2 53 THR ALA 0
NP_003280.2 91 ARG GLY 1
NP_003286.1 146 VAL PHE 0
NP_003287.1 131 ASN SER 0
NP_003300.1 122 LYS GLU 0
NP_003300.1 125 VAL PHE 0
NP_003300.1 126 GLN HIS 0
NP_003300.1 131 ALA VAL 0
NP_003300.1 155 VAL MET 0
NP_003300.1 179 GLY VAL 0
NP_003300.1 181 ALA THR 0
NP_003300.1 320 LYS ARG 1
NP_003300.1 366 PHE LEU 0
NP_003300.1 62 PRO SER 0
NP_003300.1 63 PRO GLN 0
NP_003300.1 74 ALA PRO 0
NP_003300.1 86 VAL ILE 0
NP_003300.1 89 ARG HIS 1
NP_003305.1 29 ALA GLY 0
NP_003311.2 431 VAL ILE 0
NP_003313.3 143 PRO ALA 0
NP_003313.3 238 LYS ASN 0
NP_003313.3 259 ILE THR 0
NP_003313.3 400 ARG GLN 1
NP_003313.3 400 ARG TRP 1
NP_003313.3 445 GLY SER 0
NP_003313.3 454 THR MET 0
NP_003313.3 459 ILE LYS 1
NP_003313.3 459 ILE THR 0
NP_003313.3 461 LEU VAL 1
NP_003313.3 482 ARG TRP 1
NP_003313.3 491 PHE LEU 1
NP_003313.3 496 ALA THR 0
NP_003314.2 18 ALA THR 0
NP_003316.3 118 VAL ALA 0
NP_003319.2 336 ARG GLN 0
NP_003319.2 63 ARG CYS 0
NP_003322.3 1104 PRO ALA 0
NP_003322.3 1163 GLU GLY 0
NP_003322.3 363 GLY SER 0
NP_003322.3 820 PRO HIS 0
NP_003322.3 928 ALA VAL 0
NP_003341.1 78 PRO GLN 0
NP_003346.2 154 ARG GLN 0
NP_003346.2 232 ALA THR 0
NP_003346.2 240 THR MET 0
NP_003346.2 268 ALA GLY 0
NP_003346.2 47 SER ASN 0
NP_003346.2 71 ARG HIS 0
NP_003346.2 73 GLU GLN 0
NP_003348.1 56 ARG GLY 0
NP_003348.1 68 THR ALA 0
NP_003353.1 141 ILE VAL 0
NP_003353.1 159 SER ARG 0
NP_003353.1 275 TYR CYS 0
NP_003353.1 56 PRO LEU 0
NP_003356.2 215 ASP HIS 0
NP_003369.2 107 GLU GLN 0
NP_003374.3 379 GLU LYS 0
NP_003374.3 464 LEU ILE 0
NP_003374.3 561 ILE VAL 0
NP_003374.3 59 VAL ILE 0
NP_003374.3 613 ARG HIS 0
NP_003374.3 791 VAL ILE 0
NP_003375.1 54 ALA SER 0
NP_003382.1 299 ARG TRP 0
NP_003404.1 255 TRP GLY 1
NP_003404.1 286 HIS ARG 1
NP_003406.1 175 THR MET 0
NP_003406.1 176 ALA PRO 0
NP_003416.1 299 THR ALA 0
NP_003424.3 288 GLU VAL 0
NP_003425.2 8 VAL GLY 0
NP_003425.2 9 ASP GLY 0
NP_003433.3 135 VAL GLY 0
NP_003433.3 173 ASP GLY 0
NP_003433.3 461 GLY ASP 0
NP_003433.3 567 ALA GLY 0
NP_003441.1 379 GLU LYS 0
NP_003446.2 154 VAL ALA 0
NP_003446.2 533 GLY ALA 0
NP_003451.1 36 GLY VAL 0
NP_003452.1 223 HIS LEU 0
NP_003460.2 196 ALA VAL 0
NP_003460.2 294 ASP GLY 0
NP_003460.2 535 ASP GLY 0
NP_003460.2 564 PRO LEU 0
NP_003460.2 61 TYR HIS 0
NP_003466.1 89 PRO ALA 0
NP_003468.2 189 ARG HIS 0
NP_003468.2 326 VAL LEU 0
NP_003468.2 377 ILE VAL 0
NP_003489.1 88 GLY SER 0
NP_003493.1 100 SER ASN 0
NP_003493.1 267 LEU ARG 0
NP_003493.1 269 GLN GLU 0
NP_003493.1 345 PRO LEU 1
NP_003493.1 349 ARG HIS 1
NP_003493.1 365 ARG GLN 0
NP_003493.1 402 THR MET 0
NP_003493.1 425 GLY SER 0
NP_003493.1 502 MET ILE 0
NP_003493.1 517 VAL ILE 0
NP_003493.1 526 ALA THR 0
NP_003493.1 545 ARG TRP 0
NP_003493.1 650 GLY SER 0
NP_003493.1 690 ILE LEU 0
NP_003493.1 726 SER TYR 0
NP_003493.1 768 SER LEU 0
NP_003493.1 779 PRO SER 0
NP_003496.1 342 LEU MET 0
NP_003497.2 140 HIS TYR 0
NP_003497.2 345 MET LEU 0
NP_003497.2 604 GLY ARG 0
NP_003519.1 59 ALA THR 0
NP_003540.2 113 HIS TYR 0
NP_003544.2 143 ALA THR 0
NP_003559.2 114 THR ALA 0
NP_003559.2 119 ALA THR 0
NP_003559.2 225 ARG GLN 0
NP_003571.2 626 TYR CYS 0
NP_003575.2 36 ASP GLY 0
NP_003578.2 502 LEU PHE 0
NP_003582.2 109 ASN SER 0
NP_003584.2 411 ARG TRP 0
NP_003584.2 519 LEU GLN 0
NP_003588.1 137 ASP GLY 0
NP_003588.1 146 ALA VAL 0
NP_003588.1 220 THR MET 1
NP_003588.1 225 SER ARG 0
NP_003588.1 261 PRO LEU 0
NP_003588.1 29 ARG GLN 0
NP_003588.1 307 PRO LEU 0
NP_003588.1 350 PRO SER 0
NP_003588.1 477 MET VAL 0
NP_003588.1 82 THR PRO 0
NP_003598.2 1605 THR ALA 0
NP_003603.1 115 SER THR 0
NP_003603.1 207 ARG GLN 0
NP_003607.1 221 CYS PHE 0
NP_003613.2 436 CYS ARG 0
NP_003613.2 437 ASP GLY 0
NP_003617.1 29 GLN HIS 0
NP_003621.1 119 VAL GLY 0
NP_003621.1 138 GLY GLU 1
NP_003621.1 158 PRO ARG 0
NP_003621.1 74 PRO ALA 0
NP_003626.1 651 HIS ASP 0
NP_003630.1 311 ASP ASN 1
NP_003630.1 319 ARG GLN 1
NP_003630.1 323 ALA PRO 1
NP_003630.1 359 ARG TRP 1
NP_003630.1 407 MET VAL 1
NP_003630.1 57 GLU LYS 1
NP_003630.1 80 LEU PRO 1
NP_003631.2 1013 GLY SER 0
NP_003631.2 1072 CYS SER 0
NP_003631.2 108 VAL ILE 0
NP_003631.2 1094 ARG LYS 0
NP_003631.2 1158 PRO LEU 0
NP_003631.2 1301 GLN HIS 0
NP_003631.2 182 MET LYS 0
NP_003631.2 206 PHE CYS 0
NP_003631.2 244 LEU VAL 0
NP_003631.2 340 THR ILE 0
NP_003631.2 358 ARG GLN 0
NP_003631.2 375 TRP ARG 0
NP_003631.2 405 ARG TRP 0
NP_003631.2 455 ASP GLY 0
NP_003631.2 574 ALA VAL 0
NP_003631.2 576 GLY ASP 0
NP_003631.2 629 ARG HIS 0
NP_003631.2 641 ILE VAL 0
NP_003631.2 68 SER ILE 0
NP_003631.2 696 ARG PRO 1
NP_003631.2 720 HIS LEU 0
NP_003631.2 752 LEU VAL 0
NP_003631.2 765 GLY GLU 0
NP_003631.2 806 TYR CYS 0
NP_003631.2 833 HIS PRO 0
NP_003631.2 848 THR ASN 0
NP_003631.2 849 PRO ALA 0
NP_003631.2 898 TYR CYS 0
NP_003631.2 914 PRO LEU 1
NP_003631.2 952 LYS ILE 0
NP_003631.2 970 LEU MET 0
NP_003633.1 314 ALA VAL 0
NP_003638.1 366 LYS ARG 0
NP_003643.2 119 GLN LEU 0
NP_003650.1 309 THR ILE 1
NP_003650.1 387 TYR CYS 0
NP_003650.1 402 VAL ILE 0
NP_003650.1 469 LEU PRO 1
NP_003650.1 80 SER LEU 0
NP_003653.1 228 VAL ALA 0
NP_003653.1 23 ARG THR 0
NP_003657.1 196 ARG GLN 0
NP_003657.1 361 SER THR 0
NP_003659.2 334 ALA VAL 0
NP_003669.4 475 THR SER 0
NP_003671.1 170 GLN HIS 0
NP_003671.1 219 THR ILE 0
NP_003671.1 313 VAL ILE 0
NP_003671.1 345 SER LEU 0
NP_003671.1 41 GLY ARG 1
NP_003671.1 47 LYS ASN 0
NP_003672.1 125 SER LEU 0
NP_003677.4 109 GLU ASP 0
NP_003677.4 188 GLN ARG 0
NP_003677.4 274 GLY ARG 0
NP_003677.4 299 ASN SER 0
NP_003677.4 307 PRO SER 0
NP_003677.4 446 SER ASN 0
NP_003677.4 458 VAL MET 0
NP_003677.4 460 VAL LEU 0
NP_003677.4 545 GLN GLU 0
NP_003677.4 589 GLU LYS 0
NP_003677.4 610 SER GLY 0
NP_003677.4 634 ARG GLN 0
NP_003677.4 657 GLU LYS 0
NP_003677.4 673 SER PHE 0
NP_003677.4 719 THR ALA 0
NP_003677.4 721 LYS ASN 0
NP_003677.4 723 ARG CYS 0
NP_003677.4 759 GLY GLU 0
NP_003677.4 76 VAL ILE 0
NP_003677.4 93 ARG GLY 0
NP_003677.4 94 GLU GLN 0
NP_003678.2 184 VAL ILE 0
NP_003678.2 259 GLY CYS 0
NP_003692.1 140 ILE MET 0
NP_003692.1 157 ARG LYS 0
NP_003696.2 151 THR MET 0
NP_003696.2 462 THR MET 0
NP_003697.2 151 PRO LEU 0
NP_003697.2 203 SER PRO 0
NP_003697.2 21 GLU LYS 0
NP_003697.2 226 THR SER 0
NP_003697.2 360 THR PRO 0
NP_003697.2 411 ASP ASN 0
NP_003709.3 1062 VAL MET 0
NP_003709.3 1170 VAL MET 0
NP_003709.3 403 LEU PHE 0
NP_003709.3 500 THR ALA 0
NP_003710.1 305 HIS PRO 1
NP_003710.1 423 ILE VAL 0
NP_003711.1 166 ILE VAL 0
NP_003712.1 121 ASP VAL 1
NP_003712.1 179 ARG CYS 0
NP_003712.1 195 LEU PRO 1
NP_003712.1 32 ALA VAL 0
NP_003713.3 129 SER LEU 0
NP_003713.3 184 SER LEU 1
NP_003713.3 187 ALA PRO 1
NP_003713.3 201 LEU PRO 1
NP_003713.3 202 TYR CYS 1
NP_003713.3 204 GLN LEU 1
NP_003713.3 231 TYR CYS 1
NP_003713.3 243 ARG GLN 1
NP_003713.3 243 ARG TRP 1
NP_003713.3 247 HIS ARG 1
NP_003713.3 247 HIS ASP 1
NP_003713.3 247 HIS TYR 1
NP_003713.3 266 ARG GLN 1
NP_003713.3 270 ASN THR 0
NP_003713.3 308 CYS TYR 1
NP_003713.3 311 SER ASN 1
NP_003713.3 312 CYS TYR 1
NP_003713.3 318 ARG GLN 1
NP_003713.3 319 ARG SER 1
NP_003713.3 337 ARG GLN 1
NP_003713.3 343 ARG GLN 1
NP_003713.3 345 CYS ARG 1
NP_003713.3 346 ALA ASP 1
NP_003713.3 351 ASP GLY 1
NP_003713.3 351 ASP HIS 1
NP_003713.3 552 PHE SER 1
NP_003713.3 553 LEU SER 1
NP_003713.3 553 LEU VAL 1
NP_003713.3 560 SER ALA 1
NP_003713.3 561 CYS TRP 1
NP_003713.3 569 GLY VAL 1
NP_003713.3 572 THR PRO 1
NP_003713.3 575 GLN LEU 1
NP_003713.3 576 ILE THR 1
NP_003713.3 584 LEU PRO 1
NP_003713.3 590 PRO LEU 1
NP_003713.3 603 ASP HIS 0
NP_003713.3 605 ARG GLN 0
NP_003713.3 70 GLN HIS 0
NP_003715.2 241 PRO LEU 0
NP_003715.2 499 ARG CYS 0
NP_003716.2 43 ASN TYR 0
NP_003720.1 259 ALA SER 0
NP_003729.3 1019 VAL MET 0
NP_003729.3 1121 ILE MET 0
NP_003729.3 622 HIS TYR 0
NP_003730.4 170 ARG CYS 0
NP_003730.4 175 MET ILE 0
NP_003732.2 94 PRO SER 0
NP_003738.2 718 LEU PHE 0
NP_003738.2 768 LEU ILE 0
NP_003738.2 888 LEU PHE 0
NP_003739.2 16 PRO LEU 0
NP_003739.2 352 SER LEU 1
NP_003739.2 470 VAL ILE 0
NP_003741.1 694 LYS ASN 0
NP_003741.1 993 ASP GLU 0
NP_003750.1 24 PHE ILE 0
NP_003750.1 425 ALA THR 0
NP_003750.1 558 LYS ARG 0
NP_003750.1 639 GLY TRP 0
NP_003750.1 640 ASN ILE 0
NP_003750.1 714 GLU GLN 0
NP_003750.1 753 MET VAL 0
NP_003751.2 496 PRO ALA 0
NP_003769.1 116 GLN GLU 0
NP_003772.1 139 LEU ARG 0
NP_003772.1 271 GLY ARG 1
NP_003776.2 75 LEU PRO 0
NP_003782.1 821 VAL LEU 0
NP_003782.1 90 ARG GLY 0
NP_003785.1 324 MET THR 0
NP_003788.2 15 MET VAL 0
NP_003793.2 1294 ARG GLN 0
NP_003795.2 404 ALA SER 0
NP_003795.2 438 ALA VAL 0
NP_003795.2 443 ALA VAL 0
NP_003801.1 33 VAL ILE 0
NP_003801.1 47 ASP GLU 0
NP_003812.1 313 LYS ASN 0
NP_003816.2 211 SER ARG 0
NP_003821.1 215 MET VAL 0
NP_003821.1 268 LEU VAL 0
NP_003821.1 322 PHE SER 0
NP_003821.1 499 PRO ALA 0
NP_003821.1 72 VAL ALA 0
NP_003826.2 190 VAL GLY 0
NP_003826.2 27 MET VAL 0
NP_003826.2 299 TRP ARG 1
NP_003826.2 475 ALA VAL 0
NP_003826.2 488 MET LEU 0
NP_003826.2 501 ARG HIS 0
NP_003826.2 60 VAL ILE 0
NP_003827.3 208 PRO LEU 0
NP_003830.1 129 ARG CYS 1
NP_003830.1 170 ARG GLY 1
NP_003830.1 244 ALA SER 1
NP_003830.1 382 GLU GLY 0
NP_003830.1 450 ARG TRP 0
NP_003830.1 466 ARG HIS 0
NP_003830.1 507 ALA THR 0
NP_003830.1 523 GLY GLU 0
NP_003830.1 53 GLY ARG 1
NP_003830.1 540 MET VAL 0
NP_003840.2 103 THR ILE 0
NP_003840.2 161 ARG LEU 0
NP_003840.2 170 PRO ARG 1
NP_003840.2 183 ILE THR 0
NP_003840.2 209 ALA GLU 1
NP_003840.2 79 GLY ASP 0
NP_003841.1 118 GLY ARG 1
NP_003841.1 350 GLY SER 1
NP_003841.1 350 GLY VAL 1
NP_003841.1 387 ILE THR 0
NP_003841.1 79 SER LEU 0
NP_003844.1 350 VAL ILE 0
NP_003846.1 232 ASN LYS 0
NP_003846.1 423 GLY ARG 0
NP_003857.2 311 TYR PHE 0
NP_003863.2 158 GLY ARG 0
NP_003863.2 445 ILE LEU 0
NP_003870.4 120 MET VAL 0
NP_003876.1 108 ALA VAL 1
NP_003878.1 748 GLU ASP 0
NP_003880.3 36 GLY ARG 0
NP_003880.3 403 ILE VAL 0
NP_003882.1 250 HIS GLN 0
NP_003882.1 252 ARG GLN 0
NP_003882.1 259 GLU VAL 0
NP_003882.1 291 LEU PHE 0
NP_003882.1 305 ARG CYS 0
NP_003882.1 316 THR MET 0
NP_003882.1 62 ILE ASN 0
NP_003887.3 104 HIS ARG 0
NP_003889.1 1468 GLU GLY 0
NP_003891.1 173 GLY ARG 0
NP_003891.1 238 LYS GLU 0
NP_003891.1 255 VAL LEU 0
NP_003891.1 274 GLU GLN 0
NP_003891.1 303 ALA VAL 0
NP_003891.1 319 GLU LYS 0
NP_003891.1 399 SER PRO 1
NP_003891.1 413 LEU PHE 1
NP_003895.1 264 ALA VAL 0
NP_003897.2 102 SER LEU 0
NP_003897.2 1062 VAL MET 0
NP_003897.2 1449 ASP GLU 0
NP_003897.2 1760 ARG GLN 0
NP_003897.2 1870 LEU ARG 0
NP_003897.2 288 MET VAL 0
NP_003897.2 333 ARG LEU 0
NP_003897.2 413 PRO LEU 0
NP_003897.2 596 ILE LEU 0
NP_003904.3 584 ILE VAL 0
NP_003908.1 277 THR SER 0
NP_003908.1 377 SER PHE 0
NP_003912.1 134 SER PRO 1
NP_003912.1 154 TYR CYS 0
NP_003912.1 162 THR MET 0
NP_003912.1 168 THR ALA 1
NP_003912.1 16 VAL GLU 1
NP_003912.1 174 LEU SER 1
NP_003912.1 213 GLY GLU 0
NP_003912.1 230 VAL ILE 1
NP_003912.1 31 LYS GLU 1
NP_003912.1 52 THR ILE 1
NP_003912.1 57 CYS ARG 1
NP_003912.1 58 ARG GLY 1
NP_003912.1 64 ARG LYS 1
NP_003912.1 93 ASN SER 1
NP_003914.1 112 VAL MET 0
NP_003914.1 113 SER THR 0
NP_003914.1 125 THR SER 0
NP_003914.1 138 GLY ARG 0
NP_003914.1 160 PRO ARG 0
NP_003914.1 183 PRO LEU 0
NP_003914.1 21 PRO SER 1
NP_003914.1 282 LEU SER 1
NP_003914.1 301 PRO THR 0
NP_003914.1 350 ASP GLY 1
NP_003914.1 352 ALA SER 1
NP_003914.1 353 ALA ASP 1
NP_003914.1 364 SER ASN 1
NP_003914.1 57 ALA PRO 0
NP_003921.2 253 SER THR 0
NP_003928.1 188 ARG GLN 0
NP_003928.1 188 ARG TRP 0
NP_003928.1 239 ALA VAL 0
NP_003928.1 24 PRO SER 0
NP_003928.1 311 SER GLY 0
NP_003928.1 446 ASP GLY 0
NP_003928.1 95 ALA SER 0
NP_003939.1 132 ILE THR 0
NP_003939.1 197 MET THR 0
NP_003946.3 125 HIS TYR 0
NP_003946.3 164 ALA ASP 0
NP_003947.1 133 LEU PRO 0
NP_003949.1 162 ALA THR 0
NP_003949.1 473 ILE VAL 0
NP_003950.1 1048 PRO SER 0
NP_003950.1 404 LYS GLN 0
NP_003950.1 512 ASP ASN 0
NP_003950.1 531 ALA VAL 0
NP_003950.1 782 VAL MET 0
NP_003951.3 104 GLU LYS 0
NP_003951.3 28 HIS GLN 0
NP_003954.2 162 LEU ARG 0
NP_003957.2 246 VAL LEU 0
NP_003957.2 792 SER LEU 0
NP_003961.2 1168 VAL ALA 0
NP_003961.2 1270 LYS GLU 0
NP_003961.2 1284 GLU ASP 0
NP_003961.2 182 THR MET 0
NP_003961.2 245 VAL GLY 0
NP_003961.2 321 VAL LEU 0
NP_003961.2 33 ALA GLU 0
NP_003961.2 408 THR PRO 0
NP_003961.2 413 PRO ALA 0
NP_003961.2 681 ILE LEU 0
NP_003961.2 701 VAL ILE 0
NP_003961.2 723 ASP ALA 0
NP_003961.2 724 GLY SER 0
NP_003961.2 776 THR MET 0
NP_003961.2 87 SER ILE 0
NP_003963.1 912 THR MET 0
NP_003965.2 152 ALA PRO 0
NP_003965.2 353 ALA GLY 0
NP_003969.2 155 GLU ASP 0
NP_003969.2 219 GLN HIS 0
NP_003969.2 250 GLU GLN 1
NP_003969.2 258 GLY ALA 0
NP_003969.2 266 ASP ASN 1
NP_003969.2 267 SER GLY 0
NP_003969.2 303 PRO LEU 0
NP_003969.2 349 ALA THR 0
NP_003969.2 371 THR ILE 0
NP_003969.2 382 ALA THR 0
NP_003969.2 382 ALA VAL 0
NP_003969.2 395 GLY SER 0
NP_003969.2 405 ARG CYS 0
NP_003969.2 48 GLN HIS 0
NP_003969.2 79 SER PHE 0
NP_003969.2 8 LYS GLU 0
NP_003970.1 118 SER GLY 0
NP_003970.1 124 ARG TRP 0
NP_003970.1 182 THR ALA 0
NP_003971.1 361 VAL ILE 0
NP_003971.1 428 ALA GLY 0
NP_003971.1 526 ARG PRO 0
NP_003974.3 417 LYS ARG 0
NP_003975.1 286 GLN GLU 0
NP_003975.1 385 PRO SER 0
NP_003975.1 477 VAL MET 0
NP_003975.1 550 ILE VAL 0
NP_003976.2 398 ARG LYS 0
NP_003976.2 566 GLY ARG 0
NP_003978.2 160 ALA THR 0
NP_003978.2 170 ALA THR 0
NP_003978.2 242 SER ASN 0
NP_003978.2 376 GLN PRO 0
NP_003978.2 71 ARG THR 1
NP_003979.2 195 ARG HIS 0
NP_003979.2 219 SER ASN 0
NP_003979.2 355 GLY ARG 0
NP_003979.2 366 GLN LYS 0
NP_003980.2 219 SER ASN 0
NP_003980.2 353 GLN PRO 0
NP_003985.2 181 GLY ARG 0
NP_003985.2 210 LYS GLN 0
NP_003985.2 54 THR ALA 0
NP_003989.2 712 HIS GLN 0
NP_003992.3 232 ILE THR 0
NP_004018.1 513 ASN THR 0
NP_004026.2 166 ASN SER 0
NP_004026.2 178 GLY CYS 1
NP_004026.2 184 SER LEU 1
NP_004026.2 235 ILE VAL 0
NP_004026.2 278 MET VAL 1
NP_004026.2 27 PRO LEU 0
NP_004026.2 310 SER PRO 1
NP_004026.2 413 ASN SER 0
NP_004026.2 431 THR MET 0
NP_004026.2 474 MET VAL 0
NP_004026.2 507 ILE THR 0
NP_004026.2 511 SER ILE 0
NP_004026.2 536 VAL PHE 0
NP_004034.2 115 ARG TRP 0
NP_004034.2 151 GLY SER 0
NP_004034.2 152 GLU LYS 0
NP_004034.2 174 ALA THR 0
NP_004034.2 17 ASN LYS 0
NP_004034.2 210 ARG HIS 0
NP_004034.2 230 PRO SER 0
NP_004034.2 236 VAL ILE 0
NP_004034.2 28 ALA THR 0
NP_004034.2 306 GLY ALA 1
NP_004034.2 316 GLU ASP 0
NP_004034.2 326 LEU PHE 1
NP_004034.2 335 THR MET 0
NP_004034.2 33 VAL MET 0
NP_004035.2 116 THR SER 0
NP_004035.2 191 ASP GLU 0
NP_004035.2 199 LYS GLU 0
NP_004035.2 380 THR ILE 0
NP_004035.2 412 GLU LYS 0
NP_004035.2 426 LYS ARG 1
NP_004035.2 470 HIS GLN 0
NP_004035.2 500 GLY ASP 0
NP_004035.2 535 SER PRO 0
NP_004035.2 557 ALA VAL 0
NP_004035.2 583 ALA SER 0
NP_004049.1 88 PRO THR 0
NP_004063.1 215 HIS GLN 0
NP_004067.1 131 ILE THR 0
NP_004067.1 13 ALA GLY 0
NP_004067.1 159 VAL ILE 0
NP_004067.1 175 ARG GLN 0
NP_004067.1 198 ARG HIS 0
NP_004067.1 32 GLU ASP 0
NP_004067.1 42 SER LEU 0
NP_004067.1 68 ALA SER 0
NP_004067.1 79 PHE ILE 0
NP_004073.2 25 ARG GLN 0
NP_004073.2 63 ASP GLY 0
NP_004073.2 71 GLY ARG 1
NP_004073.2 72 THR PRO 1
NP_004078.2 666 ASP GLU 0
NP_004099.2 117 GLY SER 0
NP_004110.2 194 VAL MET 0
NP_004110.2 227 THR MET 0
NP_004110.2 324 ASP ASN 0
NP_004110.2 417 ILE LEU 0
NP_004110.2 7 ASP GLY 0
NP_004112.2 330 LYS ARG 0
NP_004112.2 475 ILE VAL 0
NP_004113.1 174 SER ASN 0
NP_004113.1 42 LEU VAL 0
NP_004113.1 46 VAL LEU 0
NP_004121.2 151 HIS LEU 0
NP_004121.2 256 ASN THR 0
NP_004121.2 83 THR MET 1
NP_004122.2 94 PRO ALA 0
NP_004130.2 125 LEU ILE 0
NP_004130.2 166 VAL MET 0
NP_004130.2 336 ASN LYS 0
NP_004130.2 339 LEU PHE 0
NP_004154.2 138 PRO LEU 0
NP_004159.2 184 GLY ARG 0
NP_004159.2 240 GLU GLN 0
NP_004159.2 351 ILE SER 0
NP_004159.2 408 TYR HIS 0
NP_004159.2 465 ARG GLN 0
NP_004159.2 466 ALA THR 0
NP_004159.2 49 ASP GLY 0
NP_004159.2 508 THR ILE 0
NP_004159.2 524 ALA VAL 1
NP_004159.2 555 GLY GLU 1
NP_004159.2 600 ARG GLN 0
NP_004159.2 629 TYR PHE 0
NP_004159.2 654 CYS GLY 0
NP_004159.2 660 ALA GLY 0
NP_004159.2 84 GLY GLU 0
NP_004163.3 133 ILE THR 0
NP_004163.3 158 GLU GLN 0
NP_004163.3 169 ALA GLY 0
NP_004163.3 291 VAL MET 0
NP_004163.3 382 VAL MET 0
NP_004164.2 349 ALA THR 0
NP_004179.3 155 ARG CYS 0
NP_004184.1 1693 GLY SER 0
NP_004186.1 200 ARG GLN 0
NP_004186.1 83 ASP ASN 0
NP_004202.2 116 ASN SER 0
NP_004202.2 119 HIS ARG 0
NP_004202.2 124 PHE SER 0
NP_004202.2 150 GLY ARG 0
NP_004202.2 162 ALA GLY 0
NP_004202.2 181 GLU LYS 0
NP_004202.2 231 ILE VAL 0
NP_004202.2 319 GLU GLY 0
NP_004202.2 425 THR MET 1
NP_004202.2 457 LYS ASN 0
NP_004202.2 467 TRP ARG 0
NP_004202.2 468 LYS ARG 0
NP_004202.2 482 TRP CYS 1
NP_004203.2 12 LEU PRO 0
NP_004203.2 22 PRO LEU 0
NP_004203.2 355 PHE SER 0
NP_004203.2 75 SER ARG 0
NP_004228.1 214 SER THR 0
NP_004230.2 1040 ILE VAL 0
NP_004230.2 1107 GLU ASP 0
NP_004230.2 1187 LEU PHE 0
NP_004230.2 1413 ASP ALA 0
NP_004230.2 1827 GLY SER 0
NP_004230.2 1846 THR ILE 0
NP_004230.2 39 MET LEU 0
NP_004230.2 506 GLU ALA 0
NP_004230.2 635 SER CYS 0
NP_004236.1 15 SER CYS 0
NP_004236.1 171 ALA VAL 0
NP_004236.1 177 VAL MET 0
NP_004236.1 192 ARG HIS 0
NP_004236.1 270 ALA GLY 0
NP_004236.1 381 LYS ASN 0
NP_004236.1 423 VAL MET 0
NP_004236.1 462 SER ARG 0
NP_004236.1 502 TYR HIS 0
NP_004236.1 520 GLU LYS 0
NP_004236.1 525 GLU ALA 0
NP_004236.1 559 ILE THR 0
NP_004236.1 575 VAL ALA 0
NP_004237.1 22 HIS LEU 0
NP_004237.1 470 ASP ASN 0
NP_004237.1 523 ARG HIS 0
NP_004239.1 283 VAL ILE 0
NP_004247.2 43 VAL ILE 0
NP_004247.2 77 ALA VAL 0
NP_004248.2 725 HIS ARG 0
NP_004258.2 512 ASN ASP 0
NP_004259.3 371 LEU PRO 1
NP_004261.1 188 PRO LEU 0
NP_004262.1 25 LYS GLU 0
NP_004262.1 93 SER PRO 0
NP_004270.2 271 ILE THR 0
NP_004270.2 396 GLU ASP 0
NP_004272.2 151 CYS ARG 0
NP_004272.2 155 ALA THR 0
NP_004272.2 192 GLY SER 0
NP_004272.2 209 PRO LEU 1
NP_004272.2 216 VAL ILE 0
NP_004272.2 300 ASP ASN 0
NP_004272.2 302 PRO LEU 0
NP_004272.2 345 GLU VAL 0
NP_004272.2 362 VAL ALA 0
NP_004272.2 414 GLU LYS 0
NP_004272.2 475 ASP ASN 0
NP_004272.2 477 ARG HIS 1
NP_004272.2 479 ALA VAL 0
NP_004272.2 553 GLU LYS 0
NP_004272.2 61 GLU LYS 0
NP_004272.2 71 ARG TRP 1
NP_004272.2 83 HIS GLN 0
NP_004272.2 94 ILE PHE 0
NP_004273.1 184 SER CYS 0
NP_004276.2 218 ARG GLN 0
NP_004276.2 231 ARG GLN 0
NP_004276.2 359 GLY ASP 1
NP_004276.2 440 GLY SER 0
NP_004276.2 484 ASN ASP 0
NP_004276.2 519 ARG TRP 0
NP_004276.2 554 PRO LEU 0
NP_004279.3 37 ASP ASN 0
NP_004280.5 441 VAL GLU 0
NP_004282.1 104 ARG GLN 0
NP_004282.1 61 LEU PHE 1
NP_004282.1 83 ASP GLY 0
NP_004290.2 303 GLY ALA 0
NP_004290.2 321 ILE VAL 0
NP_004290.2 434 GLU LYS 1
NP_004290.2 576 PRO SER 0
NP_004290.2 581 ALA VAL 0
NP_004290.2 687 GLU LYS 0
NP_004290.2 68 GLN HIS 0
NP_004290.2 72 LYS GLU 0
NP_004290.2 8 SER THR 0
NP_004291.1 106 GLN ARG 0
NP_004293.1 146 PHE LEU 0
NP_004293.1 408 LEU VAL 0
NP_004295.2 1121 GLY ASP 0
NP_004295.2 1128 GLY ALA 1
NP_004295.2 1166 MET ARG 1
NP_004295.2 1171 ILE ASN 1
NP_004295.2 1174 PHE CYS 1
NP_004295.2 1174 PHE ILE 1
NP_004295.2 1174 PHE LEU 1
NP_004295.2 1192 ARG PRO 1
NP_004295.2 1234 ALA THR 1
NP_004295.2 1275 ARG GLN 1
NP_004295.2 1416 LYS ASN 0
NP_004295.2 1419 GLU LYS 0
NP_004295.2 1429 GLN ARG 0
NP_004295.2 1491 LYS ARG 0
NP_004295.2 1529 ASP GLU 0
NP_004295.2 1599 PRO HIS 0
NP_004295.2 163 VAL LEU 0
NP_004295.2 680 THR ILE 0
NP_004295.2 90 SER LEU 0
NP_004297.2 272 VAL ILE 0
NP_004303.2 44 LEU PHE 0
NP_004307.2 18 PRO THR 1
NP_004313.1 107 ALA SER 0
NP_004320.2 124 CYS ARG 1
NP_004320.2 338 ALA ASP 1
NP_004320.2 376 CYS TYR 1
NP_004320.2 410 PRO LEU 1
NP_004320.2 411 GLU LYS 1
NP_004320.2 424 PRO SER 0
NP_004320.2 443 ARG CYS 0
NP_004320.2 468 GLU LYS 0
NP_004320.2 470 MET THR 1
NP_004320.2 57 PRO ARG 1
NP_004320.2 62 TYR ASP 1
NP_004320.2 64 SER THR 0
NP_004325.2 101 ILE VAL 0
NP_004325.2 77 ALA VAL 0
NP_004338.3 106 THR ALA 0
NP_004338.3 168 ARG HIS 0
NP_004338.3 26 LEU TRP 0
NP_004338.3 29 PHE LEU 0
NP_004338.3 334 LEU VAL 0
NP_004338.3 382 GLU GLN 0
NP_004349.1 459 ALA VAL 0
NP_004374.1 287 GLY ASP 0
NP_004374.1 442 HIS ARG 0
NP_004389.2 104 LEU PHE 0
NP_004402.1 47 GLN PRO 0
NP_004416.2 169 PRO ALA 0
NP_004416.2 205 ARG CYS 0
NP_004416.2 210 LEU PRO 1
NP_004416.2 219 ARG HIS 0
NP_004416.2 229 ARG HIS 0
NP_004416.2 274 ALA PRO 0
NP_004416.2 367 ASP VAL 0
NP_004416.2 372 ARG GLN 0
NP_004416.2 415 GLY SER 0
NP_004416.2 448 ARG HIS 0
NP_004416.2 498 CYS SER 0
NP_004416.2 500 ASN ASP 0
NP_004416.2 82 GLU LYS 0
NP_004416.2 85 PRO LEU 0
NP_004417.2 693 THR ALA 0
NP_004419.2 159 ASP VAL 0
NP_004420.1 115 GLN PRO 1
NP_004420.1 118 SER ILE 1
NP_004420.1 119 PRO HIS 1
NP_004420.1 137 THR ALA 1
NP_004420.1 138 SER PHE 1
NP_004420.1 151 GLY VAL 1
NP_004420.1 153 CYS TYR 1
NP_004420.1 155 THR PRO 1
NP_004420.1 158 MET VAL 1
NP_004420.1 182 SER ARG 1
NP_004420.1 189 VAL ILE 0
NP_004420.1 37 TRP ARG 1
NP_004420.1 41 ASN LYS 1
NP_004420.1 54 PRO LEU 1
NP_004420.1 62 ILE THR 1
NP_004420.1 64 CYS TYR 1
NP_004420.1 78 LEU PRO 1
NP_004420.1 80 LEU PRO 1
NP_004420.1 89 CYS ARG 1
NP_004420.1 89 CYS TYR 1
NP_004425.2 377 ALA VAL 0
NP_004425.2 552 HIS ASN 0
NP_004436.2 122 GLY SER 0
NP_004436.2 324 SER ALA 0
NP_004436.2 617 VAL GLY 0
NP_004436.2 813 ARG HIS 0
NP_004437.2 1107 SER PHE 0
NP_004437.2 308 ASP GLU 0
NP_004437.2 893 PRO HIS 0
NP_004437.2 913 GLU GLY 0
NP_004437.2 925 LYS GLN 0
NP_004438.3 761 ASP GLU 0
NP_004445.1 149 LEU VAL 0
NP_004454.2 130 PRO LEU 0
NP_004454.2 132 ARG GLN 0
NP_004454.2 205 SER ILE 1
NP_004454.2 208 SER PRO 0
NP_004454.2 312 PRO LEU 0
NP_004454.2 366 VAL MET 0
NP_004454.2 37 ALA VAL 0
NP_004454.2 380 GLU ALA 1
NP_004454.2 402 ARG GLN 1
NP_004454.2 443 ARG HIS 1
NP_004454.2 558 SER TRP 1
NP_004461.2 25 ALA THR 0
NP_004461.2 97 CYS TYR 0
NP_004465.3 368 ALA PRO 0
NP_004472.1 314 ASP ALA 0
NP_004472.1 554 VAL MET 0
NP_004480.1 306 THR ALA 0
NP_004484.1 122 LEU VAL 1
NP_004484.1 130 ARG CYS 1
NP_004484.1 247 ASN SER 1
NP_004496.2 1024 ARG TRP 0
NP_004496.2 415 CYS TYR 0
NP_004496.2 456 ARG TRP 0
NP_004496.2 525 VAL ILE 0
NP_004498.1 147 GLN LYS 0
NP_004498.1 221 ASP GLU 0
NP_004508.1 145 ARG SER 0
NP_004508.1 174 ARG CYS 0
NP_004508.1 215 ASN SER 0
NP_004508.1 22 ASN SER 0
NP_004508.1 262 ALA VAL 1
NP_004515.2 389 CYS SER 0
NP_004515.2 698 ARG CYS 0
NP_004515.2 814 VAL ILE 0
NP_004517.2 135 LEU PHE 0
NP_004517.2 166 GLU GLN 0
NP_004517.2 396 ALA THR 0
NP_004517.2 667 VAL MET 0
NP_004540.1 46 LEU VAL 0
NP_004541.1 224 ALA VAL 1
NP_004541.1 352 PRO ALA 0
NP_004541.1 426 ALA SER 0
NP_004541.1 456 ILE THR 0
NP_004542.1 145 THR ILE 1
NP_004542.1 218 ARG GLN 0
NP_004548.3 117 LYS GLN 0
NP_004548.3 1213 GLY ARG 0
NP_004548.3 244 SER LEU 0
NP_004548.3 272 ASP GLY 0
NP_004548.3 284 GLN HIS 0
NP_004548.3 317 GLU GLN 0
NP_004548.3 534 GLY SER 0
NP_004548.3 809 SER ILE 0
NP_004548.3 851 LYS ARG 0
NP_004554.2 406 GLY SER 0
NP_004554.2 521 ARG HIS 0
NP_004561.3 1442 ASN THR 0
NP_004561.3 146 PRO LEU 0
NP_004561.3 629 ALA ASP 0
NP_004561.3 660 LEU PRO 0
NP_004561.3 681 ARG CYS 0
NP_004564.2 598 ARG HIS 0
NP_004564.2 712 GLY ARG 0
NP_004566.2 40 ILE THR 0
NP_004568.2 114 SER ILE 0
NP_004568.2 152 THR ILE 0
NP_004568.2 167 GLU LYS 0
NP_004568.2 27 ARG SER 0
NP_004568.2 32 ASP ASN 1
NP_004568.2 32 ASP GLY 0
NP_004575.1 100 SER ALA 0
NP_004575.1 307 MET THR 0
NP_004575.1 3 CYS PHE 0
NP_004577.1 118 GLU GLY 1
NP_004577.1 154 ASP TYR 1
NP_004577.1 162 GLU ASP 1
NP_004577.1 193 ASP ASN 1
NP_004577.1 225 ALA VAL 1
NP_004577.1 231 THR ILE 1
NP_004577.1 236 ALA VAL 1
NP_004577.1 268 PHE SER 1
NP_004577.1 431 GLY ASP 1
NP_004577.1 468 LEU PRO 1
NP_004577.1 47 ILE VAL 0
NP_004577.1 492 VAL GLY 1
NP_004577.1 537 HIS LEU 1
NP_004577.1 544 ASN LYS 1
NP_004577.1 560 CYS ARG 1
NP_004577.1 587 PRO SER 1
NP_004577.1 68 PHE CYS 1
NP_004577.1 727 ALA GLY 1
NP_004577.1 729 ARG GLN 1
NP_004577.1 75 GLY VAL 1
NP_004577.1 80 GLY ARG 1
NP_004577.1 85 VAL PHE 1
NP_004579.1 47 ARG HIS 0
NP_004583.2 122 LEU PHE 0
NP_004583.2 421 LEU PRO 0
NP_004583.2 512 GLY SER 0
NP_004583.2 52 LEU GLN 0
NP_004586.2 334 ARG HIS 0
NP_004586.2 346 VAL ILE 0
NP_004599.2 179 PRO SER 0
NP_004603.1 200 THR ILE 1
NP_004603.1 232 LYS GLU 1
NP_004603.1 241 SER LEU 1
NP_004603.1 309 THR MET 0
NP_004603.1 310 ALA VAL 0
NP_004603.1 487 ARG TRP 1
NP_004611.1 95 ILE LEU 0
NP_004626.1 42 ASP ASN 0
NP_004630.3 625 SER PRO 0
NP_004637.1 1051 THR ALA 0
NP_004637.1 105 ASP ASN 1
NP_004637.1 1078 ALA ASP 1
NP_004637.1 1092 ARG CYS 0
NP_004637.1 1147 PRO THR 0
NP_004637.1 167 PRO LEU 1
NP_004637.1 171 ILE ASN 1
NP_004637.1 188 ASN ILE 0
NP_004637.1 207 ARG GLN 0
NP_004637.1 220 SER ALA 0
NP_004637.1 227 PRO ARG 0
NP_004637.1 22 ALA VAL 0
NP_004637.1 264 PRO ARG 1
NP_004637.1 265 CYS ARG 1
NP_004637.1 299 ARG CYS 1
NP_004637.1 310 ASP ASN 1
NP_004637.1 334 LEU PRO 1
NP_004637.1 34 PHE LEU 0
NP_004637.1 350 SER PRO 1
NP_004637.1 366 SER ARG 1
NP_004637.1 367 ARG CYS 1
NP_004637.1 384 MET THR 0
NP_004637.1 392 LEU PRO 0
NP_004637.1 408 ARG GLN 0
NP_004637.1 417 CYS PHE 1
NP_004637.1 420 PHE VAL 1
NP_004637.1 45 GLU GLN 0
NP_004637.1 465 CYS TYR 1
NP_004637.1 537 THR MET 1
NP_004637.1 569 SER ARG 1
NP_004637.1 572 SER ARG 1
NP_004637.1 580 TRP GLY 1
NP_004637.1 583 GLU LYS 0
NP_004637.1 601 GLY ALA 0
NP_004637.1 610 LEU GLN 1
NP_004637.1 617 HIS ARG 1
NP_004637.1 623 CYS PHE 1
NP_004637.1 643 LEU PRO 1
NP_004637.1 64 TRP SER 1
NP_004637.1 663 GLU LYS 0
NP_004637.1 672 ALA PRO 1
NP_004637.1 673 ASN LYS 0
NP_004637.1 681 TRP CYS 1
NP_004637.1 704 LEU VAL 0
NP_004637.1 711 ARG SER 1
NP_004637.1 739 ALA VAL 1
NP_004637.1 800 ARG CYS 0
NP_004637.1 819 ASP VAL 1
NP_004637.1 822 VAL MET 1
NP_004637.1 828 ARG TRP 0
NP_004637.1 834 VAL PHE 1
NP_004637.1 851 ALA VAL 1
NP_004637.1 879 GLY ARG 0
NP_004637.1 907 ALA THR 1
NP_004637.1 919 THR PRO 1
NP_004637.1 926 LEU PHE 1
NP_004637.1 937 SER ASN 0
NP_004637.1 957 VAL LEU 0
NP_004637.1 991 VAL LEU 0
NP_004637.1 996 THR ALA 0
NP_004641.1 134 ASP GLY 0
NP_004641.1 48 VAL GLY 0
NP_004644.2 1186 VAL LEU 0
NP_004657.2 136 VAL LEU 0
NP_004657.2 373 ILE THR 0
NP_004657.2 63 ALA THR 0
NP_004661.2 115 LEU PRO 0
NP_004661.2 223 ASP TYR 0
NP_004661.2 237 VAL ILE 0
NP_004661.2 309 ARG TRP 0
NP_004661.2 463 ALA VAL 0
NP_004677.3 44 PRO ALA 0
NP_004678.3 170 LEU VAL 0
NP_004678.3 280 SER GLY 0
NP_004678.3 297 VAL GLY 0
NP_004695.1 194 LYS ASN 0
NP_004696.2 696 ARG GLN 0
NP_004702.2 191 ASP HIS 0
NP_004702.2 222 ASP GLY 1
NP_004706.3 282 SER PHE 0
NP_004706.3 340 THR MET 0
NP_004706.3 755 LEU SER 0
NP_004706.3 836 ARG GLN 0
NP_004724.1 113 SER ARG 1
NP_004732.2 456 SER PRO 0
NP_004738.3 1600 ALA VAL 0
NP_004741.1 104 ASN SER 0
NP_004741.1 256 ARG CYS 0
NP_004741.1 284 TRP CYS 1
NP_004741.1 367 LEU PHE 0
NP_004742.1 392 VAL ILE 0
NP_004749.2 1118 HIS LEU 0
NP_004749.2 1253 ARG CYS 0
NP_004749.2 645 ALA GLY 0
NP_004752.1 705 GLY GLU 0
NP_004757.1 438 LEU PHE 0
NP_004758.3 81 PRO ALA 0
NP_004758.3 90 GLY ASP 0
NP_004758.3 91 LYS ARG 0
NP_004762.2 139 ASP ASN 0
NP_004767.1 371 TYR ASP 0
NP_004767.1 61 GLY SER 0
NP_004778.1 636 SER PRO 0
NP_004781.2 293 ARG TRP 0
NP_004781.2 50 ARG HIS 0
NP_004783.2 445 ASP GLU 0
NP_004784.2 87 GLU ASP 0
NP_004784.2 911 VAL ILE 0
NP_004790.2 1263 HIS PRO 0
NP_004790.2 414 GLN PRO 0
NP_004791.1 233 ALA GLY 0
NP_004791.1 8 LEU PHE 0
NP_004793.2 1060 ARG TRP 0
NP_004793.2 1213 ALA SER 0
NP_004793.2 130 GLU LYS 0
NP_004793.2 137 ALA THR 0
NP_004793.2 223 ARG CYS 0
NP_004793.2 239 ARG CYS 0
NP_004793.2 321 ARG HIS 0
NP_004793.2 342 LEU MET 0
NP_004793.2 456 ASN SER 0
NP_004793.2 45 ARG GLN 0
NP_004793.2 47 ARG HIS 0
NP_004793.2 539 LYS THR 0
NP_004793.2 638 ILE VAL 0
NP_004793.2 639 ASP ASN 0
NP_004793.2 669 THR ILE 0
NP_004793.2 701 VAL ALA 0
NP_004793.2 712 GLY SER 0
NP_004793.2 721 ASP VAL 0
NP_004793.2 728 ARG GLN 0
NP_004793.2 75 ARG TRP 0
NP_004793.2 761 ASP ASN 0
NP_004793.2 781 GLU LYS 0
NP_004793.2 873 ASN SER 0
NP_004793.2 874 ARG HIS 0
NP_004793.2 909 ARG CYS 0
NP_004793.2 913 ARG HIS 0
NP_004793.2 928 ASP ASN 0
NP_004793.2 92 ALA VAL 0
NP_004793.2 933 GLU GLN 0
NP_004793.2 968 ARG GLN 0
NP_004805.2 130 ASP GLY 0
NP_004805.2 187 ILE MET 0
NP_004806.3 1192 PRO LEU 0
NP_004806.3 1255 GLY ASP 0
NP_004807.3 261 ARG LYS 0
NP_004807.3 313 LEU PHE 0
NP_004808.2 1010 SER PHE 0
NP_004808.2 1047 ARG PRO 0
NP_004808.2 1047 ARG TRP 0
NP_004808.2 1049 ILE VAL 0
NP_004808.2 1155 GLY ARG 0
NP_004808.2 173 ASP ASN 0
NP_004808.2 193 ARG TRP 0
NP_004808.2 304 GLY GLU 0
NP_004808.2 551 GLU ASP 0
NP_004808.2 674 ALA THR 0
NP_004808.2 694 GLY GLU 0
NP_004808.2 759 LYS ASN 0
NP_004808.2 907 MET THR 0
NP_004808.2 909 ALA VAL 0
NP_004814.1 259 VAL MET 0
NP_004817.2 10 HIS GLN 0
NP_004817.2 328 HIS TYR 0
NP_004819.2 161 GLY ARG 0
NP_004819.2 20 GLN ARG 0
NP_004819.2 218 ILE LYS 0
NP_004831.1 297 GLN HIS 0
NP_004843.2 154 LEU PRO 0
NP_004846.4 162 MET THR 0
NP_004846.4 484 LEU SER 0
NP_004846.4 502 SER GLY 0
NP_004873.3 311 ASP GLU 0
NP_004875.2 356 GLU ASP 0
NP_004875.2 729 GLN HIS 0
NP_004877.1 154 TRP LEU 0
NP_004877.1 276 LYS THR 0
NP_004877.1 527 ILE PHE 0
NP_004886.3 170 ARG GLN 1
NP_004886.3 174 ILE THR 1
NP_004886.3 195 THR LYS 0
NP_004886.3 200 VAL MET 1
NP_004886.3 21 ASP HIS 0
NP_004886.3 227 ALA VAL 1
NP_004886.3 261 CYS TRP 1
NP_004886.3 262 ARG TRP 1
NP_004886.3 264 VAL ALA 1
NP_004886.3 266 LEU HIS 1
NP_004886.3 266 LEU PHE 1
NP_004886.3 305 ASP ASN 1
NP_004886.3 306 GLU LYS 1
NP_004886.3 307 LEU PRO 1
NP_004886.3 308 GLN LEU 1
NP_004886.3 311 PHE SER 1
NP_004886.3 313 GLU LYS 1
NP_004886.3 317 PRO LEU 1
NP_004886.3 328 GLY GLU 1
NP_004886.3 353 VAL MET 1
NP_004886.3 354 ALA VAL 1
NP_004886.3 355 LEU PRO 1
NP_004886.3 356 GLU ASP 1
NP_004886.3 376 ALA ASP 1
NP_004886.3 407 THR PRO 1
NP_004886.3 438 THR ILE 1
NP_004886.3 438 THR PRO 1
NP_004886.3 441 ALA VAL 1
NP_004886.3 443 TYR HIS 1
NP_004886.3 459 GLU ASP 0
NP_004886.3 479 ASN LYS 1
NP_004886.3 482 ILE PHE 1
NP_004886.3 490 ARG LYS 1
NP_004886.3 525 PHE LEU 1
NP_004886.3 549 SER CYS 0
NP_004886.3 559 THR ALA 1
NP_004886.3 569 GLU LYS 1
NP_004886.3 573 LEU PHE 1
NP_004886.3 575 PHE SER 1
NP_004886.3 589 THR ILE 1
NP_004886.3 629 GLU GLY 1
NP_004886.3 634 LEU PHE 1
NP_004886.3 661 MET LYS 1
NP_004886.3 664 MET THR 1
NP_004886.3 690 GLU LYS 1
NP_004886.3 692 GLU LYS 1
NP_004886.3 705 GLN LYS 0
NP_004886.3 70 MET THR 0
NP_004886.3 728 SER GLY 0
NP_004886.3 757 GLY ALA 1
NP_004886.3 768 PRO LEU 0
NP_004886.3 811 GLY SER 0
NP_004886.3 954 THR MET 0
NP_004888.2 41 SER LEU 1
NP_004888.2 433 ARG GLN 0
NP_004888.2 75 GLU GLN 0
NP_004891.3 146 THR LYS 0
NP_004891.3 62 LYS GLU 0
NP_004902.1 173 THR MET 0
NP_004906.3 668 PHE LEU 0
NP_004914.2 223 CYS ARG 0
NP_004914.2 260 VAL ALA 0
NP_004915.2 101 ARG GLN 0
NP_004915.2 255 LYS GLU 1
NP_004915.2 259 THR ILE 1
NP_004915.2 262 SER PRO 1
NP_004915.2 290 GLU LYS 0
NP_004915.2 475 ALA THR 0
NP_004923.1 165 THR PRO 0
NP_004926.1 225 GLU ASP 0
NP_004927.2 47 GLY GLU 1
NP_004929.2 1005 GLU GLN 0
NP_004929.2 1346 SER ASN 0
NP_004929.2 391 ASN ASP 0
NP_004929.2 416 VAL ILE 0
NP_004929.2 994 ASP GLU 0
NP_004936.2 219 VAL ILE 0
NP_004936.2 278 GLN HIS 0
NP_004936.2 429 ASP VAL 0
NP_004936.2 66 ARG TRP 0
NP_004937.1 130 GLN PRO 0
NP_004937.1 1779 THR SER 0
NP_004937.1 251 THR MET 0
NP_004941.2 150 SER CYS 0
NP_004946.1 278 GLU LYS 0
NP_004946.1 391 GLU LYS 0
NP_004948.4 437 VAL ASP 0
NP_004948.4 528 SER THR 0
NP_004951.1 135 SER ASN 0
NP_004951.1 156 GLY GLU 1
NP_004951.1 18 PRO THR 0
NP_004951.1 191 GLY SER 1
NP_004951.1 244 ARG CYS 1
NP_004951.1 431 PRO LEU 0
NP_004951.1 462 SER PHE 1
NP_004951.1 487 ARG HIS 0
NP_004951.1 488 GLY SER 0
NP_004951.1 507 GLY ASP 1
NP_004951.1 510 LYS GLU 1
NP_004951.1 513 SER PRO 1
NP_004951.1 514 ARG GLY 1
NP_004951.1 514 ARG SER 1
NP_004951.1 515 GLY CYS 1
NP_004951.1 517 HIS GLN 1
NP_004951.1 518 ARG LYS 1
NP_004951.1 521 ARG CYS 1
NP_004951.1 524 ARG TRP 1
NP_004951.1 63 ASN SER 0
NP_004951.1 73 GLN HIS 0
NP_004953.1 333 PRO ARG 0
NP_004961.1 134 LEU GLN 1
NP_004961.1 307 PRO LEU 0
NP_004961.1 60 CYS PHE 1
NP_004961.1 73 PRO LEU 1
NP_004961.1 97 LEU PHE 0
NP_004963.1 1021 TYR CYS 0
NP_004963.1 1063 ARG HIS 0
NP_004963.1 1108 ASN SER 0
NP_004963.1 127 GLY ASP 0
NP_004963.1 159 HIS TYR 0
NP_004963.1 377 ALA GLU 0
NP_004963.1 393 LEU VAL 0
NP_004963.1 417 GLY SER 0
NP_004963.1 490 ASN SER 0
NP_004963.1 539 LYS LEU 1
NP_004963.1 607 LYS ASN 1
NP_004963.1 617 VAL PHE 0
NP_004963.1 892 LEU VAL 0
NP_004963.1 899 ILE THR 0
NP_004966.1 825 PRO SER 0
NP_004968.2 133 ASP ASN 0
NP_004968.2 41 GLN HIS 0
NP_004968.2 420 ARG HIS 1
NP_004968.2 448 PHE LEU 1
NP_004968.2 533 MET ILE 0
NP_004968.2 664 ASN SER 0
NP_004968.2 671 ALA VAL 0
NP_004969.2 520 CYS TYR 0
NP_004975.2 198 MET THR 1
NP_004975.2 251 GLU LYS 1
NP_004975.2 253 LYS ASN 1
NP_004975.2 268 ALA THR 0
NP_004975.2 280 ARG HIS 1
NP_004975.2 316 SER THR 0
NP_004975.2 351 GLU VAL 0
NP_004975.2 369 ARG TRP 0
NP_004975.2 384 GLY ARG 0
NP_004975.2 644 THR MET 0
NP_004975.2 770 TYR HIS 0
NP_004975.2 911 LYS ARG 0
NP_004975.2 986 PRO LEU 0
NP_004985.2 127 ASN LYS 0
NP_004985.2 239 ARG HIS 0
NP_004985.2 571 PHE VAL 0
NP_004985.2 668 ARG GLN 0
NP_004985.2 82 GLU LYS 0
NP_004986.1 233 ILE VAL 0
NP_004986.1 273 ASP ASN 0
NP_004986.1 355 MET ILE 0
NP_004996.1 146 PRO SER 0
NP_004997.4 228 VAL ALA 1
NP_004997.4 241 ARG GLN 0
NP_004997.4 354 LEU HIS 0
NP_004997.4 408 ARG HIS 0
NP_004997.4 429 VAL MET 0
NP_004997.4 457 SER LEU 0
NP_004997.4 567 ILE VAL 0
NP_004997.4 619 ASP ASN 1
NP_004997.4 669 ASN SER 0
NP_005000.1 167 PHE TYR 0
NP_005005.1 200 ASP GLY 0
NP_005005.1 221 SER ASN 0
NP_005005.1 353 CYS TRP 0
NP_005012.2 153 PRO LEU 0
NP_005012.2 583 SER GLY 0
NP_005012.2 721 PHE LEU 0
NP_005014.2 103 ILE VAL 0
NP_005015.1 175 VAL LEU 0
NP_005015.1 41 ILE MET 0
NP_005027.2 127 ARG GLN 0
NP_005027.2 381 ALA GLY 0
NP_005029.1 302 LEU ILE 0
NP_005029.1 335 GLY GLU 0
NP_005060.1 483 LEU MET 0
NP_005075.3 159 LEU ILE 0
NP_005075.3 198 ILE THR 0
NP_005075.3 212 GLU LYS 0
NP_005075.3 279 VAL PHE 0
NP_005075.3 317 ILE ASN 1
NP_005075.3 330 LYS ASN 0
NP_005075.3 379 VAL ALA 0
NP_005075.3 414 GLU ASP 0
NP_005075.3 426 ASN SER 0
NP_005075.3 82 ARG CYS 0
NP_005075.3 82 ARG HIS 0
NP_005075.3 92 ARG HIS 0
NP_005077.2 176 PHE LEU 0
NP_005078.2 429 ASP ASN 0
NP_005078.2 614 ALA VAL 0
NP_005085.2 136 ARG HIS 0
NP_005085.2 268 ALA THR 0
NP_005085.2 288 LEU PHE 0
NP_005085.2 289 TYR CYS 0
NP_005085.2 318 ARG GLN 0
NP_005085.2 35 GLY GLU 0
NP_005085.2 374 ARG CYS 1
NP_005085.2 376 HIS ARG 0
NP_005085.2 527 ARG HIS 0
NP_005085.2 556 PRO ALA 0
NP_005085.2 583 ARG HIS 1
NP_005085.2 73 ARG TRP 0
NP_005099.2 139 ASP GLU 0
NP_005099.2 24 ALA VAL 0
NP_005099.2 348 ASN ASP 0
NP_005099.2 85 ASP GLU 0
NP_005104.2 281 ARG GLN 0
NP_005104.2 380 ASN SER 0
NP_005104.2 67 ALA GLY 0
NP_005115.2 248 ILE VAL 0
NP_005115.2 402 ASN LYS 0
NP_005115.2 821 PRO LEU 0
NP_005115.2 827 ALA THR 0
NP_005115.2 836 SER CYS 0
NP_005115.2 90 ASP ASN 0
NP_005123.2 31 ARG CYS 0
NP_005123.2 411 VAL PHE 0
NP_005129.2 133 CYS TYR 1
NP_005129.2 140 GLU LYS 1
NP_005129.2 160 VAL GLY 1
NP_005129.2 171 ARG TRP 1
NP_005129.2 204 SER ASN 0
NP_005129.2 20 ARG PRO 0
NP_005129.2 225 SER PHE 1
NP_005133.2 161 LEU ARG 0
NP_005133.2 220 ILE THR 1
NP_005133.2 23 GLN ARG 0
NP_005133.2 245 ASN LYS 0
NP_005133.2 321 GLN HIS 0
NP_005133.2 35 LEU SER 0
NP_005133.2 38 GLY VAL 0
NP_005133.2 52 TYR ASN 0
NP_005133.2 73 LYS ARG 0
NP_005133.2 97 MET THR 0
NP_005134.1 129 ASN ASP 0
NP_005134.1 194 GLU LYS 0
NP_005134.1 397 ASP HIS 0
NP_005137.1 245 ARG CYS 0
NP_005137.1 373 ARG GLN 0
NP_005137.1 485 GLY ALA 0
NP_005140.1 128 SER PHE 1
NP_005140.1 171 ILE THR 1
NP_005140.1 195 THR ALA 1
NP_005140.1 358 THR ALA 0
NP_005140.1 364 GLY ARG 0
NP_005140.1 371 PRO LEU 0
NP_005140.1 375 ALA SER 0
NP_005140.1 404 GLY ASP 0
NP_005140.1 426 SER LEU 0
NP_005140.1 86 MET ARG 1
NP_005145.3 706 ARG TRP 0
NP_005145.3 739 THR ALA 0
NP_005146.3 166 TYR HIS 0
NP_005150.1 125 MET VAL 1
NP_005150.1 166 PRO ALA 1
NP_005150.1 259 CYS SER 0
NP_005150.1 333 ALA PRO 1
NP_005150.1 363 GLU GLY 1
NP_005152.1 300 VAL ILE 0
NP_005183.2 108 ILE VAL 1
NP_005183.2 127 THR ILE 0
NP_005183.2 179 ALA THR 0
NP_005183.2 195 LYS ILE 1
NP_005183.2 78 PHE LEU 1
NP_005183.2 79 CYS TYR 1
NP_005183.2 91 ASN LYS 1
NP_005183.2 94 ASP VAL 1
NP_005186.2 248 ARG TRP 0
NP_005193.1 24 PRO ARG 0
NP_005193.1 417 HIS GLN 0
NP_005193.1 434 ARG HIS 0
NP_005193.1 44 ILE VAL 0
NP_005193.1 537 ASP ASN 0
NP_005193.1 575 PRO LEU 1
NP_005193.1 645 THR ILE 0
NP_005201.2 111 ILE LEU 0
NP_005201.2 73 SER ILE 0
NP_005201.2 90 ARG THR 0
NP_005204.1 10 LYS ASN 0
NP_005207.2 8 GLY ARG 0
NP_005212.1 234 SER ARG 0
NP_005216.1 252 ARG HIS 0
NP_005216.1 276 VAL MET 0
NP_005216.1 311 THR ASN 0
NP_005216.1 393 GLY SER 0
NP_005217.2 225 SER THR 0
NP_005224.2 502 ASP ASN 0
NP_005232.2 107 GLN ARG 0
NP_005237.2 443 ALA PRO 0
NP_005238.1 104 ARG LEU 0
NP_005238.1 116 GLU LYS 0
NP_005238.1 195 GLN HIS 0
NP_005240.3 109 PRO LEU 0
NP_005240.3 227 ASN LYS 1
NP_005240.3 244 ARG CYS 1
NP_005240.3 383 ALA THR 0
NP_005249.1 8 THR ALA 0
NP_005251.1 103 PRO SER 0
NP_005251.1 150 VAL ILE 0
NP_005251.1 299 ALA PRO 0
NP_005251.1 342 TYR PHE 0
NP_005251.1 402 VAL ILE 0
NP_005251.1 40 LEU VAL 0
NP_005251.1 58 ARG GLY 0
NP_005254.2 105 MET LYS 0
NP_005254.2 240 GLU GLN 0
NP_005254.2 382 ASN SER 1
NP_005260.1 1012 GLY VAL 0
NP_005260.1 1100 GLU GLN 0
NP_005260.1 800 TYR HIS 0
NP_005260.1 884 ASP ALA 0
NP_005260.1 933 GLY ASP 0
NP_005262.1 270 SER CYS 1
NP_005262.1 318 ARG LYS 1
NP_005262.1 318 ARG THR 1
NP_005262.1 319 TYR CYS 1
NP_005262.1 322 ARG CYS 1
NP_005262.1 322 ARG HIS 1
NP_005262.1 419 GLU LYS 0
NP_005262.1 463 ASN ASP 1
NP_005262.1 463 ASN THR 1
NP_005262.1 489 PRO LEU 1
NP_005262.1 498 SER LEU 1
NP_005262.1 500 ALA THR 1
NP_005267.2 113 ALA PRO 0
NP_005267.2 197 VAL ALA 0
NP_005270.2 307 ILE VAL 0
NP_005281.1 112 MET VAL 0
NP_005290.2 91 HIS ARG 0
NP_005292.2 108 THR MET 0
NP_005292.2 253 THR MET 0
NP_005292.2 25 ALA THR 0
NP_005292.2 294 SER ARG 0
NP_005300.1 14 HIS ASN 0
NP_005301.2 287 THR MET 0
NP_005307.1 234 ARG TRP 0
NP_005307.1 517 LEU VAL 0
NP_005314.2 178 GLN LYS 0
NP_005314.2 52 LEU PHE 0
NP_005324.3 22 PRO SER 0
NP_005324.3 72 ALA VAL 0
NP_005327.1 1264 TRP LEU 0
NP_005332.1 675 SER ALA 0
NP_005336.3 467 ALA VAL 0
NP_005336.3 499 ASN SER 0
NP_005349.3 84 THR LYS 0
NP_005359.1 140 ARG TRP 0
NP_005370.1 142 LEU ARG 0
NP_005370.1 220 ARG TRP 0
NP_005370.1 335 VAL ILE 0
NP_005370.1 426 PRO LEU 0
NP_005370.1 456 GLU GLY 0
NP_005370.1 494 TYR CYS 0
NP_005370.1 506 CYS SER 0
NP_005370.1 527 LEU PHE 0
NP_005370.1 554 GLN ARG 0
NP_005370.1 561 PRO LEU 0
NP_005370.1 678 ILE PHE 0
NP_005370.1 797 SER PHE 1
NP_005370.1 79 ALA SER 0
NP_005370.1 83 VAL MET 0
NP_005370.1 908 LYS ARG 0
NP_005370.1 979 LEU PRO 0
NP_005370.1 996 THR ILE 0
NP_005383.3 449 VAL ILE 0
NP_005387.2 362 VAL ILE 0
NP_005389.1 109 ALA SER 0
NP_005389.1 271 ALA VAL 0
NP_005397.1 108 SER ASN 0
NP_005397.1 1217 GLN GLU 0
NP_005397.1 1264 CYS ARG 0
NP_005397.1 773 THR SER 0
NP_005398.1 75 SER CYS 0
NP_005398.1 906 GLU ASP 0
NP_005404.1 105 ILE VAL 1
NP_005404.1 135 ARG PRO 1
NP_005404.1 157 PHE ILE 1
NP_005404.1 167 ALA SER 1
NP_005404.1 172 ALA VAL 1
NP_005404.1 218 ARG TRP 1
NP_005404.1 227 GLN PRO 1
NP_005404.1 231 PRO ARG 1
NP_005404.1 254 PHE LEU 1
NP_005404.1 257 ARG TRP 1
NP_005404.1 258 ARG LEU 1
NP_005404.1 269 ARG SER 1
NP_005404.1 29 LEU PRO 0
NP_005404.1 316 THR ILE 1
NP_005404.1 321 LEU VAL 0
NP_005405.2 38 ALA VAL 0
NP_005405.2 69 VAL LEU 0
NP_005407.1 149 LEU VAL 0
NP_005409.3 217 GLU GLN 0
NP_005409.3 316 LYS ASN 0
NP_005409.3 399 ASP GLU 0
NP_005409.3 696 LEU VAL 0
NP_005409.3 774 SER GLY 0
NP_005411.1 22 ASP TYR 0
NP_005419.2 359 ALA GLY 0
NP_005422.1 221 ILE THR 0
NP_005423.1 136 GLY ALA 0
NP_005423.1 159 PRO LEU 0
NP_005423.1 241 THR MET 0
NP_005423.1 300 ARG LEU 0
NP_005423.1 94 ARG HIS 0
NP_005436.1 744 GLU GLY 0
NP_005437.2 242 ARG HIS 0
NP_005439.2 103 ASN SER 0
NP_005439.2 200 HIS TYR 0
NP_005439.2 206 ARG HIS 1
NP_005439.2 304 GLY VAL 0
NP_005439.2 5 SER ARG 0
NP_005439.2 68 ARG TRP 0
NP_005439.2 76 ARG CYS 1
NP_005445.1 178 LYS ASN 0
NP_005445.1 179 VAL ILE 0
NP_005445.1 19 ARG TRP 0
NP_005447.1 353 ARG GLN 0
NP_005447.1 360 PRO LEU 0
NP_005447.1 463 VAL ILE 0
NP_005447.1 59 SER ASN 1
NP_005447.1 662 LYS ARG 0
NP_005447.1 69 ARG GLN 0
NP_005449.5 163 LEU PRO 0
NP_005449.5 869 THR ALA 0
NP_005450.3 119 ALA VAL 0
NP_005450.3 159 MET VAL 0
NP_005450.3 72 VAL ILE 0
NP_005459.2 611 LEU VAL 0
NP_005463.1 40 ASP GLU 0
NP_005468.1 1074 LEU PHE 0
NP_005468.1 1117 PRO LEU 0
NP_005468.1 1154 ARG TRP 0
NP_005468.1 343 MET VAL 0
NP_005468.1 36 GLY GLU 0
NP_005468.1 728 ASP ASN 0
NP_005468.1 759 VAL ILE 0
NP_005468.1 807 ARG HIS 0
NP_005468.1 826 LEU PRO 0
NP_005468.1 944 ALA VAL 0
NP_005471.3 298 ASP HIS 0
NP_005474.2 239 MET VAL 0
NP_005474.2 923 ALA VAL 0
NP_005477.2 108 ARG SER 0
NP_005479.1 268 VAL ILE 0
NP_005479.1 84 ARG HIS 0
NP_005483.1 52 ALA VAL 0
NP_005490.1 307 LEU ARG 0
NP_005495.2 321 GLU LYS 0
NP_005497.1 114 ASN LYS 0
NP_005497.1 159 MET VAL 0
NP_005497.1 337 MET THR 0
NP_005497.1 396 VAL ILE 0
NP_005497.1 462 GLY GLU 0
NP_005506.3 252 GLN LYS 1
NP_005506.3 288 TRP LEU 1
NP_005506.3 293 ARG GLN 1
NP_005519.2 235 VAL MET 0
NP_005523.3 106 SER PHE 0
NP_005526.1 156 ARG HIS 0
NP_005526.1 175 ARG TRP 1
NP_005526.1 214 GLN ARG 0
NP_005526.1 339 HIS GLN 0
NP_005526.1 378 GLY ARG 0
NP_005528.3 335 ALA ASP 1
NP_005528.3 359 ASN SER 1
NP_005534.2 102 ARG HIS 0
NP_005534.2 110 ASN LYS 1
NP_005534.2 113 ARG CYS 0
NP_005534.2 124 ASP GLU 0
NP_005538.2 166 LEU PRO 0
NP_005538.2 174 LYS GLU 0
NP_005538.2 236 PRO SER 0
NP_005538.2 237 GLN GLU 0
NP_005538.2 480 VAL LEU 0
NP_005542.1 18 VAL LEU 0
NP_005543.2 461 PRO GLN 0
NP_005547.3 462 ALA THR 0
NP_005560.1 213 ARG CYS 0
NP_005560.1 35 GLY SER 0
NP_005560.1 418 ARG CYS 0
NP_005560.1 45 ASP ASN 0
NP_005563.1 101 ARG PRO 1
NP_005563.1 132 ALA PRO 1
NP_005563.1 133 ARG LEU 1
NP_005563.1 138 GLU LYS 1
NP_005563.1 143 SER PHE 1
NP_005563.1 143 SER PRO 1
NP_005563.1 150 THR PRO 1
NP_005563.1 162 LEU PRO 1
NP_005563.1 186 GLU LYS 1
NP_005563.1 190 ARG GLN 1
NP_005563.1 219 LYS ASN 1
NP_005563.1 222 HIS PRO 1
NP_005563.1 222 HIS TYR 1
NP_005563.1 232 GLY ARG 1
NP_005563.1 232 GLY GLU 1
NP_005563.1 25 ARG GLY 1
NP_005563.1 25 ARG PRO 1
NP_005563.1 28 ARG TRP 1
NP_005563.1 294 GLN PRO 1
NP_005563.1 302 LEU PRO 1
NP_005563.1 312 GLN HIS 1
NP_005563.1 317 GLU LYS 1
NP_005563.1 318 ALA THR 1
NP_005563.1 326 SER THR 1
NP_005563.1 336 ARG GLN 1
NP_005563.1 347 GLU LYS 1
NP_005563.1 350 ALA PRO 1
NP_005563.1 353 GLN ARG 1
NP_005563.1 353 GLN LYS 1
NP_005563.1 357 ASP HIS 1
NP_005563.1 377 ARG CYS 1
NP_005563.1 377 ARG HIS 1
NP_005563.1 377 ARG LEU 1
NP_005563.1 380 LEU SER 1
NP_005563.1 387 LEU VAL 1
NP_005563.1 435 ARG CYS 1
NP_005563.1 439 ARG CYS 1
NP_005563.1 440 VAL MET 1
NP_005563.1 456 ASN ASP 1
NP_005563.1 469 ILE THR 1
NP_005563.1 481 TYR HIS 1
NP_005563.1 498 TRP CYS 1
NP_005563.1 506 HIS ASP 1
NP_005563.1 512 LEU PRO 1
NP_005563.1 514 TRP ARG 1
NP_005563.1 520 TRP GLY 1
NP_005563.1 523 GLY ARG 1
NP_005563.1 528 THR LYS 1
NP_005563.1 529 ALA THR 1
NP_005563.1 529 ALA VAL 1
NP_005563.1 541 ARG HIS 1
NP_005563.1 545 ARG CYS 1
NP_005563.1 545 ARG HIS 0
NP_005563.1 62 ARG GLY 1
NP_005563.1 63 ILE SER 1
NP_005563.1 65 GLU GLY 1
NP_005563.1 82 GLU LYS 1
NP_005563.1 89 ARG LEU 1
NP_005563.1 92 LEU PHE 1
NP_005563.1 97 LYS GLU 1
NP_005567.2 141 ARG LEU 0
NP_005567.2 153 GLY ASP 0
NP_005569.1 290 ALA GLY 0
NP_005579.2 476 ARG GLY 0
NP_005579.2 518 ARG GLN 0
NP_005580.1 100 SER ASN 0
NP_005580.1 245 VAL ILE 0
NP_005580.1 271 GLU LYS 0
NP_005580.1 446 GLY ARG 1
NP_005580.1 65 ASN SER 0
NP_005581.2 230 PRO LEU 0
NP_005581.2 288 ARG HIS 0
NP_005581.2 494 GLU LYS 0
NP_005581.2 670 MET VAL 0
NP_005581.2 74 THR ASN 0
NP_005582.1 157 MET VAL 0
NP_005582.1 202 ARG GLY 1
NP_005582.1 226 THR SER 0
NP_005582.1 230 PRO LEU 0
NP_005582.1 261 PHE LEU 0
NP_005582.1 288 ARG HIS 0
NP_005582.1 334 SER ARG 0
NP_005582.1 41 ASP ASN 0
NP_005582.1 420 LYS THR 0
NP_005582.1 561 SER ARG 0
NP_005582.1 572 ARG GLN 0
NP_005582.1 620 ILE VAL 0
NP_005582.1 74 THR ASN 0
NP_005582.1 7 LEU PHE 0
NP_005583.1 100 THR MET 0
NP_005583.1 159 SER GLY 0
NP_005583.1 344 PRO ARG 1
NP_005583.1 644 VAL ALA 0
NP_005583.1 782 GLU ASP 0
NP_005583.1 790 VAL MET 1
NP_005583.1 829 VAL LEU 0
NP_005583.1 858 ARG HIS 0
NP_005594.1 1215 ARG TRP 0
NP_005594.1 1225 ARG HIS 0
NP_005594.1 1242 THR SER 0
NP_005594.1 45 ASN THR 0
NP_005594.1 62 CYS ARG 0
NP_005596.2 291 GLN LYS 0
NP_005599.1 128 GLY GLU 0
NP_005602.3 575 GLU GLN 0
NP_005606.1 89 ARG GLN 0
NP_005614.2 69 LYS GLN 0
NP_005622.1 129 VAL ILE 0
NP_005622.1 199 ARG TRP 0
NP_005622.1 378 VAL MET 0
NP_005622.1 535 TRP LEU 1
NP_005622.1 562 ARG GLN 1
NP_005622.1 647 PRO SER 0
NP_005622.1 698 PRO ARG 0
NP_005622.1 743 PRO THR 0
NP_005622.1 744 PRO THR 0
NP_005624.2 252 ILE THR 0
NP_005624.2 269 MET ARG 1
NP_005624.2 340 PRO SER 0
NP_005624.2 432 TRP ARG 1
NP_005624.2 433 GLU LYS 1
NP_005624.2 434 GLY ARG 1
NP_005624.2 548 SER ARG 1
NP_005624.2 550 LEU PRO 1
NP_005624.2 552 ARG GLY 1
NP_005624.2 552 ARG LYS 1
NP_005624.2 562 GLU ASP 0
NP_005624.2 655 PRO LEU 0
NP_005624.2 670 LEU PHE 0
NP_005624.2 702 TYR HIS 1
NP_005624.2 846 GLU LYS 1
NP_005631.1 249 ILE VAL 0
NP_005631.1 539 ASN SER 0
NP_005637.3 1359 ILE VAL 0
NP_005637.3 392 SER THR 0
NP_005637.3 425 ALA THR 0
NP_005637.3 678 SER GLY 0
NP_005637.3 743 ASN SER 0
NP_005650.2 130 PRO ALA 0
NP_005656.4 82 ASP VAL 0
NP_005661.1 108 ARG CYS 1
NP_005661.1 126 ILE VAL 0
NP_005661.1 148 ASN TYR 1
NP_005661.1 187 THR ALA 1
NP_005661.1 190 MET LYS 0
NP_005661.1 194 THR ILE 1
NP_005661.1 210 GLU LYS 1
NP_005661.1 240 GLY SER 1
NP_005661.1 244 MET VAL 0
NP_005661.1 259 GLY GLU 0
NP_005661.1 265 HIS ARG 0
NP_005661.1 279 GLY SER 1
NP_005661.1 28 GLU LYS 1
NP_005661.1 301 PRO LEU 1
NP_005661.1 313 ALA THR 0
NP_005661.1 32 TRP GLY 1
NP_005661.1 84 PHE LEU 1
NP_005662.1 51 ILE THR 0
NP_005670.2 635 GLY SER 0
NP_005670.2 793 PRO LEU 0
NP_005670.2 816 ARG HIS 0
NP_005683.2 224 LYS MET 0
NP_005684.2 399 HIS GLN 0
NP_005689.2 235 VAL ALA 0
NP_005699.1 412 VAL MET 0
NP_005700.2 155 ARG PRO 0
NP_005700.2 190 SER LEU 0
NP_005700.2 202 PRO SER 0
NP_005700.2 264 VAL ILE 0
NP_005700.2 265 ASP ASN 0
NP_005700.2 34 HIS ARG 0
NP_005700.2 379 GLY ASP 0
NP_005700.2 407 GLY GLU 0
NP_005700.2 415 ALA THR 0
NP_005700.2 421 GLY SER 0
NP_005700.2 483 ALA SER 0
NP_005700.2 488 GLY ARG 0
NP_005700.2 519 GLU ASP 0
NP_005700.2 54 SER ARG 0
NP_005700.2 55 ARG CYS 0
NP_005704.1 219 SER GLY 0
NP_005704.1 269 ARG CYS 0
NP_005704.1 489 ILE VAL 0
NP_005704.1 550 ASN SER 0
NP_005704.1 599 LYS ARG 0
NP_005716.2 118 ARG LEU 0
NP_005718.2 87 VAL MET 0
NP_005732.2 373 GLN ARG 0
NP_005740.1 319 LYS ARG 0
NP_005743.3 197 GLN LYS 0
NP_005745.1 105 LEU PHE 0
NP_005751.2 102 VAL ILE 0
NP_005751.2 19 GLU ASP 0
NP_005751.2 303 LYS ARG 0
NP_005752.1 1499 GLU LYS 0
NP_005752.1 614 ARG SER 0
NP_005753.1 526 ALA PRO 0
NP_005753.1 582 ALA SER 0
NP_005757.1 197 VAL MET 0
NP_005758.2 137 CYS TRP 0
NP_005758.2 188 ILE PHE 1
NP_005758.2 272 MET THR 0
NP_005758.2 277 LEU PRO 1
NP_005758.2 278 CYS TYR 1
NP_005758.2 307 TRP CYS 0
NP_005758.2 37 VAL ALA 0
NP_005758.2 42 PHE CYS 0
NP_005758.2 4 VAL ILE 0
NP_005758.2 63 ASP VAL 1
NP_005758.2 86 ASP ASN 0
NP_005766.3 255 PRO LEU 0
NP_005766.3 556 ILE THR 0
NP_005772.3 725 PRO LEU 0
NP_005772.3 748 ARG GLN 0
NP_005772.3 802 PRO LEU 0
NP_005779.1 510 LYS ARG 0
NP_005784.1 99 ALA PRO 0
NP_005786.1 129 VAL ASP 0
NP_005787.1 69 THR SER 0
NP_005789.2 391 LEU PHE 0
NP_005791.3 1043 THR SER 0
NP_005791.3 171 ARG GLN 0
NP_005791.3 173 GLU GLY 0
NP_005791.3 531 LEU SER 0
NP_005791.3 739 SER CYS 0
NP_005793.2 517 GLU LYS 0
NP_005793.2 749 ASN ASP 0
NP_005793.2 812 PRO ARG 0
NP_005798.2 1272 ILE THR 0
NP_005808.3 56 ILE VAL 0
NP_005821.2 279 ASP ASN 0
NP_005822.1 227 GLY ARG 0
NP_005822.1 389 PRO ALA 0
NP_005823.1 21 ILE VAL 0
NP_005830.2 170 ARG HIS 0
NP_005830.2 570 ARG LEU 0
NP_005830.2 797 SER PRO 0
NP_005832.1 11 SER ARG 0
NP_005839.3 284 LEU PRO 0
NP_005840.2 186 ASN LYS 0
NP_005855.1 7 THR ALA 0
NP_005857.1 2 GLN PRO 0
NP_005865.2 20 HIS ARG 0
NP_005865.2 322 ARG HIS 0
NP_005865.2 324 THR ARG 0
NP_005879.1 215 ALA VAL 0
NP_005879.1 255 SER ASN 0
NP_005882.2 211 LYS ARG 0
NP_005886.2 110 THR SER 0
NP_005886.2 1185 LYS ARG 0
NP_005886.2 70 GLY GLU 0
NP_005886.2 81 SER CYS 0
NP_005892.1 445 PRO HIS 1
NP_005907.3 114 ARG GLN 0
NP_005907.3 144 ASN SER 0
NP_005914.1 1006 GLY ARG 0
NP_005914.1 1214 ILE THR 0
NP_005919.2 61 TYR ASN 0
NP_005922.2 80 LYS GLU 0
NP_005926.1 209 PRO ALA 0
NP_005928.2 304 SER PRO 0
NP_005931.2 182 PHE SER 0
NP_005931.2 44 GLU LYS 0
NP_005931.2 61 PRO LEU 0
NP_005948.3 116 ALA THR 1
NP_005948.3 128 MET VAL 0
NP_005948.3 153 ILE MET 1
NP_005948.3 157 ARG GLN 1
NP_005948.3 193 CYS TYR 1
NP_005948.3 222 ALA VAL 0
NP_005948.3 223 ASP ASN 0
NP_005948.3 227 THR MET 1
NP_005948.3 263 HIS PRO 0
NP_005948.3 296 ASN ILE 0
NP_005948.3 324 ASN SER 1
NP_005948.3 325 ARG CYS 1
NP_005948.3 335 ARG CYS 1
NP_005948.3 339 TRP GLY 1
NP_005948.3 387 GLY ASP 1
NP_005948.3 421 TRP CYS 0
NP_005948.3 421 TRP LEU 0
NP_005948.3 429 GLU ALA 0
NP_005948.3 430 SER ARG 0
NP_005948.3 470 GLU GLN 0
NP_005948.3 519 ARG CYS 0
NP_005948.3 535 ARG TRP 1
NP_005948.3 566 GLY GLU 0
NP_005948.3 586 GLU LYS 1
NP_005948.3 653 THR MET 0
NP_005949.1 157 ALA VAL 0
NP_005966.1 436 ALA THR 0
NP_005981.3 268 ARG CYS 0
NP_005981.3 322 ARG TRP 0
NP_005981.3 905 SER THR 0
NP_005981.3 947 CYS TYR 0
NP_005983.1 266 GLU LYS 0
NP_005983.1 272 ALA SER 0
NP_005983.1 310 GLY SER 0
NP_005987.3 234 ILE VAL 0
NP_005987.3 376 SER THR 0
NP_005987.3 403 ARG GLN 0
NP_005987.3 613 THR ILE 0
NP_005987.3 682 SER ASN 0
NP_006018.4 109 GLU ASP 0
NP_006018.4 279 ASN SER 0
NP_006018.4 299 ASN SER 0
NP_006018.4 307 PRO SER 0
NP_006018.4 410 LEU ARG 1
NP_006018.4 438 PHE CYS 0
NP_006018.4 439 THR MET 0
NP_006018.4 456 SER TYR 0
NP_006018.4 557 ARG HIS 0
NP_006018.4 589 GLU LYS 0
NP_006018.4 610 SER GLY 0
NP_006018.4 640 PRO SER 0
NP_006018.4 670 GLU GLY 0
NP_006018.4 673 SER PHE 0
NP_006018.4 681 GLU GLY 0
NP_006018.4 719 THR ALA 0
NP_006018.4 721 LYS ASN 0
NP_006018.4 723 ARG CYS 0
NP_006018.4 726 HIS PRO 0
NP_006018.4 76 VAL ILE 0
NP_006018.4 827 ALA VAL 0
NP_006024.1 111 THR ILE 0
NP_006024.1 303 PHE LEU 0
NP_006024.1 96 GLY SER 0
NP_006049.3 151 PRO ALA 0
NP_006049.3 18 SER THR 0
NP_006050.3 1082 SER GLY 0
NP_006050.3 1264 ARG TRP 0
NP_006050.3 522 PRO SER 0
NP_006050.3 770 ARG GLY 0
NP_006050.3 813 SER ARG 0
NP_006057.1 55 GLU ASP 0
NP_006059.2 120 ILE THR 0
NP_006059.2 194 LEU PRO 0
NP_006059.2 247 ARG LYS 0
NP_006059.2 345 HIS TYR 0
NP_006059.2 427 VAL ALA 0
NP_006059.2 465 VAL ILE 0
NP_006059.2 474 ALA THR 0
NP_006059.2 783 MET VAL 0
NP_006064.2 339 SER ASN 0
NP_006064.2 404 VAL GLY 0
NP_006064.2 419 ASP GLU 0
NP_006064.2 540 ILE MET 0
NP_006065.2 155 ASP ASN 0
NP_006065.2 242 ARG THR 0
NP_006065.2 294 THR LYS 0
NP_006065.2 321 ARG LYS 0
NP_006083.1 219 TRP ARG 0
NP_006083.1 266 GLU LYS 0
NP_006083.1 349 LEU PRO 0
NP_006083.1 355 SER CYS 0
NP_006083.1 610 ALA THR 0
NP_006084.2 109 ILE THR 0
NP_006090.2 390 SER CYS 0
NP_006092.1 348 GLU ASP 0
NP_006099.2 662 LEU VAL 0
NP_006103.1 270 GLU LYS 0
NP_006109.2 151 SER GLY 0
NP_006109.2 172 VAL ILE 1
NP_006126.1 44 ASN SER 0
NP_006126.1 85 SER CYS 0
NP_006128.1 113 THR ALA 0
NP_006130.1 61 SER ASN 0
NP_006130.1 91 GLY ASP 0
NP_006134.1 189 ILE VAL 0
NP_006142.1 105 THR ILE 0
NP_006142.1 244 ALA THR 0
NP_006142.1 414 ARG GLN 0
NP_006142.1 614 ILE THR 0
NP_006142.1 700 ASP ASN 0
NP_006152.2 34 ARG LYS 0
NP_006165.1 110 GLY CYS 0
NP_006168.1 105 VAL ILE 0
NP_006168.1 122 GLY GLU 1
NP_006168.1 51 PRO SER 1
NP_006168.1 96 MET ILE 0
NP_006170.1 10 PRO THR 0
NP_006170.1 133 ARG HIS 0
NP_006170.1 140 ARG CYS 0
NP_006170.1 206 ARG TRP 1
NP_006170.1 207 THR SER 0
NP_006170.1 75 ALA THR 0
NP_006170.1 7 CYS TYR 1
NP_006170.1 84 GLU LYS 1
NP_006170.1 88 ALA VAL 0
NP_006170.1 90 ARG HIS 1
NP_006171.2 488 SER ILE 0
NP_006173.2 113 GLU LYS 1
NP_006173.2 311 SER ASN 0
NP_006173.2 441 MET ILE 0
NP_006173.2 461 SER LEU 0
NP_006173.2 478 ARG CYS 0
NP_006173.2 488 ILE MET 0
NP_006173.2 505 GLY SER 0
NP_006173.2 555 VAL GLY 0
NP_006173.2 63 LEU VAL 0
NP_006173.2 667 SER PRO 0
NP_006173.2 681 THR ILE 0
NP_006173.2 713 THR ILE 1
NP_006174.1 122 ILE ASN 0
NP_006195.3 834 GLU GLY 0
NP_006197.1 340 ARG GLN 0
NP_006198.1 124 ARG HIS 0
NP_006198.1 12 VAL LEU 0
NP_006198.1 146 GLN ARG 0
NP_006198.1 165 ILE SER 0
NP_006198.1 208 HIS ARG 0
NP_006198.1 214 LYS THR 0
NP_006198.1 226 ASP ASN 0
NP_006198.1 278 ALA VAL 0
NP_006198.1 69 MET THR 0
NP_006198.1 79 LYS ASN 0
NP_006199.2 125 ALA THR 0
NP_006199.2 173 LYS GLN 0
NP_006199.2 266 GLY VAL 1
NP_006199.2 287 SER PHE 0
NP_006199.2 342 GLY VAL 1
NP_006199.2 370 LEU VAL 0
NP_006199.2 451 TYR CYS 0
NP_006199.2 579 LEU PHE 1
NP_006199.2 654 HIS GLN 0
NP_006199.2 668 GLU LYS 0
NP_006199.2 690 PRO SER 0
NP_006199.2 705 THR MET 0
NP_006199.2 746 ASN HIS 0
NP_006199.2 774 ARG CYS 0
NP_006199.2 779 THR PRO 0
NP_006199.2 888 ARG TRP 0
NP_006199.2 901 TYR SER 1
NP_006202.1 247 GLY ASP 0
NP_006205.1 173 PRO SER 1
NP_006205.1 175 HIS ARG 1
NP_006205.1 177 ASP GLY 1
NP_006205.1 190 VAL ILE 0
NP_006205.1 197 GLU GLN 1
NP_006205.1 199 ILE PHE 1
NP_006205.1 215 GLY SER 0
NP_006205.1 217 LEU VAL 0
NP_006205.1 245 ARG GLN 0
NP_006205.1 254 ASP ASN 0
NP_006205.1 269 ASN HIS 1
NP_006205.1 275 ARG GLN 1
NP_006205.1 303 GLU ALA 0
NP_006205.1 318 VAL MET 0
NP_006217.3 445 ASP ASN 0
NP_006217.3 454 PRO SER 0
NP_006217.3 667 VAL ILE 0
NP_006217.3 684 TRP CYS 0
NP_006220.1 271 ALA VAL 0
NP_006220.1 356 TRP LEU 0
NP_006220.1 368 THR PRO 0
NP_006234.1 345 PHE LEU 0
NP_006244.2 128 PHE SER 0
NP_006244.2 25 SER PRO 0
NP_006244.2 75 ALA THR 0
NP_006246.2 432 VAL LEU 0
NP_006253.2 9 ARG GLN 0
NP_006254.1 244 THR LYS 0
NP_006254.1 55 SER ASN 0
NP_006274.2 187 PRO LEU 0
NP_006275.1 92 ILE THR 0
NP_006276.2 399 SER ARG 0
NP_006281.1 766 ALA PRO 0
NP_006283.1 167 MET ILE 0
NP_006287.2 107 GLY CYS 0
NP_006287.2 167 ILE VAL 0
NP_006287.2 211 ASN SER 0
NP_006287.2 260 VAL GLY 0
NP_006287.2 502 PHE LEU 0
NP_006288.2 280 ARG HIS 0
NP_006288.2 72 VAL ALA 0
NP_006289.2 163 PRO LEU 0
NP_006291.2 434 PHE TYR 0
NP_006291.2 441 ASP GLU 0
NP_006291.2 55 PHE SER 0
NP_006294.2 129 ALA GLY 0
NP_006294.2 215 ARG HIS 0
NP_006294.2 287 GLN HIS 0
NP_006294.2 320 LYS ASN 0
NP_006294.2 32 GLY SER 0
NP_006294.2 37 PRO ALA 0
NP_006294.2 92 ILE VAL 1
NP_006298.1 116 LYS ARG 0
NP_006299.1 62 THR MET 0
NP_006299.1 7 ARG SER 1
NP_006301.3 873 GLU GLN 0
NP_006322.4 86 ASP GLY 1
NP_006323.2 76 ARG GLN 0
NP_006326.1 113 VAL ILE 0
NP_006327.2 539 THR ILE 0
NP_006333.1 140 SER ARG 0
NP_006333.1 275 CYS TYR 0
NP_006333.1 514 GLY GLU 0
NP_006334.2 118 SER ASN 0
NP_006334.2 189 ILE VAL 0
NP_006334.2 261 SER ASN 0
NP_006334.2 293 ARG HIS 0
NP_006334.2 329 ASN SER 0
NP_006334.2 36 PRO LEU 0
NP_006334.2 421 ARG TRP 0
NP_006334.2 469 VAL PHE 0
NP_006334.2 498 ASN SER 0
NP_006334.2 564 LEU SER 0
NP_006334.2 661 SER CYS 1
NP_006334.2 69 GLN HIS 0
NP_006334.2 758 ARG CYS 0
NP_006334.2 789 THR ILE 0
NP_006334.2 805 GLN HIS 0
NP_006334.2 823 GLU GLN 0
NP_006334.2 844 ARG CYS 1
NP_006334.2 845 PRO SER 0
NP_006334.2 862 PRO SER 0
NP_006334.2 907 THR ILE 0
NP_006334.2 909 ARG HIS 0
NP_006334.2 951 ALA THR 0
NP_006335.2 100 THR MET 0
NP_006336.3 97 THR ALA 0
NP_006342.2 114 THR MET 0
NP_006342.2 199 GLY ARG 0
NP_006342.2 228 GLU ALA 0
NP_006342.2 251 ASN LYS 0
NP_006342.2 308 PRO GLN 1
NP_006342.2 314 ARG TRP 0
NP_006342.2 368 ARG HIS 0
NP_006342.2 425 LEU VAL 0
NP_006342.2 447 SER THR 0
NP_006344.1 33 ALA VAL 0
NP_006346.1 165 ILE THR 0
NP_006349.1 98 HIS ARG 0
NP_006354.2 109 GLU LYS 0
NP_006354.2 164 VAL LEU 0
NP_006354.2 190 ARG GLN 0
NP_006354.2 229 SER GLY 0
NP_006354.2 28 ARG GLN 0
NP_006354.2 2 ALA VAL 0
NP_006354.2 400 PHE LEU 0
NP_006354.2 411 LYS ARG 0
NP_006354.2 426 VAL ILE 0
NP_006354.2 439 GLU ASP 0
NP_006354.2 550 ARG GLN 0
NP_006354.2 708 ILE VAL 0
NP_006357.1 310 PRO THR 0
NP_006362.1 137 GLU ASP 0
NP_006362.1 13 ALA GLU 1
NP_006362.1 151 LEU VAL 0
NP_006362.1 157 LYS GLU 1
NP_006362.1 214 VAL ALA 0
NP_006362.1 254 LYS ARG 0
NP_006362.1 261 LEU VAL 0
NP_006362.1 372 TYR CYS 0
NP_006369.3 327 ALA THR 0
NP_006369.3 72 ALA THR 0
NP_006375.2 106 ILE THR 0
NP_006375.2 44 SER THR 0
NP_006377.2 299 ILE LEU 0
NP_006378.3 199 ASN HIS 0
NP_006384.1 187 GLN HIS 0
NP_006384.1 219 ALA ASP 0
NP_006384.1 351 MET VAL 0
NP_006395.2 113 ARG CYS 1
NP_006395.2 125 SER ALA 0
NP_006396.2 18 LEU MET 0
NP_006403.2 100 SER ASN 1
NP_006403.2 112 PRO LEU 1
NP_006403.2 114 ARG CYS 0
NP_006403.2 120 LYS ARG 0
NP_006403.2 154 ALA ASP 0
NP_006403.2 159 ARG CYS 0
NP_006403.2 163 GLU LYS 0
NP_006403.2 172 GLU LYS 1
NP_006403.2 216 LYS MET 0
NP_006403.2 223 VAL LEU 0
NP_006403.2 238 ALA GLY 1
NP_006411.2 104 ALA GLY 0
NP_006411.2 1248 THR SER 0
NP_006411.2 1380 ARG GLN 0
NP_006411.2 1706 ARG GLN 0
NP_006411.2 238 ALA VAL 0
NP_006411.2 271 PRO ALA 0
NP_006411.2 49 LYS ARG 0
NP_006411.2 527 ALA VAL 0
NP_006411.2 57 PRO SER 0
NP_006411.2 58 PRO SER 0
NP_006411.2 630 VAL ILE 0
NP_006411.2 670 MET ILE 0
NP_006411.2 701 ALA THR 0
NP_006411.2 932 ALA THR 0
NP_006411.2 98 GLY ARG 0
NP_006411.2 998 GLN LEU 0
NP_006413.2 700 SER PHE 0
NP_006413.2 725 SER LEU 0
NP_006416.3 229 MET THR 0
NP_006420.1 259 THR ALA 0
NP_006422.1 332 ALA SER 0
NP_006424.2 119 THR ILE 0
NP_006426.2 121 ILE VAL 0
NP_006428.2 1012 VAL ILE 0
NP_006428.2 1253 SER THR 0
NP_006428.2 1331 ALA THR 0
NP_006428.2 215 PHE TYR 0
NP_006428.2 991 LYS ARG 0
NP_006448.3 136 SER PHE 0
NP_006448.3 319 SER LEU 0
NP_006448.3 492 SER ASN 0
NP_006459.3 198 LYS GLU 0
NP_006459.3 243 HIS ARG 0
NP_006471.2 70 ARG GLN 0
NP_006484.1 112 ARG HIS 1
NP_006484.1 112 ARG PRO 1
NP_006484.1 126 CYS TYR 1
NP_006484.1 191 GLY ARG 0
NP_006484.1 207 TRP ARG 0
NP_006484.1 258 TYR ASP 1
NP_006484.1 279 ASP ASN 1
NP_006484.1 320 ASN SER 0
NP_006484.1 361 PHE SER 0
NP_006484.1 365 ILE THR 0
NP_006484.1 368 LYS ARG 0
NP_006493.1 111 ARG HIS 1
NP_006493.1 147 ILE ASN 0
NP_006493.1 156 THR ALA 0
NP_006493.1 167 ARG GLN 0
NP_006493.1 231 LYS ASN 0
NP_006493.1 321 CYS TRP 0
NP_006493.1 329 THR ILE 0
NP_006493.1 424 LEU PHE 0
NP_006493.1 469 ALA VAL 0
NP_006493.1 478 THR MET 0
NP_006493.1 524 GLN HIS 0
NP_006493.1 535 LYS GLU 0
NP_006493.1 538 LEU PRO 0
NP_006493.1 564 PRO LEU 0
NP_006493.1 582 SER LEU 0
NP_006493.1 589 LYS THR 1
NP_006493.1 595 MET VAL 0
NP_006493.1 647 MET LEU 0
NP_006496.3 340 ILE MET 0
NP_006496.3 67 ALA THR 0
NP_006500.2 396 THR MET 0
NP_006507.2 130 GLY SER 1
NP_006507.2 140 VAL MET 1
NP_006507.2 146 GLU LYS 1
NP_006507.2 153 ARG CYS 1
NP_006507.2 155 ALA VAL 1
NP_006507.2 212 ARG CYS 1
NP_006507.2 223 ARG PRO 1
NP_006507.2 256 LYS GLU 1
NP_006507.2 275 ALA THR 1
NP_006507.2 295 THR MET 1
NP_006507.2 317 ASN THR 1
NP_006507.2 34 ASN SER 1
NP_006507.2 382 GLY ASP 1
NP_006507.2 405 ALA ASP 1
NP_006507.2 406 VAL ILE 0
NP_006507.2 433 VAL ILE 0
NP_006507.2 469 GLN HIS 0
NP_006507.2 75 GLY TRP 1
NP_006507.2 91 GLY ASP 1
NP_006507.2 93 ARG TRP 1
NP_006507.2 95 SER ILE 1
NP_006507.2 96 MET VAL 1
NP_006508.1 194 SER PHE 1
NP_006508.1 271 ARG HIS 1
NP_006508.1 434 LEU TRP 1
NP_006508.1 558 GLY ASP 1
NP_006508.1 564 GLY ARG 1
NP_006508.1 568 LEU PRO 1
NP_006527.1 232 SER ILE 0
NP_006542.1 80 VAL ALA 0
NP_006545.1 118 VAL ILE 0
NP_006554.1 102 SER PRO 0
NP_006554.1 268 ARG LEU 0
NP_006554.1 325 GLU LYS 1
NP_006557.2 307 SER GLY 0
NP_006558.1 408 HIS GLN 0
NP_006559.1 117 CYS TYR 0
NP_006559.1 185 ARG TRP 0
NP_006576.2 409 VAL ILE 0
NP_006577.2 231 SER ILE 0
NP_006577.2 95 ARG LEU 0
NP_006578.2 13 CYS TYR 0
NP_006578.2 525 HIS ARG 0
NP_006579.2 81 PRO ARG 0
NP_006582.1 215 ALA GLY 0
NP_006593.2 272 ASN ASP 0
NP_006593.2 380 GLU ASP 0
NP_006598.2 83 GLN LYS 0
NP_006603.2 319 THR PRO 0
NP_006605.2 1050 ILE VAL 0
NP_006605.2 263 GLU GLY 0
NP_006605.2 303 THR ALA 0
NP_006606.1 102 ALA VAL 0
NP_006606.1 322 LYS GLN 0
NP_006606.1 342 GLU LYS 0
NP_006606.1 458 ARG TRP 0
NP_006606.1 611 MET ILE 0
NP_006611.1 611 ALA THR 0
NP_006614.2 135 ARG TRP 1
NP_006614.2 313 THR SER 0
NP_006614.2 373 ALA THR 1
NP_006614.2 377 GLY SER 1
NP_006614.2 425 VAL MET 1
NP_006614.2 490 VAL MET 0
NP_006614.2 528 ALA VAL 0
NP_006614.2 76 ALA SER 0
NP_006623.2 201 GLY ARG 0
NP_006624.2 1052 ARG ILE 0
NP_006624.2 1379 ARG TRP 0
NP_006624.2 1459 ARG GLN 0
NP_006624.2 479 PRO ARG 0
NP_006624.2 647 VAL LEU 0
NP_006624.2 667 PHE LEU 0
NP_006624.2 695 VAL ILE 0
NP_006624.2 714 ARG TRP 0
NP_006624.2 883 GLU GLN 0
NP_006624.2 894 THR ILE 0
NP_006631.2 470 ASN ASP 0
NP_006633.1 123 ASN LYS 0
NP_006633.1 373 GLU GLY 0
NP_006648.1 135 ARG CYS 1
NP_006650.1 111 ALA THR 0
NP_006658.1 165 HIS ARG 1
NP_006658.1 178 THR ILE 0
NP_006658.1 39 ILE VAL 0
NP_006659.1 187 THR PRO 0
NP_006660.3 142 ILE THR 0
NP_006660.3 155 SER ILE 0
NP_006660.3 372 THR MET 0
NP_006660.3 68 LEU PRO 0
NP_006663.2 505 GLY VAL 0
NP_006663.2 99 GLN LYS 0
NP_006668.1 36 ASP HIS 0
NP_006669.1 71 THR ILE 0
NP_006672.1 148 PHE LEU 0
NP_006695.1 202 THR MET 0
NP_006699.2 111 GLU ALA 0
NP_006703.1 436 ALA VAL 0
NP_006716.3 217 THR MET 0
NP_006716.3 257 ALA VAL 0
NP_006716.3 351 SER ASN 0
NP_006720.1 426 LEU VAL 0
NP_006722.2 125 GLY SER 0
NP_006722.2 14 THR MET 0
NP_006722.2 281 LEU VAL 0
NP_006722.2 433 THR ALA 0
NP_006722.2 433 THR MET 0
NP_006722.2 446 ASN ASP 0
NP_006723.2 33 GLY SER 0
NP_006728.2 228 ALA PRO 0
NP_006728.2 252 ILE THR 0
NP_006728.2 40 PRO ALA 0
NP_006730.2 258 VAL ILE 0
NP_006738.3 1038 THR PRO 0
NP_006738.3 249 GLU GLY 0
NP_006744.2 175 THR MET 0
NP_006744.2 193 ARG GLN 0
NP_006744.2 311 THR MET 0
NP_006746.1 116 ASP VAL 0
NP_006746.1 169 LEU PRO 0
NP_006746.1 181 ALA VAL 0
NP_006746.1 192 ARG CYS 1
NP_006746.1 308 LEU PHE 0
NP_006746.1 313 ARG HIS 0
NP_006746.1 316 ALA THR 0
NP_006746.1 324 ARG GLN 0
NP_006746.1 61 LEU VAL 0
NP_006750.3 268 MET ILE 0
NP_006751.1 47 ALA SER 0
NP_006763.2 1283 PRO LEU 0
NP_006763.2 1310 THR MET 0
NP_006763.2 201 ASP GLU 0
NP_006770.1 176 ASN SER 0
NP_006772.3 128 PRO LEU 0
NP_006772.3 150 ILE PHE 0
NP_006772.3 266 LEU TRP 0
NP_006772.3 36 TYR HIS 0
NP_006772.3 433 ALA THR 0
NP_006772.3 69 TYR CYS 0
NP_006773.2 265 ALA VAL 0
NP_006774.2 107 ARG LYS 0
NP_006774.2 113 ASN LYS 0
NP_006774.2 115 PHE CYS 0
NP_006774.2 11 GLY ARG 1
NP_006774.2 139 SER GLY 0
NP_006774.2 143 ARG GLN 0
NP_006774.2 159 ASN SER 0
NP_006774.2 198 ALA VAL 0
NP_006774.2 5 THR MET 1
NP_006776.1 217 ARG GLY 0
NP_006776.1 641 ILE VAL 0
NP_006776.1 754 GLN ARG 0
NP_006785.1 160 CYS GLY 0
NP_006785.1 433 LEU VAL 0
NP_006789.2 308 GLY ARG 0
NP_006801.1 391 THR MET 0
NP_006803.1 398 ARG TRP 0
NP_006803.1 454 SER LEU 0
NP_006805.2 174 HIS ARG 0
NP_006805.2 36 PHE CYS 0
NP_006812.3 475 HIS ARG 0
NP_006815.2 223 ARG HIS 0
NP_006818.3 64 SER TYR 0
NP_006836.2 236 ILE THR 0
NP_006840.2 119 THR ARG 0
NP_006840.2 185 GLU LYS 0
NP_006840.2 225 LYS ASN 0
NP_006840.2 286 THR MET 0
NP_006840.2 316 ALA VAL 0
NP_006840.2 352 GLY VAL 0
NP_006840.2 382 PRO ALA 0
NP_006840.2 483 ASP VAL 0
NP_006856.3 107 LEU ARG 0
NP_006867.1 253 THR SER 0
NP_008824.2 210 THR ILE 0
NP_008829.3 129 SER CYS 0
NP_008838.2 119 ARG HIS 1
NP_008838.2 179 ALA THR 1
NP_008838.2 251 ARG HIS 1
NP_008839.2 108 THR ILE 0
NP_008839.2 130 LYS ARG 0
NP_008839.2 133 LYS GLU 0
NP_008839.2 182 VAL GLU 0
NP_008839.2 93 VAL GLY 0
NP_008839.2 93 VAL ILE 0
NP_008842.1 28 LYS MET 0
NP_008846.2 105 CYS TRP 1
NP_008846.2 108 CYS GLY 1
NP_008846.2 118 ARG HIS 1
NP_008846.2 144 LYS ARG 0
NP_008846.2 201 ILE VAL 0
NP_008846.2 211 ARG LEU 1
NP_008846.2 253 LEU ARG 1
NP_008846.2 272 MET VAL 0
NP_008846.2 338 ASP TYR 0
NP_008846.2 43 SER GLY 0
NP_008846.2 87 THR ILE 0
NP_008859.1 320 PRO HIS 0
NP_008860.4 1071 ALA VAL 0
NP_008860.4 1153 GLY ARG 0
NP_008860.4 324 ARG TRP 0
NP_008870.2 672 LEU ILE 0
NP_008880.2 292 ARG HIS 1
NP_008880.2 405 ARG TRP 1
NP_008884.1 135 ARG LYS 0
NP_008884.1 14 ARG TRP 0
NP_008884.1 154 ALA PRO 0
NP_008884.1 157 SER TRP 0
NP_008884.1 202 GLY ASP 1
NP_008884.1 262 SER LEU 0
NP_008884.1 273 PRO LEU 0
NP_008884.1 87 SER ALA 0
NP_008884.1 91 GLN LEU 0
NP_008889.2 105 GLU LYS 0
NP_008889.2 227 ARG HIS 0
NP_008896.2 220 ASN SER 0
NP_008913.2 221 ILE VAL 0
NP_008913.2 318 HIS PRO 0
NP_008920.5 731 TYR CYS 0
NP_008924.1 145 ASP GLU 0
NP_008925.1 568 ALA GLU 0
NP_008927.1 194 SER CYS 0
NP_008927.1 230 ILE PHE 1
NP_008927.1 266 VAL MET 0
NP_008927.1 335 GLY ASP 1
NP_008927.1 336 VAL LEU 0
NP_008927.1 393 TYR CYS 0
NP_008927.1 400 TYR CYS 0
NP_008930.1 396 GLY SER 0
NP_008936.2 115 GLU GLY 0
NP_008945.2 86 TRP GLY 0
NP_008950.1 25 GLY ASP 0
NP_008959.3 118 ARG CYS 0
NP_008959.3 232 VAL ILE 0
NP_008966.1 313 ARG GLN 0
NP_008968.4 145 ALA GLY 0
NP_008970.2 936 VAL ALA 0
NP_008973.1 103 ARG GLN 0
NP_008978.2 167 ARG THR 0
NP_008995.2 331 SER ALA 0
NP_008999.2 200 MET VAL 0
NP_009003.1 30 ILE THR 0
NP_009003.1 344 ASN LYS 0
NP_009003.1 364 SER ARG 0
NP_009007.2 223 TYR CYS 0
NP_009007.2 3 LEU PHE 0
NP_009009.1 189 SER LEU 0
NP_009009.1 206 THR ILE 1
NP_009009.1 251 LYS ARG 0
NP_009009.1 257 GLU GLN 0
NP_009009.1 265 ARG CYS 0
NP_009009.1 273 ARG CYS 0
NP_009009.1 282 THR MET 0
NP_009009.1 345 ILE MET 1
NP_009009.1 349 SER THR 0
NP_009009.1 369 SER GLY 0
NP_009009.1 418 PRO ARG 0
NP_009009.1 422 ALA THR 0
NP_009009.1 491 VAL GLU 0
NP_009009.1 532 ALA PRO 0
NP_009009.1 99 PRO SER 0
NP_009029.3 1046 ARG CYS 0
NP_009029.3 1316 MET VAL 0
NP_009029.3 61 PRO LEU 0
NP_009029.3 691 GLU LYS 0
NP_009029.3 941 LYS ARG 0
NP_009032.2 614 ARG HIS 0
NP_009032.2 648 MET VAL 0
NP_009054.5 1132 GLY ASP 0
NP_009066.2 31 THR ILE 0
NP_009067.2 186 GLU LYS 0
NP_009067.2 253 ASP ALA 0
NP_009068.2 157 ASN SER 0
NP_009068.2 179 SER ASN 1
NP_009068.2 499 ILE VAL 0
NP_009078.1 133 SER CYS 0
NP_009078.1 203 GLU LYS 0
NP_009078.1 287 SER ASN 0
NP_009086.4 132 ALA THR 0
NP_009090.2 388 ASP GLY 0
NP_009097.2 411 ALA PRO 0
NP_009097.2 578 TRP CYS 0
NP_009097.2 579 GLN GLU 0
NP_009102.3 105 ARG CYS 1
NP_009102.3 143 GLU LYS 1
NP_009102.3 163 ASN SER 0
NP_009102.3 196 ALA THR 0
NP_009102.3 207 GLY VAL 1
NP_009102.3 332 VAL ILE 0
NP_009102.3 366 CYS TYR 1
NP_009102.3 398 GLY ARG 0
NP_009102.3 423 PRO LEU 0
NP_009102.3 433 ASP GLU 0
NP_009102.3 506 THR MET 0
NP_009102.3 516 GLY SER 0
NP_009102.3 537 SER ARG 0
NP_009102.3 582 TRP CYS 1
NP_009102.3 590 GLN HIS 1
NP_009102.3 623 ARG THR 1
NP_009102.3 684 ILE ASN 1
NP_009102.3 709 ALA VAL 0
NP_009102.3 745 ARG GLN 0
NP_009110.2 151 ARG HIS 0
NP_009112.1 312 PRO THR 0
NP_009112.1 361 PRO LEU 0
NP_009114.1 297 VAL LEU 0
NP_009119.2 542 VAL ILE 0
NP_009121.1 177 GLN HIS 0
NP_009121.1 45 ALA THR 0
NP_009121.1 644 LYS GLU 0
NP_009129.1 53 MET VAL 0
NP_009130.2 269 GLY SER 0
NP_009130.2 288 SER LEU 0
NP_009130.2 57 HIS ARG 0
NP_009143.1 297 THR PRO 0
NP_009147.3 1008 ARG GLN 0
NP_009147.3 198 TYR CYS 0
NP_009147.3 2 TYR CYS 0
NP_009147.3 339 ARG CYS 0
NP_009147.3 357 HIS TYR 0
NP_009147.3 378 LEU GLN 0
NP_009147.3 387 GLY ARG 0
NP_009147.3 391 ASN SER 0
NP_009147.3 448 THR MET 0
NP_009147.3 450 PRO SER 0
NP_009147.3 482 GLU LYS 0
NP_009147.3 488 SER ASN 0
NP_009147.3 499 LEU ILE 0
NP_009147.3 520 GLU LYS 0
NP_009147.3 592 ALA VAL 0
NP_009147.3 610 CYS ARG 0
NP_009147.3 628 THR ILE 0
NP_009147.3 652 GLN ARG 0
NP_009147.3 732 PRO LEU 0
NP_009147.3 793 SER PRO 0
NP_009147.3 843 SER CYS 0
NP_009147.3 901 MET ILE 0
NP_009147.3 919 LEU PHE 0
NP_009147.3 984 THR ILE 0
NP_009160.2 294 MET ILE 0
NP_009163.2 103 GLY SER 0
NP_009163.2 214 VAL ILE 0
NP_009163.2 267 GLY ARG 0
NP_009163.2 362 VAL ILE 0
NP_009163.2 389 VAL ILE 0
NP_009163.2 421 ARG GLN 0
NP_009192.2 111 ARG GLN 0
NP_009193.2 101 LEU VAL 0
NP_009193.2 132 LYS GLU 0
NP_009193.2 140 THR ALA 0
NP_009193.2 150 GLY SER 0
NP_009193.2 171 ALA SER 0
NP_009193.2 17 MET LEU 0
NP_009193.2 4 LYS ARG 0
NP_009193.2 56 ALA THR 0
NP_009193.2 98 ARG GLN 0
NP_009195.1 349 CYS ARG 0
NP_009199.1 108 ARG TRP 0
NP_009199.1 397 SER ILE 0
NP_009215.1 76 GLN ARG 0
NP_009223.2 153 THR ILE 0
NP_009223.2 166 ASN SER 0
NP_009223.2 178 GLY CYS 1
NP_009223.2 266 VAL MET 0
NP_009223.2 27 PRO LEU 0
NP_009223.2 312 ILE MET 0
NP_009223.2 413 ASN SER 0
NP_009223.2 431 THR MET 0
NP_009223.2 473 THR ILE 0
NP_009223.2 474 MET VAL 0
NP_009223.2 490 ARG GLY 0
NP_009223.2 507 ILE THR 0
NP_009223.2 584 GLN HIS 0
NP_009225.1 1648 LYS ARG 0
NP_009225.1 1652 MET ILE 0
NP_009225.1 1662 PHE CYS 0
NP_009225.1 1666 TYR HIS 1
NP_009225.1 1686 HIS GLN 1
NP_009225.1 1696 VAL GLU 1
NP_009225.1 1713 VAL ALA 1
NP_009225.1 1734 PHE SER 1
NP_009225.1 1739 ASP TYR 1
NP_009225.1 1741 VAL GLY 1
NP_009225.1 1747 GLN HIS 1
NP_009225.1 1751 ARG GLN 1
NP_009225.1 1764 LEU PRO 1
NP_009225.1 1766 ILE SER 1
NP_009225.1 1776 PRO SER 1
NP_009225.1 1785 GLN HIS 1
NP_009225.1 1787 CYS SER 1
NP_009225.1 1789 ALA SER 1
NP_009225.1 1794 GLU ASP 1
NP_009225.1 1809 VAL PHE 1
NP_009225.1 1837 TRP ARG 1
NP_009225.1 1838 VAL GLU 1
NP_009225.1 1858 ILE THR 1
NP_009225.1 18 MET THR 1
NP_009225.1 25 PRO THR 1
NP_009225.1 36 SER TYR 0
NP_009225.1 39 CYS TYR 1
NP_009225.1 44 CYS SER 1
NP_009225.1 44 CYS TYR 1
NP_009225.1 56 LYS ARG 1
NP_009225.1 64 CYS GLY 1
NP_009225.1 67 ASP GLU 1
NP_009225.1 67 ASP TYR 0
NP_009225.1 71 ARG LYS 1
NP_009230.2 186 SER TYR 0
NP_009230.2 191 VAL ILE 0
NP_009230.2 228 PHE TYR 0
NP_009230.2 286 SER ASN 0
NP_009230.2 366 GLU ASP 0
NP_009230.2 36 SER TYR 0
NP_009230.2 408 SER ILE 0
NP_009230.2 430 VAL MET 0
NP_009230.2 509 SER GLY 0
NP_009230.2 510 PRO SER 0
NP_009230.2 544 LYS ARG 0
NP_009230.2 548 MET ILE 0
NP_009230.2 59 SER LEU 0
NP_009230.2 602 GLY ALA 0
NP_009230.2 616 THR ALA 0
NP_009230.2 67 ASP TYR 0
NP_009297.2 206 SER PRO 0
NP_009297.2 266 LYS ARG 0
NP_009297.2 987 SER PRO 0
NP_009297.2 991 SER LEU 0
NP_009298.1 1085 SER ASN 0
NP_009298.1 1101 THR ALA 0
NP_009298.1 930 LYS ARG 0
NP_009298.1 996 PRO ARG 0
NP_015557.2 223 ILE VAL 0
NP_015557.2 58 VAL MET 0
NP_015627.1 117 ILE THR 0
NP_015628.2 1018 HIS ARG 0
NP_015628.2 58 ARG THR 0
NP_031361.2 353 PRO LEU 0
NP_031361.2 676 GLU LYS 0
NP_031361.2 79 LEU ARG 0
NP_031370.2 303 VAL ALA 0
NP_031370.2 473 GLU LYS 0
NP_031370.2 885 ALA VAL 0
NP_031373.2 163 CYS ARG 0
NP_031374.2 20 PHE SER 0
NP_031374.2 360 ASP GLY 0
NP_031374.2 67 MET LEU 0
NP_031374.2 67 MET VAL 0
NP_031381.2 349 LYS GLU 0
NP_031382.2 1510 HIS TYR 0
NP_031382.2 234 HIS TYR 0
NP_031382.2 591 VAL PHE 0
NP_031387.3 22 PRO GLN 0
NP_031387.3 760 GLY VAL 0
NP_031387.3 837 ASP GLU 0
NP_031392.3 1106 GLY SER 0
NP_031392.3 279 ILE VAL 0
NP_031392.3 292 MET VAL 0
NP_031392.3 370 ALA GLU 0
NP_031392.3 952 PRO SER 0
NP_031396.1 13 ALA THR 0
NP_031398.2 34 GLN ARG 0
NP_031399.2 210 ASP ASN 0
NP_031400.2 129 GLU LYS 0
NP_031400.2 178 ASN THR 0
NP_036221.2 150 ALA SER 0
NP_036226.1 79 ALA THR 0
NP_036228.1 700 GLU GLY 0
NP_036231.1 282 THR ALA 0
NP_036231.1 503 LYS GLN 0
NP_036231.1 504 GLN LYS 0
NP_036234.3 507 CYS SER 0
NP_036248.3 405 HIS TYR 0
NP_036252.1 312 GLU LYS 0
NP_036252.1 394 PRO GLN 0
NP_036252.1 419 PRO LEU 0
NP_036252.1 433 ILE VAL 0
NP_036252.1 496 MET ILE 1
NP_036252.1 558 ALA VAL 0
NP_036252.1 581 ASN LYS 0
NP_036252.1 633 LYS ARG 0
NP_036262.1 136 VAL ILE 0
NP_036262.1 196 ALA VAL 0
NP_036262.1 62 TYR CYS 0
NP_036262.1 6 VAL MET 0
NP_036271.1 105 GLN ARG 0
NP_036272.2 229 ASN TYR 0
NP_036275.1 177 ASN SER 0
NP_036276.1 112 PRO ARG 0
NP_036276.1 124 ARG CYS 0
NP_036276.1 14 HIS TYR 0
NP_036276.1 189 THR ILE 0
NP_036276.1 220 ASN ASP 0
NP_036276.1 335 VAL ILE 0
NP_036276.1 370 LEU PRO 0
NP_036276.1 408 VAL MET 1
NP_036276.1 515 GLY SER 1
NP_036276.1 538 ALA THR 1
NP_036276.1 568 TRP SER 1
NP_036276.1 60 ALA VAL 0
NP_036276.1 650 ARG CYS 0
NP_036291.2 153 THR PRO 0
NP_036291.2 336 ASN SER 0
NP_036300.2 118 LYS THR 0
NP_036306.1 470 THR MET 0
NP_036309.1 107 GLN GLU 0
NP_036309.1 164 LEU PHE 0
NP_036311.3 22 THR MET 1
NP_036311.3 261 VAL ILE 0
NP_036320.2 243 PRO SER 0
NP_036320.2 258 GLY GLU 1
NP_036322.2 254 LEU PRO 0
NP_036322.2 330 VAL PHE 0
NP_036322.2 436 ALA THR 0
NP_036322.2 448 SER ASN 0
NP_036322.2 803 GLU LYS 0
NP_036325.2 114 ILE THR 1
NP_036325.2 127 ARG HIS 0
NP_036325.2 153 ASP ASN 0
NP_036325.2 157 MET VAL 1
NP_036325.2 168 PRO SER 0
NP_036325.2 256 ILE VAL 1
NP_036325.2 335 TRP CYS 1
NP_036325.2 33 PRO SER 0
NP_036325.2 36 GLY ASP 1
NP_036325.2 417 ARG GLN 1
NP_036325.2 469 ALA THR 0
NP_036325.2 497 SER PHE 1
NP_036325.2 503 THR MET 0
NP_036325.2 525 GLY ARG 1
NP_036325.2 530 GLY GLU 0
NP_036345.2 181 VAL MET 0
NP_036345.2 223 ASN HIS 0
NP_036345.2 229 ARG HIS 0
NP_036345.2 301 VAL LEU 0
NP_036345.2 309 LYS GLN 0
NP_036345.2 383 GLU GLN 0
NP_036345.2 393 ALA GLY 0
NP_036345.2 432 ARG HIS 0
NP_036345.2 440 SER ILE 1
NP_036345.2 456 TYR SER 1
NP_036345.2 475 LYS ARG 0
NP_036355.2 318 SER LEU 0
NP_036355.2 429 ARG TRP 0
NP_036355.2 683 SER THR 0
NP_036355.2 688 ARG GLN 0
NP_036355.2 791 HIS ARG 0
NP_036355.2 924 ALA SER 0
NP_036355.2 977 THR ALA 0
NP_036365.1 436 PRO LEU 0
NP_036365.1 598 ASN SER 0
NP_036372.1 235 GLY ARG 0
NP_036382.2 72 GLN LEU 1
NP_036397.1 227 HIS ARG 0
NP_036397.1 33 ALA GLY 0
NP_036397.1 86 THR MET 0
NP_036424.2 886 ALA PRO 0
NP_036434.1 1164 ALA PRO 0
NP_036439.2 555 ALA THR 0
NP_036439.2 859 GLU GLN 0
NP_036456.1 743 PRO LEU 0
NP_036473.2 16 LYS GLN 0
NP_036473.2 525 ARG HIS 0
NP_036476.1 54 VAL ALA 0
NP_036478.2 165 THR MET 0
NP_036478.2 187 THR MET 0
NP_036478.2 266 GLY SER 0
NP_036478.2 279 ALA THR 0
NP_036478.2 82 ALA SER 0
NP_036478.2 93 GLY SER 0
NP_036485.2 152 THR SER 0
NP_036492.1 75 PHE SER 0
NP_036496.1 163 ILE MET 0
NP_036496.1 98 LEU PHE 0
NP_036497.1 1 MET ILE 0
NP_036509.1 118 THR MET 0
NP_036513.2 121 LEU PRO 0
NP_036513.2 126 GLN ARG 0
NP_036513.2 217 VAL ILE 0
NP_036513.2 247 ILE VAL 0
NP_036513.2 287 THR MET 0
NP_036513.2 389 THR PRO 0
NP_036513.2 440 CYS ARG 0
NP_036513.2 94 GLN LYS 0
NP_036519.2 102 PRO THR 0
NP_036519.2 112 GLY ALA 0
NP_036519.2 164 MET THR 0
NP_036519.2 274 THR MET 0
NP_036519.2 55 GLY SER 0
NP_036519.2 89 ASP ASN 0
NP_036527.1 7 CYS PHE 0
NP_036529.1 293 GLY SER 0
NP_036532.1 121 ARG CYS 0
NP_036532.1 121 ARG LEU 0
NP_036532.1 65 GLN HIS 0
NP_036532.1 80 SER GLY 0
NP_036546.2 1048 HIS ARG 0
NP_036546.2 1132 LEU HIS 0
NP_036546.2 1134 VAL LEU 0
NP_036546.2 1181 LEU HIS 0
NP_036546.2 1281 TYR CYS 0
NP_036546.2 1315 ALA VAL 0
NP_036546.2 1331 LEU ILE 0
NP_036546.2 1354 ILE VAL 0
NP_036546.2 16 ALA THR 0
NP_036546.2 17 ALA SER 0
NP_036546.2 297 SER CYS 0
NP_036546.2 313 THR ILE 0
NP_036546.2 420 ARG CYS 0
NP_036546.2 588 PRO SER 0
NP_036546.2 600 ALA THR 0
NP_036546.2 638 ASN ASP 0
NP_036546.2 678 GLU LYS 0
NP_036546.2 706 GLY ARG 0
NP_036546.2 8 PHE LEU 0
NP_036547.1 314 MET LEU 0
NP_036547.1 418 ASP TYR 1
NP_036547.1 679 VAL LEU 0
NP_036556.2 319 PRO LEU 0
NP_036556.2 546 ALA PRO 0
NP_036556.2 853 LEU PHE 0
NP_036561.1 11 ARG LYS 0
NP_036561.1 317 GLY TRP 0
NP_036562.2 253 ASN ASP 0
NP_036566.1 136 LYS GLU 1
NP_036566.1 15 GLU GLY 0
NP_036566.1 183 HIS ARG 1
NP_036566.1 185 MET VAL 0
NP_036566.1 334 PRO ARG 1
NP_036566.1 371 GLY VAL 1
NP_036566.1 39 ARG CYS 0
NP_036566.1 82 ALA PRO 0
NP_036569.1 112 SER CYS 0
NP_036569.1 57 GLN LYS 0
NP_036580.2 130 ALA VAL 0
NP_036580.2 143 GLN HIS 0
NP_036580.2 161 GLU GLY 0
NP_036580.2 353 ARG HIS 0
NP_036580.2 388 THR ALA 0
NP_036580.2 468 VAL ALA 0
NP_036580.2 630 ALA PRO 1
NP_036580.2 94 LEU PHE 0
NP_036584.1 149 ALA THR 1
NP_036584.1 188 LYS MET 0
NP_036584.1 202 ARG HIS 1
NP_036584.1 20 ARG CYS 0
NP_036584.1 213 ALA THR 0
NP_036584.1 220 VAL ALA 0
NP_036584.1 228 GLU ALA 0
NP_036584.1 247 THR MET 0
NP_036584.1 87 ILE ASN 1
NP_036585.1 345 VAL ILE 0
NP_036595.2 136 LYS GLU 0
NP_036595.2 257 GLU LYS 0
NP_036595.2 258 GLU GLY 0
NP_036595.2 260 ARG LYS 0
NP_036595.2 291 ALA PRO 0
NP_036595.2 339 ARG HIS 0
NP_036595.2 357 MET LEU 0
NP_036595.2 420 VAL LEU 0
NP_036595.2 496 ALA THR 0
NP_036595.2 510 ARG ILE 1
NP_036595.2 675 HIS TYR 0
NP_036595.2 691 ILE THR 0
NP_036595.2 723 CYS PHE 0
NP_036595.2 813 ALA VAL 0
NP_036595.2 87 PRO LEU 1
NP_036606.2 177 ASP GLY 0
NP_036607.3 240 CYS PHE 0
NP_036607.3 321 GLY ASP 0
NP_036607.3 91 PRO SER 0
NP_036616.2 484 ALA VAL 0
NP_037381.2 128 LEU HIS 0
NP_037383.1 101 THR MET 0
NP_037383.1 67 ALA PRO 0
NP_037384.1 141 ARG HIS 0
NP_037387.2 469 CYS GLY 0
NP_037400.1 87 LYS ARG 0
NP_037401.1 19 ASN LYS 0
NP_037403.1 31 ALA THR 0
NP_037416.1 484 LEU PHE 0
NP_037417.1 224 LEU ILE 0
NP_037421.2 159 GLY TRP 0
NP_037421.2 259 GLY ARG 0
NP_037421.2 68 ILE VAL 0
NP_037451.1 102 ASN SER 1
NP_037451.1 112 ASP ASN 1
NP_037451.1 112 ASP GLY 1
NP_037451.1 118 ASP GLY 1
NP_037451.1 119 ARG GLY 1
NP_037451.1 121 LEU PHE 1
NP_037451.1 121 LEU VAL 1
NP_037451.1 122 VAL GLY 1
NP_037451.1 151 TYR CYS 0
NP_037451.1 162 LEU PRO 0
NP_037451.1 174 TYR CYS 1
NP_037451.1 175 THR ILE 1
NP_037451.1 177 GLY ARG 1
NP_037451.1 232 ASN SER 1
[truncated: 2,032,636 more chars]
