# Supplementary material for: ENTPRISE: An Algorithm for Predicting Human Disease-Associated Amino Acid Substitutions from Sequence Entropy and Predicted Protein Structures
Source: PLoS One. 2016 Mar 16;11(3):e0150965. doi: 10.1371/journal.pone.0150965 (PMC4794227; doi:10.1371/journal.pone.0150965)
Supplement: S1 File — (ZIP) [file pone.0150965.s004.zip › data/varisnp_mutation_pred.txt]

NP_150242.1 780 GLY ASP	0. 0.1794063
NP_150242.1 802 ALA PRO	0. 0.262405306
NP_004321.2 17 PRO LEU	0. 0.291791946
NP_689548.2 391 ARG HIS	0. 0.0523942858
NP_689548.2 427 PRO LEU	0. 0.0302254949
NP_997400.2 1660 THR ILE	0. 0.287781537
NP_001136092.1 152 LEU MET	0. 0.16194512
NP_001139118.1 176 PHE LEU	0. 0.356339663
NP_002561.1 639 THR ILE	0. 0.158850625
NP_473361.1 228 GLN PRO	0. 0.352890313
NP_689547.2 39 ALA SER	0. 0.426393002
NP_689547.2 96 ALA GLY	0. 0.230600953
NP_079331.3 480 SER ASN	0. 0.0182129107
NP_000511.2 399 ASN ASP	0. 0.274017274
NP_079052.2 1542 SER THR	0. 0.010139172
NP_689662.2 181 ALA GLY	0. 0.297240973
NP_001025135.2 262 THR ILE	0. 0.336037904
NP_150092.2 352 THR ALA	0. -0.00729300315
NP_002103.2 644 GLU ASP	0. 0.341659278
NP_056355.2 965 ALA VAL	0. 0.0158022121
NP_003237.2 700 ASN SER	0. 0.170424253
NP_000684.2 41 HIS GLN	0. 0.156299114
NP_004127.1 580 THR ILE	0. 0.564367831
NP_065129.1 21 LEU ARG	0. 0.41308859
NP_061939.3 1051 LEU ILE	0. 0.122539811
NP_055087.2 596 ARG HIS	0. 0.320169121
NP_001171708.1 548 ARG HIS	0. 0.293718547
NP_001171708.1 495 LYS ASN	0. 0.247530565
NP_079331.3 432 MET VAL	0. 0.0751631856
NP_079331.3 437 ARG LEU	0. 0.0270667598
NP_056122.1 431 VAL ALA	0. 0.0315120332
NP_001139120.1 1037 VAL ILE	0. 0.218576595
NP_001096654.1 463 LEU PRO	0. 0.143500134
NP_004321.2 50 ASP ALA	0. 0.202031791
NP_004846.4 551 LYS THR	0. 0.375011206
NP_078928.3 1938 GLY ASP	0. 0.295443147
NP_055087.2 1388 VAL ALA	0. 0.0599924177
NP_004321.2 42 VAL ALA	0. 0.186867177
NP_004321.2 56 PRO LEU	0. 0.239264518
NP_001138783.1 293 GLU LYS	0. 0.250408411
NP_078928.3 2002 GLU LYS	0. 0.323422581
NP_078928.3 1883 THR MET	0. 0.0346432328
NP_001019907.1 508 GLY ARG	0. 0.0303952862
NP_078928.3 1735 MET VAL	0. 0.10361658
NP_001013641.2 343 LYS GLU	0. 0.308456481
NP_777576.1 1548 THR ALA	0. 0.0493613221
NP_001122080.1 1240 ARG PRO	0. 0.00829818193
NP_000511.2 506 GLU ASP	0. 0.553446293
NP_001159755.1 439 ALA VAL	0. 0.134190202
NP_064595.2 163 MET ILE	0. 0.0618007965
NP_150241.2 645 PHE LEU	0. 0.193914965
NP_004321.2 145 SER THR	0. 0.0422912687
NP_060232.2 648 ARG HIS	0. 0.234729707
NP_000048.1 1321 VAL ILE	0. 0.0555374362
NP_001171708.1 583 LYS GLU	0. 0.274983555
NP_001171708.1 731 ARG GLY	0. 0.282207251
NP_004236.1 422 VAL MET	0. 0.0479040332
NP_689549.2 962 LYS GLU	0. 0.363237023
NP_004127.1 732 ILE VAL	0. 0.0580017641
NP_001136233.1 279 ASN TYR	0. 0.412865132
NP_055141.2 57 ARG GLN	0. 0.193173289
NP_001123500.1 113 ALA THR	0. 0.163323551
NP_689662.2 162 ALA VAL	0. 0.133995667
NP_689662.2 158 ALA VAL	0. 0.103681557
NP_001034764.1 821 ARG TRP	0. 0.113968879
NP_001096654.1 239 GLY GLU	0. 0.0582671613
NP_001136233.1 232 SER GLY	0. 0.244844049
NP_060445.3 17 LEU PHE	0. 0.248259887
NP_005917.2 94 SER ARG	0. 0.0530425124
NP_001180418.1 710 VAL LEU	0. 0.0318045095
NP_002666.1 549 ALA THR	0. 0.0523003452
NP_079093.2 773 ASP ASN	0. 0.242548332
NP_940682.2 166 GLY SER	0. 0.139910102
NP_000048.1 643 ARG HIS	0. 0.241860792
NP_001092906.1 445 LYS ARG	0. 0.363460273
NP_001171708.1 352 LEU PHE	0. 0.118265882
NP_001025135.2 126 ALA THR	0. 0.186571971
NP_059130.2 962 ILE THR	0. 0.0484878235
NP_059130.2 1026 CYS ARG	0. 0.168530583
NP_612365.2 100 ARG HIS	0. 0.182328895
NP_064595.2 809 SER ASN	0. 0.115249597
NP_001028260.2 267 ASP GLY	0. 0.115679882
NP_976224.3 400 GLN HIS	0. 0.0942819491
NP_079113.2 1190 VAL GLY	0. 0.312612265
NP_079113.2 1165 ASN LYS	0. 0.24085933
NP_002103.2 553 PHE LEU	0. 0.268125921
NP_004204.3 230 ALA VAL	0. 0.246958107
NP_004204.3 13 SER CYS	0. 0.298862427
NP_004204.3 279 VAL ILE	0. 0.198127523
NP_004204.3 43 SER ASN	0. 0.187114477
NP_000752.2 298 SER ARG	0. 0.148234919
NP_061140.1 61 LEU ARG	0. 0.101121932
NP_001020419.1 34 GLU LYS	0. 0.109498806
NP_000752.2 431 ARG TRP	0. 0.788608134
NP_065829.3 65 HIS ARG	0. 0.263599873
NP_001026885.1 514 HIS TYR	0. 0.194272459
NP_006113.2 93 THR MET	0. 0.1840875
NP_001137255.1 18 GLN LYS	0. 0.110854529
NP_056347.1 152 LYS GLU	0. 0.0690020621
NP_001165599.1 195 ARG TRP	0. 0.108905219
NP_001139120.1 1013 VAL LEU	0. 0.184362888
NP_056021.1 586 HIS TYR	0. 0.00839462969
NP_998765.3 744 ARG HIS	0. 0.148428291
NP_001004719.2 235 THR SER	0. 0.0170210842
NP_001004309.2 83 ASN HIS	0. 0.27114898
NP_079093.2 653 ALA SER	0. 0.229268685
NP_055087.2 1101 HIS ARG	0. 0.100290999
NP_064597.1 80 ALA THR	0. 0.00645827269
NP_066013.1 1125 CYS TYR	0. 0.156721175
NP_940926.1 155 PHE SER	0. 0.142643526
NP_004742.1 392 VAL ILE	0. 0.100341566
NP_001137255.1 386 PRO LEU	0. 0.0295017064
NP_001171708.1 95 MET VAL	0. 0.0517815687
NP_112574.3 437 SER LEU	0. 0.324055731
NP_000752.2 457 ARG TRP	0. 0.505083263
NP_055598.1 884 ILE VAL	0. -0.0475220978
NP_001153115.1 822 ALA THR	0. 0.160466582
NP_003969.2 258 GLY ALA	0. 0.0452666767
NP_000266.2 122 THR ILE	0. 0.218631953
NP_940926.1 26 SER PHE	0. 0.088511467
NP_001108086.1 62 ALA VAL	0. 0.214283109
NP_001165599.1 717 ILE VAL	0. 0.0411511213
NP_001123615.1 162 GLN ARG	0. 0.111934446
NP_001070736.1 381 SER ASN	0. 0.239138216
NP_116246.2 255 LYS GLN	0. 0.149707183
NP_001161413.1 16 ALA THR	0. 0.000110625966
NP_079441.1 238 PRO LEU	0. 0.102739505
NP_000329.2 20 ARG HIS	0. 0.20803903
NP_000266.2 834 VAL MET	0. 0.301256567
NP_000128.1 47 LYS GLU	0. 0.114743747
NP_001012660.1 23 ALA THR	0. 0.166944623
NP_000329.2 116 ARG HIS	0. 0.0532749631
NP_001108104.1 217 GLN ARG	0. 0.16742447
NP_065908.1 608 ARG HIS	0. 0.109480418
NP_001120662.1 287 GLY ASP	0. 0.275744587
NP_056432.1 155 SER ILE	0. 0.0896261856
NP_078928.3 1796 PRO HIS	0. 0.152311519
NP_001180418.1 916 PRO ALA	0. -0.00874682143
NP_003604.3 915 TYR SER	0. 0.216931343
NP_116246.2 16 GLY ARG	0. 0.21306774
NP_001092906.1 101 ARG HIS	0. 0.0844246596
NP_057097.2 186 ILE MET	0. 0.129958734
NP_078989.1 277 GLU LYS	0. 0.18047592
NP_001202.4 1004 ASN SER	0. 0.202719375
NP_277045.1 467 THR ILE	0. 0.294739544
NP_001153115.1 809 LEU PRO	0. 0.410258174
NP_277045.1 114 ARG GLN	0. 0.0641177744
NP_000490.1 132 ALA PRO	0. 0.342730522
NP_066013.1 243 ASP ASN	0. 0.233585611
NP_000048.1 534 ASN SER	0. -0.0472557805
NP_056101.5 1157 VAL ILE	0. 0.0115628419
NP_937784.2 288 SER LEU	0. 0.635124445
NP_640335.2 266 ARG CYS	0. 0.380829722
NP_000329.2 24 SER ASN	0. 0.0354010463
NP_064597.1 591 TYR SER	0. 0.230000928
NP_064597.1 649 ARG HIS	0. 0.0766571239
NP_003248.3 1083 ARG CYS	0. 0.0441696718
NP_001123919.1 53 PHE LEU	0. 0.132853433
NP_000329.2 986 GLU ASP	0. 0.216960192
NP_004236.1 159 ASN LYS	0. 0.186068028
NP_997400.2 1560 ARG CYS	0. 0.33357051
NP_002560.1 745 ARG GLN	0. 0.365668297
NP_671717.1 270 ILE THR	0. 0.138946503
NP_001137160.1 759 ARG HIS	0. 0.572502792
NP_003604.3 448 ARG HIS	0. 0.219919741
NP_001137160.1 473 LEU VAL	0. 0.526282191
NP_001001556.1 40 ILE VAL	0. 0.334709406
NP_006651.2 488 ILE THR	0. 0.183350295
NP_078928.3 1814 ALA THR	0. 0.301843703
NP_000752.2 299 GLY SER	0. 0.106115431
NP_055767.3 365 ASN SER	0. 0.0757033229
NP_055598.1 954 SER PHE	0. 0.0683662072
NP_004635.2 1052 ARG TRP	0. 0.218071476
NP_000048.1 140 GLU GLY	0. -0.0095909154
NP_001180418.1 304 MET VAL	0. 0.0593666472
NP_055608.2 197 GLU ALA	0. -0.0181101132
NP_001026885.1 674 TYR HIS	0. 0.364901841
NP_056355.2 549 ARG CYS	0. 0.244053662
NP_078928.3 203 LYS GLU	0. 0.416481197
NP_004236.1 439 GLN ARG	0. 0.0821306035
NP_006284.2 545 VAL GLY	0. 0.130380616
NP_001171708.1 97 LYS ILE	0. 0.292482585
NP_003196.1 483 LEU ARG	0. 0.201634854
NP_061159.1 909 ARG HIS	0. 0.368024558
NP_001108105.1 591 THR ILE	0. 0.0119397035
NP_001108105.1 328 VAL ILE	0. 0.00152370997
NP_001018099.1 117 GLN HIS	0. 0.183177888
NP_078928.3 1850 ARG CYS	0. 0.139339164
NP_000752.2 111 LEU PHE	0. 0.499722511
NP_000490.1 135 ARG TRP	0. 0.646059811
NP_000752.2 281 ARG TRP	0. 0.514591217
NP_000752.2 438 THR ILE	0. 0.308714449
NP_000110.2 567 ALA THR	0. 0.0468490645
NP_000752.2 73 GLY ARG	0. 0.708359241
NP_000110.2 457 ARG CYS	0. 0.471722215
NP_061198.2 783 ALA THR	0. 0.307237297
NP_001129157.1 227 PRO LEU	0. 0.414821386
NP_078928.3 416 LEU MET	0. 0.228716165
NP_061198.2 960 LYS GLU	0. 0.17111896
NP_078928.3 543 PRO SER	0. 0.167572185
NP_000048.1 791 ARG CYS	0. 0.467778414
NP_000741.1 136 ARG GLN	0. 0.105195917
NP_079331.3 175 GLY CYS	0. 0.168950468
NP_000741.1 349 ARG CYS	0. 0.341954947
NP_000741.1 435 ALA VAL	0. 0.565290034
NP_612193.1 971 ARG HIS	0. 0.305064142
NP_997400.2 1625 ILE MET	0. 0.398819715
NP_828848.3 333 ARG TRP	0. 0.673208117
NP_060023.1 1488 ALA THR	0. 0.0501346253
NP_000772.2 179 VAL ILE	0. 0.260343909
NP_056122.1 103 CYS SER	0. 0.0962711051
NP_443187.1 515 VAL LEU	0. 0.139840454
NP_443187.1 241 GLY GLU	0. 0.862220168
NP_065908.1 568 ARG LEU	0. 0.152160659
NP_003604.3 1094 ARG GLN	0. 0.52948755
NP_940682.2 451 GLY ALA	0. 0.0612047799
NP_079325.2 491 ARG GLN	0. 0.0743133426
NP_001096654.1 623 ASP ASN	0. 0.0586985387
NP_065104.1 243 GLU ALA	0. 0.00622669514
NP_065104.1 234 GLY TRP	0. 0.124390155
NP_001008225.1 1061 ASP TYR	0. 0.0937720835
NP_001122080.1 889 SER LEU	0. 0.0564343259
NP_001122080.1 160 VAL ILE	0. 0.0179840829
NP_054799.4 982 PRO ALA	0. 0.00966048241
NP_001002857.1 312 GLY SER	0. 0.0700026527
NP_000866.1 650 ARG GLN	0. 0.177892223
NP_000250.3 1320 ARG SER	0. 0.184822693
NP_056355.2 3 SER LEU	0. 0.149235398
NP_055894.6 208 ALA THR	0. 0.0249119811
NP_001122100.1 191 ARG HIS	0. 0.0859361589
NP_001096654.1 598 LYS ARG	0. 0.227572769
NP_055598.1 410 VAL ILE	0. -0.0491832122
NP_001028731.1 43 ASN SER	0. 0.182472318
NP_085097.3 21 ALA THR	0. 0.123105861
NP_006456.1 96 GLY ARG	0. 0.143589437
NP_001122082.1 348 ALA THR	0. 0.0238286797
NP_005304.3 38 ARG LEU	0. 0.13779138
NP_002596.1 69 GLN ARG	0. 0.188002288
NP_004489.1 174 GLY SER	0. 0.0940324441
NP_055445.2 298 SER GLY	0. 0.0961033702
NP_689547.2 275 SER GLY	0. 0.166342512
NP_001096654.1 569 ASP ASN	0. 0.120594405
NP_056122.1 396 ARG CYS	0. 0.192995518
NP_056122.1 435 ALA PRO	0. 0.0935199112
NP_001153115.1 66 ARG GLN	0. 0.112188824
NP_056432.1 326 SER PHE	0. 0.0735369846
NP_000741.1 375 THR ILE	0. 0.00972144026
NP_000741.1 467 MET VAL	0. 0.2502307
NP_055445.2 350 ARG HIS	0. 0.0306893606
NP_001001674.1 21 ARG TRP	0. 0.0951264948
NP_001001674.1 149 SER PHE	0. 0.416157514
NP_001001674.1 45 ILE THR	0. 0.304786652
NP_113640.1 10 LYS ASN	0. 0.157468796
NP_001004309.2 182 ILE THR	0. 0.10069862
NP_001001674.1 184 LEU PHE	0. 0.0578396954
NP_899232.2 217 GLU LYS	0. 0.523968697
NP_001122100.1 262 ARG GLN	0. 0.0045449785
NP_000866.1 492 VAL ILE	0. 0.0451671816
NP_871629.1 156 CYS PHE	0. 0.884167254
NP_055506.1 1468 PRO LEU	0. 0.361429095
NP_001013641.2 312 ARG HIS	0. 0.702547848
NP_001002843.1 901 GLY VAL	0. 0.0620707832
NP_001018100.1 461 ARG CYS	0. 0.0992226452
NP_001017919.1 302 ALA VAL	0. 0.230994076
NP_001096082.2 189 MET THR	0. 0.521743238
NP_079331.3 603 GLY ARG	0. 0.137775272
NP_004236.1 15 SER CYS	0. 0.501044571
NP_056021.1 825 ARG TRP	0. -0.0207758639
NP_001008225.1 312 ASN SER	0. 0.0361509062
NP_001005326.1 54 ARG HIS	0. 0.133044004
NP_056369.1 83 LYS ARG	0. 0.371873856
NP_066013.1 1161 PRO LEU	0. 0.139185071
NP_899232.2 235 THR MET	0. 0.265118539
NP_000490.1 238 PRO SER	0. 0.609952927
NP_055087.2 424 ALA VAL	0. 0.204021573
NP_056355.2 881 ARG HIS	0. 0.0346016139
NP_619649.1 207 VAL ILE	0. 0.0677442253
NP_001122082.1 268 LEU ILE	0. 0.291466326
NP_116191.2 126 ASN ASP	0. 0.438684642
NP_001139118.1 158 VAL LEU	0. 0.105348252
NP_004847.2 51 THR ILE	0. 0.321227252
NP_004847.2 98 ASN SER	0. 0.105501965
NP_116191.2 200 ALA SER	0. 0.199438274
NP_116191.2 200 ALA VAL	0. 0.215636283
NP_937784.2 427 SER ASN	0. 0.0419925414
NP_005521.1 139 ASP GLU	0. 0.291760236
NP_001123654.1 54 VAL ALA	0. 0.205455497
NP_055087.2 226 ARG GLN	0. 0.372431636
NP_997400.2 821 PRO SER	0. 0.100067616
NP_073604.3 172 VAL LEU	0. 0.0181684475
NP_001177143.1 1136 ARG HIS	0. 0.157137007
NP_056355.2 320 VAL MET	0. 0.0828790739
NP_620688.2 551 ALA THR	0. 0.0959189236
NP_006145.2 380 THR ILE	0. 0.0938692316
NP_001262.3 1407 SER THR	0. 0.0872548372
NP_056104.2 462 VAL MET	0. 0.0953241214
NP_056104.2 575 ASP TYR	0. 0.133908242
NP_001138829.1 279 PRO LEU	0. 0.0624789111
NP_006284.2 669 VAL LEU	0. 0.717726827
NP_004742.1 260 HIS GLN	0. -0.0558398999
NP_001026885.1 68 VAL LEU	0. 0.145840257
NP_612365.2 46 TRP SER	0. 0.0212048721
NP_689548.2 329 SER GLY	0. 0.0493848585
NP_940682.2 407 ASN HIS	0. 0.182845309
NP_839946.1 158 LEU GLN	0. 0.125278428
NP_068591.2 212 GLY ASP	0. 0.162195846
NP_055733.2 705 ARG GLN	0. 0.136137366
NP_055733.2 588 ARG THR	0. 0.087251313
NP_061198.2 1052 VAL ILE	0. 0.111307964
NP_001153101.1 70 PRO LEU	0. 0.176158115
NP_005468.1 759 VAL ILE	0. -0.00526337977
NP_001019907.1 429 VAL MET	0. 0.115289226
NP_001012660.1 329 TYR HIS	0. 0.169826388
NP_001036039.1 592 ASP GLU	0. 0.0521243289
NP_001138516.1 307 ARG SER	0. 0.0979142189
NP_001138807.1 25 PRO LEU	0. 0.435607642
NP_061198.2 545 SER TYR	0. 0.414859295
NP_001070736.1 398 ARG CYS	0. 0.211790934
NP_079093.2 395 ASP ASN	0. 0.239051268
NP_116245.2 334 ASP GLY	0. 0.229907513
NP_620688.2 446 THR ILE	0. 0.0975633785
NP_689662.2 196 THR SER	0. 0.12607418
NP_689808.2 65 THR ILE	0. 0.302754462
NP_001152980.1 33 HIS TYR	0. 0.283149719
NP_055767.3 5 ARG GLN	0. 0.123232447
NP_060633.1 155 ASP ASN	0. 0.0425678827
NP_001027539.1 444 SER ASN	0. 0.290667236
NP_689668.3 232 GLU GLN	0. 0.0710460097
NP_998765.3 252 LEU VAL	0. 0.0765336603
NP_001096080.1 231 GLN HIS	0. 0.13077496
NP_940682.2 308 HIS TYR	0. 0.132049114
NP_001098024.1 11 SER ASN	0. 0.0308179408
NP_689549.2 971 GLY SER	0. 0.287594378
NP_620688.2 724 SER ASN	0. 0.379925787
NP_064597.1 136 TYR HIS	0. 0.152338937
NP_036257.1 412 GLU LYS	0. 0.0676439553
NP_055598.1 329 THR ALA	0. 0.109982073
NP_057297.2 358 ASN ASP	0. 0.10054139
NP_932064.1 3 LYS GLU	0. 0.54422313
NP_612640.1 37 VAL ILE	0. 0.132019311
NP_068591.2 456 ARG GLY	0. 0.106441766
NP_775770.1 43 PRO THR	0. 0.0589644052
NP_001013679.2 68 LYS GLU	0. 0.197253302
NP_001035706.1 707 GLY ARG	0. 0.313790411
NP_055733.2 244 ARG TRP	0. 0.214998439
NP_004875.2 52 VAL ILE	0. 0.116397887
NP_776175.2 1025 ASN TYR	0. 0.399045706
NP_001138783.1 301 THR MET	0. 0.156238496
NP_056122.1 168 ALA THR	0. 0.15809685
NP_874362.3 141 ALA VAL	0. 0.102366678
NP_714544.1 1521 ARG GLN	0. 0.0572697632
NP_828848.3 639 LYS GLN	0. 0.0473256856
NP_689666.2 140 ALA GLU	0. 0.105405442
NP_055733.2 351 LYS ARG	0. 0.00585559523
NP_056104.2 707 MET ILE	0. 0.171063691
NP_071446.2 36 ALA VAL	0. 0.0902003199
NP_150242.1 673 ARG CYS	0. 0.180681989
NP_001139140.1 34 VAL ILE	0. 0.107958093
NP_001096654.1 1063 VAL MET	0. 0.0717628747
NP_003816.2 44 MET THR	0. 0.256462514
NP_689666.2 194 VAL MET	0. 0.0288501326
NP_839946.1 203 ARG GLN	0. 0.076360032
NP_055087.2 1242 PRO LEU	0. 0.124000095
NP_005688.2 70 THR SER	0. 0.0608250611
NP_004846.4 263 PRO ARG	0. 0.321928471
NP_001017919.1 249 LEU MET	0. 0.169047579
NP_066013.1 635 GLU GLY	0. 0.297899544
NP_000110.2 588 GLU LYS	0. 0.199007973
NP_001122080.1 1350 GLY CYS	0. 0.071741432
NP_000741.1 41 ASN SER	0. 0.515197217
NP_060445.3 535 ILE MET	0. 0.183062404
NP_001034764.1 416 ARG GLN	0. 0.0760722533
NP_443187.1 229 MET THR	0. 0.736165106
NP_998765.3 799 PRO ARG	0. 0.786207855
NP_001122074.1 164 LEU ILE	0. 0.031583596
NP_828848.3 10 PRO THR	0. 0.309031785
NP_861454.2 521 ALA THR	0. 0.312366635
NP_987090.2 321 GLY ALA	0. 0.606748343
NP_001122080.1 392 VAL ILE	0. 0.0571492501
NP_061198.2 400 ALA VAL	0. 0.275263369
NP_001004719.2 94 PHE LEU	0. 0.260027677
NP_009211.1 165 SER PHE	0. 0.274961889
NP_775771.3 711 PHE LEU	0. 0.0785060301
NP_001070736.1 11 PRO LEU	0. 0.348446906
NP_001138807.1 69 ARG HIS	0. 0.0337268077
NP_000736.2 462 HIS GLN	0. 0.517471492
NP_612565.1 761 VAL MET	0. 0.0616487712
NP_777576.1 16 ALA VAL	0. 0.323457271
NP_068591.2 407 ALA VAL	0. 0.191389665
NP_277045.1 577 GLY VAL	0. 0.155780286
NP_054799.4 1052 CYS TYR	0. 0.403116137
NP_001073904.1 205 ILE ASN	0. 0.312850505
NP_689473.1 339 PRO LEU	0. 0.0389955044
NP_004236.1 526 LYS GLU	0. 0.216914058
NP_001181988.1 296 MET ILE	0. 0.116397634
NP_055087.2 851 ARG GLN	0. 0.178057119
NP_150242.1 825 ARG HIS	0. 0.0915762857
NP_874362.3 120 GLU GLN	0. 0.077244319
NP_874362.3 87 ARG CYS	0. 0.383958101
NP_057297.2 151 ASN SER	0. 0.0934159607
NP_570971.1 481 VAL LEU	0. 0.216123924
NP_001139566.1 109 LEU SER	0. -0.00170878181
NP_987090.2 228 GLN ARG	0. 0.148930848
NP_000736.2 401 ARG CYS	0. 0.0882331133
NP_005536.1 129 MET THR	0. 0.448667526
NP_001096654.1 1128 VAL MET	0. 0.178740501
NP_001139115.1 3 PRO ALA	0. 0.366882801
NP_001018100.1 22 PRO SER	0. 0.0463986285
NP_899232.2 391 ARG TRP	0. 0.182888418
NP_004718.1 101 GLU VAL	0. 0.0433096141
NP_003969.2 79 SER PHE	0. 0.0569525957
NP_997400.2 59 ARG HIS	0. 0.34034583
NP_937784.2 26 LYS ARG	0. 0.492775589
NP_001161052.1 287 ALA THR	0. 0.301924497
NP_001035959.1 279 ARG CYS	0. 0.671694458
NP_001137160.1 970 GLU ASP	0. 0.294768393
NP_071446.2 272 VAL ILE	0. 0.190155596
NP_828848.3 627 TYR CYS	0. 0.214486405
NP_001012987.1 237 ASN SER	0. 0.205794424
NP_001153115.1 343 ARG GLN	0. 0.206697464
NP_777576.1 405 SER GLY	0. 0.0340890996
NP_079331.3 610 PRO LEU	0. 0.0562280603
NP_542783.2 80 ASN LYS	0. 0.245693803
NP_064597.1 19 ARG GLN	0. 0.0925099105
NP_001181988.1 428 ARG GLN	0. 0.0608797781
NP_001096654.1 649 PRO SER	0. 0.0842667967
NP_001008227.1 115 THR ALA	0. 0.134006679
NP_079331.3 186 ARG GLN	0. 0.0491365716
NP_001123654.1 384 ASP GLY	0. 0.264452547
NP_000734.2 110 ARG HIS	0. 0.243286535
NP_998765.3 401 ILE LEU	0. 0.303001702
NP_694585.1 115 ILE VAL	0. 0.187598869
NP_997263.2 27 PRO SER	0. 0.132031471
NP_828848.3 322 VAL LEU	0. 0.139493495
NP_001139118.1 27 THR ALA	0. -0.0796520337
NP_689661.1 117 HIS GLN	0. 0.512151361
NP_003816.2 211 SER ARG	0. 0.184693515
NP_001138584.1 20 LEU PRO	0. 0.527339399
NP_061159.1 323 VAL MET	0. 0.362101257
NP_861454.2 158 LEU VAL	0. 0.0902492851
NP_066013.1 454 MET THR	0. 0.102429926
NP_076968.2 333 SER ILE	0. 0.212920845
NP_001013679.2 9 GLU LYS	0. 0.448613942
NP_001005326.1 141 CYS GLY	0. 0.471891016
NP_001036046.1 236 PRO SER	0. 0.18812722
NP_689662.2 118 LYS MET	0. 0.255184591
NP_056101.5 1160 ILE MET	0. 0.0938736945
NP_001073931.1 27 ARG THR	0. 0.348417848
NP_004381.2 160 LYS ARG	0. 0.0549634621
NP_055894.6 284 VAL LEU	0. 0.0272901114
NP_828848.3 601 ARG HIS	0. 0.123315059
NP_036274.3 277 ILE THR	0. 0.164306089
NP_619649.1 24 SER GLY	0. 0.128849357
NP_001096082.2 50 VAL ILE	0. 0.143559888
NP_150242.1 585 ALA VAL	0. 0.0553947799
NP_036257.1 53 ILE PHE	0. 0.243537143
NP_919248.1 156 ALA THR	0. 0.228822261
NP_997263.2 223 ARG TRP	0. 0.122537382
NP_001035745.1 70 ARG HIS	0. 0.169740409
NP_689666.2 210 GLY ASP	0. 0.154787302
NP_001171708.1 115 PRO ALA	0. 0.0561313145
NP_000329.2 737 ALA VAL	0. 0.0657104254
NP_001139813.1 348 THR ASN	0. 0.0752823278
NP_001036046.1 45 ARG TRP	0. 0.163559273
NP_005567.2 159 SER ALA	0. 0.0880303904
NP_001008225.1 445 GLN HIS	0. 0.102391742
NP_056101.5 488 ARG TRP	0. 0.125207186
NP_001159812.1 121 HIS TYR	0. 0.0832173005
NP_997264.2 224 ASN HIS	0. 0.0941020399
NP_001008225.1 984 LYS ARG	0. 0.0561144799
NP_653198.2 127 ARG CYS	0. 0.303016454
NP_997328.1 147 ARG SER	0. 0.0654240772
NP_777576.1 1612 ARG GLY	0. 0.118876308
NP_001137546.1 207 ARG CYS	0. 0.253242791
NP_937784.2 769 ILE ASN	0. 0.582885206
NP_695003.1 152 PRO SER	0. 0.0592512339
NP_001012660.1 269 GLY ALA	0. -0.018724652
NP_001013679.2 79 ARG HIS	0. 0.132275432
NP_001004719.2 202 SER CYS	0. 0.22886613
NP_000736.2 363 LEU GLN	0. 0.120951213
NP_001139120.1 802 THR MET	0. 0.0757959485
NP_689666.2 141 CYS ARG	0. 0.0968706459
NP_068591.2 516 ARG MET	0. 0.215101838
NP_003604.3 300 LYS ARG	0. 0.0430277027
NP_940926.1 262 LYS ARG	0. 0.10985893
NP_001035540.1 233 SER PHE	0. 0.0985488817
NP_054799.4 1017 GLU GLY	0. 0.0984988362
NP_001138375.1 48 LEU ARG	0. 0.747023404
NP_001108086.1 113 MET THR	0. 0.0613183714
NP_065908.1 56 ARG HIS	0. 0.1634202
NP_001034764.1 310 ARG TRP	0. 0.24608478
NP_001034764.1 307 ALA VAL	0. 0.194146797
NP_005688.2 74 PRO HIS	0. 0.107397638
NP_689810.3 54 GLU GLN	0. 0.0187314712
NP_056021.1 405 PHE LEU	0. -0.00974860322
NP_060633.1 117 GLU ALA	0. 0.286343604
NP_001001674.1 272 ALA THR	0. 0.157351449
NP_689549.2 112 ARG CYS	0. 0.191496387
NP_001025135.2 166 LEU PRO	0. 0.355834603
NP_056021.1 258 ASN HIS	0. 0.014260117
NP_998765.3 773 HIS TYR	0. 0.252595097
NP_006456.1 107 VAL ILE	0. 0.0139004309
NP_004236.1 575 VAL ALA	0. 0.154793739
NP_940682.2 65 ASN LYS	0. 0.179507107
NP_000736.2 167 LYS ARG	0. 0.596803367
NP_055782.3 894 PRO SER	0. 0.0200872794
NP_612365.2 64 SER LEU	0. -0.0068492624
NP_004236.1 525 GLU ALA	0. 0.167052373
NP_787077.1 171 THR SER	0. 0.0375816524
NP_001108104.1 115 VAL MET	0. 0.0106596928
NP_066013.1 1222 THR ASN	0. 0.0766886324
NP_079441.1 264 PRO LEU	0. 0.0485263839
NP_003604.3 78 ARG HIS	0. 0.564878285
NP_940682.2 70 GLU GLN	0. 0.20957084
NP_640335.2 201 ALA THR	0. 0.212027952
NP_055598.1 710 ASP GLU	0. 0.00989283901
NP_055782.3 691 GLU GLN	0. 0.259991825
NP_001136089.1 31 GLY SER	0. 0.0322583541
NP_056021.1 581 ARG TRP	0. 0.113722011
NP_068591.2 207 THR PRO	0. 0.396057039
NP_998765.3 433 ALA THR	0. 0.150442198
NP_057297.2 189 ARG CYS	0. 0.410843849
NP_001138783.1 156 VAL LEU	0. 0.0595339723
NP_277045.1 1065 VAL MET	0. 0.169292375
NP_059130.2 16 TRP CYS	0. 0.455854952
NP_001124398.1 471 ILE VAL	0. 0.0845299065
NP_689663.2 220 GLY VAL	0. 0.145272896
NP_001096654.1 37 SER TYR	0. 0.144451454
NP_001123920.1 83 PRO ALA	0. 0.0597772263
NP_001136248.1 183 MET LEU	0. 0.178872451
NP_001171708.1 95 MET LYS	0. 0.128125668
NP_071918.1 1599 ARG CYS	0. 0.371727049
NP_116281.2 237 ARG LYS	0. 0.235973999
NP_064597.1 197 ILE VAL	0. 0.125843078
NP_150242.1 628 ALA THR	0. 0.10489665
NP_001036046.1 160 ASN SER	0. 0.0940224826
NP_149972.1 262 ASP GLU	0. 0.159685045
NP_473361.1 281 SER LEU	0. 0.340560228
NP_997400.2 242 LYS GLU	0. 0.5276016
NP_056355.2 49 PRO LEU	0. 0.109672204
NP_001103973.1 117 LYS GLN	0. 0.21014899
NP_001002843.1 832 VAL ILE	0. 0.0278252512
NP_787077.1 136 ARG CYS	0. 0.295960903
NP_005304.3 19 ALA VAL	0. 0.127822891
NP_001096082.2 185 GLU GLN	0. 0.326741308
NP_689810.3 544 GLY ASP	0. -0.00283450913
NP_001034764.1 463 GLY CYS	0. 0.690571129
NP_061159.1 870 GLY ASP	0. 0.387929469
NP_001139120.1 801 ASP ASN	0. 0.0604458749
NP_940682.2 189 SER ARG	0. 0.255221307
NP_077816.1 1360 PRO LEU	0. 0.112287715
NP_001165599.1 172 ASN SER	0. 0.0352102034
NP_001073904.1 504 ILE LYS	0. 0.148671046
NP_054799.4 701 ARG GLN	0. 0.0463325977
NP_149972.1 253 VAL MET	0. 0.303519189
NP_057297.2 435 TRP CYS	0. 0.26146999
NP_054799.4 1123 ALA THR	0. 0.377974957
NP_055087.2 556 MET VAL	0. 0.296859384
NP_078928.3 461 ALA THR	0. -0.0155766793
NP_001124330.1 1263 ASP HIS	0. 0.0418606848
NP_001018100.1 544 ASP ASN	0. 0.123536281
NP_000110.2 116 ASP TYR	0. 0.273465008
NP_078928.3 224 ILE VAL	0. 0.197571367
NP_079113.2 1121 ARG CYS	0. 0.283080786
NP_849164.2 294 HIS ARG	0. 0.145785496
NP_079325.2 592 ARG HIS	0. 0.420825869
NP_640335.2 283 ILE VAL	0. 0.140032262
NP_065180.1 106 ASN LYS	0. 0.20096752
NP_689548.2 6 SER CYS	0. 0.127286628
NP_004564.2 312 HIS GLN	0. 0.14368552
NP_689810.3 277 LYS GLU	0. -0.012530718
NP_000110.2 619 HIS GLN	0. 0.0663300902
NP_003861.1 1326 GLU ASP	0. 0.307527244
NP_068591.2 437 LEU PHE	0. 0.226974651
NP_116281.2 465 SER ILE	0. 0.0873004571
NP_055782.3 805 ALA THR	0. 0.12615262
NP_065829.3 1694 ALA THR	0. 0.0379145481
NP_001161413.1 101 LYS THR	0. 0.00306066335
NP_001108105.1 277 ALA THR	0. -0.00522783026
NP_001138783.1 231 ARG LEU	0. 0.241796106
NP_036274.3 269 ASP GLY	0. 0.408350497
NP_003018.3 254 GLU ASP	0. 0.428224921
NP_003604.3 206 THR PRO	0. 0.262503266
NP_002478.1 88 PRO LEU	0. 0.177692562
NP_056101.5 747 GLU LYS	0. 0.244477838
NP_689807.1 309 VAL ALA	0. 0.0327878892
NP_065829.3 1557 ALA THR	0. 0.0574023202
NP_001008225.1 767 LEU MET	0. 0.104058914
NP_077816.1 1469 ARG PRO	0. 0.175609991
NP_542783.2 240 ILE PHE	0. 0.181140065
NP_775799.2 21 LEU PRO	0. 0.558607161
NP_001136357.1 108 ARG HIS	0. 0.0974921882
NP_001018099.1 430 VAL ILE	0. -0.0533900186
NP_787077.1 234 ARG GLN	0. 0.0526480116
NP_055141.2 252 SER ILE	0. 0.104623616
NP_874362.3 320 VAL MET	0. 0.0220621154
NP_689549.2 1050 ASN SER	0. 0.494306237
NP_061198.2 27 ILE VAL	0. 0.209156245
NP_001027539.1 365 ARG HIS	0. 0.159196392
NP_055598.1 554 ILE THR	0. 0.0250139218
NP_001011885.1 208 MET VAL	0. 0.0708570778
NP_001136089.1 123 ALA PRO	0. 0.190289021
NP_066013.1 936 ARG HIS	0. 0.144027576
NP_060023.1 938 GLU GLY	0. 0.105862133
NP_004830.2 26 PRO LEU	0. 0.171132863
NP_064597.1 29 THR ILE	0. 0.132766232
NP_997328.1 158 ARG THR	0. 0.0956307873
NP_001139566.1 393 MET VAL	0. 0.0638900921
NP_116281.2 409 ARG GLN	0. 0.0916134268
XP_002343398.1 41 SER THR	0. 0.0397588797
NP_079113.2 1174 CYS TYR	0. 0.26321882
NP_056101.5 1081 GLU LYS	0. 0.0770202205
NP_055087.2 227 ARG GLN	0. 0.362428337
NP_001008225.1 752 ASN HIS	0. 0.0878744721
NP_061138.3 281 ALA GLY	0. 0.161919117
NP_079074.2 152 SER ALA	0. 0.0298738945
NP_001136089.1 591 ALA THR	0. -0.00793820806
NP_065829.3 1849 ARG TRP	0. 0.0757260248
NP_055087.2 248 VAL LEU	0. 0.519816756
NP_065829.3 59 ARG GLY	0. 0.0998862237
NP_001708.3 787 SER GLY	0. 0.0244910102
NP_849164.2 237 VAL LEU	0. 0.135405883
NP_005917.2 294 ARG GLN	0. 0.144963562
NP_849164.2 373 ARG LYS	0. 0.306608349
NP_076968.2 65 ARG GLN	0. 0.159795001
NP_002561.1 501 MET THR	0. 0.126787454
NP_689807.1 315 PRO LEU	0. 0.269566983
NP_940682.2 29 SER ARG	0. 0.177392527
NP_689860.2 439 ARG ILE	0. 0.330280632
NP_079331.3 337 ARG TRP	0. 0.0729168728
NP_001137160.1 861 MET ILE	0. 0.187165424
NP_689473.1 338 ASP ASN	0. 0.119550332
NP_001098024.1 7 PRO ARG	0. 0.474625707
NP_001166155.1 40 MET THR	0. 0.121988438
NP_071925.2 110 ILE VAL	0. 0.0792375058
NP_071918.1 1572 SER CYS	0. 0.565190136
NP_001152752.1 275 LEU ILE	0. 0.4818196
NP_064595.2 524 ALA VAL	0. 0.356485426
NP_001181927.1 1109 ALA PRO	0. 0.249219939
NP_001122080.1 1153 PRO LEU	0. 0.05798655
NP_054799.4 1440 ASP GLU	0. 0.508830369
NP_998765.3 727 GLY GLU	0. 0.242551133
NP_065104.1 307 THR LYS	0. 0.0786108971
NP_061939.3 346 ARG SER	0. 0.149061441
NP_001166094.1 886 THR ALA	0. 0.216891944
NP_997400.2 1382 LEU HIS	0. 0.393166244
NP_060142.3 1430 THR ALA	0. -0.0125230495
NP_001122082.1 483 ARG GLN	0. 0.0367238633
NP_000110.2 405 THR MET	0. 0.0579550825
NP_001025135.2 389 GLU GLN	0. 0.801002502
NP_001034764.1 236 GLN GLU	0. 0.243532524
NP_001005326.1 80 LYS GLU	0. 0.506210685
NP_001004309.2 86 THR ILE	0. 0.317481011
NP_079093.2 706 VAL MET	0. 0.227567613
NP_000736.2 317 LEU VAL	0. 0.459417731
NP_065104.1 213 GLN PRO	0. 0.333371133
NP_008942.3 274 ALA THR	0. 0.0464716032
NP_001070736.1 72 LEU VAL	0. 0.118983962
NP_002561.1 529 ALA VAL	0. -0.0132836113
NP_776175.2 157 LYS ARG	0. 0.0639847368
NP_004204.3 326 ILE THR	0. 0.501805365
NP_001025135.2 57 MET LEU	0. 0.448667824
NP_001035745.1 143 MET ILE	0. 0.0590350516
NP_001098024.1 319 ARG TRP	0. 0.178032666
NP_001028260.2 145 GLY GLU	0. 0.0796202347
NP_001008227.1 371 SER PRO	0. 0.298447937
NP_001028731.1 294 LYS MET	0. 0.344473481
NP_997400.2 1058 ALA VAL	0. 0.0939742625
NP_002560.1 109 VAL MET	0. 0.0444425792
NP_005521.1 360 ARG CYS	0. 0.153150782
NP_997205.2 17 SER ILE	0. 0.222208485
NP_055506.1 164 SER ASN	0. 0.206436649
NP_004742.1 7 LEU PHE	0. 0.364258349
NP_001708.3 258 GLY GLU	0. 0.0253750104
NP_000110.2 372 GLY ASP	0. 0.139428258
NP_001135444.1 129 VAL MET	0. 0.327228189
NP_006284.2 675 GLY ARG	0. 0.821503639
NP_004203.2 515 GLU GLN	0. 0.123757921
NP_001138829.1 288 ILE VAL	0. 0.0607906058
NP_003237.2 84 ALA THR	0. 0.0837272555
NP_056355.2 124 PRO ALA	0. 0.10099759
NP_065829.3 1907 ARG GLN	0. 0.0976537094
NP_060755.1 113 THR ILE	0. 0.34144941
NP_004236.1 192 ARG HIS	0. 0.137033924
NP_000317.1 163 ILE THR	0. 0.329295456
NP_066013.1 82 HIS ASN	0. 0.146029785
NP_005655.1 507 LEU VAL	0. 0.256291091
NP_005917.2 124 ALA SER	0. 0.0206809081
NP_064597.1 590 ASP GLU	0. 0.341858774
NP_004204.3 147 ARG HIS	0. 0.131045669
NP_001096654.1 365 SER LEU	0. 0.0546900555
NP_004321.2 208 THR SER	0. 0.143131897
NP_963925.2 105 CYS TYR	0. 0.178174153
NP_001153115.1 770 ILE LEU	0. 0.374525756
NP_001036046.1 122 VAL ILE	0. 0.142805532
NP_115821.2 929 VAL MET	0. 0.192467764
NP_620147.1 275 ARG GLY	0. 0.0997263789
NP_940927.2 779 GLU GLN	0. 0.0347698256
NP_694585.1 85 LEU PHE	0. 0.180388659
NP_001027539.1 427 GLY SER	0. 0.386930764
NP_057538.1 138 ILE THR	0. 0.271526217
NP_001139120.1 1093 ALA THR	0. 0.241465077
NP_001096082.2 25 LEU PRO	0. 0.609750986
NP_066013.1 1063 TRP LEU	0. 0.173627555
NP_002426.1 350 THR MET	0. 0.121661633
NP_116191.2 427 ASP GLU	0. 0.372403532
NP_001035540.1 276 LEU PHE	0. 0.25511992
NP_001028260.2 97 GLU GLN	0. 0.394157797
NP_002426.1 328 ARG TRP	0. 0.0880179256
NP_001018099.1 740 SER ALA	0. 0.00614219252
NP_001123886.1 52 ARG GLN	0. 0.123270765
NP_004381.2 264 THR MET	0. 0.174602449
NP_003861.1 1231 MET ILE	0. 0.238216579
NP_001108105.1 216 ALA VAL	0. -0.0254564602
NP_057405.1 45 THR ALA	0. 0.137273744
NP_001001556.1 72 ASN SER	0. 0.647802174
NP_699187.1 83 ARG GLN	0. 0.275803119
NP_777576.1 1225 ALA SER	0. 0.0713327229
NP_001018100.1 337 GLU GLY	0. 0.0658442155
NP_001161052.1 359 ILE VAL	0. 0.173628658
NP_775771.3 760 PRO SER	0. 0.0743387789
NP_149972.1 352 LEU PHE	0. 0.203293815
NP_000866.1 446 MET VAL	0. 0.228364035
NP_005536.1 303 ARG HIS	0. 0.534376323
NP_065908.1 752 ARG HIS	0. 0.157002568
NP_828848.3 729 HIS TYR	0. 0.227198705
NP_060633.1 204 VAL LEU	0. 0.251887679
NP_001202.4 471 THR MET	0. -0.037444707
NP_056021.1 644 ILE LEU	0. 0.0425033718
NP_006651.2 250 GLY SER	0. 0.195540011
NP_001001674.1 135 ILE MET	0. 0.0965516046
NP_001122080.1 1118 SER LEU	0. 0.0825335309
NP_055141.2 68 ARG GLN	0. 0.305081189
NP_001139118.1 27 THR ILE	0. -0.00625354797
NP_003018.3 270 VAL ILE	0. 0.00907697063
NP_079441.1 350 ASP ASN	0. 0.0783737823
NP_940928.2 624 GLY SER	0. 0.0934155583
NP_001137160.1 721 ARG GLN	0. 0.0293835234
NP_001096654.1 683 PRO LEU	0. 0.0840398967
NP_001036037.1 203 LYS ARG	0. 0.0365399495
NP_001171708.1 437 ARG GLN	0. 0.520799458
NP_937784.2 610 ILE VAL	0. 0.186374292
NP_149972.1 65 LYS ASN	0. 0.200522497
NP_055445.2 1079 THR MET	0. 0.0355693139
NP_002159.2 435 THR MET	0. 0.0836912617
NP_473361.1 384 THR MET	0. 0.0620132163
NP_079325.2 284 CYS ARG	0. 0.499001622
NP_001166094.1 1130 ARG CYS	0. 0.398600727
NP_073604.3 284 CYS TYR	0. 0.412197709
NP_997400.2 1516 ASN ILE	0. 0.072104089
NP_002159.2 261 ARG HIS	0. 0.280631483
NP_001108105.1 774 ARG GLN	0. 0.0347795226
NP_001012987.1 254 ARG GLN	0. 0.140770078
NP_000329.2 752 ALA VAL	0. 0.0511934906
NP_001002843.1 882 GLN ARG	0. 0.0843158588
NP_001165599.1 1092 LYS ASN	0. 0.0758264288
NP_004847.2 92 VAL LEU	0. 0.283322275
NP_001036039.1 201 GLY ARG	0. 0.11995893
NP_689668.3 842 ARG GLN	0. 0.0809739158
NP_004875.2 780 ALA GLU	0. 0.167664185
NP_001153115.1 602 PRO LEU	0. 0.0404947512
NP_653199.2 262 ALA THR	0. 0.0513504334
NP_055598.1 890 ASP ALA	0. 0.0172179192
NP_443187.1 614 VAL MET	0. 0.451153845
NP_000266.2 243 ARG CYS	0. 0.463447213
NP_775740.1 43 GLN PRO	0. 0.100192554
NP_001177385.1 189 LEU GLN	0. 0.320040882
NP_001004719.2 262 ARG HIS	0. 0.208694756
NP_001025135.2 158 ARG GLN	0. 0.639651537
NP_005567.2 160 ALA PRO	0. 0.229732051
NP_871629.1 195 ARG CYS	0. 0.231232375
NP_473361.1 428 THR ARG	0. 0.181151062
NP_001013679.2 113 LYS ARG	0. 0.0890312642
NP_003861.1 1294 VAL ILE	0. 0.136527434
NP_006113.2 81 ASN LYS	0. 0.238336623
NP_001108105.1 230 VAL LEU	0. 0.0134330885
NP_940682.2 268 ILE THR	0. 0.210895807
NP_054799.4 728 ALA THR	0. -0.0101107834
NP_054799.4 984 ALA SER	0. -0.0295294821
NP_997263.2 313 GLY ARG	0. 0.0915172249
NP_005567.2 166 THR SER	0. 0.124775782
NP_004692.1 53 ALA THR	0. 0.0565668009
NP_001137389.1 62 GLY ARG	0. 0.0546298809
NP_056369.1 612 SER ASN	0. 0.207444146
NP_620147.1 64 ASP TYR	0. 0.025523169
NP_000490.1 81 THR ILE	0. 0.255235314
NP_689807.1 234 ILE MET	0. 0.0989394188
NP_001166155.1 336 ASN HIS	0. 0.0963510722
NP_001108105.1 562 THR MET	0. 0.340078712
NP_976224.3 147 GLN PRO	0. 0.202688873
NP_004321.2 168 ASN SER	0. 0.0253560152
NP_056355.2 817 PRO LEU	0. 0.176571161
NP_061939.3 1006 THR SER	0. 0.0927383229
NP_066013.1 196 VAL ILE	0. 0.283840179
NP_653199.2 72 LEU ARG	0. 0.479929358
NP_839946.1 182 HIS GLN	0. 0.0460684597
NP_001018100.1 89 VAL MET	0. 0.237979889
NP_005468.1 568 SER THR	0. 0.0438497327
NP_689668.3 587 ARG SER	0. 0.102758482
NP_714544.1 1521 ARG TRP	0. 0.133326426
NP_054799.4 1035 VAL MET	0. 0.104541898
NP_003081.2 32 PRO SER	0. 0.329835832
NP_001108105.1 541 LEU ARG	0. 0.233841181
NP_055141.2 6 MET VAL	0. 0.505810559
NP_001108086.1 173 HIS ARG	0. 0.174537048
NP_060445.3 337 LYS ARG	0. 0.132403329
NP_059130.2 1219 ARG GLN	0. 0.12892656
NP_871629.1 77 VAL MET	0. 0.0704536662
NP_054799.4 902 GLU LYS	0. 0.172318727
NP_060567.1 52 GLN PRO	0. 0.539233685
NP_689661.1 95 LYS ASN	0. 0.361507684
NP_054799.4 1187 VAL ILE	0. 0.240646914
NP_055894.6 819 GLN ARG	0. 0.524968922
NP_277045.1 520 VAL MET	0. 0.29557398
NP_001018099.1 118 THR ILE	0. 0.0706627816
NP_055087.2 218 ARG HIS	0. 0.32739675
NP_004989.2 539 LEU MET	0. 0.0658523366
NP_056355.2 1337 LYS GLU	0. 0.253780574
NP_001073904.1 588 PRO LEU	0. 0.180668876
NP_004127.1 747 GLY GLU	0. 0.71461004
NP_663633.1 233 ILE SER	0. 0.316358358
NP_001035745.1 173 CYS SER	0. 0.278695136
NP_054799.4 641 GLU LYS	0. 0.0935136452
NP_001122080.1 663 THR ILE	0. 0.139310151
NP_874362.3 405 ARG GLN	0. 0.0874765888
NP_001073931.1 23 ARG TRP	0. 0.278672665
NP_997400.2 618 ARG TRP	0. 0.321927756
NP_116281.2 181 THR MET	0. 0.0538300909
NP_861454.2 140 PRO LEU	0. 0.243228137
NP_060827.2 170 THR ILE	0. 0.170199543
NP_001138427.1 140 ILE VAL	0. 0.0864716396
NP_828848.3 750 ALA THR	0. 0.0928464308
NP_066013.1 1190 ALA GLY	0. 0.0872962102
NP_001027539.1 374 HIS TYR	0. 0.264873505
NP_001137160.1 422 GLY GLU	0. 0.284378678
NP_647536.1 110 GLY ARG	0. 0.626837134
NP_001139566.1 27 SER PHE	0. 0.32404846
NP_055087.2 1238 SER PRO	0. 0.103552528
NP_001122080.1 517 VAL LEU	0. 0.0821567699
NP_060213.2 253 ALA THR	0. 0.428641886
NP_937784.2 571 ARG CYS	0. 0.832738519
NP_059130.2 641 VAL MET	0. 0.0222086404
NP_001035540.1 500 ASP HIS	0. 0.0654499382
NP_006456.1 132 PRO ALA	0. 0.0112153348
NP_777576.1 1264 GLY GLU	0. 0.263807923
NP_001136089.1 301 THR ILE	0. 0.446254939
NP_001135915.1 37 LEU VAL	0. 0.381106585
NP_001004309.2 469 ARG CYS	0. 0.18329519
NP_004204.3 338 VAL ALA	0. 0.272801816
NP_071446.2 35 ALA GLY	0. 0.118878864
NP_002159.2 98 ILE THR	0. 0.125573233
NP_006284.2 277 PRO LEU	0. 0.0845531598
NP_612432.2 307 ASN HIS	0. 0.0610033572
NP_001028200.1 472 GLY SER	0. 0.290307969
NP_001262.3 1588 ARG TRP	0. 0.348077595
NP_056355.2 343 LEU MET	0. 0.0817579404
NP_116191.2 281 ARG HIS	0. 0.30524528
NP_777576.1 218 GLN HIS	0. 0.012032574
NP_001018112.1 45 ALA VAL	0. 0.0673602149
NP_001108104.1 17 PRO LEU	0. 0.160771012
NP_061138.3 425 SER ASN	0. 0.447789758
NP_940927.2 826 ARG TRP	0. 0.14301917
NP_001001674.1 216 ILE VAL	0. 0.126207456
NP_001180418.1 436 ILE VAL	0. -0.00402390677
NP_705841.2 255 LEU PHE	0. 0.11677134
NP_054799.4 451 ASP ASN	0. 0.0857773349
NP_004489.1 269 ARG GLY	0. 0.183908924
NP_071925.2 282 VAL MET	0. 0.181647584
NP_001171708.1 328 THR MET	0. 0.0818670318
NP_001036039.1 82 GLN LYS	0. 0.106592149
NP_004875.2 738 PRO SER	0. 0.159542069
NP_059130.2 1263 ASP ASN	0. 0.762916684
NP_079325.2 223 SER THR	0. 0.209545225
NP_001096080.1 475 THR MET	0. 0.211826831
NP_001094349.1 59 CYS ARG	0. 0.531235456
NP_001008227.1 188 PHE LEU	0. 0.334538132
NP_060445.3 172 CYS TYR	0. 0.755462527
NP_937784.2 184 THR SER	0. 0.0879542083
NP_003604.3 1012 GLY GLU	0. 0.512898684
NP_006456.1 420 ALA THR	0. -0.0223172866
NP_008942.3 53 ARG HIS	0. 0.0574819595
NP_473361.1 367 PHE LEU	0. 0.259716302
NP_003861.1 1232 LEU PHE	0. 0.552472651
NP_828848.3 475 LEU VAL	0. 0.0382434763
NP_861454.2 147 PRO LEU	0. 0.19642368
NP_064539.1 167 MET LEU	0. 0.38627696
NP_871629.1 9 MET VAL	0. 0.0950101018
NP_065908.1 98 ALA THR	0. 0.0811786652
NP_055141.2 336 VAL MET	0. 0.00351396692
NP_056021.1 852 THR MET	0. 0.000163585632
NP_001036039.1 357 ALA THR	0. 0.0918154791
NP_001036039.1 301 SER ASN	0. 0.227709427
NP_001137389.1 35 ASN ASP	0. 0.0441194475
NP_001018100.1 323 HIS ARG	0. 0.0554016232
NP_001122080.1 303 ARG CYS	0. 0.354061753
NP_998765.3 323 GLY ARG	0. 0.172314718
NP_005536.1 356 GLY ALA	0. 0.176234648
NP_060445.3 217 THR ARG	0. 0.287236989
NP_004989.2 531 ILE MET	0. 0.184088543
NP_937784.2 851 HIS ASN	0. 0.0929443315
NP_055598.1 333 ASP HIS	0. 0.0107532013
NP_006145.2 766 LYS ARG	0. 0.435414225
NP_695003.1 536 GLN HIS	0. 0.0651749223
NP_997400.2 981 ARG TRP	0. 0.310898304
NP_000317.1 273 LEU PHE	0. 0.341205478
NP_004571.2 82 ARG HIS	0. 0.516997039
NP_150242.1 716 GLN ARG	0. 0.0974857658
NP_995322.1 259 ARG CYS	0. 0.305389702
NP_699187.1 203 VAL ALA	0. 0.246303126
NP_005536.1 386 VAL ILE	0. 0.26172334
NP_612432.2 346 LYS ASN	0. 0.115073316
NP_003095.2 103 ASP TYR	0. 0.59952569
NP_443187.1 584 VAL MET	0. 0.225723311
NP_874362.3 210 ARG GLN	0. 0.0554382801
NP_006456.1 168 VAL LEU	0. 0.0378148593
NP_061159.1 1209 HIS TYR	0. 0.343523622
NP_001153115.1 784 ASP ASN	0. 0.240629986
NP_997400.2 1418 THR ILE	0. 0.0577207282
NP_000737.1 112 ILE VAL	0. 0.238596544
NP_695003.1 503 SER THR	0. 0.0764246807
NP_060445.3 94 GLU LYS	0. 0.178492114
NP_001123654.1 167 GLY ARG	0. 0.30985257
NP_001141.2 605 VAL ILE	0. -0.0237239636
NP_001008225.1 1188 VAL PHE	0. 0.179532826
NP_060445.3 333 ASP ASN	0. 0.131599516
NP_001035959.1 412 SER THR	0. 0.117969088
NP_003604.3 49 THR ILE	0. 0.102833949
NP_004127.1 888 ILE VAL	0. 0.271051913
NP_001005326.1 238 SER CYS	0. 0.381732792
NP_079325.2 478 GLY ALA	0. 0.20411168
NP_839946.1 106 GLY ARG	0. 0.389921337
NP_059130.2 857 ARG HIS	0. -0.00068225729
NP_001108105.1 683 THR PRO	0. 0.51799655
NP_620688.2 155 GLN HIS	0. 0.39449656
NP_001008227.1 359 PRO SER	0. 0.344132185
NP_689473.1 512 GLN ARG	0. 0.0763894022
NP_056355.2 1297 ARG HIS	0. 0.125143528
NP_001108105.1 205 ARG CYS	0. 0.0666418895
NP_078928.3 697 VAL ILE	0. 0.225840002
NP_079325.2 535 GLY ARG	0. 0.0955555141
NP_940926.1 276 ARG SER	0. 0.169081032
NP_000490.1 101 ASP ASN	0. 0.204219803
NP_001108105.1 154 VAL ILE	0. 0.228507146
NP_001138516.1 560 ILE VAL	0. 0.336250365
NP_000117.1 276 ILE LEU	0. 0.422627628
NP_001122080.1 1367 SER ASN	0. 0.0614715181
NP_060023.1 1281 ARG GLN	0. 0.191991538
NP_004204.3 44 PRO THR	0. 0.178352624
NP_006284.2 487 ARG LYS	0. 0.268322736
NP_054799.4 764 ARG TRP	0. 0.606500149
NP_056355.2 635 ILE THR	0. 0.211692512
NP_839946.1 71 ARG SER	0. 0.139032677
NP_060445.3 179 SER PHE	0. 0.277957827
NP_001141.2 935 ARG TRP	0. 0.24584125
NP_775770.1 34 ARG GLN	0. 0.0106417285
NP_001123886.1 57 ALA VAL	0. 0.0242329482
NP_036257.1 316 ALA THR	0. 0.0422908962
NP_066013.1 423 VAL LEU	0. 0.114147477
NP_619649.1 78 GLY ARG	0. 0.14851287
NP_940927.2 954 THR MET	0. 0.0453722663
NP_001018099.1 2 LYS ARG	0. 0.0719686896
NP_997221.2 52 THR MET	0. 0.425357759
NP_001122100.1 207 SER LEU	0. 0.00962004345
NP_000048.1 85 ARG THR	0. -0.041470781
NP_940927.2 850 ARG LEU	0. 0.114096425
NP_001139120.1 870 VAL ILE	0. 0.00429021427
NP_057405.1 322 VAL ALA	0. 0.114129923
NP_001073931.1 5 GLU LYS	0. 0.186284974
NP_001005326.1 54 ARG CYS	0. 0.163263932
NP_001108105.1 706 ARG TRP	0. 0.133285537
NP_064597.1 598 THR ALA	0. 0.0825818926
NP_619649.1 191 ASN SER	0. 0.541621268
NP_006284.2 251 GLY SER	0. 0.141652465
NP_001096654.1 46 GLU GLN	0. 0.0324010886
NP_000329.2 57 ARG THR	0. 0.0147252521
NP_060023.1 1424 ARG PRO	0. 0.228242561
NP_004742.1 277 HIS ARG	0. 0.11437282
NP_001034764.1 249 MET ILE	0. 0.240459293
NP_003095.2 255 ALA THR	0. 0.0990925282
NP_055767.3 293 VAL ILE	0. 0.0703354254
NP_976224.3 392 ARG TRP	0. 0.570696712
NP_689666.2 288 HIS ARG	0. 0.169625625
NP_001035706.1 18 GLY ARG	0. 0.547998548
NP_775770.1 59 PRO LEU	0. 0.0559610948
NP_000866.1 1337 ARG CYS	0. -0.01245235
NP_001141.2 313 HIS ASP	0. 0.336345226
NP_777576.1 1712 ARG HIS	0. 0.0736346394
NP_115821.2 974 PRO LEU	0. 0.350980997
NP_001035706.1 605 MET VAL	0. 0.0241673347
NP_000329.2 733 ALA VAL	0. 0.0143283028
NP_940927.2 746 ARG TRP	0. 0.203218028
NP_002032.2 239 ASN SER	0. 0.18205291
NP_997400.2 432 VAL ALA	0. 0.247031078
NP_689808.2 312 ARG HIS	0. 0.18794094
NP_001202.4 334 PRO LEU	0. 0.0830795988
NP_059130.2 1215 ARG HIS	0. 0.457881749
NP_076968.2 572 ALA VAL	0. 0.0228883997
NP_001165599.1 1015 PRO ALA	0. 0.00940271281
NP_009211.1 57 ALA THR	0. 0.12189734
NP_059130.2 699 ARG CYS	0. 0.151247516
NP_065908.1 200 GLY TRP	0. 0.290180743
NP_001136089.1 276 ARG CYS	0. 0.195634291
NP_001026885.1 725 ARG TRP	0. 0.130142644
NP_001136089.1 58 SER LEU	0. 0.121357143
NP_000684.2 450 LYS ARG	0. 0.171947256
NP_997221.2 31 SER CYS	0. 0.221122578
NP_997221.2 119 PRO HIS	0. 0.673986256
NP_060232.2 354 VAL ILE	0. 0.156339258
NP_066190.2 176 VAL ILE	0. 0.196366638
NP_056021.1 221 GLU GLY	0. -0.00819543935
NP_066013.1 45 VAL MET	0. 0.402498126
NP_000317.1 213 ALA GLY	0. 0.158451498
NP_116281.2 169 GLU LYS	0. 0.0766013265
NP_006002.1 61 GLY SER	0. 0.117233731
NP_001027539.1 453 ALA THR	0. 0.461101413
NP_000317.1 182 PHE CYS	0. 0.178802252
NP_001018100.1 31 LEU ILE	0. 0.0820524096
NP_870992.2 196 HIS PRO	0. 0.277653158
NP_777576.1 1097 THR MET	0. 0.301765203
NP_064539.1 102 ALA VAL	0. 0.204301432
NP_055608.2 316 THR ILE	0. 0.0874056518
NP_116246.2 302 ILE PHE	0. 0.199919865
NP_997400.2 126 ASP GLU	0. 0.127296031
NP_001028200.1 754 LYS GLU	0. 0.413615733
NP_001708.3 348 ASN SER	0. 0.0168926064
NP_060023.1 1332 SER LEU	0. 0.0347367451
NP_056355.2 19 SER ARG	0. 0.155967802
NP_001096080.1 870 GLY ARG	0. 0.205241144
NP_115821.2 878 GLU GLY	0. 0.144178554
NP_001096082.2 178 LYS ARG	0. 0.115658626
NP_068591.2 31 ARG HIS	0. 0.292326599
NP_000048.1 755 LYS GLU	0. 0.0742443502
NP_001008225.1 921 SER LEU	0. 0.0729865655
NP_001153115.1 340 ARG HIS	0. 0.0667655617
NP_001002843.1 520 PRO LEU	0. 0.0418313742
NP_001138427.1 85 PRO LEU	0. 0.298811316
NP_057405.1 111 HIS ARG	0. 0.426325321
NP_002739.1 520 GLU ASP	0. -0.0166214127
NP_001139118.1 214 ARG CYS	0. 0.426086932
NP_001123886.1 55 SER ASN	0. 0.0801985636
NP_001136248.1 141 VAL ALA	0. 0.0679696798
NP_149017.2 70 ILE VAL	0. 0.0902194753
NP_073604.3 4 ARG GLN	0. 0.0942600444
NP_001012660.1 295 LEU PRO	0. 0.164805561
NP_001028200.1 364 ILE VAL	0. 0.212709203
NP_003081.2 99 SER ASN	0. 0.170566916
NP_001073931.1 23 ARG GLN	0. 0.235687509
NP_001019907.1 185 PRO SER	0. 0.28354463
NP_001027539.1 389 PRO LEU	0. 0.207261622
NP_001001674.1 21 ARG GLN	0. 0.0709588751
NP_001129157.1 548 ARG HIS	0. 0.551913679
NP_003861.1 891 LYS GLN	0. 0.244940609
NP_055087.2 979 GLU LYS	0. 0.190572575
NP_998765.3 553 ILE MET	0. 0.479768991
NP_001135915.1 87 SER PRO	0. 0.124252491
NP_689668.3 660 PHE CYS	0. 0.304315835
NP_150241.2 632 ARG TRP	0. 0.257952452
NP_001166094.1 394 ASN TYR	0. 0.262938559
NP_000048.1 1198 VAL MET	0. 0.051195547
NP_003861.1 1521 GLY GLU	0. 0.22819823
NP_006651.2 32 ARG PRO	0. 0.40722546
NP_001161413.1 40 LYS GLU	0. 0.0150027759
NP_001122080.1 480 VAL MET	0. 0.0436337031
NP_000266.2 787 ALA THR	0. 0.570462406
NP_937784.2 711 MET THR	0. 0.225167453
NP_003604.3 431 ARG CYS	0. 0.267334163
NP_277045.1 317 ARG HIS	0. 0.377276689
NP_000490.1 62 ALA PRO	0. 0.452464402
NP_003879.2 17 ALA THR	0. 0.343982905
NP_689662.2 286 ASP ALA	0. 0.108286984
NP_001035706.1 375 THR ILE	0. 0.167970553
NP_001008225.1 759 THR ALA	0. 0.0943817794
NP_000329.2 69 CYS PHE	0. 0.0719417259
NP_874362.3 259 LEU GLN	0. 0.144484013
NP_997221.2 531 PRO ALA	0. 0.190059379
NP_473361.1 405 SER THR	0. 0.0904849768
NP_443187.1 522 ARG TRP	0. 0.290166795
NP_997400.2 814 CYS TYR	0. 0.402310848
NP_000737.1 214 LYS ARG	0. 0.144834414
NP_066013.1 1239 PRO SER	0. 0.104712598
NP_056355.2 1277 PRO LEU	0. 0.122488961
NP_542783.2 19 LEU PHE	0. 0.137761444
NP_061159.1 211 ARG LYS	0. 0.309953481
NP_612565.1 742 VAL LEU	0. 0.0440325625
NP_001202.4 929 GLY SER	0. 0.298862129
NP_056355.2 588 ARG GLN	0. 0.168250531
NP_001141.2 620 VAL LEU	0. 0.170901597
NP_001153115.1 60 ALA THR	0. 0.0597357824
NP_001018099.1 351 GLY GLU	0. 0.0558486506
NP_000250.3 1689 VAL ILE	0. 0.187420368
NP_940927.2 1213 GLY SER	0. 0.203469187
NP_001136248.1 102 TYR HIS	0. 0.208055884
NP_001135444.1 46 ASP ASN	0. 0.420115292
NP_001157741.1 123 ILE VAL	0. 0.361927837
NP_001122080.1 1428 GLY ASP	0. 0.0246477947
NP_940682.2 185 VAL ASP	0. 0.118791178
NP_001108104.1 143 LEU ARG	0. 0.14875713
NP_998765.3 820 ARG GLN	0. 0.109604254
NP_115821.2 899 ASP ASN	0. 0.310293496
NP_054799.4 1277 ALA GLY	0. 0.396296412
NP_689661.1 11 GLY SER	0. 0.349810958
NP_001139120.1 899 GLU LYS	0. 0.0655617863
NP_006456.1 461 ALA THR	0. 0.0635673031
NP_055598.1 900 PRO ARG	0. 0.0169094056
NP_000061.1 493 ARG GLN	0. 0.611712396
NP_000772.2 79 VAL ILE	0. 0.0680309013
NP_828848.3 469 GLU ASP	0. 0.133824244
NP_644670.1 42 ALA VAL	0. 0.0884045139
NP_001004719.2 284 ARG CYS	0. 0.356170475
NP_149972.1 56 GLU LYS	0. 0.171928063
NP_001018112.1 52 SER LEU	0. 0.0850869864
NP_003861.1 534 GLU ASP	0. 0.45752427
NP_064597.1 566 PHE SER	0. 0.225480571
NP_001013679.2 137 ARG HIS	0. 0.191324741
NP_277045.1 1000 VAL MET	0. 0.314831823
NP_055362.1 183 PRO ALA	0. 0.0740760267
NP_620688.2 717 SER LEU	0. 0.210138515
NP_054799.4 516 ARG HIS	0. 0.702055216
NP_071925.2 589 ALA VAL	0. 0.238346621
NP_002103.2 119 VAL ILE	0. 0.207194433
NP_612432.2 159 GLU GLN	0. 0.352864414
NP_940927.2 1281 SER ILE	0. 0.153984562
NP_000772.2 217 GLU ALA	0. 0.281501949
NP_689473.1 436 SER CYS	0. 0.0580450892
NP_055894.6 428 THR MET	0. 0.0893830732
NP_000959.2 254 GLU ASP	0. 0.266001731
NP_003604.3 95 ARG GLN	0. 0.58547765
NP_079232.3 155 LYS ARG	0. 0.105746292
NP_997221.2 129 LYS THR	0. 0.155775279
NP_000110.2 348 GLY VAL	0. 0.24263294
NP_002426.1 4 PRO SER	0. 0.520975471
NP_689668.3 563 ARG CYS	0. 0.040522784
NP_071925.2 468 SER LEU	0. 0.179108381
NP_001026885.1 274 ASP TYR	0. 0.205213591
NP_473361.1 19 ARG CYS	0. 0.360079765
NP_001001674.1 95 ARG GLN	0. -0.000628253038
NP_001139566.1 134 VAL MET	0. -0.0232426357
NP_001123886.1 144 SER LEU	0. 0.0224523041
NP_004875.2 298 THR MET	0. 0.174177855
NP_001141.2 883 ASN LYS	0. 0.346479505
NP_998765.3 717 LYS ARG	0. 0.110808
NP_076968.2 738 TYR CYS	0. 0.411989778
NP_976224.3 80 PRO LEU	0. 0.0733671188
NP_000329.2 139 ALA THR	0. -0.0265924446
NP_937784.2 643 ARG CYS	0. 0.832180977
NP_000752.2 436 ASP ASN	0. 0.181416124
NP_001008225.1 807 ILE VAL	0. 0.110162042
NP_001181988.1 358 ARG GLN	0. 0.0861765146
NP_001135915.1 368 LEU MET	0. 0.236692697
NP_054799.4 1403 SER THR	0. 0.201129183
NP_003636.2 262 ILE VAL	0. 0.116803691
NP_056355.2 20 GLN HIS	0. 0.134556785
NP_001153115.1 695 ALA THR	0. 0.197588533
NP_000128.1 154 HIS GLN	0. 0.252101898
NP_001122100.1 198 CYS TYR	0. 0.00280215219
NP_004204.3 16 PRO LEU	0. 0.222102985
NP_828848.3 174 THR ILE	0. 0.145998716
NP_001141.2 422 ALA GLY	0. 0.425661206
NP_079232.3 168 GLY VAL	0. 0.290217191
NP_997264.2 227 HIS LEU	0. 0.141510993
NP_002335.2 541 VAL ILE	0. 0.157543674
NP_689668.3 790 HIS ARG	0. 0.143111706
NP_060827.2 354 ARG GLN	0. 0.0969448164
NP_059130.2 971 ARG CYS	0. 0.0278729461
NP_061159.1 411 LEU VAL	0. 0.229099199
NP_001180418.1 1039 GLY VAL	0. 0.117001817
NP_001262.3 1603 PRO SER	0. 0.356078714
NP_060213.2 243 MET THR	0. 0.0717036724
NP_874362.3 366 ARG CYS	0. 0.538280189
NP_000110.2 24 PRO SER	0. 0.393675447
NP_004692.1 164 ARG CYS	0. 0.204051569
NP_542783.2 142 GLN HIS	0. 0.122190952
NP_001013679.2 164 TRP CYS	0. 0.427893043
NP_828848.3 7 GLY VAL	0. 0.571133018
NP_612432.2 238 HIS PRO	0. 0.287835479
NP_001165599.1 961 SER GLY	0. 0.0482658222
NP_570971.1 158 VAL MET	0. -0.0238985717
NP_001012660.1 333 ARG SER	0. 0.170764595
NP_055953.3 383 THR ALA	0. 0.115469299
NP_004236.1 202 VAL ILE	0. 0.0434664786
NP_001138807.1 238 SER ARG	0. 0.101528257
NP_001139501.1 66 ARG TRP	0. 0.153930292
NP_001025135.2 333 GLY GLU	0. 0.20246543
NP_000866.1 284 ASN TYR	0. 0.169085503
NP_066013.1 837 VAL ALA	0. 0.198291749
NP_149017.2 110 SER CYS	0. 0.125066042
NP_976224.3 151 VAL GLY	0. 0.0684293583
NP_000048.1 4 VAL ALA	0. -0.100442275
NP_000866.1 190 PRO SER	0. 0.164894238
NP_976224.3 361 HIS ARG	0. 0.092042543
NP_001123608.1 392 ALA ASP	0. 0.0839919671
NP_054799.4 1014 ALA VAL	0. 0.0711173117
NP_689549.2 849 VAL MET	0. -0.0594629124
NP_001008225.1 1054 GLU ALA	0. 0.0308262557
NP_001001556.1 305 LEU MET	0. 0.321761519
NP_002335.2 483 PRO SER	0. 0.188096806
NP_689668.3 697 ARG TRP	0. 0.229164883
NP_059130.2 555 ASN SER	0. 0.216187388
NP_004742.1 373 ILE MET	0. -0.000469386956
NP_000227.2 443 PRO LEU	0. 0.0444945805
NP_001166094.1 1203 SER CYS	0. 0.0956168845
NP_001008225.1 257 PRO THR	0. 0.0398258045
NP_054825.2 598 PRO HIS	0. 0.0189566687
NP_004571.2 187 ARG TRP	0. 0.188716173
NP_001137255.1 269 ARG GLN	0. 0.125436321
NP_277045.1 987 PRO ALA	0. 0.15648745
NP_000511.2 479 ALA THR	0. 0.626238763
NP_001036039.1 150 GLY GLU	0. 0.157484695
NP_874362.3 180 GLY ASP	0. 0.334754735
NP_071925.2 76 SER GLY	0. 0.189215183
NP_619649.1 102 LYS GLU	0. 0.0708606392
NP_057538.1 36 SER GLY	0. 0.101526313
NP_061138.3 389 ARG GLN	0. 0.269757122
NP_055141.2 60 ARG GLN	0. 0.108129263
NP_061138.3 572 PHE VAL	0. 0.569985509
NP_001136333.1 158 ALA VAL	0. 0.0790695995
NP_689547.2 622 LYS GLN	0. 0.747018695
NP_997264.2 197 ARG GLN	0. 0.176946282
NP_001008227.1 369 TYR SER	0. 0.10694097
NP_997205.2 26 ALA THR	0. 0.184900209
NP_005698.1 429 GLN HIS	0. 0.250882924
NP_001035706.1 240 ARG TRP	0. 0.241378918
NP_689548.2 456 LYS ARG	0. -0.0131862033
NP_001138807.1 226 LYS ARG	0. 0.254591405
NP_001202.4 335 ALA THR	0. 0.0266421549
NP_059130.2 58 SER ASN	0. 0.114546634
NP_000490.1 440 ASP ASN	0. 0.301769823
NP_116191.2 475 THR SER	0. 0.354163766
NP_055894.6 331 VAL ILE	0. -0.00336055411
NP_940926.1 94 GLU LYS	0. 0.0625913367
NP_689662.2 32 THR ILE	0. 0.048337765
NP_056355.2 183 VAL MET	0. 0.07723061
NP_002211.1 368 GLU LYS	0. 0.120393611
NP_001139120.1 736 SER ASN	0. 0.0825076327
NP_001002843.1 694 MET VAL	0. 0.069535017
NP_055677.3 569 GLN HIS	0. 0.105265729
NP_000128.1 189 VAL ILE	0. 0.0235423539
NP_689810.3 507 LEU PRO	0. 0.117422685
NP_078989.1 126 SER GLY	0. 0.335952222
NP_689662.2 77 THR ILE	0. 0.275241673
NP_060023.1 151 ASN SER	0. 0.151557446
NP_277045.1 861 HIS ASN	0. 0.136011064
NP_001122080.1 344 TYR CYS	0. 0.292056531
NP_001034764.1 225 ARG PRO	0. 0.659716368
NP_787077.1 206 ARG GLN	0. 0.136684194
NP_001708.3 522 LEU HIS	0. 0.0485694185
NP_001161052.1 61 ILE THR	0. 0.667283475
NP_001708.3 772 LEU ILE	0. 0.0537667423
NP_055087.2 1089 ALA VAL	0. 0.142536223
NP_001034930.1 43 GLY ARG	0. 0.172562584
NP_056432.1 17 GLY SER	0. 0.215428188
NP_002560.1 624 ASP ASN	0. 0.112384424
NP_060023.1 938 GLU LYS	0. 0.0883148164
NP_001171708.1 271 THR MET	0. 0.356773525
NP_057480.2 430 ASN SER	0. -0.0318553559
NP_001136089.1 635 GLY SER	0. 0.0293805338
NP_000684.2 436 ASP ASN	0. 0.0924727023
NP_689810.3 324 ASP ASN	0. -0.0269207824
NP_115821.2 104 THR MET	0. 0.38772589
NP_001122100.1 425 ARG GLN	0. 0.102533817
NP_001008227.1 86 ASP TYR	0. 0.254082948
NP_059130.2 925 ARG TRP	0. -0.0456643775
NP_001096080.1 258 VAL ILE	0. 0.0502509922
NP_002103.2 494 ILE VAL	0. 0.0302487295
NP_940927.2 1333 PRO GLN	0. 0.125934914
NP_001108105.1 228 ARG MET	0. 0.0172564145
NP_775770.1 33 SER LEU	0. 0.00399633497
NP_036520.1 12 ALA THR	0. 0.0774391517
NP_056369.1 381 VAL ILE	0. 0.0755079091
NP_001012660.1 205 PRO THR	0. 0.0644580051
NP_705841.2 118 ARG LEU	0. 0.0656314567
NP_003095.2 153 ALA ASP	0. 0.828610837
NP_116191.2 34 GLY GLU	0. 0.145937905
NP_001123886.1 211 ARG HIS	0. 0.0144266896
NP_612365.2 267 PHE SER	0. 0.217882037
NP_001135915.1 262 ILE VAL	0. 0.101134464
NP_937784.2 88 GLU LYS	0. 0.761187613
NP_620147.1 67 GLU ASP	0. 0.0128082633
NP_055141.2 41 ARG GLN	0. 0.132376552
NP_940926.1 16 THR ASN	0. 0.0509142466
NP_997221.2 31 SER PRO	0. 0.525693953
NP_919248.1 129 ALA THR	0. 0.174877077
NP_000266.2 765 ALA THR	0. 0.234051362
NP_057405.1 354 VAL MET	0. 0.262251884
NP_065829.3 255 ARG GLN	0. 0.167943791
NP_065104.1 274 PRO ALA	0. 0.210506335
NP_000048.1 707 PRO SER	0. 0.0554348789
NP_899232.2 139 GLN HIS	0. 0.236336917
NP_001158729.1 130 SER GLY	0. 0.0937409401
NP_055598.1 452 SER CYS	0. 0.0242830068
NP_998765.3 449 ARG GLN	0. 0.425403386
NP_003861.1 1487 ARG LYS	0. 0.341064662
NP_001122100.1 160 TRP ARG	0. 0.0899474993
NP_689668.3 806 ARG HIS	0. 0.115259789
NP_061118.1 12 ASP HIS	0. -0.0222167745
NP_001161052.1 9 ALA VAL	0. 0.446458608
NP_849164.2 31 LEU VAL	0. 0.134651214
NP_003604.3 509 HIS ASN	0. 0.34085229
NP_068595.3 188 VAL MET	0. 0.201087385
NP_000110.2 224 ARG HIS	0. 0.0330584049
NP_006651.2 46 THR ILE	0. 0.232805222
NP_612432.2 113 GLN HIS	0. 0.359961361
NP_001138783.1 380 ALA VAL	0. 0.424584866
NP_001123500.1 212 ARG HIS	0. 0.290060282
NP_001139566.1 145 ARG HIS	0. 0.0772484764
NP_001166094.1 181 PRO LEU	0. 0.305779994
NP_056355.2 1250 GLY ALA	0. 0.125283256
NP_079510.1 160 GLY GLU	0. 0.35638088
NP_055087.2 645 ARG GLN	0. 0.358761072
NP_061122.4 351 VAL LEU	0. 0.0816081762
NP_001008225.1 802 ALA ASP	0. 0.190639973
NP_001108104.1 203 ARG TRP	0. 0.317249835
NP_510883.2 50 THR ARG	0. 0.420898855
NP_116246.2 319 SER CYS	0. 0.341124058
NP_001138807.1 345 ILE VAL	0. 0.0974725336
NP_060321.3 81 ARG TRP	0. 0.196785912
NP_065104.1 171 LYS ILE	0. 0.352948368
NP_005917.2 126 ARG HIS	0. 0.147349164
NP_473361.1 307 TRP SER	0. 0.439619273
NP_001138783.1 280 ARG TRP	0. 0.275363445
NP_995322.1 481 LEU SER	0. 0.220323026
NP_828848.3 500 GLU GLY	0. 0.554255962
NP_001137255.1 408 PRO LEU	0. 0.379222214
NP_473361.1 3 ALA SER	0. 0.108111851
NP_003095.2 91 ARG CYS	0. 0.716152668
NP_068591.2 481 VAL MET	0. 0.096171625
NP_001004309.2 40 SER THR	0. 0.108909272
NP_443187.1 646 GLU LYS	0. 0.781027138
NP_001165599.1 775 ASP GLY	0. 0.0614675581
NP_003604.3 404 PRO ARG	0. 0.137874275
NP_066013.1 137 VAL ILE	0. 0.0511362329
NP_001161052.1 302 LYS GLU	0. 0.229677573
NP_001141.2 258 LEU ILE	0. 0.0269201323
NP_620688.2 183 LYS ARG	0. 0.271605194
NP_653199.2 109 ARG HIS	0. 0.140048236
NP_001108104.1 85 VAL MET	0. 0.275967419
NP_976224.3 324 ASN SER	0. 0.0610257462
NP_003861.1 1352 ASN SER	0. 0.174084216
NP_079232.3 401 LYS MET	0. 0.351749241
NP_001120662.1 428 ALA THR	0. 0.129043058
NP_116281.2 405 VAL MET	0. 0.0542585403
NP_001005326.1 101 ILE MET	0. 0.274433911
NP_473361.1 385 SER LEU	0. 0.0846291929
NP_940682.2 270 PRO LEU	0. 0.197374329
NP_003604.3 8 VAL MET	0. 0.22497651
NP_861454.2 405 LYS THR	0. 0.342413515
NP_001012987.1 239 GLY SER	0. 0.120102584
NP_001026885.1 402 ILE THR	0. 0.304420143
NP_008942.3 367 MET LEU	0. 0.0677327439
NP_689661.1 87 ILE MET	0. 0.208642408
NP_060445.3 197 THR ALA	0. 0.161498517
NP_001708.3 550 ALA THR	0. -0.0190928113
NP_003604.3 1093 GLY SER	0. 0.507129967
NP_001018100.1 58 LEU PRO	0. 0.290482908
NP_005468.1 1196 ARG HIS	0. -0.0346154869
NP_003604.3 486 THR MET	0. 0.0981599167
NP_079113.2 1175 LYS GLU	0. 0.297431469
NP_004742.1 263 THR SER	0. -0.0208421014
NP_059130.2 636 VAL MET	0. 0.00616206694
NP_001137389.1 95 GLN ARG	0. -0.00643847138
NP_828848.3 210 HIS GLN	0. 0.536305606
NP_001108086.1 304 ASN ILE	0. 0.380849451
NP_689662.2 209 PRO LEU	0. 0.108196847
NP_001002857.1 90 ALA VAL	0. 0.120789528
NP_001018100.1 254 GLN PRO	0. 0.374927819
NP_001008860.1 210 LYS ARG	0. 0.166188255
NP_001008227.1 340 ALA GLY	0. 0.0863534659
NP_001027539.1 402 ARG HIS	0. 0.105208009
NP_714544.1 1467 VAL ILE	0. 0.0802747309
NP_997400.2 582 PRO LEU	0. 0.0739944652
NP_073604.3 100 GLY ARG	0. 0.151198164
NP_001034764.1 118 ARG GLN	0. 0.107730098
NP_000994.1 45 GLY ALA	0. 0.374486923
NP_001135915.1 267 VAL MET	0. 0.0224960204
NP_077016.2 151 LYS ARG	0. 0.036887262
NP_001073931.1 58 THR MET	0. 0.111711524
NP_055445.2 1238 PRO LEU	0. 0.0794902667
NP_079325.2 294 ARG TRP	0. 0.161392674
NP_277045.1 827 THR SER	0. -0.0263340473
NP_001122082.1 195 LYS GLU	0. 0.219511628
NP_056021.1 556 CYS TYR	0. 0.00579401245
NP_054799.4 1078 VAL MET	0. 0.201601475
NP_570971.1 7 PRO LEU	0. 0.390126228
NP_000128.1 402 ARG HIS	0. 0.313123465
NP_612432.2 279 HIS TYR	0. 0.129321307
NP_689473.1 455 GLU ALA	0. 0.089511998
NP_055362.1 67 GLU GLY	0. 0.19591631
NP_004127.1 414 ALA SER	0. 0.252667397
NP_071446.2 68 GLU LYS	0. 0.153075531
NP_000250.3 1453 PRO SER	0. 0.152922407
NP_056355.2 928 PHE LEU	0. 0.103612743
NP_001026885.1 119 SER THR	0. 0.0621820465
NP_998765.3 602 HIS GLN	0. 0.0402762219
NP_776175.2 977 LYS THR	0. 0.214426115
NP_079093.2 903 SER ASN	0. 0.126527622
NP_689547.2 196 THR MET	0. 0.159144849
NP_054799.4 1019 MET VAL	0. -0.0490539297
NP_001096080.1 667 GLY SER	0. 0.290679902
NP_002560.1 81 ARG CYS	0. 0.232154608
NP_065104.1 259 ASN TYR	0. 0.0754356608
NP_849164.2 60 VAL ILE	0. 0.085732311
NP_001166094.1 963 VAL ILE	0. 0.171909317
NP_695003.1 259 ALA GLY	0. 0.209801048
NP_001036046.1 294 PRO LEU	0. 0.130690396
NP_001122082.1 322 ARG GLN	0. 0.106533252
NP_828848.3 681 GLU LYS	0. 0.10765101
NP_004236.1 462 SER ARG	0. 0.312412709
NP_001122082.1 444 ARG CYS	0. 0.105795749
NP_612640.1 44 ARG HIS	0. 0.304634124
NP_874362.3 270 SER LEU	0. 0.162508413
NP_079441.1 35 ARG PRO	0. 0.225415975
NP_443187.1 691 ASN ASP	0. 0.173238084
NP_060633.1 196 ARG GLN	0. 0.0389158241
NP_076968.2 383 SER LEU	0. 0.285023898
NP_473361.1 358 ARG GLN	0. 0.0890102535
NP_689662.2 274 ARG ILE	0. 0.19204171
NP_060755.1 182 LEU VAL	0. 0.294563055
NP_001026885.1 95 VAL LEU	0. 0.0336645097
NP_077816.1 1429 LEU VAL	0. -0.00493168039
NP_777576.1 1247 ASN LYS	0. 0.176728651
NP_001139566.1 50 MET ARG	0. 0.311318427
NP_005688.2 324 GLY GLU	0. 0.204138458
NP_001013865.1 822 GLU GLY	0. 0.0229302179
NP_000227.2 272 THR ILE	0. 0.0640189499
NP_004847.2 34 PRO THR	0. 0.25254184
NP_998765.3 554 CYS TYR	0. 0.809323907
NP_861454.2 279 PRO ARG	0. 0.229573518
NP_001139501.1 97 LEU HIS	0. 0.0901404843
NP_003196.1 152 PRO SER	0. 0.0858326554
NP_003604.3 678 VAL MET	0. 0.481789261
NP_061159.1 391 GLY ASP	0. 0.33309406
NP_001018100.1 180 ASP ASN	0. 0.26773718
NP_150242.1 700 GLY ARG	0. 0.120192111
NP_570971.1 488 ASN LYS	0. 0.309283167
XP_001724798.1 573 VAL MET	0. 0.135903627
NP_001018100.1 289 GLU ASP	0. 0.0754668415
NP_000329.2 763 LEU VAL	0. 0.362140924
NP_055608.2 317 LEU PHE	0. 0.0971369594
NP_001136333.1 58 ALA VAL	0. 0.0562209822
NP_001123886.1 168 PRO LEU	0. 0.0293219667
NP_001139120.1 793 THR ILE	0. 0.101345241
NP_001171708.1 459 TYR CYS	0. 0.616630554
NP_076968.2 9 PRO LEU	0. 0.413350493
NP_443187.1 564 PRO LEU	0. 0.201186627
NP_001036046.1 43 ARG CYS	0. 0.302055955
NP_940928.2 56 MET VAL	0. 0.217103526
NP_000061.1 195 ASN THR	0. 0.419313222
NP_000110.2 493 GLY SER	0. 0.138534382
NP_061159.1 1063 ALA THR	0. 0.0730650797
NP_004236.1 42 THR ASN	0. 0.230301976
NP_066013.1 396 GLY SER	0. 0.161817372
NP_699187.1 317 VAL MET	0. 0.126765877
NP_054799.4 1286 TYR HIS	0. 0.128639594
NP_001036046.1 168 ASP HIS	0. 0.181250528
NP_066013.1 694 ARG GLN	0. 0.285784662
NP_001028200.1 572 ALA VAL	0. 0.32331571
NP_060023.1 315 MET LEU	0. 0.102159336
NP_001017919.1 217 ALA SER	0. 0.542169869
NP_001108086.1 247 THR MET	0. 0.33430627
NP_001036039.1 174 LYS ASN	0. 0.110994898
NP_001137160.1 916 ASP GLU	0. 0.268727571
NP_060321.3 72 LEU HIS	0. 0.0744988546
NP_001120662.1 427 ALA THR	0. 0.539289057
NP_061138.3 383 ILE THR	0. 0.304524839
NP_001153115.1 47 ARG HIS	0. 0.10264384
NP_001096080.1 974 THR ALA	0. 0.186738804
NP_976224.3 234 GLY ARG	0. 0.302386642
NP_001153115.1 39 ARG GLN	0. 0.060220141
NP_000110.2 30 SER ASN	0. 0.190149382
NP_006651.2 155 GLU LYS	0. 0.257899076
NP_001018099.1 238 ASP GLU	0. 0.0607897602
NP_057405.1 160 THR PRO	0. 0.694460988
NP_001122100.1 190 GLN ARG	0. 0.0788700208
NP_001020419.1 13 HIS ASP	0. 0.254642934
NP_932062.1 71 SER LEU	0. 0.0883587599
NP_076968.2 657 GLY ASP	0. 0.231466085
NP_689548.2 141 ILE MET	0. 0.434362173
NP_001036039.1 229 TRP GLY	0. 0.388780743
NP_001108086.1 158 PHE VAL	0. 0.363909632
NP_277045.1 993 VAL MET	0. 0.224885181
NP_059130.2 975 SER ILE	0. 0.0211983044
NP_443187.1 103 VAL LEU	0. 0.190387264
NP_001008227.1 57 TYR CYS	0. 0.257489949
NP_689662.2 294 GLN ARG	0. 0.132426664
NP_689549.2 162 VAL MET	0. 0.260051966
NP_776175.2 636 VAL LEU	0. 0.17514877
NP_002739.1 428 SER PRO	0. 0.0985490084
NP_076968.2 620 ARG GLN	0. 0.146555394
NP_689666.2 32 GLN HIS	0. 0.439280301
NP_839946.1 157 GLY SER	0. 0.124113128
NP_066270.1 399 ARG HIS	0. 0.0946223512
NP_060445.3 277 ASP GLU	0. 0.12688157
NP_003196.1 465 MET VAL	0. 0.126185551
NP_001181988.1 25 ARG HIS	0. 0.281952828
NP_001138375.1 51 ARG CYS	0. 0.559242249
NP_001036039.1 475 ALA GLY	0. 0.0581894591
NP_001027539.1 245 GLN LYS	0. 0.593615651
NP_056021.1 188 ARG CYS	0. 0.0296899453
NP_001209.1 25 ALA THR	0. 0.232575774
NP_001123886.1 12 GLY SER	0. 0.126834944
NP_940927.2 629 GLU LYS	0. 0.11346747
NP_060298.2 195 MET LEU	0. 0.2249026
NP_000741.1 109 ARG HIS	0. 0.0956165716
NP_073604.3 89 GLY SER	0. -0.0310268719
NP_036257.1 428 LYS THR	0. 0.367054015
NP_997328.1 43 ILE VAL	0. 0.093789421
NP_068595.3 82 ARG CYS	0. 0.122022167
NP_997264.2 25 TRP CYS	0. 0.428081572
NP_003018.3 301 GLN GLU	0. 0.238594368
NP_003095.2 322 VAL PHE	0. 0.451212108
NP_542381.1 193 LYS ASN	0. 0.101710021
NP_001171708.1 254 SER ARG	0. 0.24485828
NP_116296.1 311 THR MET	0. 0.0792911351
NP_001138783.1 82 THR ILE	0. 0.157707289
NP_006651.2 14 VAL ALA	0. 0.293977559
NP_001122080.1 1444 LYS GLN	0. 0.0396667384
NP_003604.3 429 VAL MET	0. 0.438739181
NP_001008225.1 390 MET VAL	0. 0.0610400923
NP_937784.2 880 GLY ASP	0. 0.155919597
NP_689810.3 45 THR ASN	0. 0.0266427044
NP_115821.2 853 THR PRO	0. 0.662328243
NP_055087.2 974 GLY SER	0. 0.160883695
NP_001181988.1 199 GLU GLY	0. 0.092177175
NP_001137255.1 752 ILE VAL	0. 0.106476113
NP_060567.1 37 SER PHE	0. 0.162496507
NP_001108105.1 307 ARG TRP	0. 0.560360789
NP_002426.1 138 MET ILE	0. 0.612037361
NP_001136089.1 316 VAL MET	0. 0.231307715
NP_000061.1 515 GLY ARG	0. 0.562531173
NP_079232.3 457 PRO SER	0. 0.257349104
NP_001122082.1 212 ASP ASN	0. 0.0703029707
NP_065829.3 1878 ALA GLY	0. 0.0743809491
NP_055677.3 450 VAL ALA	0. 0.0647330433
NP_059130.2 1216 ARG CYS	0. 0.124025121
NP_056355.2 137 ARG TRP	0. 0.205100641
NP_001035706.1 89 MET ILE	0. 0.254956394
NP_006002.1 42 ARG THR	0. 0.255304694
NP_004847.2 77 GLN ARG	0. 0.335023671
NP_003604.3 1132 TYR PHE	0. 0.150604695
NP_001035706.1 676 GLU GLY	0. 0.210679635
NP_005521.1 66 ARG GLN	0. 0.114538088
NP_065180.1 174 PRO ALA	0. 0.25160259
NP_001139566.1 507 ARG HIS	0. 0.0627076402
NP_001096080.1 237 HIS ARG	0. 0.165309727
NP_937784.2 222 PHE TYR	0. 0.266166359
NP_065711.1 132 GLY ALA	0. 0.296466708
NP_001161413.1 471 LEU PHE	0. 0.270387143
NP_001004309.2 307 ILE VAL	0. 0.157891378
NP_057097.2 236 MET ILE	0. 0.213356018
NP_000684.2 163 VAL MET	0. 0.095762074
NP_073604.3 280 SER THR	0. 0.074234806
NP_001122082.1 388 LYS GLU	0. 0.038125772
NP_001108105.1 769 ARG CYS	0. 0.0936978087
NP_919248.1 184 ALA THR	0. 0.462045133
NP_056347.1 153 GLY VAL	0. 0.0875690207
NP_443187.1 464 ARG GLN	0. 0.0909102485
NP_998765.3 247 VAL MET	0. 0.093672283
NP_115821.2 905 ALA THR	0. 0.241689116
NP_001202.4 797 SER ALA	0. 0.179318354
NP_057388.1 135 ARG GLN	0. 0.0437254012
NP_149972.1 163 VAL ALA	0. 0.397066891
NP_001139566.1 240 GLU LYS	0. 0.0677320212
NP_612432.2 138 LEU PHE	0. 0.108964562
NP_005126.1 32 ARG TRP	0. 0.280053824
NP_689860.2 475 SER CYS	0. 0.115073256
NP_059130.2 669 ARG HIS	0. 0.0946067795
NP_055087.2 334 HIS GLN	0. 0.350926012
NP_055677.3 306 GLY SER	0. 0.0580742657
NP_060213.2 83 ILE VAL	0. 0.188936278
NP_001136089.1 408 ARG GLN	0. 0.0327222496
NP_006651.2 19 SER PHE	0. 0.406036228
NP_001008225.1 1038 ILE THR	0. 0.0695096701
NP_003972.1 85 VAL ILE	0. 0.0523583777
NP_002560.1 464 ARG TRP	0. 0.201883808
NP_689662.2 124 HIS LEU	0. 0.221837461
NP_001096654.1 754 GLU LYS	0. 0.122677408
NP_150242.1 766 VAL MET	0. 0.0735455528
NP_653199.2 263 ILE VAL	0. 0.105486408
NP_997264.2 58 ALA PRO	0. 0.308297426
NP_004989.2 379 HIS ASP	0. 0.0821925253
NP_001181988.1 337 ARG HIS	0. 0.129189119
NP_940928.2 259 ALA VAL	0. 0.144706175
NP_998765.3 502 ARG CYS	0. 0.629028499
NP_001008225.1 1327 GLN HIS	0. 0.0913003013
NP_861454.2 283 THR ILE	0. 0.251899004
NP_998765.3 549 PRO ARG	0. 0.665539086
NP_998765.3 629 ARG HIS	0. 0.719759166
NP_060023.1 1556 ARG TRP	0. 0.278081328
NP_001123919.1 86 MET THR	0. 0.00303181191
NP_056021.1 691 SER THR	0. -0.00316604506
NP_001026885.1 742 VAL MET	0. 0.27472952
NP_054799.4 303 PRO ARG	0. 0.77839911
NP_870992.2 208 GLN ARG	0. 0.0669381842
NP_689860.2 5 ARG GLN	0. 0.297286332
NP_061159.1 1133 GLU LYS	0. 0.374851286
NP_619649.1 255 ASN ILE	0. 0.0587115772
NP_060352.1 257 SER GLY	0. 0.360435188
NP_940928.2 189 PRO ALA	0. 0.180418581
NP_001139566.1 377 ARG TRP	0. 0.144053087
NP_001094874.1 253 ARG TRP	0. 0.0391813628
NP_955389.1 500 TYR CYS	0. 0.289133281
NP_001181927.1 394 ILE VAL	0. 0.002841298
NP_061122.4 483 GLN HIS	0. 0.0586691797
NP_001094349.1 78 TYR PHE	0. 0.294642657
NP_776175.2 104 GLU ASP	0. 0.0897521824
NP_689549.2 223 PRO LEU	0. 0.220424503
NP_004564.2 435 GLU LYS	0. 0.231388181
XP_002343398.1 250 ARG TRP	0. 0.00785657391
NP_861454.2 90 ALA VAL	0. 0.280771345
NP_060321.3 191 LEU VAL	0. 0.097480014
NP_001165599.1 258 ASP TYR	0. 0.259245872
NP_001181927.1 115 ARG GLN	0. 0.023177078
NP_055087.2 1175 SER PRO	0. 0.076839
NP_001070736.1 190 PRO LEU	0. 0.245936707
NP_056101.5 901 ASP ASN	0. 0.0986208618
NP_004847.2 230 ILE MET	0. 0.385207474
NP_055608.2 83 ALA SER	0. 0.0780825019
NP_001013641.2 69 THR ALA	0. 0.136817917
NP_001181927.1 960 TRP ARG	0. 0.249470085
NP_061122.4 365 GLU LYS	0. 0.101356208
NP_064595.2 462 ASP ASN	0. 0.212621719
NP_940928.2 182 LEU ARG	0. 0.480050236
NP_079093.2 610 PRO LEU	0. 0.0910031497
NP_006428.2 1656 ALA PRO	0. 0.379838228
NP_006428.2 1280 GLY ARG	0. 0.112439141
NP_000114.2 1104 ASP HIS	0. 0.099767454
NP_001014402.1 300 ALA SER	0. 0.525536358
NP_001011724.1 261 ASN SER	0. 0.179448351
NP_001130043.1 137 THR ALA	0. -0.0168857817
NP_001002264.1 399 ASN LYS	0. 0.119977109
NP_006428.2 1328 PRO THR	0. 0.0488870144
NP_006428.2 1331 ALA THR	0. 0.010195313
NP_000044.2 832 LYS ARG	0. 0.664399981
NP_006428.2 936 MET VAL	0. 0.06065768
NP_001159743.1 89 ARG PRO	0. 0.177678749
NP_872348.2 653 VAL PHE	0. 0.244931325
NP_006484.1 368 LYS ARG	0. -0.0225993581
NP_000114.2 627 ALA GLU	0. -0.0316736773
NP_000114.2 1119 ALA VAL	0. 0.0796457008
NP_001091738.1 857 ALA THR	0. 0.26889497
NP_056667.2 328 LEU PHE	0. 0.267298073
NP_001008895.1 644 LYS ARG	0. 0.135666996
NP_001028774.2 537 ASP GLY	0. 0.0825355351
NP_001863.2 169 ALA THR	0. -0.0845576599
NP_005791.3 950 SER ASN	0. 0.0258990619
NP_149102.3 544 ASN SER	0. 0.187103212
NP_001028774.2 894 THR ILE	0. 0.0765184388
NP_075387.1 319 ALA THR	0. 0.0859460235
NP_073754.2 39 SER ARG	0. 0.222719356
NP_001007538.1 277 ARG LYS	0. 0.322452366
NP_001007538.1 238 VAL ALA	0. 0.294355541
NP_075387.1 326 MET VAL	0. 0.0505295135
NP_001007538.1 60 CYS ARG	0. 0.228158325
NP_000114.2 879 ASN SER	0. 0.30622226
NP_000114.2 1009 ARG HIS	0. 0.153194383
NP_000114.2 1080 ARG GLN	0. 0.0700226203
NP_001001715.2 68 THR ILE	0. 0.1478609
NP_001159743.1 500 GLU LYS	0. 0.146829113
NP_872348.2 565 ARG CYS	0. 0.0419690497
NP_000044.2 1207 HIS ARG	0. 0.503661454
NP_076994.2 313 ARG HIS	0. 0.393327862
NP_001034739.1 378 ARG HIS	0. 0.212407023
NP_000811.1 500 GLY ARG	0. 0.137405902
NP_006522.2 116 LEU PHE	0. 0.27147904
NP_004285.2 407 ILE VAL	0. 0.193211779
NP_001159743.1 240 ARG LYS	0. 0.0734864026
NP_061146.1 768 LYS ARG	0. 0.0202446207
NP_079084.2 210 SER LEU	0. 0.0517607033
NP_001138454.1 115 GLY ARG	0. 0.242132485
NP_001138453.1 120 LYS ARG	0. 0.0839969814
NP_001129406.1 757 VAL MET	0. 0.213212475
NP_001099047.1 114 ARG SER	0. 0.345049798
NP_006428.2 1012 VAL ILE	0. 0.0344022624
NP_001159489.1 386 LYS ARG	0. 0.10424421
NP_001159489.1 381 THR ILE	0. 0.138919786
NP_001002264.1 338 PRO SER	0. 0.0837930813
NP_001159743.1 385 ALA VAL	0. 0.0536461473
NP_000273.2 582 SER LEU	0. 0.164431512
NP_872348.2 453 HIS ARG	0. 0.068184182
NP_149102.3 672 GLU LYS	0. 0.310345054
NP_149102.3 506 ARG SER	0. 0.0535917543
NP_001159489.1 335 ASP GLU	0. 0.0942647383
NP_055067.1 254 ILE LEU	0. 0.122970246
NP_001836.2 54 PRO LEU	0. 0.0804312676
NP_002258.2 121 LYS ARG	0. 0.0883007646
NP_004106.1 125 ILE VAL	0. 0.0257967636
NP_996531.1 191 PRO SER	0. 0.0519371219
NP_612439.2 41 GLY ARG	0. 0.445052892
NP_001171922.1 542 ALA SER	0. 0.143534064
NP_001123361.1 275 ARG GLN	0. 0.105416954
NP_055749.1 585 CYS TRP	0. 0.129673347
NP_006409.3 506 LEU MET	0. 0.0661088824
NP_056382.1 622 THR LYS	0. 0.103460781
NP_001123361.1 170 ASN SER	0. 0.193123266
NP_005821.2 351 MET ILE	0. 0.432818294
NP_001137505.1 102 VAL ILE	0. 0.0280974675
NP_996531.1 335 THR ILE	0. 0.123842426
NP_001121775.1 38 LYS GLU	0. 0.29126808
NP_001137505.1 58 ARG LEU	0. 0.471722037
NP_079414.3 728 THR ILE	0. 0.0599830523
NP_149102.3 691 ARG SER	0. 0.182264626
NP_001157683.1 390 SER ARG	0. 0.0236997344
NP_055067.1 61 ARG HIS	0. 0.274329275
NP_001138551.1 394 ASN ASP	0. 0.227977037
NP_001091995.1 658 LEU PHE	0. -0.0338249654
NP_919299.3 369 GLY SER	0. 0.0052863569
NP_919299.3 245 VAL MET	0. 0.103340201
NP_006409.3 29 ILE VAL	0. -0.0172106773
NP_001138825.1 375 GLU LYS	0. 0.0350273103
NP_060134.2 289 THR MET	0. 0.0310529731
NP_001121698.1 605 PRO SER	0. 0.568909883
NP_001121698.1 815 ILE VAL	0. 0.0122425724
NP_689917.2 568 THR ILE	0. 0.175016582
NP_149102.3 246 ASP VAL	0. 0.244443834
NP_004786.2 109 LEU ARG	0. 0.585289299
NP_001121698.1 408 ASP ASN	0. 0.639852405
NP_005791.3 786 LEU ILE	0. 0.0690357238
NP_443182.1 356 ARG CYS	0. 0.250152975
NP_001138825.1 326 SER ALA	0. -0.0493950211
NP_954983.1 474 ARG CYS	0. 0.359898478
NP_001177893.1 152 ASP HIS	0. 0.0240612403
NP_065917.1 176 PRO SER	0. 0.218620405
NP_872420.1 55 VAL ILE	0. 0.156061247
NP_001157616.1 671 MET ILE	0. 0.13854219
NP_112580.2 73 ARG GLN	0. 0.162001252
NP_001008564.1 180 GLY GLU	0. 0.195140705
NP_055702.1 268 TRP CYS	0. 0.297398478
NP_073754.2 534 ILE VAL	0. 0.15433377
NP_001721.2 249 MET VAL	0. 0.0614625514
NP_001091995.1 111 ASN SER	0. 0.0840777531
NP_852480.1 272 SER THR	0. 0.428597659
NP_005992.1 293 ASN SER	0. 0.10028322
NP_060680.2 311 GLU ASP	0. 0.173245072
NP_060680.2 312 ILE THR	0. 0.156344131
NP_001091670.1 187 LEU MET	0. 0.206627101
NP_000114.2 959 ARG SER	0. 0.475093007
NP_065917.1 34 GLY ARG	0. 0.119146831
NP_001157683.1 162 LEU VAL	0. 0.0159470271
NP_872420.1 183 VAL ILE	0. 0.206083924
NP_001121698.1 435 LYS ARG	0. 0.0577325225
NP_006337.2 713 HIS PRO	0. 0.461712807
NP_079414.3 804 PRO THR	0. -0.0117198182
NP_001012772.1 256 THR ALA	0. 0.101926588
NP_001012772.1 305 ALA VAL	0. 0.208604246
NP_001159743.1 580 GLY SER	0. 0.12296842
NP_001009814.1 552 ARG HIS	0. 0.16251573
NP_075387.1 204 ALA VAL	0. 0.266768932
NP_002010.2 946 GLU LYS	0. 0.402541965
NP_006635.2 61 ASN HIS	0. 0.331842542
NP_061146.1 291 GLU LYS	0. 0.448784858
NP_001091995.1 518 GLU LYS	0. 0.0616234206
NP_001035519.1 344 ARG LEU	0. 0.217750192
NP_872348.2 495 GLY ALA	0. 0.1396323
NP_849192.1 200 LYS ARG	0. 0.600210786
NP_001154178.1 469 LEU PHE	0. 0.0661086738
NP_001138825.1 434 SER PRO	0. 0.114560433
NP_612439.2 294 LEU ARG	0. 0.890700638
NP_001159743.1 480 PRO LEU	0. 0.0625880435
NP_065110.1 201 MET VAL	0. 0.139679372
NP_055387.2 151 ARG GLN	0. 0.114394456
NP_064506.3 1381 HIS ARG	0. 0.667814553
NP_064506.3 1268 ASN TYR	0. 0.626493216
NP_001073141.1 1017 THR ALA	0. 0.375893742
NP_005575.1 274 MET VAL	0. 0.163677171
NP_954983.1 205 GLU GLY	0. 0.438223541
NP_954983.1 550 ASP TYR	0. 0.190782517
NP_001073137.1 262 GLY SER	0. 0.0196043681
NP_061146.1 491 ASP HIS	0. 0.114133447
NP_000114.2 443 THR SER	0. -0.0288191121
NP_000114.2 214 ARG CYS	0. 0.0710993633
NP_954983.1 233 HIS ARG	0. 0.227592811
NP_000114.2 376 ALA VAL	0. -0.0691909492
NP_005528.3 78 SER CYS	0. 0.125102535
NP_112241.2 339 CYS TYR	0. 0.770577371
NP_001159743.1 770 SER GLY	0. 0.176875457
NP_006251.1 354 GLU GLN	0. 0.130153686
NP_001098985.1 827 LYS ARG	0. 0.488178164
NP_006428.2 118 LEU VAL	0. 0.0413463414
NP_001026889.1 56 GLN LYS	0. 0.073365815
NP_005757.1 638 ALA VAL	0. 0.00717330491
NP_005757.1 644 HIS TYR	0. 0.243672326
NP_001073137.1 689 HIS ARG	0. 0.247549638
NP_001129406.1 228 ARG HIS	0. 0.415890723
NP_001091738.1 600 GLU LYS	0. 0.216735795
NP_037370.2 74 LYS THR	0. 0.188648164
NP_065110.1 315 ARG LYS	0. 0.159103051
NP_065110.1 292 ALA ASP	0. 0.149817184
NP_065110.1 242 HIS GLN	0. 0.0228465032
NP_065110.1 236 SER LEU	0. -0.0680204928
NP_065110.1 39 GLU GLN	0. -0.023275096
NP_001154879.1 152 SER ASN	0. 0.273014188
NP_055647.2 684 ARG GLY	0. 0.0637141168
NP_112241.2 460 MET VAL	0. 0.121705405
NP_006428.2 1259 GLU ASP	0. 0.0727357045
NP_006428.2 1469 ALA GLY	0. 0.0537882634
NP_036477.2 397 ASP GLU	0. 0.0282926057
NP_001159530.1 62 ALA THR	0. 0.0641698763
NP_001137505.1 72 VAL ILE	0. 0.167692855
NP_001009814.1 462 ASP ASN	0. 0.21372129
NP_055387.2 852 ASP GLU	0. -0.0251264386
NP_001073137.1 6 THR ALA	0. 0.218712375
NP_115954.1 180 PRO LEU	0. 0.534200728
NP_001171922.1 382 VAL ILE	0. 0.0690768138
NP_001171922.1 367 ASN SER	0. 0.00757471193
NP_001498.1 378 ARG GLY	0. 0.289797604
NP_005757.1 902 ARG CYS	0. 0.139635831
NP_073754.2 670 ARG GLN	0. 0.10046649
NP_699202.1 145 VAL ILE	0. -0.00727899745
NP_001009814.1 64 SER CYS	0. 0.239343077
NP_699202.1 196 SER PHE	0. 0.165167794
NP_001120689.1 163 ALA THR	0. 0.0652613491
NP_689917.2 485 ALA GLU	0. 0.177680001
NP_001104515.1 344 ASN ASP	0. 0.0926351845
NP_001008564.1 101 ASN SER	0. 0.0960974619
NP_003841.1 86 ILE VAL	0. 0.017663924
NP_001124384.1 209 LEU PHE	0. 0.0834906921
NP_001159489.1 187 VAL ILE	0. -0.0507081598
NP_000443.1 304 PHE LEU	0. 0.208514974
NP_006337.2 299 ARG GLN	0. 0.101689942
NP_001028774.2 957 THR MET	0. 0.108315594
NP_006428.2 1361 ALA GLU	0. 0.095037736
NP_004676.3 599 ALA THR	0. 0.180882052
NP_064506.3 701 VAL GLY	0. 0.222670928
NP_004110.2 16 VAL LEU	0. 0.34230265
NP_004942.1 284 HIS TYR	0. 0.0492943004
NP_001035533.1 330 SER TYR	0. 0.263190061
NP_002006.2 511 ALA VAL	0. 0.127893761
NP_116238.2 23 ARG HIS	0. 0.0579381473
NP_000443.1 296 PHE LEU	0. 0.431281209
NP_001091738.1 842 ALA ASP	0. 0.587325692
NP_078813.1 180 ILE PHE	0. 0.347170174
NP_001159530.1 260 ASN SER	0. 0.105761729
NP_004676.3 69 VAL LEU	0. 0.00370383146
NP_079414.3 916 ALA SER	0. -0.00575542217
NP_006635.2 781 ARG HIS	0. 0.107555963
NP_067677.4 170 ILE VAL	0. -0.0727065504
NP_001129427.1 873 ILE VAL	0. 0.05963872
NP_001028774.2 412 SER TYR	0. 0.10817638
NP_001171922.1 1616 ASP TYR	0. 0.314868867
NP_001259.1 241 ASN SER	0. 0.331217349
NP_079389.2 202 VAL ILE	0. 0.0115052089
NP_061146.1 694 ARG ILE	0. 0.38884604
NP_001153780.1 396 LYS ILE	0. 0.221978277
NP_064506.3 255 THR ALA	0. 0.0905318856
NP_000811.1 612 GLU LYS	0. 0.170451045
NP_001129391.1 13 SER ASN	0. 0.096771419
NP_001091995.1 387 ASN ASP	0. 0.101535566
NP_078822.3 479 ASP ASN	0. 0.02755877
NP_031394.2 577 VAL MET	0. 0.0629632547
NP_115605.2 732 GLY GLU	0. 0.253590554
NP_004676.3 365 MET VAL	0. 0.101406135
NP_001129406.1 742 PHE SER	0. 0.323107213
NP_000696.1 166 ALA VAL	0. 0.00440490432
NP_000696.1 248 ALA VAL	0. 0.248388037
NP_001159743.1 142 HIS GLN	0. 0.134398103
NP_059990.2 460 ASP TYR	0. 0.14905335
NP_443099.1 70 VAL LEU	0. 0.221572995
NP_036477.2 13 GLY ARG	0. 0.549151599
NP_003036.1 508 ILE VAL	0. 0.146121293
NP_443099.1 372 ARG HIS	0. 0.00662025902
NP_001035982.1 578 PRO LEU	0. 0.133423075
NP_001007539.1 216 VAL MET	0. 0.0618803576
NP_689538.1 49 ARG HIS	0. 0.215262309
NP_001121698.1 371 ALA VAL	0. 0.218415529
NP_443099.1 769 HIS TYR	0. 0.121520311
NP_001121087.1 66 GLN ARG	0. 0.259594142
NP_055647.2 1206 ASN SER	0. 0.190415516
NP_006428.2 724 LYS THR	0. 0.121529616
NP_060375.4 67 VAL ILE	0. 0.103088647
NP_694983.2 332 ARG HIS	0. 0.106045529
NP_000122.1 284 ARG GLN	0. 0.172385186
NP_000106.1 260 VAL ILE	0. 0.184213847
NP_001014305.1 126 MET VAL	0. 0.248455927
NP_067677.4 571 ARG THR	0. -0.00627886737
NP_061029.2 173 GLU ASP	0. 0.0906936675
NP_056382.1 620 VAL ILE	0. -0.00844610948
NP_443182.1 223 VAL ILE	0. 0.0910519361
NP_775876.1 207 GLY ARG	0. 0.383247167
NP_001026889.1 244 PRO LEU	0. 0.272766829
NP_055647.2 101 ALA VAL	0. 0.206074074
NP_055387.2 203 ALA VAL	0. 0.0236705597
NP_065136.1 186 SER THR	0. 0.0868125781
NP_005699.1 331 MET LEU	0. 0.101799503
NP_699202.1 104 HIS GLN	0. 0.100339554
NP_848635.2 243 CYS SER	0. 0.648692489
NP_056667.2 199 ILE LEU	0. 0.386766076
NP_001120689.1 263 ARG GLN	0. 0.103257507
NP_001009814.1 767 MET VAL	0. 0.297636837
NP_006428.2 509 LYS ARG	0. 0.216036513
NP_006337.2 560 TYR CYS	0. 0.242203832
NP_954983.1 334 PRO GLN	0. 0.0332131088
NP_005528.3 29 GLY ALA	0. 0.0397813134
NP_443099.1 1659 ASP GLU	0. -0.0456001721
NP_000811.1 246 ARG HIS	0. 0.164261594
NP_001011724.1 289 TYR CYS	0. 0.384183407
NP_872348.2 529 ILE THR	0. 0.179052055
NP_443099.1 35 LYS GLU	0. 0.322216541
NP_004676.3 414 ALA ASP	0. 0.243950471
NP_078813.1 378 ARG CYS	0. 0.231165737
NP_006428.2 490 HIS GLN	0. 0.0898390785
NP_001002264.1 317 GLY SER	0. 0.0984729826
NP_001073865.1 384 LYS ASN	0. 0.125383198
NP_031394.2 766 SER LEU	0. 0.0957176462
NP_001035982.1 1044 GLN ARG	0. 0.133501977
NP_001159743.1 514 GLY VAL	0. 0.117007732
NP_078995.2 259 SER LEU	0. 0.440636277
NP_004786.2 131 ASN LYS	0. 0.262492746
NP_031394.2 779 THR MET	0. 0.131534085
NP_659411.2 38 ALA THR	0. 0.0232639536
NP_001121775.1 340 PRO SER	0. 0.207807124
NP_659411.2 273 GLU LYS	0. 0.158468217
NP_006522.2 205 SER GLY	0. 0.11326097
NP_000811.1 580 SER LEU	0. 0.199160054
NP_006522.2 663 CYS SER	0. 0.365820885
NP_660291.2 25 ARG GLN	0. 0.0444317497
NP_001159743.1 656 VAL ALA	0. 0.0584235154
NP_001073865.1 73 GLN ARG	0. 0.246485204
NP_003995.2 4 GLY ASP	0. 0.226663321
NP_055702.1 79 HIS ARG	0. 0.198448971
NP_001035982.1 588 PRO LEU	0. 0.172765672
NP_660204.2 84 ASP GLY	0. 0.0929568782
NP_065917.1 61 GLU ASP	0. 0.161194682
NP_006428.2 20 GLN ARG	0. 0.114588909
NP_001091738.1 14 VAL LEU	0. 0.453387886
NP_001007539.1 60 GLY ASP	0. 0.231483191
NP_982354.1 1036 HIS ASN	0. 0.0450333543
NP_001120689.1 22 LEU PRO	0. 0.543521941
NP_001155284.1 62 GLY ARG	0. 0.0587961227
NP_001153780.1 404 GLY ARG	0. 0.276469439
NP_078813.1 101 ARG GLN	0. 0.584690034
NP_000273.2 520 SER CYS	0. 0.219554767
NP_000443.1 65 PRO LEU	0. 0.351686776
NP_689932.1 311 PRO LEU	0. 0.00695862854
NP_660291.2 140 GLY SER	0. 0.00813740492
NP_004457.1 331 HIS TYR	0. 0.171382889
NP_703157.2 451 LYS GLN	0. 0.137423784
NP_006428.2 1625 ASP GLU	0. 0.338510036
NP_000811.1 414 ARG GLN	0. 0.048082795
NP_001155284.1 45 LEU PHE	0. 0.317513704
NP_079389.2 509 GLY SER	0. 0.0371826142
NP_001008895.1 129 VAL ALA	0. 0.00885036681
NP_055387.2 772 ILE VAL	0. 0.262141943
NP_005992.1 330 ALA VAL	0. 0.114268675
NP_006337.2 73 MET THR	0. 0.177526891
NP_851320.1 271 MET ILE	0. 0.127511054
NP_065802.1 655 LEU ILE	0. 0.354718268
NP_997323.1 39 GLY ASP	0. 0.259436309
NP_000222.1 180 GLU VAL	0. 0.0173191186
NP_919299.3 301 TYR PHE	0. 0.570060372
NP_001155284.1 41 LYS ASN	0. 0.374152094
NP_001157616.1 252 ALA VAL	0. 0.0702342167
NP_001138825.1 391 VAL ILE	0. 0.00191201305
NP_065136.1 665 VAL ILE	0. 0.138477519
NP_001028774.2 996 PRO LEU	0. 0.171649814
NP_006337.2 484 CYS TYR	0. 0.233432963
NP_849192.1 89 SER ARG	0. 0.135043442
NP_849192.1 153 TYR HIS	0. 0.562316835
NP_004786.2 766 GLY SER	0. 0.165706858
NP_001171922.1 350 MET VAL	0. 0.0158286374
NP_872420.1 116 PRO LEU	0. 0.202068388
NP_872348.2 87 GLY GLU	0. 0.230176106
NP_002010.2 752 SER LEU	0. 0.207345337
NP_001129427.1 453 ILE MET	0. 0.383451462
NP_065136.1 569 SER ASN	0. 0.0587694757
NP_060375.4 132 LYS ARG	0. 0.173372939
NP_006337.2 51 ILE VAL	0. 0.0973765105
NP_699202.1 409 ALA GLY	0. 0.23046954
NP_001721.2 219 LEU ILE	0. 0.213663325
NP_004786.2 107 ALA VAL	0. 0.175660789
NP_001035519.1 945 ARG GLN	0. 0.149796844
NP_002010.2 1233 PRO LEU	0. 0.076781787
NP_055647.2 303 ASP ALA	0. 0.0445736982
NP_002581.2 672 LEU GLN	0. 0.177688584
NP_006409.3 422 TYR ASN	0. 0.115363836
NP_036477.2 443 THR MET	0. 0.0511669032
NP_001177893.1 953 MET VAL	0. 0.186197072
NP_001012772.1 45 LEU ARG	0. 0.446806133
NP_006337.2 523 HIS ASN	0. 0.10254167
NP_009118.1 321 TYR CYS	0. 0.172328874
NP_001157616.1 296 VAL ALA	0. 0.0474290438
NP_006337.2 398 ALA THR	0. 0.0835432857
NP_060375.4 136 ARG TRP	0. 0.187035516
NP_004676.3 151 ARG GLN	0. -0.0141028846
NP_954983.1 151 ALA THR	0. 0.426596701
NP_001028774.2 202 PRO LEU	0. 0.0897003785
NP_001159733.1 246 ASN LYS	0. 0.105165482
NP_078837.3 453 LEU VAL	0. 0.509585023
NP_079389.2 171 HIS LEU	0. 0.0274441708
NP_078837.3 786 ALA PRO	0. 0.40424937
NP_001137505.1 159 ALA THR	0. 0.0991423056
NP_055702.1 117 TYR CYS	0. 0.373797953
NP_004285.2 427 SER ALA	0. 0.166429073
NP_001034738.1 181 GLY GLU	0. 0.135292038
NP_919299.3 168 ILE MET	0. 0.434668601
NP_037370.2 61 TRP CYS	0. 0.4187527
NP_849192.1 133 ARG GLN	0. 0.145101085
NP_997323.1 22 PRO SER	0. 0.152110264
NP_002010.2 980 VAL ALA	0. 0.0431130193
NP_005791.3 956 THR ALA	0. -0.0105952164
NP_006428.2 169 VAL GLY	0. 0.230226517
[truncated: 54,086 more rows]
